# Supplementary material for: Correcting for 16S rRNA gene copy numbers in microbiome surveys remains an unsolved problem
Source: Microbiome. 2018 Feb 26;6:41. doi: 10.1186/s40168-018-0420-9 (PMC5828423; doi:10.1186/s40168-018-0420-9)
Supplement: Supplementary file 2 — SILVA-derived 16S tree (NR99). (TRE 23800 kb) [file 40168_2018_420_MOESM2_ESM.tre]

((((((((((AB797473.1.1410:0.02297,JQ989359.1.1411:0.01579)node.283:0.01528,AB797453.1.1410:0.02616)node.179:0.01151,((((GU553642.1.1414:0.01555,JN123684.1.1413:0.01031)node.661:0.00559,JQ817511.1.1411:0.0013)node.437:0.00389,(AB797426.1.1410:0.00488,AB797440.1.1410:0.00984)node.436:0.00684)node.282:0.00925,((((((JQ817560.1.1411:0.00459,JQ816545.1.1430:0.01464)node.2068:0.00316,DQ522938.1.1307:0.01899)node.1438:0.00896,DQ640138.1.1333:0.01021)node.975:0.02567,DQ640139.1.1324:0.00235)node.660:0.02122,JQ989637.1.1412:0.00907)node.435:0.00972,AB797484.1.1410:0.01564)node.281:0.01385)node.178:0.01812)node.113:0.03654,((((((((JQ817577.1.1411:0.00572,JX000838.1.1452:0.00922)node.2067:0.00348,AB797338.1.1410:0.01856)node.1437:0.00108,JX000794.1.1414:0.02779)node.974:0.00657,AB797349.1.1410:0.00342)node.659:0.00387,JQ989741.1.1412:0.00799)node.434:0.00092,JX000736.1.1412:0.01234)node.280:0.0023,KP091041.1.1464:0.00945)node.177:0.00057,JQ817537.1.1383:0.02068)node.112:0.04538)node.68:0.05446,(AB019714.1.1417:0.00502,AB019715.1.1413:0.01288)node.67:0.06122)node.38:0.22593,FN820420.1.1346:0.44148)node.22:0.09958,AB019717.1.1429:0.20408)node.13:0.04127,KC471281.1.1501:0.37181)node.6:0.03073,((((((((((GQ356843.1.920:0.03779,JQ817857.1.1426:0.00497)node.658:0.00695,JX870312.1.919:0.01807)node.433:0.02857,JX870291.1.919:0.03131)node.279:0.17376,((((((((CT573577.2.1347:0.00841,CU917234.1.1312:0.00375)node.4015:0.00056,(((((((CU916819.1.1312:0.00249,EU591672.1.1441:0.00465)node.18257:0.00057,(((((((CT573581.2.1348:0.0036,CT573575.2.1052:0.04609)node.50244:0.00188,CT573531.69.1236:0.03049)node.43546:0.00056,CT573572.2.1347:0.00364)node.37359:0.00155,(CT573524.2.1244:0.06927,CT573622.1.1317:0.01128)node.37358:0.00056)node.31756:0.00119,((((((CU916111.1.1311:0.02917,CT573515.2.1344:0.00362)node.65104:0.01894,CT573587.2.1346:0.02116)node.57447:0.00789,(CU916845.1.1311:0.0176,CU916857.1.1311:0.00375)node.57446:0.00341)node.50243:0.00874,(((CT573766.1.990:0.03824,CU916954.1.1310:0.01434)node.65103:0.00053,(CU915988.1.1310:0.02159,CU916886.1.1310:0.00126)node.65102:0.00056)node.57445:0.03093,(((CT573698.1.1126:0.05268,CT573697.1.1125:0.0054)node.73144:0.00492,CT573617.3.1125:0.02561)node.65101:0.09049,CT573638.6.1089:0.12468)node.57444:0.01428)node.50242:0.01257)node.43545:0.00747,((CU917203.1.1339:0.00764,CU917085.1.1338:0.00688)node.50241:0.02388,(AB355124.1.941:0.01462,GU388956.1.1204:0.01121)node.50240:0.01064)node.43544:0.03217)node.37357:0.01771,CU917108.1.1310:0.00523)node.31755:0.01651)node.26726:0.00074,CT573624.1.1305:0.01009)node.22248:0.00057,KC676303.1.1324:0.00057)node.18256:0.00057)node.14824:0.00057,(((((((CT573529.2.1350:0.05143,CU915951.1.1312:0.00156)node.43543:0.00151,CU915872.1.1312:0.00434)node.37356:0.00599,((CT573605.2.1348:0.01104,CU917028.1.1312:0.00244)node.43542:0.00564,CT573566.2.1374:0.03352)node.37355:0.00362)node.31754:0.00249,CU917152.1.1312:0.00499)node.26725:0.00056,((CU917366.1.1312:0.00124,CU917272.1.1312:0.00746)node.31753:0.00057,CU917450.1.1312:0.00057)node.26724:0.00124)node.22247:0.00057,CU916975.1.1312:0.00057)node.18255:0.00056,CU917147.1.1312:0.00249)node.14823:0.00057)node.11835:0.00057,CU916936.1.1310:0.00249)node.9282:0.00057,(CU916973.1.1312:0.00125,CU917221.1.1312:0.0049)node.9281:0.00057)node.7161:0.00057,AY693811.1.1453:0.0111)node.5415:0.00712,AF424764.1.1449:0.00642)node.4014:0.0038)node.2930:0.00757,CU916727.1.1312:0.00493)node.2066:0.00568,((((((AF424765.1.1449:0.00512,AB355105.1.915:0.01082)node.9280:0.00255,((KF564594.1.1443:0.0019,AF050614.1.955:0.01909)node.11834:0.00056,(AY570673.1.1031:0.00525,AF424763.1.1449:0.005)node.11833:0.01122)node.9279:0.00432)node.7160:0.00057,(((JQ668663.1.924:0.03499,JQ668640.1.920:0.05259)node.11832:0.01398,JQ668641.1.924:0.02707)node.9278:0.00443,FJ705105.1.1041:0.10172)node.7159:0.01246)node.5414:0.00698,EF376988.1.1361:0.01534)node.4013:0.00057,LNGE01000046.10996.12470:0.00209)node.2929:0.00214,((((((((((((((JX023238.1.970:0.00531,JX023206.1.979:0.00504)node.50239:0.00056,JX023205.1.979:0.00419)node.43541:0.00353,JX023171.1.979:0.00699)node.37354:0.00259,((JX023201.1.974:0.02005,JX023101.1.978:0.02225)node.43540:0.00057,JX023189.1.975:0.01473)node.37353:0.00056)node.31752:0.00519,JX023200.1.981:0.01589)node.26723:0.00057,(JX023204.1.972:0.00586,JX023103.1.972:0.15462)node.26722:0.00829)node.22246:0.00739,AY454706.1.1055:0.05152)node.18254:0.0048,CU916098.1.1312:0.01798)node.14822:0.00107,FJ705127.1.1414:0.03989)node.11831:0.00092,KF198589.1.1311:0.00372)node.9277:0.00055,CU916025.1.1312:0.00375)node.7158:0.00057,((CU916132.1.1312:0.01264,CU916075.1.1312:0.03431)node.9276:0.00622,(((CT573516.2.1343:0.02844,CT573538.2.1346:0.00636)node.14821:0.00465,KF198707.1.1355:0.02834)node.11830:0.00056,KF198709.1.1348:0.01825)node.9275:0.00056)node.7157:0.00463)node.5413:0.00056,CU917096.1.1312:0.01885)node.4012:0.00077,LNJB01000004.46744.48214:0.00056)node.2928:0.00203)node.2065:0.00356)node.1436:0.00453,((((((((((((CT573520.2.1346:0.02943,CU916865.1.1312:0.0318)node.26721:0.04724,CT573570.2.1345:0.02107)node.22245:0.01026,CU916123.1.1329:0.03554)node.18253:0.016,CU916970.1.1311:0.00247)node.14820:0.03002,CU917068.1.1311:0.00247)node.11829:0.00057,CU917041.1.1311:0.02006)node.9274:0.01612,CU916898.1.1311:0.00375)node.7156:0.00838,JX023199.1.980:0.01424)node.5412:0.01977,(((CU917438.1.1312:0.00932,CU916862.1.1311:0.00694)node.9273:0.01496,(FJ005036.1.914:0.00635,HQ008065.1.910:0.01008)node.9272:0.02543)node.7155:0.00618,CU916096.1.1311:0.00818)node.5411:0.04665)node.4011:0.01662,KF198778.1.1310:0.02859)node.2927:0.02044,(((FJ005024.1.915:0.00352,KM221256.1.916:0.00728)node.5410:0.00353,KJ476553.1.954:0.02097)node.4010:0.02356,KT715018.1.1307:0.07618)node.2926:0.02651)node.2064:0.02218,((((((CU917087.1.1305:0.00057,CU916871.1.1304:0.02049)node.9271:0.04407,CU917139.1.1304:0.00125)node.7154:0.01593,CT573668.5.1301:0.02433)node.5409:0.00638,CU917053.1.1304:0.00399)node.4009:0.03287,CU917016.1.1311:0.00053)node.2925:0.03062,KF198708.1.1347:0.02818)node.2063:0.02912)node.1435:0.00745)node.973:0.03632,CU916980.1.1312:0.12061)node.657:0.0413,KT715015.1.1334:0.14743)node.432:0.05282,(((((HM244114.1.900:0.03653,HM244132.1.900:0.01991)node.2062:0.14352,GQ848446.1.907:0.06607)node.1434:0.03993,(((AZIF01000273.9674.11130:0.01449,JQ245675.1.1340:0.01228)node.2924:0.02367,(FJ902806.1.1103:0.02498,FJ902807.1.1094:0.0165)node.2923:0.02028)node.2061:0.00338,JQ750488.1.914:0.02513)node.1433:0.07094)node.972:0.02732,(((FJ712390.1.1442:0.03542,AY835427.1.1440:0.04799)node.2060:0.00794,((JQ771493.1.1441:0.02442,AB701765.1.1359:0.00391)node.2922:0.02395,(JQ315355.1.911:0.01149,HQ395100.1.992:0.01099)node.2921:0.05624)node.2059:0.00784)node.1432:0.02628,AY592045.1.1191:0.04728)node.971:0.08215)node.656:0.026,(((((FR682495.1.1446:0.00765,KT152862.1.1442:0.01316)node.2920:0.00376,((GU553635.1.1408:0.02073,KF440367.1.1348:0.01095)node.4008:0.00123,FN428816.1.1348:0.00851)node.2919:0.00205)node.2058:0.01048,AJ294866.1.914:0.03233)node.1431:0.00499,FN428818.1.1348:0.03047)node.970:0.01702,((AF419629.1.1435:0.01192,AF419651.1.1438:0.00438)node.1430:0.00481,FR682496.1.1450:0.00642)node.969:0.01318)node.655:0.11762)node.431:0.02405)node.278:0.0308)node.176:0.03173,JX507251.1.922:0.14624)node.111:0.01726,(((((JX507270.1.965:0.00538,FR682494.1.1450:0.00057)node.654:0.00198,AB302041.1.916:0.01514)node.430:0.01353,(((AJ299153.1.953:0.00915,AJ294871.1.953:0.00536)node.968:0.0191,((((JN408867.1.1298:0.00485,JN408853.1.1389:0.0011)node.2918:0.02284,EU329803.1.923:0.05166)node.2057:0.00735,DQ641893.1.915:0.03989)node.1429:0.01375,GU553562.1.1441:0.02228)node.967:0.00477)node.653:0.00934,(JX482420.1.913:0.07275,KT907923.1.930:0.03202)node.652:0.02602)node.429:0.01254)node.277:0.14113,((((((KP266434.1.990:0.02688,KP266456.1.990:0.02718)node.2056:0.04895,FJ755715.1.970:0.02311)node.1428:0.00287,HQ330690.1.973:0.01651)node.966:0.0325,FJ755705.1.963:0.08898)node.651:0.01774,FJ755717.1.969:0.046)node.428:0.01237,HM103869.1.978:0.06738)node.276:0.28402)node.175:0.04551,(((((((DQ676273.1.1171:0.00875,DQ676251.1.1112:0.00666)node.2055:0.02257,AB600454.1.1346:0.01569)node.1427:0.21426,(((JQ989577.1.1322:0.01695,JQ989713.1.1513:0.03825)node.2917:0.0203,(JN408871.1.1215:0.03603,AB797850.1.1396:0.03917)node.2916:0.02021)node.2054:0.06783,(KP204834.1.1421:0.05401,JQ989433.1.1424:0.04289)node.2053:0.06141)node.1426:0.0516)node.965:0.02421,((((FJ487461.1.1395:0.08613,FJ487460.1.1395:0.09737)node.2915:0.06721,(GU270143.1.911:0.05527,GQ927658.1.909:0.07757)node.2914:0.04825)node.2052:0.02009,JN408854.1.1280:0.13666)node.1425:0.03783,((((((AB188807.1.974:0.12919,DQ522913.1.1373:0.0111)node.7153:0.01066,JX000831.1.1328:0.03557)node.5408:0.0324,FN553575.1.1336:0.03813)node.4007:0.05086,((((FJ571654.1.1341:0.03397,FN553691.1.1342:0.01735)node.9270:0.01185,AB973957.1.1337:0.03522)node.7152:0.01644,FJ487462.1.1399:0.04383)node.5407:0.08696,(((AB301878.1.1000:0.06847,JN123721.1.1417:0.07496)node.9269:0.02468,((DQ522911.1.1347:0.01487,JQ989664.1.1396:0.01199)node.11828:0.01098,AB189390.1.904:0.02872)node.9268:0.04689)node.7151:0.02375,JQ611034.1.923:0.05354)node.5406:0.02042)node.4006:0.01307)node.2913:0.02187,(CEPV01056825.1.948:0.11754,CEPX01004092.27186.28636:0.10447)node.2912:0.01874)node.2051:0.01936,KC604548.1.911:0.19715)node.1424:0.01185)node.964:0.01752)node.650:0.02504,GU207314.1.975:0.11605)node.427:0.09439,((((((((KP091013.1.1439:0.01316,JQ224428.1.1344:0.0221)node.5405:0.03197,GQ927552.1.910:0.05808)node.4005:0.01425,(DQ640157.1.1378:0.02577,EU585938.1.1432:0.01526)node.4004:0.06397)node.2911:0.02585,KC437238.1.1217:0.043)node.2050:0.03394,KC604483.1.913:0.1349)node.1423:0.03695,FR694720.1.935:0.12197)node.963:0.01669,AB329826.1.1308:0.14618)node.649:0.04402,((((JX196203.1.908:0.04258,KC604556.1.910:0.00999)node.2049:0.00814,AB600441.1.1309:0.0155)node.1422:0.07609,DQ522902.1.1343:0.11692)node.962:0.02309,KC604440.1.914:0.15512)node.648:0.09472)node.426:0.07888)node.275:0.05098,((((((((GU127417.1.928:0.05644,GU127446.1.901:0.01259)node.4003:0.02523,GU127464.1.904:0.01638)node.2910:0.00942,GU127401.1.924:0.10241)node.2048:0.06713,GU127489.1.926:0.10797)node.1421:0.15346,JN408861.1.1222:0.21)node.961:0.02258,(((KC604568.1.906:0.01098,KC604569.1.906:0.01129)node.2047:0.0329,KC604567.1.907:0.04419)node.1420:0.1065,JX196222.1.914:0.13406)node.960:0.02798)node.647:0.11685,((FJ640802.1.922:0.14369,JF931515.1.921:0.13822)node.959:0.04227,GU127581.1.991:0.28471)node.646:0.11997)node.425:0.05054,(HM244181.1.907:0.15002,AB752334.1.910:0.10729)node.424:0.11279)node.274:0.05122)node.174:0.02982)node.110:0.01467)node.66:0.01847,(((GQ848444.1.932:0.03093,GQ848400.1.942:0.05458)node.173:0.15307,((((((((HM103858.1.994:0.07622,GQ848393.1.914:0.06928)node.2909:0.01268,((KX077484.1.910:0.0045,JX196264.1.902:0.01966)node.4002:0.0051,KJ566430.1.987:0.01081)node.2908:0.04193)node.2046:0.01604,((((((((KJ881639.1.1234:0.06594,GQ848401.1.918:0.01092)node.14819:0.01815,(((KJ881914.1.1441:0.01595,AB329776.1.1315:0.02663)node.22244:0.00132,(AB329762.1.1313:0.00869,CESR01131454.1.1025:0.05738)node.22243:0.00488)node.18252:0.00186,(KJ881552.1.1444:0.00538,KJ881709.1.1444:0.00214)node.18251:0.01062)node.14818:0.00343)node.11827:0.00637,GQ848394.1.916:0.02321)node.9267:0.02861,(AB329791.1.1313:0.00269,AB329768.1.1313:0.00869)node.9266:0.01513)node.7150:0.0121,GQ848387.1.916:0.01319)node.5404:0.00942,((AB213097.1.1341:0.01389,AB629591.1.917:0.01964)node.7149:0.01197,JN798475.1.918:0.02259)node.5403:0.02926)node.4001:0.03572,AB329797.1.1314:0.10848)node.2907:0.02119,(((((EF444678.1.1170:0.02806,HM187505.1.1359:0.01644)node.9265:0.01383,DQ354739.1.908:0.02336)node.7148:0.0576,(((((HM103846.1.1025:0.0114,HM103890.1.990:0.01747)node.18250:0.01067,AF119139.1.1376:0.02241)node.14817:0.00883,HM103889.1.1035:0.04471)node.11826:0.02337,(((((KC437098.1.1220:0.0057,KC437095.1.1219:0.14727)node.26720:0.03223,KC437101.1.1091:0.10147)node.22242:0.01131,KC437104.1.1219:0.00735)node.18249:0.01448,KC437235.1.1218:0.03232)node.14816:0.018,GQ848383.1.916:0.04353)node.11825:0.00935)node.9264:0.03596,GQ927577.1.910:0.04532)node.7147:0.03481)node.5402:0.022,AY704378.1.918:0.08755)node.4000:0.01217,(((((AB329816.1.1314:0.02554,JF747713.1.918:0.01955)node.11824:0.00876,JN229652.1.1340:0.02851)node.9263:0.00438,(FJ640803.1.921:0.03724,AB329788.1.1315:0.02851)node.9262:0.00411)node.7146:0.01707,AB213079.1.1353:0.04587)node.5401:0.04536,(((HM244079.1.921:0.03642,HM244263.1.923:0.00905)node.9261:0.00611,(HM244256.1.922:0.042,HM244268.1.921:0.0124)node.9260:0.0074)node.7145:0.00998,HM244182.1.909:0.06567)node.5400:0.06)node.3999:0.03153)node.2906:0.00513)node.2045:0.019)node.1419:0.01815,(((JQ407230.1.1335:0.01358,EF125533.1.906:0.02892)node.2905:0.0112,((((HM103855.1.1025:0.01312,HM103881.1.972:0.01163)node.7144:0.01822,(((AY591982.1.1214:0.02795,JQ815949.1.1403:0.01133)node.11823:0.00123,JQ815963.1.1403:0.00114)node.9259:0.0036,(FN820414.1.1349:0.00976,KJ881996.1.1441:0.01468)node.9258:0.00919)node.7143:0.00888)node.5399:0.00521,(((((JQ815947.1.1283:0.02651,JQ815946.1.1403:0.00056)node.14815:0.00086,AY704379.1.916:0.01884)node.11822:0.00177,GQ927575.1.914:0.01293)node.9257:0.00651,GQ927567.1.916:0.01974)node.7142:0.00522,(JQ989721.1.1404:0.01941,JQ815960.1.1403:0.0084)node.7141:0.00633)node.5398:0.00482)node.3998:0.00502,(((((((JX000840.1.1348:0.00608,GU553545.1.1407:0.0173)node.18248:0.00124,(AY627512.1.1165:0.0071,AY627502.1.1181:0.0137)node.18247:0.00306)node.14814:0.00197,GQ410855.1.937:0.01789)node.11821:0.01681,(((JN229631.1.1407:0.00566,JN229542.1.1427:0.00223)node.18246:0.0033,JQ816039.1.1404:0.00681)node.14813:0.00111,(GU553448.1.1406:0.00569,GU553446.1.1406:0.01373)node.14812:0.00454)node.11820:0.00634)node.9256:0.00419,(AB329775.1.1312:0.02491,AB858800.1.1339:0.02579)node.9255:0.00888)node.7140:0.00507,AB858802.1.1339:0.02239)node.5397:0.01437,(((((JQ327881.1.922:0.03039,KX077374.1.914:0.0861)node.14811:0.04852,GQ410814.1.920:0.01807)node.11819:0.00225,((((JX000845.1.952:0.03189,GU553443.1.1404:0.00558)node.22241:0.00128,JQ989579.1.1405:0.0218)node.18245:0.00056,GQ410832.1.921:0.00717)node.14810:0.00192,JQ989580.1.1404:0.00113)node.11818:0.00117)node.9254:0.01006,JQ815957.1.1404:0.0125)node.7139:0.00714,JQ815955.1.1332:0.02999)node.5396:0.00758)node.3997:0.02045)node.2904:0.01085)node.2044:0.05728,JX507261.1.916:0.11944)node.1418:0.03332)node.958:0.01183,((((DQ363847.1.929:0.00518,JQ258307.1.917:0.02302)node.2903:0.04348,AB293220.1.1314:0.00739)node.2043:0.01369,AY354114.1.918:0.02237)node.1417:0.017,((EF367564.1.916:0.0094,HQ267311.1.916:0.03945)node.2042:0.00846,JF747742.1.916:0.00969)node.1416:0.04982)node.957:0.04074)node.645:0.01663,(((AB329795.1.1312:0.01152,JF747769.1.916:0.00745)node.1415:0.01294,(((HQ611216.1.919:0.00351,HQ611215.1.915:0.01454)node.2902:0.01683,(GQ848397.1.917:0.02041,JF747709.1.916:0.03168)node.2901:0.00676)node.2041:0.00457,(JF747775.1.915:0.01482,GQ848426.1.914:0.01458)node.2040:0.00743)node.1414:0.00745)node.956:0.09799,(((((((((JF422941.1.1053:0.00524,HM103857.1.998:0.00566)node.11817:0.023,((((((GU207318.1.918:0.00391,GU207315.1.918:0.05249)node.31751:0.00628,AB858727.1.1348:0.01191)node.26719:0.00416,AB329785.1.1312:0.01943)node.22240:0.0044,AB329779.1.1316:0.01028)node.18244:0.0117,AB329771.1.1311:0.01987)node.14809:0.007,(((GU137361.1.1310:0.01244,KX077379.1.914:0.04591)node.22239:0.00957,GU137364.1.1310:0.00208)node.18243:0.01804,(((JX870176.1.909:0.01169,HM103852.1.951:0.01005)node.26718:0.02871,((GU137366.1.1312:0.02193,HM103867.1.1061:0.03517)node.31750:0.01685,DQ641803.1.912:0.05927)node.26717:0.00924)node.22238:0.00948,AB213060.1.1347:0.02226)node.18242:0.00573)node.14808:0.0011)node.11816:0.00412)node.9253:0.00802,EU420681.1.1455:0.03046)node.7138:0.00157,((HM103853.1.1020:0.00947,FJ800099.1.915:0.00356)node.9252:0.01453,(((((JQ258602.1.920:0.03217,HM103887.1.1004:0.02907)node.22237:0.00821,(((((DQ641788.1.919:0.00723,DQ641729.1.915:0.01265)node.43539:0.01657,DQ641732.1.915:0.0149)node.37352:0.00148,((((JF747761.1.917:0.02311,JF747727.1.917:0.00056)node.57443:0.01376,AB329767.1.1316:0.02235)node.50238:0.00889,JF747721.1.917:0.00524)node.43538:0.00235,(((AB213103.1.1346:0.00792,GQ848386.1.917:0.02155)node.57442:0.02775,GQ848384.1.916:0.0174)node.50237:0.0339,AB329756.1.1314:0.01243)node.43537:0.01611)node.37351:0.01402)node.31749:0.00282,KX077301.1.912:0.0477)node.26716:0.00867,((KX077408.1.914:0.02699,KX077443.1.909:0.01682)node.31748:0.01591,DQ641846.1.915:0.01897)node.26715:0.02028)node.22236:0.00837)node.18241:0.00401,JX870330.1.913:0.02721)node.14807:0.00056,((JX870204.1.918:0.00772,JX870401.1.911:0.00482)node.18240:0.00539,JX870404.1.918:0.02128)node.14806:0.006)node.11815:0.00596,((AB329766.1.1314:0.00107,AB329793.1.1310:0.03234)node.14805:0.0074,JF747736.1.917:0.00722)node.11814:0.01253)node.9251:0.00457)node.7137:0.00551)node.5395:0.00531,(((((AB858808.1.1275:0.00057,AB019754.1.1401:0.00501)node.14804:0.00056,AB099935.1.1044:0.10045)node.11813:0.02045,((((JQ258807.1.919:0.00057,JQ258775.1.917:0.00057)node.22235:0.00892,(AB858747.1.1340:0.05419,HQ611212.1.918:0.00509)node.22234:0.01048)node.18239:0.00057,HM171825.1.915:0.00717)node.14803:0.00482,JF747762.1.917:0.00895)node.11812:0.00485)node.9250:0.00161,JF747767.1.917:0.00179)node.7136:0.0034,JF747751.1.917:0.00702)node.5394:0.00608)node.3996:0.02874,(((((((EF367476.1.917:0.00055,DQ641798.1.915:0.0272)node.18238:0.00179,DQ641763.1.915:0.01262)node.14802:0.00903,DQ641849.1.914:0.02191)node.11811:0.00184,DQ641743.1.919:0.00357)node.9249:0.01337,(GU137365.1.1312:0.07302,GQ927564.1.917:0.02485)node.9248:0.02937)node.7135:0.02109,DQ641843.1.915:0.01827)node.5393:0.00058,JQ258637.1.922:0.03608)node.3995:0.01058)node.2900:0.03599,(AB858772.1.1339:0.00962,AB858811.1.1339:0.00871)node.2899:0.02197)node.2039:0.05623,(((((AF119124.1.1379:0.01418,KP204816.1.1397:0.00057)node.7134:0.00629,HM103859.1.1032:0.01341)node.5392:0.00623,(((JQ815967.1.1402:0.01424,HM103885.1.1003:0.00839)node.9247:0.00446,AB858810.1.1338:0.02119)node.7133:0.00575,(((AB329772.1.1312:0.01318,AB329799.1.1310:0.01563)node.11810:0.00393,AB329760.1.1310:0.01601)node.9246:0.00441,(AF119140.1.1336:0.01279,JQ815959.1.1402:0.00283)node.9245:0.00686)node.7132:0.00276)node.5391:0.00298)node.3994:0.01108,AB858770.1.1337:0.06508)node.2898:0.0062,JF747705.1.915:0.01284)node.2038:0.04241)node.1413:0.02388,((((JQ817015.1.1409:0.00114,JN123637.1.1409:0.0023)node.3993:0.00909,JQ989660.1.1091:0.05366)node.2897:0.01441,KX077416.1.913:0.02046)node.2037:0.03426,AB329784.1.1313:0.05746)node.1412:0.051)node.955:0.02436)node.644:0.01757)node.423:0.05983,(((AB858723.1.1354:0.02008,AB858756.1.1353:0.07216)node.954:0.04259,(KJ881630.1.1458:0.0231,KJ881616.1.1456:0.02844)node.953:0.02873)node.643:0.01757,(((AY354119.1.935:0.01301,AY354123.1.932:0.05768)node.1411:0.0036,AY354124.1.921:0.03085)node.952:0.00722,(AB260057.1.1418:0.01068,AB175603.1.1101:0.03027)node.951:0.00594)node.642:0.02506)node.422:0.06286)node.273:0.03889,((GU137351.1.1342:0.04232,AB329806.1.1328:0.02526)node.421:0.08022,KC588531.1.1309:0.1365)node.272:0.07891)node.172:0.03381)node.109:0.0243,((((((AB237746.1.1412:0.06452,AY835428.1.1253:0.07132)node.950:0.01024,(((((((((AB301881.1.931:0.07063,DQ270598.1.939:0.09663)node.11809:0.01361,(((((((DQ256306.1.927:0.02042,DQ251784.1.927:0.00671)node.37350:0.00355,DQ256308.1.927:0.01021)node.31747:0.00056,(DQ256307.1.927:0.00537,DQ256305.1.922:0.01446)node.31746:0.00386)node.26714:0.00178,(DQ256304.1.926:0.00718,DQ230937.1.1449:0.01676)node.26713:0.00056)node.22233:0.00313,DQ088781.1.926:0.01436)node.18237:0.00631,(((DQ230928.1.1446:0.01254,DQ230938.1.1447:0.0052)node.26712:0.0045,((DQ230939.1.1446:0.0065,DQ230926.1.1436:0.01484)node.31745:0.00453,DQ230930.1.1422:0.0176)node.26711:0.0015)node.22232:0.00562,((FN690973.1.927:0.00897,FN690976.1.926:0.00717)node.26710:0.00539,FN690969.1.927:0.00536)node.22231:0.00905)node.18236:0.00496)node.14801:0.0235,(AB050226.1.1412:0.02614,AB050212.1.1410:0.02537)node.14800:0.02599)node.11808:0.04093)node.9244:0.01681,GU120530.1.922:0.12816)node.7131:0.01255,((KP784726.1.1449:0.00686,EU924239.1.1323:0.01434)node.9243:0.00422,((JQ245670.1.1339:0.01942,FJ638503.1.1412:0.00945)node.11807:0.00528,FJ936631.1.1006:0.00573)node.9242:0.00658)node.7130:0.10713)node.5390:0.01311,(((((((KP091037.1.1451:0.01904,FR666770.1.922:0.05781)node.22230:0.01116,JN798496.1.926:0.05573)node.18235:0.02553,KM221209.1.943:0.06862)node.14799:0.06161,AB050214.1.1402:0.06571)node.11806:0.01812,AB050222.1.1412:0.04621)node.9241:0.013,(((JX196213.1.921:0.06617,EF680204.1.943:0.03802)node.14798:0.01219,AB622740.1.943:0.03732)node.11805:0.04486,(KC437102.1.1217:0.00632,AY604060.1.930:0.01959)node.11804:0.07558)node.9240:0.01566)node.7129:0.03774,((((((((((GU553551.1.1435:0.02469,JQ816375.1.1429:0.00057)node.43536:0.00205,GQ926412.1.918:0.00905)node.37349:0.00389,GU553534.1.1410:0.01266)node.31744:0.03759,JQ817013.1.1409:0.01742)node.26709:0.0111,((EF444660.1.1100:0.01831,EF444671.1.1119:0.40658)node.31743:0.02122,AB237743.1.1410:0.0273)node.26708:0.00755)node.22229:0.00833,JX196220.1.922:0.03718)node.18234:0.00402,(((AB237747.1.1410:0.03645,AB237745.1.1410:0.03327)node.26707:0.01504,((((JN229767.1.1415:0.00093,JN229844.1.1255:0.00137)node.43535:0.00133,JN229782.1.1411:0.00357)node.37348:0.01433,DQ841216.1.1326:0.01742)node.31742:0.01749,((((((((((((((JN229841.1.1404:0.00057,JN229792.1.1385:0.00056)node.138403:0.00301,JN229780.1.1413:0.00305)node.128106:0.00057,JN229839.1.1412:0.00461)node.118085:0.00057,JN229789.1.1398:0.00057)node.108427:0.00057,(JN229813.1.1335:0.00122,JN229838.1.1415:0.00344)node.108426:0.00228)node.99072:0.00057,JN229837.1.1420:0.00346)node.90114:0.00124,JN229816.1.1335:0.00126)node.81521:0.00138,JN229661.1.1302:0.12131)node.73143:0.0012,(JN229550.1.1449:0.00223,AY454708.1.1046:0.07953)node.73142:0.00056)node.65100:0.00643,((((((((((GQ926457.1.921:0.00954,GQ926428.1.916:0.00802)node.148891:0.00235,AB803509.1.1409:0.00741)node.138402:0.02393,(JQ817934.1.1411:0.01161,AB802302.1.1410:0.00688)node.138401:0.00111)node.128105:0.00056,JQ989451.1.1418:0.01401)node.118084:0.00112,JQ817318.1.1411:0.00804)node.108425:0.00113,((((JX000753.1.1409:0.01182,JQ817274.1.1336:0.04697)node.138400:0.00204,JN229770.1.1415:0.00057)node.128104:0.00057,JN229798.1.1373:0.00726)node.118083:0.00056,(((JQ817974.1.1412:0.00115,JQ817980.1.1411:0.0092)node.138399:0.00113,JN123691.1.1420:0.00573)node.128103:0.00057,(JN229765.1.1418:0.00469,JN229772.1.1415:0.00461)node.128102:0.00057)node.118082:0.00057)node.108424:0.00057)node.99071:0.00057,((JX000764.1.1421:0.0046,JQ816541.1.1431:0.00907)node.108423:0.00109,JQ817303.1.1411:0.00921)node.99070:0.00112)node.90113:0.00053,JN229815.1.1335:0.00248)node.81520:0.00078,JQ817321.1.1411:0.02788)node.73141:0.00488,FJ200144.1.921:0.01237)node.65099:0.00281)node.57441:0.00873,AB369208.1.1029:0.03608)node.50236:0.01216,GQ927587.1.917:0.03469)node.43534:0.00289,(((((((((JN229644.1.1357:0.00364,JN229527.1.1448:0.00056)node.108422:0.00309,JN229552.1.1449:0.00226)node.99069:0.00446,((((((((GU553533.1.1413:0.00236,GU553535.1.1411:0.00934)node.170589:0.00749,JN123692.1.1411:0.01531)node.159588:0.00255,JN123696.1.1412:0.00756)node.148890:0.00423,(GU553636.1.1413:0.00807,GU553639.1.1412:0.00699)node.148889:0.00347)node.138398:0.00341,(GU553529.1.1421:0.00815,GU553537.1.1413:0.00704)node.138397:0.00464)node.128101:0.00114,(HQ654861.1.930:0.00357,HQ654881.1.930:0.00177)node.128100:0.00717)node.118081:0.00113,GU553646.1.1413:0.00693)node.108421:0.00113,JQ817855.1.1412:0.01041)node.99068:0.00202)node.90112:0.00057,JQ817014.1.1358:0.01841)node.81519:0.00674,((((JN229821.1.1323:0.00249,JN229736.1.1365:0.00458)node.108420:0.00056,JN229671.1.1409:0.00233)node.99067:0.00057,JN229725.1.1418:0.00057)node.90111:0.00057,JN229726.1.1416:0.00114)node.81518:0.00807)node.73140:0.00168,((AY627493.1.1241:0.00869,JQ817854.1.1411:0.00419)node.81517:0.00123,((((((((JN123648.1.1430:0.00339,JN123698.1.1413:0.00697)node.148888:0.00057,((((((GU270119.1.930:0.00964,JF747750.1.929:0.0101)node.203660:0.00535,GQ994137.1.930:0.0101)node.192625:0.00245,(GQ410843.1.928:0.01065,GQ994205.1.928:0.00701)node.192624:0.00057)node.181577:0.00057,FJ649516.1.1449:0.00117)node.170588:0.00447,((JN123615.1.1411:0.00344,JQ816058.1.1413:0.00115)node.181576:0.00115,((((((((((GQ927531.1.913:0.00723,GQ410851.1.927:0.01079)node.279457:0.00178,(((GQ926476.1.939:0.01094,GQ926460.1.929:0.00514)node.299903:0.01485,GQ926388.1.903:0.07583)node.289742:0.00391,(((GQ926480.1.929:0.01237,GQ926465.1.928:0.02482)node.309824:0.0117,GQ926459.1.927:0.01378)node.299902:0.01035,(GQ926462.1.936:0.02092,GQ926450.1.928:0.01719)node.299901:0.01083)node.289741:0.02042)node.279456:0.00303)node.268990:0.00057,GQ410935.1.927:0.00894)node.258371:0.00242,GQ927585.1.927:0.00691)node.247711:0.00242,(GQ926328.1.928:0.00543,GQ927562.1.925:0.01222)node.247710:0.00204)node.236899:0.00056,HQ611203.1.930:0.01078)node.225850:0.00057,AY627494.1.1066:0.02865)node.214750:0.00199,JN123608.1.1416:0.01401)node.203659:0.00217,((JQ989737.1.1410:0.0023,JX000805.1.1423:0.00572)node.214749:0.00114,((((((((((((((((((((((((KC003818.1.912:0.05128,KC003800.1.909:0.09581)node.424983:0.04422,JX000762.1.1074:0.01608)node.418374:0.01077,JQ815994.1.1412:0.00057)node.411390:0.0034,JQ816108.1.1412:0.00115)node.404180:0.00057,JQ816118.1.1411:0.00459)node.396724:0.00057,JQ816069.1.1411:0.00057)node.389135:0.00057,JQ816124.1.1411:0.00229)node.381347:0.00057,JQ816062.1.1411:0.00229)node.373378:0.00057,JQ816051.1.1411:0.00229)node.365143:0.00057,JX000727.1.1410:0.00575)node.356507:0.00068,JX000761.1.1293:0.00919)node.347610:0.00057,JX000758.1.1412:0.00114)node.338405:0.00057,JN123662.1.1411:0.00461)node.329035:0.00057,JQ989418.1.1411:0.0023)node.319549:0.00057,JQ989388.1.1411:0.00115)node.309823:0.00057,JN123621.1.1412:0.00346)node.299900:0.00057,JQ817235.1.1411:0.00057)node.289740:0.00057,JQ816130.1.1411:0.00057)node.279455:0.00057,(JX000733.1.1410:0.0023,JQ816136.1.1411:0.00115)node.279454:0.00057)node.268989:0.00057,((JX000689.1.1411:0.00132,JX000687.1.1410:0.00213)node.279453:0.00115,JX000730.1.1410:0.00213)node.268988:0.00057)node.258370:0.00057,((((((GU553456.1.1408:0.00588,GU553459.1.1418:0.00466)node.309822:0.0023,(GU553447.1.1430:0.01294,JN123613.1.1414:0.00691)node.309821:0.00229)node.299899:0.00115,JN123611.1.1417:0.00812)node.289739:0.00056,JN123670.1.1408:0.00111)node.279452:0.00229,JN123616.1.1411:0.01387)node.268987:0.0012,GU553461.1.1415:0.00586)node.258369:0.00459)node.247709:0.00057,JQ816392.1.1410:0.00115)node.236898:0.00057,GU553450.1.1411:0.0174)node.225849:0.00057,(JQ989732.1.1411:0.00575,JQ817226.1.1412:0.0023)node.225848:0.00114)node.214748:0.00057)node.203658:0.00053)node.192623:0.00064,(JQ816035.1.1411:0.00578,JX000695.1.1412:0.01389)node.192622:0.00212)node.181575:0.00064)node.170587:0.00056)node.159587:0.00237,JQ816071.1.1411:0.00951)node.148887:0.0045)node.138396:0.00119,(JQ989753.1.1411:0.00695,JQ817885.1.1411:0.00115)node.138395:0.00057)node.128099:0.00234,JQ817869.1.1411:0.00459)node.118080:0.00054,JQ817006.1.1411:0.00459)node.108419:0.00119,(((JN229766.1.1417:0.00348,JN229658.1.1313:0.00069)node.128098:0.00057,((JN229548.1.1449:0.00057,JN229840.1.1412:0.00116)node.138394:0.00057,(JN229746.1.1312:0.00125,JN229741.1.1336:0.00057)node.138393:0.00122)node.128097:0.00057)node.118079:0.00164,(((((((((GQ926284.1.929:0.00717,GQ926371.1.926:0.01079)node.203657:0.00176,GQ926468.1.927:0.00716)node.192621:0.00329,AB802576.1.1410:0.00204)node.181574:0.00057,(((((GU553573.1.1414:0.0152,JN123622.1.1413:0.00922)node.225847:0.00115,JN123732.1.1414:0.00231)node.214747:0.00057,JN123733.1.1422:0.01288)node.203656:0.00229,JQ816547.1.1429:0.00564)node.192620:0.00113,GU553485.1.1441:0.03841)node.181573:0.00112)node.170586:0.00057,(((((((JN123647.1.1411:0.00345,GU553482.1.1416:0.01162)node.236897:0.00345,(((JQ816101.1.1411:0.00115,JQ816073.1.1412:0.00382)node.258368:0.00126,JQ817628.1.1411:0.0127)node.247708:0.00057,JQ817630.1.1411:0.00459)node.236896:0.00254)node.225846:0.00057,JQ817251.1.1411:0.00344)node.214746:0.00057,GU553569.1.1412:0.0023)node.203655:0.00057,JQ817247.1.1410:0.00057)node.192619:0.00057,JN123633.1.1411:0.00808)node.181572:0.00057,(JQ817875.1.1412:0.00909,GU553500.1.1412:0.00568)node.181571:0.00058)node.170585:0.00057)node.159586:0.00112,JQ817053.1.1410:0.00115)node.148886:0.00112,JN123639.1.1411:0.00698)node.138392:0.00113,GU553565.1.1411:0.0046)node.128096:0.00112,((((((((GU553567.1.1413:0.00348,GU553566.1.1413:0.00813)node.203654:0.00345,GU553568.1.1412:0.00348)node.192618:0.00204,(GU553572.1.1412:0.00805,GU553571.1.1413:0.01956)node.192617:0.00381)node.181570:0.00147,GU553496.1.1411:0.01392)node.170584:0.00324,(JX000623.1.1434:0.01706,JX000608.1.1429:0.00793)node.170583:0.00246)node.159585:0.00415,JX000584.1.1432:0.00206)node.148885:0.00057,JX000609.1.1412:0.04358)node.138391:0.00112,((((JX000588.1.1411:0.00459,JX000590.1.1411:0.00574)node.170582:0.00057,JX000594.1.1411:0.00115)node.159584:0.00057,JQ817335.1.1411:0.00057)node.148884:0.00057,(((((JX000622.1.1435:0.01139,JX000618.1.1440:0.00782)node.192616:0.00575,JX000621.1.1433:0.00892)node.181569:0.00371,JX000624.1.1435:0.01073)node.170581:0.00305,JX000617.1.1436:0.00962)node.159583:0.00324,JX000599.1.1411:0.00344)node.148883:0.00112)node.138390:0.00057)node.128095:0.00112)node.118078:0.0011)node.108418:0.00057)node.99066:0.00057,GQ926446.1.917:0.02699)node.90110:0.00338,JQ817864.1.1411:0.00577)node.81516:0.00289)node.73139:0.00569)node.65098:0.00983,((((AY627482.1.1261:0.0056,AY627489.1.1213:0.00555)node.90109:0.00342,GQ927598.1.917:0.09421)node.81515:0.00056,(GQ927594.1.915:0.00723,JQ816092.1.1411:0.00515)node.81514:0.00164)node.73138:0.01507,JF747730.1.930:0.01786)node.65097:0.00057)node.57440:0.00652,((AY454711.1.1051:0.05096,AY454710.1.1042:0.03002)node.65096:0.02535,JX196205.1.915:0.02722)node.57439:0.00944)node.50235:0.00488,((((((((((((JQ817293.1.1411:0.00433,JQ817333.1.1042:0.01317)node.148882:0.00056,JQ817853.1.1411:0.00115)node.138389:0.00057,JQ817981.1.1411:0.00057)node.128094:0.00057,JN123609.1.1412:0.00345)node.118077:0.00056,JQ817861.1.1411:0.00571)node.108417:0.00114,((GU553458.1.1412:0.01162,JQ817586.1.1411:0.00115)node.118076:0.00057,((JQ817916.1.1411:0.00057,JQ817589.1.1411:0.00115)node.128093:0.00057,(JQ817238.1.1411:0.00229,JQ817252.1.1411:0.00229)node.128092:0.00057)node.118075:0.00057)node.108416:0.00056)node.99065:0.00109,JQ817924.1.1411:0.0023)node.90108:0.0023,JQ817895.1.1411:0.0046)node.81513:0.00114,JQ817858.1.1411:0.00575)node.73137:0.00057,JQ817915.1.1411:0.00229)node.65095:0.00339,FJ649518.1.1452:0.00506)node.57438:0.00205,(GQ410897.1.929:0.01968,GQ927526.1.912:0.00523)node.57437:0.00057)node.50234:0.01829)node.43533:0.00621)node.37347:0.00678,((((JX000755.1.1412:0.01083,JN123725.1.1411:0.00424)node.57436:0.01389,JN229558.1.1449:0.01048)node.50233:0.00994,(GQ927645.1.929:0.02234,GQ927609.1.924:0.01519)node.50232:0.00454)node.43532:0.00661,(((AY627498.1.1222:0.00553,AY627500.1.1220:0.00577)node.57435:0.01021,JQ989756.1.1411:0.00548)node.50231:0.00429,KT933248.1.925:0.00409)node.43531:0.01144)node.37346:0.00422)node.31741:0.00376)node.26706:0.01791)node.22228:0.00874,FN690975.1.940:0.06607)node.18233:0.0151)node.14797:0.00442,(((AB050209.1.1413:0.00829,AB050223.1.1413:0.01018)node.22227:0.02003,EF444669.1.1055:0.06086)node.18232:0.00319,AB364934.1.1408:0.05104)node.14796:0.00462)node.11803:0.00937,(((((((LQMQ01000054.1.1207:0.00057,AY861953.1.1183:0.00144)node.37345:0.00766,GQ328136.1.1044:0.05176)node.31740:0.00244,AY555833.1.1080:0.00518)node.26705:0.01464,(JQ245962.1.931:0.02105,GU127515.1.928:0.03816)node.26704:0.02293)node.22226:0.01071,(FJ485533.1.1225:0.02678,KC831393.1.1123:0.02141)node.22225:0.01644)node.18231:0.00634,AB301871.1.929:0.04706)node.14795:0.01113,JQ315350.1.915:0.04208)node.11802:0.00319)node.9239:0.00549,AB050213.1.1414:0.03154)node.7128:0.00575)node.5389:0.02585)node.3992:0.00963,(((FJ936679.1.1005:0.013,AB050211.1.1414:0.01961)node.7127:0.03315,((FJ901661.1.1163:0.01359,HM244197.1.912:0.0573)node.9238:0.01575,((JF747749.1.929:0.01871,AB237742.1.1411:0.01172)node.11801:0.00675,((FJ902718.1.1267:0.00676,FJ901946.1.1208:0.01264)node.14794:0.00266,EF444667.1.1104:0.03653)node.11800:0.00192)node.9237:0.00775)node.7126:0.02848)node.5388:0.0094,((((EF444670.1.1185:0.02157,EF444661.1.1062:0.00057)node.11799:0.0109,EF444668.1.1005:0.05565)node.9236:0.02602,DQ226076.1.1360:0.04588)node.7125:0.02673,AB050210.1.1414:0.03738)node.5387:0.02629)node.3991:0.01717)node.2896:0.01536,LQMP01000030.68979.70454:0.07436)node.2036:0.01773,(((AB109882.1.929:0.07358,AB237744.1.1411:0.06095)node.3990:0.02878,DQ841236.1.1308:0.03682)node.2895:0.0365,AB237741.1.1408:0.09151)node.2035:0.01988)node.1410:0.06552,(((((((JQ989765.1.1403:0.00494,JN229635.1.1378:0.00241)node.9235:0.00274,JX000820.1.1430:0.01793)node.7124:0.00576,JQ816030.1.1411:0.00602)node.5386:0.00306,GQ927544.1.919:0.00912)node.3989:0.00848,(JX000816.1.989:0.12133,FJ487469.1.1339:0.0185)node.3988:0.00898)node.2894:0.00421,JQ989631.1.1422:0.01422)node.2034:0.0229,(((GQ926363.1.922:0.00713,JQ989436.1.1404:0.01457)node.3987:0.00549,HQ611204.1.926:0.08607)node.2893:0.00167,GQ927640.1.912:0.00891)node.2033:0.0141)node.1409:0.04647)node.949:0.00837)node.641:0.02645,((KJ881749.1.1445:0.00913,AM268267.1.901:0.06153)node.948:0.01292,KJ881495.1.1446:0.02337)node.640:0.03872)node.420:0.0267,(LHYK01000006.11499.12987:0.0096,LHXX01000012.8132.9620:0.01162)node.419:0.07146)node.271:0.02324,(((((KJ882194.1.1453:0.02704,KJ882043.1.1446:0.00957)node.1408:0.02117,((AY164297.1.1409:0.00739,KJ881727.1.1448:0.00497)node.2032:0.00546,KJ881723.1.1448:0.00809)node.1407:0.02605)node.947:0.01526,((((KC424645.1.927:0.02478,KC424646.1.923:0.03989)node.2892:0.01122,KJ881875.1.1264:0.00763)node.2031:0.00811,KJ881884.1.1263:0.02287)node.1406:0.03707,((((KJ882213.1.1447:0.06587,KJ882144.1.1445:0.0033)node.3986:0.03905,KJ882145.1.1445:0.00937)node.2891:0.03555,(((KJ882258.1.1450:0.00669,LHYH01000004.12168.13652:0.00308)node.5385:0.00558,KJ882283.1.1262:0.01136)node.3985:0.00679,((((KJ882277.1.1281:0.06054,KJ882121.1.1064:0.02858)node.9234:0.02117,KJ882081.1.1445:0.00057)node.7123:0.00704,(KJ882155.1.1446:0.01784,KJ882054.1.1446:0.00655)node.7122:0.01318)node.5384:0.00209,KJ882111.1.1129:0.02734)node.3984:0.00057)node.2890:0.00789)node.2030:0.01816,KJ882122.1.1136:0.02126)node.1405:0.01161)node.946:0.01264)node.639:0.01322,((((((((AY164305.1.1395:0.00828,AY226367.1.1386:0.01419)node.7121:0.00252,KJ881757.1.1449:0.00453)node.5383:0.02528,AGBK01000807.1.1271:0.00534)node.3983:0.02156,(KJ881764.1.1450:0.0055,AY226363.1.1484:0.01177)node.3982:0.02255)node.2889:0.02895,DQ103678.2.1415:0.08053)node.2029:0.00988,HQ425147.1.1450:0.0746)node.1404:0.00781,(AY226353.1.1407:0.03364,FN391284.1.1347:0.03804)node.1403:0.03454)node.945:0.01126,(((((FJ536513.1.960:0.03054,FJ536509.1.1400:0.02113)node.3981:0.01697,(((LHYE01000019.11638.12698:0.02781,LHXL01000004.16031.17512:0.02135)node.7120:0.0119,LHYJ01000009.10601.12081:0.03813)node.5382:0.01161,KJ881665.1.1266:0.04489)node.3980:0.00628)node.2888:0.00926,(((FJ536504.1.961:0.04348,HQ425175.1.1432:0.00746)node.5381:0.03421,KJ881758.1.1445:0.02401)node.3979:0.02178,KJ881750.1.1445:0.0715)node.2887:0.00978)node.2028:0.00942,(KJ881883.1.1267:0.01109,KJ881444.1.1452:0.00741)node.2027:0.04909)node.1402:0.00912,((((KJ882127.1.1129:0.01175,KJ882279.1.1094:0.01302)node.3978:0.02527,HQ530525.1.1478:0.01902)node.2886:0.03864,(KJ881662.1.1266:0.06827,EU722682.1.1451:0.04552)node.2885:0.00621)node.2026:0.00629,((((HE604509.1.922:0.03518,KC465624.1.1356:0.02219)node.5380:0.05153,((HE604568.1.924:0.03742,FJ536515.1.985:0.15249)node.7119:0.0219,KC465578.1.1355:0.02997)node.5379:0.02566)node.3977:0.00588,FJ536512.1.952:0.07811)node.2884:0.01259,((((FJ536505.1.952:0.03112,FJ536523.1.919:0.05041)node.7118:0.00712,FJ536511.1.1398:0.00493)node.5378:0.02523,KC465621.1.1353:0.03002)node.3976:0.00699,(((LHYF01000011.7946.9431:0.0049,FJ536508.1.955:0.02082)node.7117:0.00239,HQ425183.1.1425:0.00619)node.5377:0.00499,(FJ536519.1.1000:0.04882,FJ536510.1.1403:0.00178)node.5376:0.01811)node.3975:0.01748)node.2883:0.0296)node.2025:0.01028)node.1401:0.0116)node.944:0.00982)node.638:0.00507)node.418:0.01049,(LHXV01000006.8255.9737:0.01573,LHXJ01000006.2612.4094:0.01547)node.417:0.0417)node.270:0.05051)node.171:0.13158,(((((((EU530579.1.1373:0.02396,EU530584.1.1372:0.04177)node.2024:0.03894,KP012166.1.1427:0.06188)node.1400:0.02228,((((((JF262488.1.1319:0.01506,JF262487.1.1314:0.01006)node.7116:0.00652,JF262466.1.1309:0.00651)node.5375:0.00265,JF262516.1.1307:0.00661)node.3974:0.00376,(((((((((((((((JF262422.1.1312:0.00247,JF262452.1.1308:0.00619)node.65094:0.00237,JF262417.1.1307:0.00258)node.57434:0.00496,JF262441.1.1306:0.0061)node.50230:0.00054,((((JF262430.1.1308:0.00744,JF262404.1.1306:0.00995)node.73136:0.00124,(JF262442.1.1307:0.00247,JF262437.1.1312:0.00247)node.73135:0.00372)node.65093:0.00123,JF262409.1.1307:0.01248)node.57433:0.00057,JF262497.1.1373:0.00579)node.50229:0.00211)node.43530:0.00057,(JF262412.1.1308:0,JF262450.1.1306:0)node.43529:0.01123)node.37344:0.00209,APJZ01000002.58109.59609:0.01149)node.31739:0.0065,(((((JF262416.1.1307:0.00829,JF262420.1.1303:0.01003)node.57432:0.00413,JF262449.1.1306:0.00747)node.50228:0.00396,JF262421.1.1308:0.01347)node.43528:0.00497,CP010514.562033.563520:0.01085)node.37343:0.00583,JF262434.1.1307:0.01599)node.31738:0.00216)node.26703:0.00685,JF262472.1.1307:0.00569)node.22224:0.00226,JF262478.1.1308:0.00815)node.18230:0.00488,AJ458436.1.1460:0.00658)node.14793:0.00112,JF262492.1.1318:0.01628)node.11798:0.00319,JF262494.1.1306:0.0087)node.9233:0.00534,JF262534.1.1309:0.01118)node.7115:0.00106,JF262512.1.1307:0.01121)node.5374:0.00221,JF262529.1.1308:0.00736)node.3973:0.00452)node.2882:0.0089,LAFJ01000960.5.938:0.15797)node.2023:0.03357,AJ458437.1.1460:0.06291)node.1399:0.05096)node.943:0.08657,AJ318041.1.1500:0.09298)node.637:0.14081,AB611366.1.906:0.16719)node.416:0.05647,(AB095138.1.1080:0.06329,AB629533.1.942:0.11892)node.415:0.07609)node.269:0.03354,(((((((((((((((((EF444597.1.1193:0.04798,KJ622295.1.1408:0.01989)node.31737:0.0024,KP090982.1.1448:0.00434)node.26702:0.01807,KJ881656.1.1142:0.10005)node.22223:0.03274,((((AB019735.1.1417:0.00407,AB629623.1.931:0.00056)node.37342:0.0021,AB193990.1.1459:0.02117)node.31736:0.00766,KP091067.1.1459:0.00747)node.26701:0.01222,(CP005290.660270.661583:0.00057,FJ810190.1.1453:0.00056)node.26700:0.02593)node.22222:0.01348)node.18229:0.00585,((((FR852912.1.925:0.05719,AF419628.1.1456:0.00389)node.31735:0.00828,KP090984.1.1426:0.01993)node.26699:0.00293,AB301877.1.932:0.02213)node.22221:0.01138,AJ969472.1.1442:0.00909)node.18228:0.01552)node.14792:0.01415,((((AB293236.1.1320:0.03989,AB293237.1.1318:0.00056)node.26698:0.00964,(((JF738091.1.930:0.07656,AB095131.1.1049:0.03412)node.37341:0.0096,DQ228617.1.1353:0.00055)node.31734:0.01906,AF068819.1.1419:0.00249)node.26697:0.00258)node.22220:0.00515,EF644840.1.1324:0.00183)node.18227:0.00057,AF526952.1.1034:0.02627)node.14791:0.01068)node.11797:0.01464,AB274307.1.1412:0.03115)node.9232:0.01266,((Y10011.1.1488:0.00057,CP002588.799661.801152:0.00057)node.11796:0.00057,AF418181.1.1451:0.00331)node.9231:0.00527)node.7114:0.01181,AJ299218.1.1495:0.01599)node.5373:0.00773,(((((((((((AJ299219.1.1500:0.00057,CP001857.1049930.1051439:0.00057)node.43527:0.00056,JQ346760.1.1288:0.00128)node.37340:0.00785,AF068824.1.1438:0.00556)node.31733:0.00477,(((KP091047.1.1469:0.02432,KJ622297.1.1447:0.02042)node.43526:0.0114,KP091001.1.1481:0.0123)node.37339:0.0151,KP091052.1.1470:0.02467)node.31732:0.00613)node.26696:0.00222,EU573155.1.952:0.00379)node.22219:0.00355,KP091000.1.1463:0.012)node.18226:0.01464,((AF220166.1.1471:0.0021,CP001899.1403988.1405498:0.00056)node.22218:0.01534,AF419637.1.1468:0.02034)node.18225:0.0033)node.14790:0.01814,(((((GU179414.1.1422:0.01982,AY555828.1.1081:0.00496)node.31731:0.00056,FJ900697.1.925:0.01267)node.26695:0.00825,FJ638519.1.1338:0.00957)node.22217:0.00855,(KP784730.1.1455:0.00383,FJ638508.1.1415:0.0126)node.22216:0.00168)node.18224:0.00959,(EU924238.1.1337:0.00738,EU924223.1.1453:0.00201)node.18223:0.00685)node.14789:0.05766)node.11795:0.01592,(FJ216404.1.1417:0.00057,CP009552.1384614.1386109:0.00276)node.11794:0.01367)node.9230:0.00866,((((AB247819.1.934:0.00935,AB293221.1.1284:0.00919)node.18222:0.01216,GU070615.1.934:0.00903)node.14788:0.01191,AF220165.1.1435:0.00057)node.11793:0.00056,(FM242727.1.1145:0.03607,FM242735.1.1143:0.06318)node.11792:0.01169)node.9229:0.00951)node.7113:0.01976,(((((X05567.1.1492:0,AE000782.1788987.1790478:0,Y00275.1.1492:0)node.18221:0.00058,CP006577.1951165.1952544:0.00057)node.14787:0.00057,((FN356387.1.1452:0.03768,FN356381.1.1451:0.00987)node.18220:0.00216,FN356421.1.1463:0.00649)node.14786:0.00216)node.11791:0.00298,(((((EU573151.1.946:0.0036,EU573143.1.934:0.00902)node.26694:0.00164,EU573162.1.934:0.00376)node.22215:0.0018,AF068815.1.1420:0.01542)node.18219:0.00056,AJ299181.1.932:0.05239)node.14785:0.0068,(EF444595.1.1126:0.00573,EU635901.1.1332:0.00803)node.14784:0.0035)node.11790:0.00623)node.9228:0.00546,KP091030.1.1460:0.00347)node.7112:0.0186)node.5372:0.0084)node.3972:0.02105,AB293225.1.1335:0.01958)node.2881:0.03853,AB293227.1.1335:0.04976)node.2022:0.04307,HM041908.1.1441:0.05755)node.1398:0.04593,(((DQ230927.1.1426:0.0961,DQ230932.1.1444:0.05868)node.2880:0.19447,(((((((JN123724.1.1411:0.02655,AB237756.1.1411:0.01251)node.14783:0.05742,EF444622.1.1236:0.05769)node.11789:0.01207,FJ902720.1.1237:0.06438)node.9227:0.04456,AY555812.1.1081:0.17019)node.7111:0.07577,(((((((((AB899916.1.928:0.00341,AB899912.1.926:0.07467)node.37338:0.03456,(AB899913.1.928:0.00945,AB899908.1.928:0.05395)node.37337:0.01796)node.31730:0.05004,AB899911.1.928:0.04609)node.26693:0.05309,((JQ989653.1.1474:0.04184,KP204840.1.1429:0.01057)node.31729:0.00387,HM103877.1.967:0.01368)node.26692:0.05794)node.22214:0.03341,(KP090980.1.1447:0.08935,AM745246.1.1354:0.10885)node.22213:0.01623)node.18218:0.02821,((((((((((AY341307.1.908:0.02009,KP769520.1.1073:0.01114)node.73134:0.01697,(((AY196676.1.1255:0.00057,AY260435.1.1409:0.00056)node.90107:0.00543,((((FR749949.1.1462:0.00315,FR749948.1.1462:0.00105)node.118074:0.00057,FR749947.1.1462:0.00057)node.108415:0.00057,(((((JX462515.1.1436:0.0011,AY570659.1.1436:0.00653)node.148881:0.0006,AY341317.1.919:0.11685)node.138388:0.0047,((((((AJ312018.1.1019:0.01783,AB494244.1.1439:0.01035)node.192615:0.03232,(EU168231.1.919:0.00057,FJ347528.1.911:0.02917)node.192614:0.01815)node.181568:0.00133,EU168228.1.919:0.0074)node.170580:0.00057,EU168194.1.941:0.00057)node.159582:0.00057,EU168261.1.919:0.00178)node.148880:0.00056,DQ857964.1.950:0.02204)node.138387:0.00056)node.128091:0.00057,((HQ678087.1.1358:0.01039,AY570678.1.1436:0.00403)node.138386:0.00269,(AY835416.1.1435:0.00423,AF374274.1.1008:0.02968)node.138385:0.00056)node.128090:0.00316)node.118073:0.00216,EU662665.1.1404:0.01563)node.108414:0.00057)node.99064:0.00209,(AB355090.1.912:0.00721,HQ141826.1.910:0.01448)node.99063:0.00358)node.90106:0.00057)node.81512:0.00057,(AUMX01000033.12.1465:0.00057,M59147.1.1430:0.00057)node.81511:0.00057)node.73133:0.00106)node.65092:0.00103,((CP000559.403632.405096:0,CP000559.1015589.1017053:0,CP000559.1692279.1693743:0)node.73132:0.00057,(((((((((AB739396.1.1255:0.11371,AB739383.1.1255:0.00111)node.148879:0.00558,AB739386.1.1255:0.01214)node.138384:0.00795,AB739351.1.1255:0.00151)node.128089:0.01239,JX833575.1.1255:0.04887)node.118072:0.01028,AB541645.1.1400:0.011)node.108413:0.01239,GU391231.1.1039:0.03055)node.99062:0.01273,GU391232.1.1042:0.01548)node.90105:0.02228,AF095267.1.1414:0.00057)node.81510:0.00057,(AY260436.1.1409:0.00112,HQ224856.1.1044:0.00267)node.81509:0.00057)node.73131:0.00057)node.65091:0.00104)node.57431:0.0313,FJ347532.1.911:0.09494)node.50227:0.00197,LC036208.1.1023:0.01157)node.43525:0.03824,DQ336958.1.912:0.06139)node.37336:0.04725,((((KJ435051.1.912:0.00056,HQ141836.1.913:0.18075)node.57430:0.00181,((((((AF033672.1.1444:0.00439,GU179434.1.1413:0.05541)node.99061:0.00321,((JX966306.1.1417:0.00057,JQ724113.1.1420:0.0022)node.108412:0.00467,LCWZ01001336.621.2074:0.02566)node.99060:0.01303)node.90104:0.00735,(AB008853.1.1430:0.00206,JQ407245.1.1438:0.00175)node.90103:0.00057)node.81508:0.00056,(((((((((KT715026.1.1334:0.09104,GU179429.1.1414:0.01209)node.159581:0.03519,EU721753.1.1439:0.00815)node.148878:0.00823,JQ407237.1.1338:0.02318)node.138383:0.01359,AY454737.1.1045:0.04049)node.128088:0.00056,GU179427.1.1414:0.05064)node.118071:0.00173,EF592666.1.941:0.02776)node.108411:0.02068,((DQ302471.1.917:0.04668,EF592663.1.922:0.06044)node.118070:0.00997,EU168246.1.919:0.08852)node.108410:0.01795)node.99059:0.01641,AB243812.1.1444:0.00775)node.90102:0.00057,(((AY570677.1.1436:0.00433,AY586393.1.1359:0.01324)node.108409:0.01089,((AF411470.1.1260:0.00057,JF754502.1.941:0.03055)node.118069:0.00056,AF172443.1.1369:0.00237)node.108408:0.0024)node.99058:0.00329,(((KJ490977.1.1260:0.00366,HM053969.1.1433:0.00056)node.118068:0.00409,DQ302463.1.916:0.00179)node.108407:0.00706,((AF347025.1.1254:0.00057,AF321115.1.1251:0.00057)node.118067:0.00495,AY234332.1.1262:0.00181)node.108406:0.00745)node.99057:0.01427)node.90101:0.00222)node.81507:0.00163)node.73130:0.01967,((JQ771489.1.1440:0.02115,KT715028.1.1329:0.14478)node.81506:0.00869,(KT715017.1.1337:0.03881,GU179428.1.1414:0.00764)node.81505:0.04877)node.73129:0.02388)node.65090:0.00296,GU179431.1.1413:0.02702)node.57429:0.00127)node.50226:0.01301,HQ141829.1.913:0.02707)node.43524:0.02423,DQ302469.1.912:0.05353)node.37335:0.01727)node.31728:0.03169,((((((((((((((((((((KC846035.1.989:0.00721,EF552185.1.1042:0.00664)node.203653:0.01556,KC846036.1.989:0.02308)node.192613:0.00383,(((AF015985.1.1043:0.01638,FJ205768.1.1364:0.01047)node.214745:0.00058,AF015979.1.1043:0.02474)node.203652:0.00138,AB711919.1.1020:0.00167)node.192612:0.00311)node.181567:0.00452,((((AB065298.1.1431:0.00057,EU432165.1.1418:0.00123)node.214744:0.00107,(((DQ857982.1.949:0.08092,AF095270.1.1412:0.00057)node.236895:0.0006,((((((((((((FJ205761.1.1354:0.00714,FJ205765.1.1370:0.0035)node.347609:0.00057,JX560559.1.1351:0.00057)node.338404:0.00124,(((EU369626.1.1443:0.00276,HM218918.1.912:0.01461)node.356506:0.00633,((EF175717.1.970:0.02394,AB175350.1.1395:0.00057)node.365142:0.00221,FJ205787.1.1356:0.00717)node.356505:0.00277)node.347608:0.00114,((((((EF175721.1.1180:0.0212,HI592321.1.1133:0.02233)node.389134:0.00178,EF175702.1.1142:0.00984)node.381346:0.00057,EF175719.1.1117:0.00747)node.373377:0.01349,(EF175708.1.1144:0.0247,EF175715.1.1213:0.03313)node.373376:0.00977)node.365141:0.01229,AB175349.1.1416:0.0015)node.356504:0.00073,AB175341.1.1395:0.00343)node.347607:0.00338)node.338403:0.00209)node.329034:0.00056,KJ734866.1.1311:0.00123)node.319548:0.00056,EU369616.1.1436:0.00216)node.309820:0.00074,AY196674.1.1255:0.00057)node.299898:0.00132,EU369622.1.1439:0.00215)node.289738:0.00057,AJ550158.1.1438:0.00057)node.279451:0.00056,AF107106.1.925:0.0122)node.268986:0.00057,EU369611.1.1411:0.00057)node.258367:0.00056,EU369613.1.1410:0.00057)node.247707:0.00057,(EF552197.1.1043:0.04483,FJ205772.1.1187:0.02876)node.247706:0.01341)node.236894:0.00057)node.225845:0.00057,JX101964.1.1457:0.01845)node.214743:0.00057)node.203651:0.00057,HE964772.565064.566525:0.00057)node.192611:0.00076,EF552164.1.1024:0.00057)node.181566:0.00056)node.170579:0.00436,(((((((HQ678025.1.1358:0.00234,HQ677968.1.1358:0.019)node.236893:0.00117,((HQ678028.1.1358:0,HQ678062.1.1358:0)node.247705:0.00057,(((HQ678029.1.1358:0.00057,HM218922.1.915:0.03696)node.268985:0.00117,HQ678020.1.1358:0.00233)node.258366:0.00057,HQ678027.1.1358:0.00057)node.247704:0.00057)node.236892:0.00057)node.225844:0.00057,(((JX110149.1.1255:0.02155,EU358660.1.1002:0.08603)node.247703:0.04611,HQ678093.1.1358:0.00355)node.236891:0.00131,JF980468.1.1415:0.02294)node.225843:0.01283)node.214742:0.00057,(((((((HQ678021.1.1358:0,HQ678022.1.1358:0,HQ678063.1.1358:0)node.279450:0.00057,((AB494249.1.1437:0.00057,HQ141851.1.913:0.04891)node.289737:0.00305,HQ678030.1.1358:0.00117)node.279449:0.00058)node.268984:0.00057,HQ677932.1.1358:0.00117)node.258365:0.00057,HQ678018.1.1358:0.00117)node.247702:0.00056,JF980526.1.1415:0.01003)node.236890:0.00057,JF980485.1.1414:0.00222)node.225842:0.00057,JF980532.1.1411:0.00448)node.214741:0.00057)node.203650:0.00648,KJ797269.381.1833:0.00317)node.192610:0.00279,HQ677960.1.1358:0.02869)node.181565:0.00143,(((((((((JX910300.1.914:0.09457,EF552187.1.1044:0.0046)node.268983:0.03429,((JX542542.1.994:0.06316,KC846041.1.994:0.02244)node.279448:0.00058,(JX542535.1.998:0.00675,HQ141834.1.921:0.04096)node.279447:0.02265)node.268982:0.0021)node.258364:0.00705,EU358675.1.1006:0.01491)node.247701:0.00211,KC846048.1.994:0.00565)node.236889:0.00502,(AB711922.1.1012:0.00874,FJ982772.1.1439:0.02336)node.236888:0.01502)node.225841:0.02221,EU358674.1.1005:0.0155)node.214740:0.02018,(JX110153.1.1254:0.00473,JN173193.1.1371:0.00058)node.214739:0.00467)node.203649:0.01128,HM218928.1.900:0.04674)node.192609:0.00057,((((((((HI592337.1.908:0.02417,HI592339.1.935:0.00564)node.268981:0.00512,HI592315.1.974:0.00907)node.258363:0.01068,HQ677958.1.1358:0.01909)node.247700:0.00126,HQ677994.1.1358:0.00058)node.236887:0.00057,HQ678101.1.1349:0.00121)node.225840:0.00549,(HM218924.1.903:0.04808,HM218925.1.951:0.03553)node.225839:0.00475)node.214738:0.00686,HM218926.1.912:0.01559)node.203648:0.00416,HQ678011.1.1358:0.00339)node.192608:0.0144)node.181564:0.00552)node.170578:0.00501)node.159580:0.00606,(((((((EF552193.1.1041:0.00324,JF421668.1.1567:0.04308)node.225838:0.00056,((DQ887913.1.1026:0.01302,AB114306.1.1397:0.00301)node.236886:0.00845,AB114305.1.1397:0.00702)node.225837:0.00985)node.214737:0.00056,(FIZL01000096.3860.5295:0,CZCB01004876.3860.5295:0)node.214736:0.01454)node.203647:0.00057,LFRN01000187.11636.13089:0.00056)node.192607:0.00532,AB114303.1.1395:0.01848)node.181563:0.0052,FJ205781.1.1349:0.00483)node.170577:0.00422,(((((((((AB731383.1.1015:0.07606,HM218951.1.912:0.00348)node.258362:0.00936,HM218909.1.928:0.02494)node.247699:0.00621,HM218920.1.917:0.02546)node.236885:0.00748,HM218950.1.912:0.01261)node.225836:0.00759,HM218906.1.963:0.01096)node.214735:0.00752,AB494256.1.1436:0.00379)node.203646:0.00186,AB494258.1.1436:0.0081)node.192606:0.00698,((AB494253.1.1436:0.00056,FJ205785.1.1365:0.00057)node.203645:0.00056,FJ205774.1.1362:0.00118)node.192605:0.00175)node.181562:0.00546,HI592319.1.1119:0.02444)node.170576:0.00219)node.159579:0.00417)node.148877:0.00264,CT573517.2.1343:0.00682)node.138382:0.00388,AB248609.1.1396:0.01914)node.128087:0.00181,CT573670.1.1305:0.00291)node.118066:0.00113,AB669269.1.1382:0.00932)node.108405:0.00056,GU196158.1.915:0.01798)node.99056:0.00307,(((HF955503.1.1322:0.0026,AB084243.1.1279:0.00057)node.118065:0.00137,AB818566.1.1043:0.01131)node.108404:0.015,AB288249.1.1400:0.02191)node.99055:0.00573)node.90100:0.00057,((LUYK01000084.7357.8810:0.00129,CT573634.1.1304:0.00124)node.99054:0.00079,((AB232800.1.1377:0.00299,KF169896.1.1327:0.03334)node.108403:0.0015,((((KJ914877.1.912:0.00179,HQ141825.1.913:0.00179)node.138381:0.00057,KJ914878.1.911:0.02387)node.128086:0.00179,CT573527.2.1343:0.00577)node.118064:0.00057,CT573662.1.1305:0.01886)node.108402:0.00164)node.99053:0.00057)node.90099:0.00383)node.81504:0.00371,(((((((((HM218917.1.903:0.0372,HM218916.1.910:0.00211)node.159578:0.01099,HQ141844.1.912:0.00872)node.148876:0.00469,HQ678083.1.1358:0.00371)node.138380:0.00357,JF980398.1.1415:0.00333)node.128085:0.00433,(((((((((((JN030638.1.1434:0.00109,JN030641.1.1434:0.00764)node.236884:0.00455,JN030729.1.1428:0.01099)node.225835:0.00553,(JN030635.1.1434:0,JN030636.1.1434:0)node.225834:0.00533)node.214734:0.00115,JN030639.1.1434:0.00054)node.203644:0.00325,((JN030703.1.1363:0.01674,JN030695.1.1368:0.00056)node.214733:0.00237,(JN030699.1.1370:0.02269,JN030702.1.1370:0.00056)node.214732:0.01787)node.203643:0.02276)node.192604:0.00227,(BCNY01000003.3229.4682:0.00057,JN030705.1.1357:0.01825)node.192603:0.00055)node.181561:0.00213,(JN030728.1.1432:0.00057,JN030732.1.1418:0.00057)node.181560:0.00109)node.170575:0.00101,AB436897.1.1432:0.00222)node.159577:0.0044,(((((((((((HQ224855.1.1052:0.00056,JQ929038.1.929:0.0273)node.268980:0.01354,(AB874599.1.1320:0.00244,JN030756.1.1410:0.00792)node.268979:0.00057)node.258361:0.00056,KT167071.1.1059:0.00962)node.247698:0.00496,JN030762.1.1398:0.00399)node.236883:0.00489,((JN030753.1.1390:0.00694,JN030748.1.1365:0.00705)node.247697:0.00115,(((((DQ513419.1.913:0.00463,DQ513422.1.921:0.01461)node.289736:0.00596,DQ987521.1.1357:0.00478)node.279446:0.00832,JN030746.1.1385:0.00332)node.268978:0.00456,JN030752.1.1386:0.00551)node.258360:0.00701,JN030751.1.1372:0.00057)node.247696:0.00682)node.236882:0.00171)node.225833:0.00242,AB294249.1.1399:0.00281)node.214731:0.00439,JN030731.1.1424:0.00419)node.203642:0.00411,AB236102.1.1319:0.00512)node.192602:0.00659,((AB236105.1.1320:0.00611,KM024406.1.1454:0.01243)node.203641:0.00551,((((AB854354.1.910:0.00911,HI592314.3.1440:0.00187)node.236881:0.00399,CT573806.1.988:0.00355)node.225832:0.00056,CT573805.1.988:0.00057)node.214730:0.00057,JX576157.1.918:0.00793)node.203640:0.00535)node.192601:0.00629)node.181559:0.00814,JN030727.1.1427:0.00306)node.170574:0.00152,JN030698.1.1348:0.00367)node.159576:0.00632)node.148875:0.00947,(((((JN030655.1.1426:0.00057,JN030652.1.1424:0.00057)node.192600:0.00057,JN030651.1.1431:0.00057)node.181558:0.00446,((((JN030646.1.1430:0.0011,JN030755.1.1402:0.00911)node.214729:0.00331,JN030643.1.1425:0.00058)node.203639:0.00218,JN030760.1.1414:0.00906)node.192599:0.00444,JN030649.1.1421:0.00057)node.181557:0.00111)node.170573:0.00128,(((((AF531178.1.1395:0.00057,JN004139.1.1087:0.00904)node.214728:0.00227,EF552178.1.998:0.00057)node.203638:0.00057,M59134.1.1466:0.00057)node.192598:0.00057,CP000562.1822651.1824115:0.00057)node.181556:0.00112,(KT731100.1.1411:0.00057,KT731101.1.1404:0.00111)node.181555:0.0077)node.170572:0.00311)node.159575:0.00199,GU731072.361.1402:0.0132)node.148874:0.00212)node.138379:0.00105,(((((((AB114308.1.1398:0.00057,AB114307.1.1399:0.00342)node.203637:0.00113,(((BCNX01000018.143.1596:0.00057,AB065297.1.1431:0.00057)node.225831:0.00105,M59129.1.1416:0.00223)node.214727:0.00057,AJ862839.1.1451:0.00057)node.203636:0.00057)node.192597:0.00057,HQ141846.1.916:0.00902)node.181554:0.01255,(((FJ205767.1.1362:0.00056,GQ470576.1.917:0.00432)node.203635:0.00124,(JF792627.1.967:0.0036,HI592334.1.1124:0.03007)node.203634:0.00057)node.192596:0.00057,FJ977567.1.1434:0.00127)node.181553:0.00454)node.170571:0.01369,(AB236082.1.1320:0.00057,AB236075.1.1020:0.00057)node.170570:0.00464)node.159574:0.00375,((((HQ678051.1.1331:0.00124,AB175344.1.1395:0.00057)node.192595:0.01209,KM235287.1.1344:0.0089)node.181552:0.00279,KP702949.1.1308:0.00125)node.170569:0.00232,AB854355.1.910:0.00358)node.159573:0.00704)node.148873:0.0035,((AB494250.1.1436:0.00242,FJ982773.1.1437:0.0011)node.159572:0.00734,AB038795.1.1430:0.00056)node.148872:0.00496)node.138378:0.00239)node.128084:0.00056)node.118063:0.0032,((AB494246.1.1436:0.01697,EF552163.1.998:0.01693)node.128083:0.00395,AJ576205.1.1400:0.00909)node.118062:0.00364)node.108401:0.0011,(((HQ141799.1.913:0.0369,HQ141853.1.913:0.00361)node.128082:0.00356,(HQ141813.1.917:0,HQ141849.1.913:0)node.128081:0.00056)node.118061:0.00359,((((((LC036666.1.910:0.00529,EU662696.1.1429:0.11644)node.170568:0.00574,GU475173.1.912:0.0018)node.159571:0.0275,DQ302473.1.905:0.02262)node.148871:0.01506,KT936385.1.1001:0.05141)node.138377:0.0039,HM218941.1.912:0.02018)node.128080:0.01109,((HM218915.1.907:0.01087,EU662679.1.1430:0.01285)node.138376:0.00385,AB177288.1.912:0.01092)node.128079:0.00451)node.118060:0.01889)node.108400:0.00999)node.99052:0.00417,(((((((AY570663.1.1029:0.00174,EU721744.1.1436:0.00109)node.159570:0.00057,((HQ141822.1.913:0.01221,AB288251.1.1399:0.00746)node.170567:0.00248,GQ340669.1.1387:0.00942)node.159569:0.00512)node.148870:0.00104,AY570665.1.1436:0.00165)node.138375:0.01327,EU662678.1.1435:0.00663)node.128078:0.00417,AB701657.1.1356:0.00713)node.118059:0.00333,AF028693.1.1445:0.00887)node.108399:0.00082,KC893306.1.1405:0.00791)node.99051:0.00319)node.90098:0.00249,(((((((Y16382.1.1431:0.00057,JX560561.1.1415:0.03632)node.148869:0.00232,JX456454.1.913:0.00901)node.138374:0.00114,(AB818564.1.1044:0.00449,EF112187.1.1004:0.01209)node.138373:0.00058)node.128077:0.00202,AB237737.1.1399:0.00338)node.118058:0.00056,(AB818553.1.1044:0.00618,AB700446.1.985:0.02444)node.118057:0.00194)node.108398:0.00599,(((CT573769.1.989:0.00354,CT573746.1.989:0.00057)node.128076:0.00177,HM218914.1.920:0.04299)node.118056:0.00261,CT573804.1.989:0.00357)node.108397:0.01953)node.99050:0.00217,AB700436.1.1022:0.02109)node.90097:0.00056)node.81503:0.00281)node.73128:0.00544,((((HQ395220.1.989:0.00165,JF754560.1.920:0.00336)node.99049:0.00058,HQ395109.1.988:0.04082)node.90096:0.00811,AB731384.1.912:0.01446)node.81502:0.00056,(((EU591665.1.1454:0.00579,KJ406662.1.928:0.00713)node.99048:0.0047,((((FR832414.1.2174:0.00801,AB232789.1.1395:0.00111)node.128075:0.01209,AB232792.1.1397:0.00226)node.118055:0.00057,AB114310.1.1397:0.00057)node.108396:0.00288,AB232790.1.1394:0.00127)node.99047:0.00523)node.90095:0.00365,((((DQ787476.1.1340:0.00121,EU591667.1.1446:0.00189)node.118054:0.00057,EU721748.1.1436:0.0033)node.108395:0.00057,KT936381.1.1070:0.00635)node.99046:0.00058,GU179438.1.1416:0.02987)node.90094:0.00284)node.81501:0.00253)node.73127:0.00905)node.65089:0.01416,KM111599.1.1416:0.02321)node.57428:0.0102,(AY835412.1.1433:0.0355,KP814609.1.1402:0.02755)node.57427:0.00401)node.50225:0.00542,(((((AB266907.1.1320:0.00074,AB266917.1.1320:0.00665)node.81500:0.01366,JQ771490.1.1437:0.04557)node.73126:0.01393,(KP987250.1.1357:0.0154,AM745169.1.1333:0.02798)node.73125:0.01327)node.65088:0.00685,(((((LKUD01000088.1.1470:0.00157,AF374277.1.1006:0.02966)node.99045:0.01525,((((((HM004949.1.933:0.01145,FJ712382.1.1437:0.00304)node.148868:0.0057,KP814612.1.1402:0.00488)node.138372:0.02183,((((((AHKP01000003.337623.339078:0.00057,M59143.1.1469:0.00057)node.192594:0.00056,(AB370248.1.1399:0.00113,FR733674.1.1464:0.00057)node.192593:0.00311)node.181551:0.00695,HQ692055.1.1359:0.02889)node.170566:0.02292,EU420692.1.1455:0.03471)node.159568:0.00961,((((((((CP002117.740158.741625:0,CP002117.2355586.2357053:0)node.236880:0.00057,U76631.1.1429:0.00057)node.225830:0.00057,AB236050.1.1320:0.00365)node.214726:0.00057,DQ857975.1.950:0.01824)node.203633:0.00058,(AY196678.1.1255:0.00057,JQ346754.1.1261:0.00265)node.203632:0.0024)node.192592:0.00871,JQ407236.1.1347:0.01312)node.181550:0.0032,KJ930288.1.1162:0.02475)node.170565:0.01877,(((((EU721756.1.1441:0.05068,EU721752.1.1438:0.00216)node.214725:0.00293,HQ395107.1.990:0.01508)node.203631:0.00157,(((((JOMF01000012.1013.2468:0.00057,M59142.1.1469:0.00057)node.247695:0.00057,(((((FJ586379.1.923:0.04823,FJ586382.1.916:0.07988)node.289735:0.03639,FJ586370.1.938:0.0811)node.279445:0.04348,(FJ586391.1.915:0.11009,FJ586422.1.930:0.07837)node.279444:0.02762)node.268977:0.02262,DQ857958.1.950:0.07278)node.258359:0.00271,(((EU625232.1.1263:0.02364,EU330421.1.1124:0.04814)node.279443:0.00414,EU625231.1.1251:0.00775)node.268976:0.00056,EU487519.1.1255:0.00398)node.258358:0.00314)node.247694:0.00089)node.236879:0.0016,((AJ606409.1.1309:0.00495,AJ606407.1.943:0.00748)node.247693:0.02571,(((DQ365196.1.913:0.0036,FJ586419.1.905:0.06457)node.268975:0.00221,(((JN169124.1.1026:0.00794,EU413623.1.1255:0.01462)node.289734:0.04863,JN831162.1.900:0.00866)node.279442:0.0159,(DQ365089.1.913:0.02762,DQ365151.1.913:0.0108)node.279441:0.06075)node.268974:0.00057)node.258357:0.00056,AY464823.1.913:0.01266)node.247692:0.02475)node.236878:0.00057)node.225829:0.00287,((HM040990.1.1258:0.09375,GU797096.1.1258:0.01626)node.236877:0.06558,EU883771.1.908:0.1264)node.225828:0.04118)node.214724:0.03461,(JF980422.1.1413:0.01815,EU662688.1.1436:0.00449)node.214723:0.00091)node.203630:0.00744)node.192591:0.01019,((AY341308.1.914:0.03377,JQ407250.1.1440:0.05851)node.203629:0.01821,((EU721750.1.1438:0.00057,AF220336.1.906:0.01103)node.214722:0.00058,DQ336964.1.913:0.07843)node.203628:0.02184)node.192590:0.04194)node.181549:0.00912,AB820001.1.1290:0.03096)node.170564:0.00789)node.159567:0.0094)node.148867:0.00853,((((((EF051587.1.1064:0.00157,EF043531.1.1080:0.00631)node.203627:0.00283,EF043518.1.1079:0.00057)node.192589:0.01466,((EU084511.1.911:0.05827,EF043532.1.1077:0.05889)node.203626:0.03035,EF043528.1.1078:0.00974)node.192588:0.01061)node.181548:0.02138,M59131.1.1416:0.00112)node.170563:0.00357,((((EU358661.1.1001:0.05155,HQ141814.1.914:0.01687)node.203625:0.00696,((HQ677966.1.1358:0.00063,JN173202.1.1371:0.00057)node.214721:0.00053,HQ678038.1.1358:0.00116)node.203624:0.00057)node.192587:0.00666,((((HQ677972.1.1358:0.00117,HQ677977.1.1358:0.00057)node.225827:0.00057,HQ677965.1.1358:0.00352)node.214720:0.00116,HQ677975.1.1358:0.00117)node.203623:0.00058,AB494247.1.1437:0.00219)node.192586:0.00963)node.181547:0.01496,(((BBBG01000040.184.1658:0.00391,FR733663.1.1460:0.00057)node.203622:0.0011,((((DQ058822.1.1338:0.00566,DQ058821.1.979:0.01536)node.236876:0.00057,DQ177343.1.1321:0.00057)node.225826:0.00381,KF440357.1.1343:0.00486)node.214719:0.00583,((((GQ356883.1.912:0.00775,AF015983.1.1043:0.02442)node.247691:0.00309,AF374279.1.1008:0.03127)node.236875:0.00056,AF015968.1.1044:0.00948)node.225825:0.00428,DQ280483.1.1356:0.00247)node.214718:0.00435)node.203621:0.00248)node.192585:0.00332,((DQ177344.1.1436:0.00531,EU084522.1.918:0.01073)node.203620:0.00173,(((AF142976.1.908:0.02795,EF051588.1.1078:0.01792)node.225824:0.00281,EF043526.1.1078:0.0164)node.214717:0.01777,FR749908.1.1460:0.0019)node.203619:0.00222)node.192584:0.00281)node.181546:0.00646)node.170562:0.00348)node.159566:0.00869,AY177809.1.1008:0.07569)node.148866:0.01693)node.138371:0.0077)node.128074:0.00851,(AF142980.1.911:0.03217,AF142979.1.908:0.021)node.128073:0.05839)node.118053:0.00771,AF374278.1.1009:0.04801)node.108394:0.01415,((DQ058819.1.1335:0.00197,DQ058818.1.1364:0.00591)node.118052:0.00056,DQ058820.1.1332:0.00139)node.108393:0.06111)node.99044:0.01558)node.90093:0.00156,((AY454751.1.1009:0.02708,AY454750.1.1053:0.08002)node.99043:0.01444,AY454748.1.1056:0.02963)node.90092:0.0614)node.81499:0.00303,(AF015970.1.1044:0.00919,KP987263.1.1356:0.00141)node.81498:0.02522)node.73124:0.00484,((((KP987264.1.1356:0.00244,KP987261.1.1356:0.00117)node.99042:0.00057,KP987257.1.1355:0.00057)node.90091:0.00057,(KP987256.1.1356:0,KP987260.1.1356:0,KP987262.1.1356:0)node.90090:0.00057)node.81497:0.00057,KP987258.1.1356:0.00117)node.73123:0.02713)node.65087:0.00576)node.57426:0.00959,DQ837286.1.1251:0.05346)node.50224:0.01107)node.43523:0.00292,((((((((((((((AF481345.1.1014:0.01172,AB479393.1.1357:0.00221)node.159565:0.00058,GU591521.1.1403:0.00057)node.148865:0.00056,JN398048.1.1400:0.00223)node.138370:0.02169,GU388877.1.1198:0.00221)node.128072:0.0336,(((((((AB162774.1.1433:0,HK757577.2.1433:0)node.192583:0.00053,FJ900795.1.901:0.00371)node.181545:0.00057,(JF754555.1.931:0.02251,AGIY02000001.460386.461851:0.00057)node.181544:0.00052)node.170561:0.00196,(KM373113.1.1276:0.06065,AY297991.1.954:0.00178)node.170560:0.00057)node.159564:0.00703,EU591659.1.1436:0.01524)node.148864:0.01019,(((((KC676297.1.1440:0.001,AB329662.1.1363:0.03312)node.192582:0.00055,AB744710.1.1229:0.00057)node.181543:0.00062,DQ478739.1.1431:0.00057)node.170559:0.00189,FJ853484.1.1199:0.02023)node.159563:0.00057,((((((((FJ755722.1.961:0.0149,HM244180.1.904:0.0076)node.236874:0.02969,JX023156.1.966:0.04397)node.225823:0.02327,((((HQ330659.1.932:0.01209,EU155980.1.1043:0.00206)node.258356:0.00787,CU917241.1.1308:0.00131)node.247690:0.02563,AF229775.1.1365:0.00548)node.236873:0.01878,JQ766954.1.913:0.00057)node.225822:0.00601)node.214716:0.01622,(JQ668658.1.920:0.01808,JQ668634.1.918:0.00178)node.214715:0.00176)node.203618:0.01742,JF754500.1.919:0.01127)node.192581:0.00057,EU662676.1.1435:0.00435)node.181542:0.00108,EU399660.1.1040:0.0082)node.170558:0.00217,AY693813.1.1443:0.00546)node.159562:0.0011)node.148863:0.0026)node.138369:0.0018,((((((GU127486.1.1037:0.06677,GU127565.1.951:0.01831)node.192580:0.04031,(GU127509.1.990:0.02753,GU127573.1.934:0.01709)node.192579:0.01691)node.181541:0.01495,(GU127564.1.923:0.03056,GU127469.1.943:0.02956)node.181540:0.01274)node.170557:0.02551,GU127558.1.953:0.04438)node.159561:0.02166,EU857626.1.1434:0.02176)node.148862:0.01221,((GU389126.1.1043:0.02198,AB744705.1.1230:0.03051)node.159560:0.00933,AF229776.1.1352:0.02334)node.148861:0.008)node.138368:0.02595)node.128071:0.0116)node.118051:0.00974,((((((KC437194.1.1214:0.00552,FJ167434.1.1432:0.00259)node.170556:0.00263,((((CU916128.1.1308:0.00372,EF198037.1.1356:0.00623)node.203617:0.00695,HQ330663.1.968:0.00731)node.192578:0.00103,JF304127.1.1435:0.00957)node.181539:0.00056,((((((((JX023081.1.980:0.01241,JX023148.1.974:0.00278)node.258355:0.00458,((((((((JX023040.1.980:0.00655,JX023044.1.973:0.01027)node.329033:0.00421,JX023041.1.969:0.00868)node.319547:0.00845,JX023062.1.970:0.00183)node.309819:0.00303,(((JX023072.1.974:0.00627,JX023063.1.973:0.026)node.329032:0.00815,KJ522702.1.1265:0.02864)node.319546:0.00261,JX023058.1.969:0.00368)node.309818:0.00245)node.299897:0.00478,JX023047.1.978:0.00924)node.289733:0.00969,(JX023150.1.972:0.00224,JX023057.1.974:0.00057)node.289732:0.00407)node.279440:0.00056,JX023082.1.972:0.0021)node.268973:0.00056,JX023059.1.968:0.04713)node.258354:0.00816)node.247689:0.00439,JX023149.1.970:0.00414)node.236872:0.00251,(((JX023178.1.985:0.00057,JX023086.1.980:0.00058)node.258353:0.0279,JX023085.1.972:0.01123)node.247688:0.01129,JX023043.1.972:0.01057)node.236871:0.00614)node.225821:0.00995,(CU916758.1.1309:0.00057,DQ186778.1.904:0.02807)node.225820:0.06244)node.214714:0.00258,DQ186786.1.909:0.01852)node.203616:0.00074,((KF198732.1.1344:0.0034,JX023100.1.968:0.01434)node.214713:0.00053,(((((JX023133.1.973:0.00349,JX023131.1.972:0.00505)node.258352:0.00058,(JX023195.1.975:0.01284,JX023194.1.971:0.00729)node.258351:0.00372)node.247687:0.00152,JX023193.1.976:0.00404)node.236870:0.00056,JX023132.1.973:0.00547)node.225819:0.00777,JX023060.1.967:0.00579)node.214712:0.01032)node.203615:0.00057)node.192577:0.00322,(KF198685.1.1307:0.00498,KM408626.1.1439:0.00286)node.192576:0.00057)node.181538:0.00237)node.170555:0.00256)node.159559:0.00576,KC676291.1.1450:0.00542)node.148860:0.00387,LNQE01001524.4711.6184:0.01014)node.138367:0.00759,AB447467.1.1397:0.02269)node.128070:0.00559,(((((((AB447872.1.1320:0.01751,AF056366.1.1024:0.05509)node.192575:0.02005,((((((((AY487205.1.1043:0.01274,AY487193.1.1047:0.00903)node.268972:0.01216,AY487191.1.1045:0.011)node.258350:0.00869,AY487206.1.1044:0.0039)node.247686:0.00593,AB009825.1.1012:0.00253)node.236869:0.00273,AB009823.1.1012:0.00727)node.225818:0.00985,AB009824.1.1012:0.01102)node.214711:0.11846,(((KM213859.1.1400:0.04977,KM213858.1.1403:0.01271)node.236868:0.01025,KM213856.1.1401:0.0013)node.225817:0.00875,AB288683.1.954:0.00789)node.214710:0.01318)node.203614:0.015,(((((KC437209.1.1213:0.02644,LC015090.1.1397:0.03451)node.247685:0.00653,DQ785299.1.989:0.05132)node.236867:0.00631,((((((JX426884.1.948:0.00174,JX426805.1.955:0.01058)node.289731:0.00528,((((KF198738.1.1307:0.00343,KF198740.1.1308:0.05975)node.319545:0.02107,JF980434.1.1418:0.09685)node.309817:0.00955,GU196185.1.911:0.0111)node.299896:0.02409,AB355094.1.912:0.00363)node.289730:0.00704)node.279439:0.00057,LC002080.1.1397:0.00469)node.268971:0.00957,(((((HF569045.1.1408:0.00338,AB494240.1.1435:0.0024)node.309816:0.01092,AB266913.1.1319:0.00391)node.299895:0.00839,JN030693.1.1443:0.0062)node.289729:0.00135,(((CT573772.1.987:0.00535,JN030613.1.1383:0.00658)node.309815:0.00057,HF955499.1.1321:0.00057)node.299894:0.0013,AB244743.1.1394:0.00057)node.289728:0.00111)node.279438:0.00526,HQ678044.1.1357:0.01937)node.268970:0.00105)node.258349:0.00532,(((((((((JX023182.1.969:0.00057,JX023211.1.972:0.01746)node.338402:0.00645,(((JX023174.1.978:0.01588,KF198719.1.1344:0.01097)node.356503:0.01098,CU916087.1.1308:0.00151)node.347606:0.0176,CU916636.1.1308:0.05065)node.338401:0.00055)node.329031:0.01685,EU591675.1.1435:0.00115)node.319544:0.00108,(KF198627.1.1308:0.00127,KF198718.1.1342:0.04969)node.319543:0.00263)node.309814:0.00323,CU916366.1.1308:0.00626)node.299893:0.00524,(((((HQ678095.1.1358:0.01885,AB494243.1.1436:0.00133)node.338400:0.00342,JX110155.1.1255:0.04712)node.329030:0.00225,CU916354.1.1308:0.00375)node.319542:0.00289,CU916433.1.1308:0.00327)node.309813:0.00707,((((((CU916177.1.1307:0.0038,CU916408.1.1311:0.02829)node.356502:0.0039,(AF056367.1.1022:0.04681,KM408629.1.1438:0.01942)node.356501:0.051)node.347605:0.00075,CT573776.1.988:0.00177)node.338399:0.00056,(CU466556.1.1014:0.00635,CU916057.1.1307:0.0096)node.338398:0.00056)node.329029:0.02871,EU358671.1.1006:0.03262)node.319541:0.02841,(EU358653.1.1001:0.00541,JF980443.1.1414:0.0088)node.319540:0.009)node.309812:0.01957)node.299892:0.00323)node.289727:0.01818,JQ771492.1.1438:0.01542)node.279437:0.00209,AJ133792.1.1480:0.00857)node.268969:0.00996,((JQ771494.1.1436:0.00056,AY454787.1.1048:0.04021)node.279436:0.00941,AY692060.1.1433:0.01668)node.268968:0.01235)node.258348:0.00443)node.247684:0.00455,(((JQ346747.1.1271:0,HZ152819.1.1271:0,KT365989.1.1271:0)node.268967:0.00132,((((EU591666.1.1445:0.00454,KF198650.1.1307:0.00499)node.299891:0.00119,JN397919.1.1398:0.01163)node.289726:0.00527,(AB244307.1.1394:0.00496,AY454788.1.1045:0.04594)node.289725:0.00657)node.279435:0.00352,LN717042.1.1403:0.02102)node.268966:0.00072)node.258347:0.00059,(((AY196683.1.1255:0.00057,AB517987.1.1259:0.00056)node.279434:0.00383,((CP000254.39814.41279:0,CP000254.1301079.1302544:0)node.289724:0.00057,((CP000254.3501525.3502990:0,CP000254.3507609.3509074:0)node.299890:0.00057,(HJ491858.3.1455:0,M60880.1.1466:0)node.299889:0.00057)node.289723:0.00089)node.279433:0.00053)node.268965:0.00053,EU888808.1.1435:0.00123)node.258346:0.00088)node.247683:0.0069)node.236866:0.00766)node.225816:0.01567,AB874598.1.1320:0.0312)node.214709:0.01193,(((((((CU466555.1.1023:0.01022,JQ309109.1.992:0.00165)node.279432:0.00057,(((JX462513.1.1448:0.00438,EU420713.1.1455:0.01198)node.299888:0.00104,AB517986.1.1260:0.0013)node.289722:0.00534,(AY454786.1.1048:0.04218,JN397854.1.1399:0.01815)node.289721:0.00056)node.279431:0.00219)node.268964:0.00834,JN649142.1.1043:0.00933)node.258345:0.01386,(((CU917075.1.1309:0.00358,JN397918.1.1405:0.03471)node.279430:0.00057,AB874597.1.1320:0.00122)node.268963:0.00057,KF198733.1.1346:0.02829)node.258344:0.01465)node.247682:0.00889,(((((((((((CT573786.1.987:0.00356,CT573809.1.987:0.00057)node.347604:0.00057,(CT573780.1.987:0,CT573791.1.987:0)node.347603:0.00057)node.338397:0.00057,CT573778.1.987:0.00178)node.329028:0.00057,CT573754.1.994:0.01431)node.319539:0.00901,JN397878.1.1398:0.01779)node.309811:0.00959,JN397691.1.907:0.00057)node.299887:0.00057,KF198775.1.1307:0.00875)node.289720:0.01141,((((JN398028.1.1398:0.00231,AB236096.1.1320:0.00117)node.319538:0.01399,((KC676301.1.1320:0.01357,EU910621.1.1436:0.00152)node.329027:0.00266,(AY667273.1.1434:0.00057,AY570675.1.1436:0.00305)node.329026:0.00442)node.319537:0.01136)node.309810:0.00557,JF789588.1.1435:0.00579)node.299886:0.00507,GU135463.1.1337:0.01127)node.289719:0.00297)node.279429:0.00353,EU155983.1.1438:0.00759)node.268962:0.00256,KF153052.1.1387:0.00157)node.258343:0.00747,(AB447815.1.1320:0.01195,JN397699.1.1020:0.00567)node.258342:0.0029)node.247681:0.00312)node.236865:0.00229,JN397881.1.1398:0.00397)node.225815:0.00879,JN397649.1.1398:0.01914)node.214708:0.01879)node.203613:0.00932)node.192574:0.02629)node.181537:0.02109,CU916935.1.1308:0.01753)node.170554:0.01005,((EU358656.1.1000:0.03073,AB248620.1.1403:0.03133)node.181536:0.03894,KF198739.1.1307:0.0154)node.170553:0.01558)node.159558:0.02839,((((((JX023134.1.973:0.03934,KR003433.1.961:0.03569)node.214707:0.00056,CU915960.1.1308:0.00056)node.203612:0.00251,(KF360019.1.1258:0.00778,AY693814.1.984:0.0127)node.203611:0.00163)node.192573:0.00232,(KF198716.1.1344:0.00964,CU466554.1.1025:0.02126)node.192572:0.00303)node.181535:0.0078,(((KF198592.1.1307:0.00152,AB780957.1.1320:0.00364)node.203610:0.00057,GU388701.1.1136:0.00522)node.192571:0.00458,JX000056.1.947:0.00362)node.181534:0.0077)node.170552:0.03459,(((CP001338.754054.755515:0,CP001338.1211335.1212796:0,CP001338.1730676.1732137:0)node.192570:0.00057,EU156000.1.1465:0.00209)node.181533:0.00534,(((JX023039.1.967:0.01896,JX000057.1.947:0.00056)node.203609:0.00616,AB494242.1.1436:0.00052)node.192569:0.00246,EU910630.1.1394:0.00167)node.181532:0.00969)node.170551:0.01281)node.159557:0.015)node.148859:0.00883,EU910629.1.1436:0.0107)node.138366:0.00431,((((((JX023218.1.971:0.00264,JX023071.1.977:0.00422)node.192568:0.00326,(((JX023092.1.979:0.02596,JX023210.1.970:0.0055)node.214706:0.00222,JX023219.1.978:0.00918)node.203608:0.00739,JX023090.1.975:0.01338)node.192567:0.00057)node.181531:0.00229,JX023056.1.955:0.02627)node.170550:0.00349,AJ831133.1.1043:0.0038)node.159556:0.00056,AB266914.1.1320:0.00246)node.148858:0.00691,AB236052.1.1320:0.0187)node.138365:0.01206)node.128069:0.00463)node.118050:0.00366)node.108392:0.00873,((((((((JX426879.1.948:0.00512,FJ755723.1.971:0.00697)node.181530:0.00056,(AF056360.1.1013:0.00169,JF304131.1.1436:0.00057)node.181529:0.00056)node.170549:0.00374,EU519259.1.1053:0.01476)node.159555:0.00139,(((((JN649123.1.1042:0.0065,EU155978.1.1438:0.00057)node.203607:0.00057,(((((((EU519272.1.1051:0.00601,FJ755709.1.977:0.00472)node.268961:0.00113,((((((((((((((GU591517.1.1431:0.00427,AB479403.1.1359:0.00263)node.389133:0.00478,AY693809.1.1471:0.00565)node.381345:0.00317,GU127578.1.927:0.05061)node.373375:0.00056,EU155937.1.1467:0.00813)node.365140:0.00225,(((KJ206654.1.1359:0.00118,AB447863.1.1321:0.0236)node.381344:0.0014,(((KJ206633.1.1359:0,KJ206639.1.1359:0)node.396723:0.00117,KJ206634.1.1359:0.00117)node.389132:0.00057,KM024402.1.1474:0.03124)node.381343:0.00084)node.373374:0.00215,HQ330668.1.906:0.01407)node.365139:0.00228)node.356500:0.00113,KJ206631.1.1359:0.00476)node.347602:0.00423,FJ705111.1.1445:0.0138)node.338396:0.00294,AB689092.1.1322:0.00522)node.329025:0.00321,(HM583603.1.1439:0.00108,HM583598.1.1438:0.00325)node.329024:0.01054)node.319536:0.01058,((((LQYC01000049.12459.13914:0.00114,KT025831.1.1405:0.01321)node.347601:0.00161,GU127582.1.938:0.02062)node.338395:0.00329,(((DQ301909.1.1043:0.01221,GU135467.1.1339:0.00964)node.356499:0.01231,(((((((GU127483.1.994:0.07528,GU127560.1.913:0.02248)node.404179:0.00725,GU127551.1.956:0.01885)node.396722:0.049,GU127530.1.920:0.02486)node.389131:0.02375,GU127444.1.900:0.00673)node.381342:0.02106,(((((GU127535.1.949:0.03039,GU127537.1.955:0.03048)node.411389:0.00868,GU127525.1.957:0.02735)node.404178:0.02832,GU127487.1.991:0.01111)node.396721:0.0132,GU127485.1.965:0.07522)node.389130:0.0154,GU127470.1.957:0.05143)node.381341:0.02229)node.373373:0.02621,((((GU127591.1.905:0.0277,GU127532.1.926:0.03686)node.396720:0.00623,GU127521.1.941:0.03494)node.389129:0.0057,GU127534.1.907:0.01052)node.381340:0.00741,GU127510.1.1010:0.03987)node.373372:0.01551)node.365138:0.02719,(((GU127538.1.922:0.02586,GU127556.1.902:0.15999)node.381339:0.00664,GU127482.1.1084:0.04532)node.373371:0.05767,(((GU127488.1.1089:0.01801,GU127541.1.934:0.03579)node.389128:0.02633,GU127481.1.1083:0.05484)node.381338:0.07921,GU127517.1.956:0.01536)node.373370:0.06879)node.365137:0.03558)node.356498:0.05584)node.347600:0.00056,AF481343.1.1006:0.01166)node.338394:0.00521)node.329023:0.00131,AB364927.1.1399:0.01112)node.319535:0.00358)node.309809:0.0068,(((((((AJ548952.1.1143:0.00587,AJ548951.1.1143:0.00883)node.365136:0.00057,AJ548950.1.1143:0.00293)node.356497:0.00057,JN649281.1.1043:0.00916)node.347599:0.0041,(((((((JN649303.1.1043:0.00933,JN649264.1.1043:0.00857)node.396719:0.00057,L48407.1.973:0.01396)node.389127:0.00057,AB364925.1.1399:0.00057)node.381337:0.00056,(((((DQ282124.1.1446:0.00057,CP000780.2250513.2251978:0.00057)node.411388:0.00117,(DQ205188.1.1015:0.00814,JN810777.1.911:0.01238)node.411387:0.00056)node.404177:0.00475,(KM213857.1.1402:0.00221,AY780566.1.1028:0.00507)node.404176:0.0042)node.396718:0.00362,JX462514.1.1437:0.01315)node.389126:0.00579,AB077221.1.987:0.01403)node.381336:0.00786)node.373369:0.00324,AY175403.1.1050:0.00803)node.365135:0.00298,AJ548949.1.1143:0.01009)node.356496:0.00122,AY175390.1.1050:0.00489)node.347598:0.00256)node.338393:0.00372,JN649267.1.1043:0.01114)node.329022:0.00739,((((((GU127447.1.901:0.01022,GU127448.1.900:0.01189)node.373368:0.00322,GU127443.1.900:0.00227)node.365134:0.00499,GU127449.1.900:0.01116)node.356495:0.00678,DQ785304.1.1014:0.00798)node.347597:0.00056,AB077222.1.1436:0.00908)node.338392:0.00483,(GU135465.1.1340:0.00908,DQ785303.1.941:0.00555)node.338391:0.00056)node.329021:0.00944)node.319534:0.0036,AF050617.1.1399:0.01427)node.309808:0.01101)node.299885:0.00211,(((KC682069.1.1396:0.00455,DQ676243.1.1384:0.01165)node.319533:0.00336,((((GU127459.1.900:0.01586,GU127442.1.900:0.01132)node.347596:0.01143,((KC682067.1.1395:0.03166,GU127458.1.902:0.01585)node.356494:0.01253,JQ245669.1.1339:0.01597)node.347595:0.00464)node.338390:0.00604,(((AB689083.1.1320:0.00057,AB479400.1.1132:0.00057)node.356493:0.0123,AB329661.1.1362:0.03473)node.347594:0.01383,JN398022.1.1398:0.00951)node.338389:0.00191)node.329020:0.00335,(((AF481341.1.1006:0.00679,EU519287.1.1050:0.0277)node.347593:0.00612,(((((AJ312014.1.1337:0.00598,AJ312019.1.1019:0.02417)node.381335:0.00676,(((((AF423187.1.1436:0.0077,EU887821.1.1453:0.02016)node.411386:0.00429,EU887809.1.1397:0.0386)node.404175:0.003,((EU887826.1.1430:0.00443,AF424766.1.1444:0.01009)node.411385:0.00526,EU887810.1.1435:0.01253)node.404174:0.00332)node.396717:0.00057,EU887811.1.1429:0.01333)node.389125:0.00264,EU887822.1.1329:0.01994)node.381334:0.00452)node.373367:0.00183,(JX426875.1.948:0.01963,JF304133.1.1436:0.00057)node.373366:0.00222)node.365133:0.00662,GU591513.1.1396:0.00953)node.356492:0.00192,((((KJ955701.1.1332:0.00486,AB689080.1.1320:0.00057)node.381333:0.00445,((EU155922.1.1466:0.00559,EU519284.1.1046:0.02163)node.389124:0.00557,JN649125.1.1043:0.00056)node.381332:0.00335)node.373365:0.00183,(((KF198535.1.1305:0.00248,KF198537.1.1307:0.00124)node.389123:0.00058,JQ668639.1.923:0.0646)node.381331:0.00219,EU662674.1.1435:0.00808)node.373364:0.00899)node.365132:0.00626,HQ330687.1.912:0.00796)node.356491:0.00161)node.347592:0.00204)node.338388:0.00601,((((((((JN397914.1.1399:0.00757,FJ822559.1.1043:0.00858)node.396716:0.00443,(((EF592675.1.940:0.00188,EF592662.1.931:0.00057)node.411384:0.00057,EF592658.1.956:0.01095)node.404173:0.00377,(CP003167.544818.546175:0.00057,AB479390.1.1397:0.00057)node.404172:0.0093)node.396715:0.00545)node.389122:0.00057,((((JN397674.1.1398:0.00679,JN397902.1.1398:0.0068)node.411383:0.00057,JF262334.1.1438:0.00433)node.404171:0.00056,AF424773.1.1444:0.00739)node.396714:0.00511,JF262335.1.1440:0.00447)node.389121:0.0054)node.381330:0.00432,JN398023.1.1398:0.00915)node.373363:0.00224,EU155921.1.1465:0.01265)node.365131:0.00101,((((((AB874595.1.1320:0.00488,DQ676254.1.1245:0.01636)node.404170:0.00246,KJ955705.1.1343:0.00135)node.396713:0.01,((((((((((AF126845.1.976:0.00053,AF126853.1.971:0.00349)node.454806:0.0032,((AF126854.1.965:0.00235,AF126861.1.952:0.01542)node.460142:0.0029,AF126835.1.964:0.03437)node.454805:0.00257)node.449232:0.00187,((AF126844.1.972:0.00901,AF126855.1.962:0.01944)node.454804:0.00169,AF126836.1.981:0.0158)node.449231:0.00355)node.443460:0.01787,AF126857.1.968:0.00352)node.437515:0.00057,AF126851.1.983:0.00518)node.431332:0.007,AF126863.1.972:0.10393)node.424982:0.00217,AF056362.1.1007:0.00057)node.418373:0.00335,GU911412.1.1001:0.01055)node.411382:0.00504,AY251027.1.1335:0.00993)node.404169:0.00492,((AY667274.1.1435:0.01088,JN397655.1.1398:0.00339)node.411381:0.00118,((((((((DQ676248.1.1175:0.0074,DQ676268.1.1174:0.00573)node.454803:0.00057,(DQ676267.1.1173:0.00057,DQ676265.1.1180:0.00712)node.454802:0.0016)node.449230:0.00056,DQ676266.1.1189:0.01211)node.443459:0.00459,DQ676255.1.1092:0.00728)node.437514:0.00331,((((AF126840.1.964:0.00908,AF126846.1.972:0.01248)node.454801:0.00057,AF126849.1.971:0.00524)node.449229:0.00382,AF126847.1.973:0.00057)node.443458:0.00406,AF126860.1.973:0.00742)node.437513:0.02232)node.431331:0.00439,JFJP01049285.326.1779:0.00123)node.424981:0.00126,AB550821.1.1356:0.01318)node.418372:0.00378,EU910620.1.1436:0.00542)node.411380:0.00104)node.404168:0.00135)node.396712:0.00535)node.389120:0.00864,((((JN397922.1.1399:0.01044,JN398042.1.901:0.01299)node.411379:0.00205,EU155920.1.1465:0.00363)node.404167:0.00182,DQ676277.1.1176:0.02633)node.396711:0.00557,EF592685.1.924:0.01431)node.389119:0.00463)node.381329:0.00324,AF374276.1.1007:0.01576)node.373362:0.0018,JN649164.1.1043:0.00171)node.365130:0.00106)node.356490:0.00461,(EU155923.1.1465:0.01344,AB262702.1.1398:0.00496)node.356489:0.0042)node.347591:0.00398,JN398003.1.1398:0.00689)node.338387:0.0039)node.329019:0.00057)node.319532:0.00055)node.309807:0.00693,(JN649160.1.1043:0.01306,JN649253.1.1024:0.00292)node.309806:0.00535)node.299884:0.00058)node.289718:0.0041,((EU155919.1.1445:0.00801,EU155975.1.1438:0.00714)node.299883:0.00433,((JN397847.1.1398:0.00298,DQ676279.1.1180:0.01722)node.309805:0.00195,DQ676272.1.1164:0.01589)node.299882:0.00825)node.289717:0.00504)node.279428:0.0061,(((JX426817.1.956:0.04434,JX426816.1.948:0.00219)node.299881:0.01506,FN429777.1.1344:0.01164)node.289716:0.00352,JQ245856.1.914:0.00905)node.279427:0.00679)node.268960:0.00421)node.258341:0.00211,((((AF374275.1.1007:0.03938,JQ245857.1.913:0.01041)node.289715:0.00192,EU519262.1.1048:0.03513)node.279426:0.00524,AF056368.1.1024:0.00873)node.268959:0.003,(((DQ676264.1.1204:0.01295,DQ676262.1.1178:0.01145)node.289714:0.00056,DQ676256.1.1181:0.00568)node.279425:0.00056,DQ676258.1.1176:0.01571)node.268958:0.00435)node.258340:0.00057)node.247680:0.00106,((((DQ676257.1.1171:0.00565,EU519281.1.1050:0.01285)node.279424:0.00625,DQ676263.1.1180:0.00854)node.268957:0.00918,JF304130.1.1435:0.0019)node.258339:0.00057,EU910625.1.1436:0.00626)node.247679:0.00248)node.236864:0.00106,(KP064201.1.1000:0.39636,EU519270.1.1052:0.00929)node.236863:0.00208)node.225814:0.00057,((GU127575.1.942:0.02988,EU155931.1.1475:0.00425)node.236862:0.00136,EU155930.1.1466:0.00386)node.225813:0.00208)node.214705:0.00177,(JN649147.1.1043:0.00487,EU155936.1.1465:0.00105)node.214704:0.00209)node.203606:0.00229)node.192566:0.00102,((JN649136.1.1043:0.00162,JN649114.1.1037:0.00163)node.203605:0.00162,EU155926.1.1465:0.00312)node.192565:0.00057)node.181528:0.00717,KJ566505.1.954:0.03362)node.170548:0.0018,(FJ755725.1.971:0.00711,FJ755714.1.968:0.0055)node.170547:0.00057)node.159554:0.00221)node.148857:0.00202,JX426851.1.952:0.01727)node.138364:0.01743,EU519275.1.1052:0.01612)node.128068:0.01349,(((((((FJ755726.1.968:0.00392,HQ330682.1.950:0.01446)node.192564:0.00205,JX426849.1.960:0.01275)node.181527:0.00719,HQ330683.1.945:0.00057)node.170546:0.01951,DQ186783.1.910:0.05657)node.159553:0.00874,FJ755727.1.970:0.005)node.148856:0.01375,JX426827.1.948:0.00551)node.138363:0.01007,EU519273.1.1053:0.00705)node.128067:0.0187)node.118049:0.00912,((GU127559.1.981:0.04485,GU127540.1.915:0.02508)node.128066:0.01399,EU155938.1.1467:0.00252)node.118048:0.01537)node.108391:0.00954)node.99041:0.00658,(HQ330661.1.927:0.0143,KC502892.1.1435:0.02108)node.99040:0.02353)node.90089:0.00481,((((((JN649312.1.1043:0.00636,EU155939.1.1456:0.00749)node.138362:0.00056,JN649301.1.1043:0.00162)node.128065:0.00147,JN649262.1.1043:0.00057)node.118047:0.00147,JN649294.1.1043:0.00486)node.108390:0.00188,GU135464.1.1339:0.01432)node.99039:0.01142,(JF304129.1.1437:0.01277,AB479398.1.1193:0.00707)node.99038:0.02841)node.90088:0.00321)node.81496:0.00728,HQ692054.1.1335:0.03617)node.73122:0.02139,(((((((HM244172.1.905:0.01027,HM244335.1.913:0.01281)node.128064:0.00057,HM244078.1.909:0.00711)node.118046:0.00527,(((((GU127508.1.1073:0.06195,GU127550.1.949:0.01846)node.159552:0.04024,GU127589.1.986:0.0576)node.148855:0.00975,GU127484.1.967:0.0854)node.138361:0.036,(DQ301906.1.1044:0.00257,GU127471.1.951:0.03387)node.138360:0.01031)node.128063:0.00056,DQ301912.1.1044:0.00323)node.118045:0.00367)node.108389:0.00678,((EU155940.1.1466:0.00951,DQ301910.1.1045:0.01517)node.118044:0.00311,AY175380.1.1050:0.00914)node.108388:0.00432)node.99037:0.0169,((HM244369.1.914:0.01565,HM244350.1.913:0.00368)node.108387:0.0039,HM244252.1.907:0.00423)node.99036:0.02165)node.90087:0.00979,AB479411.1.1320:0.03289)node.81495:0.00302,((((((GU127557.1.934:0.05198,GU127524.1.937:0.00583)node.128062:0.01126,JF304126.1.1437:0.00057)node.118043:0.00478,HM244260.1.915:0.00698)node.108386:0.01464,(JQ245861.1.915:0.02333,HM244188.1.905:0.01511)node.108385:0.00475)node.99035:0.00667,(KC831401.1.1119:0.01325,KC831397.1.1119:0.02509)node.99034:0.01117)node.90086:0.02827,KC676299.1.1440:0.01726)node.81494:0.00956)node.73121:0.00619)node.65086:0.01837,((JQ245668.1.1330:0.02213,JQ245663.1.1331:0.01781)node.73120:0.00408,JQ245666.1.1315:0.04174)node.65085:0.02319)node.57425:0.00686,((((AB818559.1.1040:0.01188,AJ831115.1.1045:0.01523)node.81493:0.0078,AY186542.1.1287:0.01422)node.73119:0.00666,AF262035.1.1285:0.02077)node.65084:0.01035,((((((AY454747.1.1042:0.0405,Y16428.1.1430:0.00056)node.108384:0.00056,((AGCO01000001.611619.613073:0.00057,AGCO01000007.260065.261519:0.00208)node.118042:0.00209,Y16429.1.1430:0.00974)node.108383:0.00056)node.99033:0.00212,AF095272.1.1415:0.0011)node.90085:0.00105,(((AB233303.1.1320:0.00662,JX910289.1.913:0.04111)node.108382:0.0018,(GU129125.1.911:0.01501,KP343676.1.1093:0.01623)node.108381:0.01613)node.99032:0.00936,HQ141830.1.913:0.01656)node.90084:0.00187)node.81492:0.00752,AB509220.1.1398:0.01645)node.73118:0.00988,((((AB742125.1.1140:0.00795,AJ831112.1.1041:0.00475)node.99031:0.00907,AB236083.1.1319:0.00643)node.90083:0.00569,(AB818560.1.1061:0.00939,AB236106.1.1320:0.00535)node.90082:0.0135)node.81491:0.00743,(BCNW01000001.2617773.2619226:0.00057,AB371073.1.1396:0.00057)node.81490:0.01143)node.73117:0.01409)node.65083:0.01024)node.57424:0.03571)node.50223:0.008,(((HQ141819.1.914:0.01265,HQ141817.1.910:0.02064)node.65082:0.00058,HQ141855.1.915:0.00902)node.57423:0.04005,AJ133793.1.1414:0.02144)node.50222:0.00817)node.43522:0.00526)node.37334:0.00649,(JX110156.1.1256:0.01262,EU358658.1.1001:0.02692)node.37333:0.03973)node.31727:0.01387)node.26691:0.09629,(((((((((FJ999541.1.928:0.0105,FJ982774.1.923:0.01943)node.81489:0.00508,FJ982771.1.1441:0.00507)node.73116:0.00985,AB775715.1.1026:0.01438)node.65081:0.00215,JF789589.1.1440:0.00154)node.57422:0.00415,EU155974.1.1047:0.01419)node.50221:0.00295,DQ301899.1.1047:0.00974)node.43521:0.00351,((L48408.1.975:0.0233,JN649242.1.1047:0.00991)node.50220:0.0056,(AY175396.1.1039:0.037,AB364931.1.1402:0.00397)node.50219:0.00445)node.43520:0.00415)node.37332:0.00317,(JN649237.1.1047:0.00479,JN649235.1.1037:0.0067)node.37331:0.00415)node.31726:0.01413,JN649231.1.1046:0.04003)node.26690:0.07343)node.22212:0.03731,((GU553503.1.1419:0.01159,FJ487463.1.1421:0.01175)node.26689:0.16594,((((((((((((((HQ269161.1.999:0.02264,HQ269180.1.1025:0.02053)node.128061:0.00587,HQ269163.1.978:0.00711)node.118041:0.00279,HQ269174.1.1036:0.02351)node.108380:0.00586,JN649163.1.1048:0.01784)node.99030:0.00178,((((HQ269183.1.1030:0.01096,HQ269168.1.997:0.01369)node.128060:0.01542,HQ269175.1.1039:0.01)node.118040:0.00852,HQ269172.1.999:0.00924)node.108379:0.0067,((((AM114193.2083318.2084792:0,AM114193.2994025.2995499:0)node.138359:0.00054,(LC036667.1.918:0.03721,AM114193.2470125.2471601:0.00057)node.138358:0.00101)node.128059:0.02391,EU519304.1.1055:0.00654)node.118039:0.00588,AB236115.1.1326:0.00231)node.108378:0.0065)node.99029:0.00097)node.90081:0.02073,(((((((((AGTN01230647.48.1134:0.0097,DQ336963.1.919:0.00854)node.170545:0.01237,(EU519307.1.1057:0.02839,AY487180.1.1048:0.00056)node.170544:0.00099)node.159551:0.00559,EU519261.1.1055:0.02194)node.148854:0.0105,DQ363846.1.929:0.05289)node.138357:0.00247,(((HQ269166.1.976:0.01991,HQ269187.1.1006:0.01826)node.159550:0.00056,KF360018.1.1264:0.00406)node.148853:0.00787,(((((((EU519310.1.1052:0.02227,EU155961.1.1441:0.03221)node.214703:0.0117,(((EU519255.1.1054:0.0257,EU519256.1.1051:0.10609)node.236861:0.02999,EU519308.1.1057:0.03482)node.225812:0.02304,AJ308972.1.1325:0.00664)node.214702:0.00612)node.203604:0.00802,AB243806.1.1327:0.00444)node.192563:0.00734,((AB236112.1.1327:0.01563,AY487179.1.1048:0.00882)node.203603:0.00319,AB236067.1.1308:0.00623)node.192562:0.00398)node.181526:0.002,KT453575.1.1315:0.00726)node.170543:0.00828,DQ782365.1.1034:0.02945)node.159549:0.00214,EU155959.1.1445:0.00656)node.148852:0.00687)node.138356:0.00056)node.128058:0.00433,(((((((((KF641397.1.937:0.00057,KF641432.1.942:0.00057)node.214701:0.00057,KF641415.1.936:0.00534)node.203602:0.00057,KF641436.1.936:0.01067)node.192561:0.00057,KF641407.1.939:0.00533)node.181525:0.00057,KF641411.1.934:0.00057)node.170542:0.00057,KF641383.1.939:0.00512)node.159548:0.00057,KF641444.1.939:0.00351)node.148851:0.00056,KF641404.1.936:0.00057)node.138355:0.01421,EU519251.1.1056:0.03502)node.128057:0.00058)node.118038:0.00676,EU519289.1.1054:0.00963)node.108377:0.0015,(KC437200.1.1220:0.00057,EU519302.1.1054:0.01354)node.108376:0.01052)node.99028:0.00388,AF050620.1.1405:0.00673)node.90080:0.01047)node.81488:0.00445,(EU519239.1.1055:0.02252,EU519285.1.1054:0.02832)node.81487:0.02072)node.73115:0.02033,KP769476.1.900:0.04994)node.65080:0.02288,((((AB364932.1.1391:0.00265,EU155962.1.1442:0.00342)node.90079:0.00326,DQ301894.1.1048:0.01416)node.81486:0.00208,DQ301890.1.1046:0.00946)node.73114:0.00629,AY487184.1.1045:0.04326)node.65079:0.00753)node.57421:0.01159,GQ926277.1.916:0.03088)node.50218:0.01039,((((EU155971.1.1442:0.00774,EU155968.1.1441:0.00641)node.73113:0.00853,((EU155963.1.1441:0.03267,AY487177.1.1046:0.01577)node.81485:0.01747,EU155967.1.1442:0.01486)node.73112:0.01039)node.65078:0.01571,(((FN691742.1.901:0.01251,HE796096.1.902:0.01737)node.81484:0.00214,(EU155965.1.1442:0.00326,EU155966.1.1441:0.00646)node.81483:0.00308)node.73111:0.01418,((((JN649220.1.1045:0.00323,JN649213.1.1045:0.00486)node.99027:0.00161,AY175402.1.1050:0.00162)node.90078:0.00161,FJ822554.1.1045:0.00324)node.81482:0.00241,EU155964.1.1443:0.01974)node.73110:0.00742)node.65077:0.00932)node.57420:0.00878,(((((KT453574.1.1308:0.01186,FJ793135.1.918:0.061)node.90077:0.01149,(((CP003243.514686.516157:0,CP003243.1677781.1679252:0)node.108375:0.00057,JN048683.1.1422:0.00057)node.99026:0.01517,KF836718.1.1259:0.03164)node.90076:0.01403)node.81481:0.02674,(((AB077217.1.1344:0.01707,EU519299.1.1054:0.01818)node.99025:0.00057,((AP011532.106585.108054:0,AP011532.1525044.1526513:0)node.108374:0.00057,AB196288.1.1437:0.00321)node.99024:0.00096)node.90075:0.00237,AY487185.1.1047:0.01003)node.81480:0.00124)node.73109:0.00349,(((HE796135.1.901:0.01282,FN691628.1.911:0.0073)node.90074:0.0018,HE796211.1.919:0.00181)node.81479:0.0221,JF304125.1.1440:0.00783)node.73108:0.0039)node.65076:0.0092,AB236118.1.1324:0.0405)node.57419:0.00739)node.50217:0.00961)node.43519:0.02351,EU519247.1.1052:0.06868)node.37330:0.10644,((((KP204829.1.1399:0.01351,GU363061.1.1247:0.01087)node.57418:0.01851,((((KP091020.1.1439:0.00274,JQ816135.1.1421:0.02437)node.81478:0.01287,AB801172.1.1403:0.01555)node.73107:0.00512,JQ258235.1.915:0.01181)node.65075:0.0047,FJ685725.1.1339:0.08468)node.57417:0.01003)node.50216:0.00583,AJ578125.1.1351:0.03532)node.43518:0.01469,AB722176.1.1339:0.02626)node.37329:0.04877)node.31725:0.03607,(((FJ902698.1.1257:0.01153,JQ750520.1.915:0.01784)node.43517:0.00327,(((KX077335.1.913:0.02807,KX077375.1.913:0.01846)node.57416:0.01387,KX077465.1.912:0.05508)node.50215:0.00181,HQ916497.1.1340:0.00377)node.43516:0.01168)node.37328:0.01438,FJ902724.1.1256:0.02236)node.31724:0.08924)node.26688:0.02981)node.22211:0.02385)node.18217:0.02004)node.14782:0.01636,((((((((AY592821.1.1111:0.00989,JF422947.1.1013:0.02988)node.50214:0.02562,HF922293.1.1360:0.01777)node.43515:0.01667,((((AF134384.1.910:0.00544,KP091033.1.1443:0.04473)node.65074:0.00057,AF419644.1.1440:0.00664)node.57415:0.00107,(HF922295.1.1384:0.00958,AY323221.1.918:0.00608)node.57414:0.0028)node.50213:0.02658,((((KP090992.1.907:0.01654,AF419650.1.1443:0.00196)node.73106:0.00417,AB252423.1.1449:0.01797)node.65073:0.00384,AJ294892.1.918:0.01619)node.57413:0.01158,((((AY323222.1.916:0.00909,KF440345.1.1447:0.00137)node.81477:0.00136,(((((((((KM357210.1.900:0.00882,AM888270.1.1077:0.02279)node.159547:0.00056,AM888265.1.1096:0.08639)node.148850:0.00287,EU713877.1.922:0.00361)node.138354:0.00836,FJ404075.1.908:0.00665)node.128056:0.00586,GQ356865.1.921:0.00539)node.118037:0.00445,((EU622306.1.920:0.00872,AM888268.1.1093:0.01791)node.128055:0.01314,((AJ578112.1.919:0.00626,FJ264725.1.918:0.01004)node.138353:0.00057,JF422960.1.1025:0.00705)node.128054:0.0204)node.118036:0.01682)node.108373:0.00056,((KM356885.1.907:0.01347,EU622309.1.917:0.01624)node.118035:0.00705,KM356926.1.907:0.00851)node.108372:0.00274)node.99023:0.00057,KM356196.1.925:0.00719)node.90073:0.01639,(((((((((((AY591998.1.1103:0.02475,AY592020.1.1149:0.0074)node.192560:0.00582,(((((((JF422961.1.1062:0.00271,JQ036242.1.940:0.01841)node.258338:0.0032,KT280607.1.902:0.04521)node.247678:0.02594,(((AY592017.1.1205:0.00415,AY592021.1.1194:0.00298)node.268956:0.01451,FJ264824.1.921:0.01573)node.258337:0.00055,AY592812.1.981:0.01959)node.247677:0.00489)node.236860:0.00196,KU324205.1.1442:0.01558)node.225811:0.00057,(AY592820.1.1133:0.00696,AY592815.1.1097:0.00057)node.225810:0.00057)node.214700:0.00056,(AY591985.1.1201:0.00277,AY592013.1.1196:0.00554)node.214699:0.01249)node.203601:0.00056,KU324197.1.1444:0.00457)node.192559:0.00057)node.181524:0.00056,HQ588655.1.1444:0.00109)node.170541:0.00219,KF440342.1.1447:0.00867)node.159546:0.00214,AJ890141.1.1478:0.00107)node.148849:0.00225,KU324220.1.1445:0.00327)node.138352:0.00224,AF354131.1.1438:0.01545)node.128053:0.00057,KU324182.1.1444:0.00544)node.118034:0.00223,FJ712377.1.1444:0.00982)node.108371:0.00113,KT899728.1.1448:0.00607)node.99022:0.00176,(((((DQ058815.1.1340:0.01214,KU324195.1.1444:0.00437)node.138351:0.00056,AY592825.1.1107:0.01724)node.128052:0.00056,AY592042.1.1197:0.00553)node.118033:0.00056,(((((AM888269.1.1014:0.04358,AM888266.1.1071:0.01846)node.159545:0.01989,AB525481.1.1401:0.0158)node.148848:0.02433,FN820372.1.1349:0.03413)node.138350:0.01183,(((((((GU553530.1.1409:0.00569,GU553536.1.1408:0.00566)node.203600:0.00056,GU553521.1.1326:0.10634)node.192558:0.00223,GU553626.1.1409:0.00573)node.181523:0.00669,(((((KU324242.1.1443:0.02022,GU190995.1.1409:0.01155)node.225809:0.00275,AM888264.1.1068:0.03866)node.214698:0.00147,(AF354129.1.1447:0.00328,KU324236.1.1442:0.00327)node.214697:0.00057)node.203599:0.00113,HQ588686.1.1444:0.00177)node.192557:0.00274,KM356204.1.920:0.02193)node.181522:0.00292)node.170540:0.0013,KM357105.1.902:0.00779)node.159544:0.00677,(GU190996.1.1412:0.00537,FR682497.1.963:0.00586)node.159543:0.00971)node.148847:0.00866,AHKK01004176.1.1102:0.00388)node.138349:0.00396)node.128051:0.00108,(((FN820418.1.1355:0.00057,FN820383.1.1352:0.00495)node.148846:0.00056,KU324246.1.1444:0.0123)node.138348:0.00279,((AF354142.1.1430:0.0034,AF354141.1.1422:0.00664)node.148845:0.00442,JQ989750.1.1407:0.01139)node.138347:0.00057)node.128050:0.00084)node.118032:0.00116)node.108370:0.00127,GU553532.1.1410:0.00574)node.99021:0.00253)node.90072:0.00167)node.81476:0.00179)node.73105:0.00229,KU324252.1.1444:0.00281)node.65072:0.00383,KU324232.1.1444:0.00203)node.57412:0.00688)node.50212:0.00962)node.43514:0.03923)node.37327:0.03994,(((GQ356836.1.918:0.01832,JF268332.1.1367:0.0086)node.50211:0.00464,DQ841238.1.1289:0.01643)node.43513:0.00591,FN429782.1.1308:0.0242)node.37326:0.0942)node.31723:0.01226,(((((JF268329.1.1369:0.01218,JF268418.1.1369:0.00878)node.57411:0.02217,(((AM888263.1.936:0.16286,HQ405738.1.930:0.01679)node.73104:0.00563,(((((HQ405702.1.918:0.0018,HQ405713.1.918:0.0036)node.108369:0.00539,(((((((JF422965.1.1081:0.03888,JF422959.1.1064:0.04916)node.170539:0.00467,AY592823.1.1108:0.0054)node.159542:0.02156,AY592036.1.1193:0.00328)node.148844:0.00136,JF422966.1.1083:0.008)node.138346:0.00595,AJ578103.1.921:0.00512)node.128049:0.00547,AY592811.1.1200:0.01372)node.118031:0.0106,AY592818.1.1123:0.00441)node.108368:0.00056)node.99020:0.01331,JF422951.1.1068:0.00959)node.90071:0.01092,(((((((((((LN626840.1.1330:0.01135,LN626819.1.1369:0.00353)node.192556:0.00119,FJ555684.1.1296:0.00057)node.181521:0.00784,((((HF922273.1.1382:0.00114,HF922291.1.1382:0.00344)node.214696:0.00114,(HF922298.1.1382:0.00229,HF922271.1.1382:0.00229)node.214695:0.00057)node.203598:0.00573,HF922299.1.1382:0.00056)node.192555:0.00116,GU270183.1.918:0.00916)node.181520:0.00119)node.170538:0.00137,FJ555686.1.1294:0.03326)node.159541:0.00592,AF354130.1.1437:0.0157)node.148843:0.00106,FJ712364.1.1441:0.00652)node.138345:0.00109,((((((HF922263.1.1359:0.00489,AY454546.1.1055:0.04554)node.192554:0.00121,KT899727.1.1444:0.00648)node.181519:0.02357,(((KT899731.1.1448:0.0612,AM888262.1.1081:0.01061)node.203597:0.00187,(((JX000597.1.1403:0.01164,AB461391.1.1403:0.00567)node.225808:0.00942,(KM356207.1.917:0.02877,AB240732.1.919:0.04329)node.225807:0.00674)node.214694:0.00158,HQ588672.1.1439:0.00166)node.203596:0.00663)node.192553:0.01079,KT899730.1.1443:0.01006)node.181518:0.03066)node.170537:0.00412,DQ837287.1.1255:0.01981)node.159540:0.00883,(((((JQ407238.1.1349:0.00683,HQ916500.1.1319:0.0027)node.203595:0.00446,HQ916501.1.1320:0.02664)node.192552:0.00736,((JQ407229.1.1324:0.01676,JQ407251.1.1442:0.00744)node.203594:0.00676,HQ916503.1.1321:0.02474)node.192551:0.00662)node.181517:0.00541,(((((LN626837.1.1362:0.00353,DQ640144.1.1380:0.00339)node.225806:0.00327,JQ989445.1.1403:0.00661)node.214693:0.00263,KP204800.1.1398:0.02222)node.203593:0.00502,(HQ654783.1.918:0.00364,HQ654848.1.918:0.00537)node.203592:0.00372)node.192550:0.00803,JQ407228.1.1062:0.03024)node.181516:0.00441)node.170536:0.00186,((((EF644781.1.1305:0.00626,EF644784.1.1279:0.03101)node.203591:0.00301,EU420680.1.1455:0.01082)node.192549:0.00784,(((HQ916499.1.1312:0.00118,JQ407247.1.1442:0.0029)node.214692:0.0312,AB260055.1.1405:0.01383)node.203590:0.00408,(((((AF015977.1.1045:0.01868,AF015991.1.1048:0.0121)node.247676:0.00542,DQ837289.1.1250:0.01848)node.236859:0.00447,((AB252424.1.1416:0.01006,HQ654873.1.918:0.00359)node.247675:0.00312,JQ245865.1.915:0.00914)node.236858:0.00057)node.225805:0.0082,(HQ916502.1.1320:0.00498,JQ245870.1.918:0.00731)node.225804:0.01049)node.214691:0.00739,EF680207.1.919:0.02928)node.203589:0.00441)node.192548:0.00252)node.181515:0.00198,JN811696.1.1340:0.00786)node.170535:0.0014)node.159539:0.00797)node.148842:0.01344,((((JF422952.1.1064:0.02509,FM179915.1.1294:0.08252)node.181514:0.01598,HF922234.1.1361:0.00892)node.170534:0.01122,HF922290.1.1382:0.00127)node.159538:0.00133,(((((KT899732.1.1452:0.01561,AJ578093.1.921:0.0072)node.203588:0.00057,(((((AJ578122.1.1352:0.01948,AB188801.1.943:0.04506)node.247674:0.00193,JF422957.1.1015:0.00381)node.236857:0.00058,AJ578096.1.921:0.01086)node.225803:0.00244,EU622308.1.924:0.00906)node.214690:0.0012,AY345183.1.924:0.01635)node.203587:0.0147)node.192547:0.00967,AJ578116.1.1353:0.00509)node.181513:0.00453,JF268339.1.1352:0.00056)node.170533:0.00685,HF922287.1.1382:0.00057)node.159537:0.00839)node.148841:0.00307)node.138344:0.00442)node.128048:0.00224,((((FJ712367.1.1440:0.00109,KF440343.1.1443:0.00057)node.159536:0.00499,HQ588685.1.1441:0.00218)node.148840:0.00057,DQ058812.1.1327:0.0149)node.138343:0.00223,((((FN820431.1.1352:0.0135,FJ712375.1.1441:0.00109)node.170532:0.00057,(KF440336.1.1440:0.00218,FN820427.1.1349:0.00123)node.170531:0.00057)node.159535:0.00057,FN820434.1.1349:0.00244)node.148839:0.00109,(((((((((KU324244.1.1440:0,KU324249.1.1440:0)node.236856:0.00109,KU324239.1.1439:0.00546)node.225802:0.00057,KU324209.1.1440:0.00057)node.214689:0.00057,KU324213.1.1440:0.00218)node.203586:0.00057,KU324207.1.1442:0.00218)node.192546:0.00057,((((((EF687613.1.1302:0.01861,AY592800.1.1196:0.04917)node.247673:0.00402,FM179894.1.1327:0.02717)node.236855:0.00056,AY592822.1.1101:0.01182)node.225801:0.0071,(((AY592066.1.1214:0.02097,AY592061.1.1185:0.00057)node.247672:0.0167,DQ058806.1.1102:0.02455)node.236854:0.0048,(AY592062.1.1130:0.02634,AY592055.1.1226:0.00467)node.236853:0.0174)node.225800:0.00968)node.214688:0.01109,AY592054.1.1191:0.01255)node.203585:0.00056,AY592060.1.1181:0.01551)node.192545:0.01052)node.181512:0.00057,JF422956.1.1057:0.00489)node.170530:0.00056,((((DQ084452.1.1441:0.00057,FN820426.1.1349:0.01735)node.203584:0.00059,DQ084450.1.1441:0.00218)node.192544:0.00061,(KT899733.1.1445:0.01031,LN626850.1.1362:0.00394)node.192543:0.00344)node.181511:0.00055,(KT899734.1.1444:0.0016,GU553816.1.1408:0.01382)node.181510:0.00057)node.170529:0.00123)node.159534:0.00057,KU324216.1.1440:0.00218)node.148838:0.00056)node.138342:0.00057)node.128047:0.00056)node.118030:0.01872,(HF922233.1.1362:0.0091,AB240736.1.920:0.02787)node.118029:0.01661)node.108367:0.00058,AM888257.1.1067:0.03756)node.99019:0.00057,JF422950.1.1033:0.00888)node.90070:0.01061)node.81475:0.01491,AJ578088.1.1349:0.03465)node.73103:0.00527)node.65071:0.00722,(AY592057.1.1193:0.02094,AJ578097.1.921:0.01637)node.65070:0.00057)node.57410:0.019)node.50210:0.01387,((JF268420.1.1367:0.01312,AM888258.1.1067:0.0495)node.57409:0.00592,AY592029.1.1223:0.01045)node.50209:0.00358)node.43512:0.01323,JN811697.1.1346:0.06283)node.37325:0.01824,((((((((((((((FR682486.1.1447:0.00057,FR682484.1.1448:0.00369)node.148837:0.0037,KC631821.1.1443:0.01201)node.138341:0.00056,(HQ916477.1.1334:0.00123,JN123680.1.1409:0.01144)node.138340:0.00112)node.128046:0.00056,(((AF015972.1.1050:0.01799,GQ249660.1.902:0.01277)node.148836:0.00131,(((((JF268423.1.1368:0.02166,LN626827.1.1305:0.00444)node.192542:0.00992,JQ407235.1.1350:0.0157)node.181509:0.02044,HF922275.1.1365:0.00337)node.170528:0.00955,JX015360.1.905:0.00586)node.159533:0.00786,(JQ407241.1.1447:0.01915,HM004947.1.952:0.00471)node.159532:0.00446)node.148835:0.00344)node.138339:0.00767,(((((CP009518.541028.542502:0,CP009518.1581031.1582505:0)node.181508:0.00072,CP009518.41817.43291:0.00057)node.170527:0.00208,KJ882038.1.1260:0.00624)node.159531:0.00347,((((LN626880.1.1365:0.00235,LN626863.1.1365:0.0094)node.192541:0.00231,LN626860.1.1366:0.00056)node.181507:0.00057,LN626865.1.1331:0.00057)node.170526:0.00059,(((FR733669.1.1468:0.00057,JRHO01000009.59.1544:0.00057)node.192540:0.00105,HE862406.1.1443:0.00108)node.181506:0.00104,(HE862409.1.1375:0.00516,HE862410.1.1357:0.00299)node.181505:0.00725)node.170525:0.00057)node.159530:0.00184)node.148834:0.00057,((((((((((AY941801.1.1369:0.00057,AF354132.1.1441:0.00368)node.247671:0.00054,LN626831.1.1330:0.00363)node.236852:0.00176,LN626808.1.1330:0.00121)node.225799:0.00173,((((((JN123673.1.1409:0.00796,JN123672.1.1408:0.00057)node.279423:0.00252,(AB188802.1.992:0.08755,GU553436.1.1419:0.00452)node.279422:0.00476)node.268955:0.00118,GU553552.1.1409:0.00366)node.258336:0.00326,GU553548.1.1413:0.00226)node.247670:0.00057,GU553549.1.1407:0.00568)node.236851:0.00055,HQ849068.1.901:0.01242)node.225798:0.00067)node.214687:0.0011,(HG973472.1.902:0.04129,HQ267247.1.920:0.00695)node.214686:0.00056)node.203583:0.00236,AZIF01000148.324.1787:0.00215)node.192539:0.00118,(((((JQ407240.1.1447:0.01983,LN626890.1.1367:0.00157)node.236850:0.00599,LN626843.1.1330:0.0081)node.225797:0.01104,LN626874.1.1372:0.03677)node.214685:0.00478,LN626815.1.1330:0.00484)node.203582:0.00056,((CP000300.1022125.1023600:0,CP000300.1876623.1878098:0,CP000300.2478611.2480086:0)node.214684:0.00057,X65537.1.1476:0.00105)node.203581:0.00211)node.192538:0.00416)node.181504:0.00357,LN626805.1.1330:0.00591)node.170524:0.00192,EU585965.1.1445:0.01201)node.159529:0.00292,((((EU585970.1.1442:0.00057,EU585969.1.1441:0.00057)node.192537:0.01538,KJ882023.1.1258:0.0575)node.181503:0.00718,LN626806.1.1363:0.00939)node.170523:0.00691,((((((AY454744.1.1047:0.02456,AY454741.1.1039:0.01658)node.225796:0.00343,AY454739.1.1071:0.01766)node.214683:0.01518,AY454740.1.1051:0.01339)node.203580:0.04107,HQ916478.1.1326:0.00228)node.192536:0.00056,JX648558.1.1344:0.02092)node.181502:0.00244,JQ407248.1.1445:0.00505)node.170522:0.01075)node.159528:0.00866)node.148833:0.00057)node.138338:0.00202)node.128045:0.00109)node.118028:0.00533,FJ656257.1.1445:0.01882)node.108366:0.00344,HQ916492.1.1331:0.04033)node.99018:0.00899,EU731583.1.1300:0.0396)node.90069:0.01567,((((((((((KP204754.1.1403:0.00113,KP204753.1.1404:0.00113)node.181501:0.00541,KP204733.1.1402:0.00369)node.170521:0.00686,((KJ881643.1.1259:0,KJ881644.1.1259:0,KJ882192.1.1259:0)node.181500:0.00266,KJ881746.1.1446:0.00248)node.170520:0.00847)node.159527:0.00132,((((DQ341002.1.1049:0.01149,DQ341006.1.1051:0.00988)node.192535:0.00345,((DQ341013.1.1039:0.02318,DQ341014.1.1049:0.0115)node.203579:0.0032,DQ341015.1.1043:0.00819)node.192534:0.00633)node.181499:0.00169,((DQ341005.1.1050:0.00188,DQ341012.1.944:0.01884)node.192533:0.01125,(DQ341010.1.969:0.03794,DQ341009.1.968:0.01663)node.192532:0.00374)node.181498:0.03129)node.170519:0.00976,KT285313.1.1443:0.00174)node.159526:0.00633)node.148832:0.00077,((((CP001994.561038.562512:0,CP001994.1905694.1907168:0)node.181497:0.00057,M59133.1.1421:0.00057)node.170518:0.00104,CP001994.695600.697074:0.00057)node.159525:0.00185,((FN870068.1.1467:0,FR733671.1.1467:0)node.170517:0.00057,JQ346755.1.1265:0.00057)node.159524:0.00057)node.148831:0.00057)node.138337:0.00104,(EU731577.1.1270:0.20471,EF031086.1.1441:0.00513)node.138336:0.00057)node.128044:0.00057,KC815693.1.1475:0.00055)node.118027:0.00056,AY290717.1.1208:0.00143)node.108365:0.00057,EF106697.1.977:0.01451)node.99017:0.03098,((((LN626842.1.1343:0.0024,LN626809.1.1364:0.00146)node.128043:0.00413,(((JX015345.1.907:0.02233,JX015339.1.902:0.01145)node.148830:0.00935,JX015346.1.903:0.00344)node.138335:0.00053,JX015355.1.900:0.00057)node.128042:0.00346)node.118026:0.00056,(FJ656258.1.1443:0.00744,DQ841237.1.1308:0.00628)node.118025:0.00121)node.108364:0.00343,(((FR682485.1.1445:0.00549,AB095121.1.1080:0.02746)node.128041:0.00463,HM480252.1.1212:0.01809)node.118024:0.00377,AB889605.1.1369:0.00949)node.108363:0.00287)node.99016:0.00925)node.90068:0.01546)node.81474:0.00772,((((AZIC01002941.299.1758:0.00057,HQ849064.1.920:0.01802)node.108362:0.00706,AB775714.1.1037:0.00761)node.99015:0.01041,((((LN626829.1.1364:0.03823,LN626866.1.1364:0.02118)node.128040:0.01153,LN626879.1.1343:0.00057)node.118023:0.01084,(((((LN626807.1.1343:0.00239,LN626862.1.1364:0.00469)node.159523:0.00721,((((AB820002.1.1366:0.00497,AY454753.1.1060:0.05267)node.192531:0.00247,(((((HQ654836.1.918:0.00058,AF374283.1.1013:0.01747)node.236849:0.00604,((LN626867.1.1361:0.01488,AY177812.1.1028:0.00752)node.247669:0.0149,EF376990.1.1362:0.05453)node.236848:0.01116)node.225795:0.00593,(((EU731579.1.915:0.0189,EU570135.1.917:0.00056)node.247668:0.1041,EU585951.1.919:0.00457)node.236847:0.01762,JQ315357.1.913:0.00404)node.225794:0.00722)node.214682:0.01615,(AF015965.1.1021:0.00897,JQ315354.1.913:0.0063)node.214681:0.00516)node.203578:0.00834,((((EF043527.1.1082:0.01427,EF043523.1.1082:0.01794)node.236846:0.01308,AZAJ01000001.1825998.1827463:0.00176)node.225793:0.00505,U20155.1.1419:0.00825)node.214680:0.00464,((EU731572.1.1254:0.01235,FR733684.1.1469:0.00769)node.225792:0.00435,EU573159.1.918:0.01773)node.214679:0.00772)node.203577:0.00347)node.192530:0.00531)node.181496:0.00268,AB370245.1.1403:0.00114)node.170516:0.00444,JQ407244.1.1443:0.00861)node.159522:0.00514)node.148829:0.00141,((((LN626847.1.1364:0.00116,LN626871.1.1364:0.04771)node.181495:0.00057,LN626852.1.1365:0.00233)node.170515:0.00307,(EU570155.1.910:0.08543,EU585941.1.1443:0.00337)node.170514:0.01078)node.159521:0.00582,AY570664.1.1443:0.008)node.148828:0.00317)node.138334:0.00254,((((KT285308.1.1443:0.00351,U20154.1.1420:0.00336)node.170513:0.01185,(LN626817.1.1343:0.00167,HQ395104.1.995:0.00204)node.170512:0.00727)node.159520:0.00235,((((EU546842.1.1363:0.00117,EU546843.1.1363:0.00234)node.192529:0.00117,EU546840.1.1363:0.00057)node.181494:0.00057,U20152.1.1421:0.00057)node.170511:0.00057,((DQ432522.1.1345:0.00257,EU546841.1.1363:0.00239)node.181493:0.01044,KJ490991.1.1268:0.00264)node.170510:0.00512)node.159519:0.0143)node.148827:0.01085,LN626858.1.1364:0.00607)node.138333:0.00057)node.128039:0.00817,(((((((((((GU179456.1.1421:0.01883,GU179449.1.1231:0.18833)node.236845:0.01243,GU179458.1.1421:0.03152)node.225791:0.00151,((((GU179455.1.1421:0.02142,GU179459.1.1420:0.1586)node.258335:0.00583,(((GU179461.1.1407:0.04239,GU179460.1.1407:0.11972)node.279421:0.01272,GU179454.1.1415:0.03057)node.268954:0.00303,(AB243813.1.1451:0.00518,GU179457.1.1421:0.02941)node.268953:0.00058)node.258334:0.00058)node.247667:0.00056,(((((((KU995022.1.927:0.00718,KU995035.1.928:0.0077)node.309804:0.02458,FJ900776.1.907:0.00942)node.299880:0.01005,(KU995026.1.927:0.02516,EU721749.1.1443:0.03327)node.299879:0.01132)node.289713:0.00772,((KU995034.1.924:0.00387,FJ900760.1.922:0.00056)node.299878:0.00826,(((FJ900813.1.916:0.01093,KU995007.1.995:0.03339)node.319531:0.00056,KU995021.1.924:0.00365)node.309803:0.00056,KU994999.1.951:0.01481)node.299877:0.0029)node.289712:0.01139)node.279420:0.00546,KU995030.1.924:0.0055)node.268952:0.01704,(EU293796.1.1309:0.00056,GU339487.1.917:0.01427)node.268951:0.00236)node.258333:0.00121,GU179446.1.1419:0.01502)node.247666:0.00801)node.236844:0.00056,LDZT01002248.846.2306:0.00105)node.225790:0.00125)node.214678:0.00422,JQ245665.1.1330:0.00495)node.203576:0.00233,((CP003083.1452985.1454458:0,CP003083.1778722.1780195:0,CP003083.2439557.2441030:0)node.214677:0.00105,EF202842.1.1471:0.00105)node.203575:0.011)node.192528:0.00111,DQ631889.1.1362:0.01639)node.181492:0.00788,KU994991.1.944:0.05488)node.170509:0.00742,HQ692051.1.1335:0.00828)node.159518:0.00243,AY454755.1.1037:0.02982)node.148826:0.0028,AB370247.1.1404:0.00785)node.138332:0.00686,(((EF190079.1.1449:0.00971,EU711413.1.1480:0.0011)node.159517:0.0042,LSRV01000064.3594.5055:0.00057)node.148825:0.00099,EF190080.1.1448:0.02434)node.138331:0.00963)node.128038:0.01297)node.118022:0.00379)node.108361:0.00493,EF125539.1.920:0.14024)node.99014:0.00808)node.90067:0.01359,((((((((((((((HQ592622.1.1443:0.00108,HQ592615.1.1443:0.00216)node.225789:0.00057,HQ592616.1.1443:0.00057)node.214676:0.00057,HQ592623.1.1443:0.00325)node.203574:0.00057,((EF174501.1.1474:0.00057,AF120163.1.1449:0.00107)node.214675:0.00254,(CP003362.227541.228905:0,CP003362.2364537.2365901:0)node.214674:0.00057)node.203573:0.00057)node.192527:0.00272,(AJ276437.1.1305:0.05473,HQ440110.1.1316:0.03419)node.192526:0.01758)node.181491:0.00385,AB077216.1.1439:0.00968)node.170508:0.00211,KC876048.1.1387:0.00057)node.159516:0.00105,KC676292.1.1448:0.01398)node.148824:0.00179,KP064477.1.1406:0.00057)node.138330:0.00057,(DQ631886.1.1363:0.00468,DQ631884.1.1363:0.00117)node.138329:0.00056)node.128037:0.00219,(((AB447876.1.1325:0.0161,JX023240.1.979:0.01212)node.148823:0.00701,AMWB02106094.6604.8065:0.00057)node.138328:0.00188,(FJ705124.1.1448:0.01584,HQ592621.1.1443:0.00109)node.138327:0.00276)node.128036:0.00106)node.118021:0.00111,KC676298.1.1448:0.00313)node.108360:0.00114,(((JN566058.1.994:0.00057,JX023237.1.977:0.0129)node.128035:0.00056,KT936389.1.1028:0.00251)node.118020:0.01424,((((((((KU995025.1.945:0.01287,KU995014.1.909:0.01797)node.192525:0.00936,(((((KU994990.1.954:0.0167,FJ900779.1.905:0.03686)node.236843:0.00056,KU994996.1.930:0.00848)node.225788:0.00314,KU995008.1.948:0.01918)node.214673:0.00475,AY526516.1.1321:0.00657)node.203572:0.01492,(((((((FJ900729.1.928:0.02019,KU995005.1.947:0.01569)node.268950:0.00057,KU994993.1.954:0.00429)node.258332:0.00237,KU994992.1.1018:0.00257)node.247665:0.00632,KU995006.1.933:0.00738)node.236842:0.00195,KU995023.1.948:0.01554)node.225787:0.00577,FJ900744.1.934:0.01271)node.214672:0.00248,(KU995001.1.1001:0.03732,KU995002.1.919:0.0193)node.214671:0.0118)node.203571:0.00628)node.192524:0.01519)node.181490:0.00065,GU129128.1.916:0.00186)node.170507:0.02018,HM041905.1.1444:0.00056)node.159515:0.00057,AY672821.1.1363:0.00233)node.148822:0.00053,KM819499.1.1453:0.00283)node.138326:0.00057,(GU179464.1.1421:0.00222,GU179462.1.1421:0.00111)node.138325:0.00334)node.128034:0.00248,FJ900799.1.906:0.02289)node.118019:0.01517)node.108359:0.00234)node.99013:0.00229,((((JX910319.1.916:0.01901,KC604445.1.914:0.00691)node.128033:0.04504,AJ312016.1.1023:0.01406)node.118018:0.00244,DQ676260.1.1185:0.02262)node.108358:0.00745,JQ245959.1.919:0.00833)node.99012:0.00057)node.90066:0.03737)node.81473:0.00489)node.73102:0.01227,(((EF125540.1.937:0.0782,EF125475.1.920:0.02396)node.90065:0.00864,HE604512.1.918:0.03768)node.81472:0.01573,(((((FJ791379.1.1444:0.02,FJ791437.1.1411:0.01488)node.118017:0.00857,FJ791620.1.1399:0.00635)node.108357:0.0121,(((((FJ791632.1.1459:0.01671,FJ791333.1.1384:0.00582)node.148821:0.00394,FJ791564.1.1404:0.01043)node.138324:0.00426,FJ791325.1.1355:0.01599)node.128032:0.00371,(((((((FJ791512.1.1342:0.00697,FJ791323.1.1362:0.0195)node.192523:0.00365,FJ791343.1.1341:0.01554)node.181489:0.00056,FJ791331.1.1285:0.01554)node.170506:0.00472,FJ791319.1.1381:0.02772)node.159514:0.00371,((FJ791393.1.1367:0.00914,FJ791339.1.1382:0.01439)node.170505:0.00617,FJ791645.1.1399:0.01769)node.159513:0.00626)node.148820:0.00788,FJ791315.1.1375:0.008)node.138323:0.00348,FJ791307.1.1327:0.01114)node.128031:0.00475)node.118016:0.00355,FJ791569.1.1401:0.00689)node.108356:0.00588)node.99011:0.02175,AY299516.1.1389:0.00581)node.90064:0.00275,DQ228615.1.1362:0.0639)node.81471:0.06897)node.73101:0.00056)node.65069:0.00397,((((((GU553619.1.1413:0.00113,GU553622.1.1414:0.00112)node.108355:0.00224,(((JQ817529.1.1414:0.00515,GU553621.1.1412:0.00679)node.128030:0.00126,GU553623.1.1412:0.00568)node.118015:0.00128,GU553618.1.1413:0.00451)node.108354:0.00057)node.99010:0.00057,(((((EF687590.1.1319:0.01504,FN429778.1.1354:0.00824)node.138322:0.00272,FN820428.1.1351:0.00242)node.128029:0.00119,JF268337.1.1368:0.00258)node.118014:0.00059,(((AB239074.1.920:0.00744,FJ712365.1.1444:0.04067)node.138321:0.00436,AJ578119.1.1351:0.00875)node.128028:0.02015,((((GQ356874.1.920:0.00719,GQ356833.1.919:0.0018)node.159512:0.00322,FN820396.1.1353:0.07369)node.148819:0.01332,AM888260.1.1065:0.02381)node.138320:0.00943,GU270180.1.920:0.00357)node.128027:0.00487)node.118013:0.01085)node.108353:0.00056,CR937011.18877.20360:0.00208)node.99009:0.00312)node.90063:0.00103,GU553615.1.1414:0.0034)node.81470:0.00056,AM888267.1.1082:0.01574)node.73100:0.00183,((((((((FN820378.1.1352:0.00492,FJ712385.1.1455:0.01075)node.138319:0.00057,FJ712381.1.1452:0.0043)node.128026:0.00107,(((FN820419.1.1352:0.00057,FN820433.1.1031:0.0066)node.148818:0.00057,AY592033.1.1217:0.00545)node.138318:0.00056,FJ712366.1.1451:0.00746)node.128025:0.00057)node.118012:0.00057,FJ712392.1.1451:0.00537)node.108352:0.00106,(((((AY592041.1.1203:0.00138,AY592032.1.1213:0.00905)node.148817:0.00057,AY592075.1.1197:0.00553)node.138317:0.00057,AY592056.1.1201:0.01239)node.128024:0.00149,((AY592048.1.1191:0.00424,AY592067.1.1131:0.01045)node.138316:0.00423,AY592027.1.1103:0.00594)node.128023:0.00261)node.118011:0.00057,AY592030.1.1150:0.00867)node.108351:0.00384)node.99008:0.00056,FJ712361.1.1451:0.01734)node.90062:0.00395,(AJ704631.1.1351:0.01363,AB239072.1.913:0.01614)node.90061:0.00659)node.81469:0.00324,AM229234.1.1351:0.00201)node.73099:0.00057)node.65068:0.01108)node.57408:0.00669,((((EU616771.1.903:0.02431,AF374285.1.1016:0.02204)node.81468:0.00245,KP987246.1.1366:0.00774)node.73098:0.00522,KP987245.1.1366:0.00216)node.65067:0.00879,(AF015987.1.1052:0.00804,AF015974.1.1052:0.0132)node.65066:0.02446)node.57407:0.01707)node.50208:0.00845,(((KT215645.1.1402:0.00245,HM053965.1.1448:0.00329)node.65065:0.03626,((CP002101.39608.41085:0,CP002101.265362.266839:0,CP002101.1236823.1238300:0)node.73097:0.00057,FJ224366.1.1427:0.0011)node.65064:0.00957)node.57406:0.01571,((HE604615.1.919:0.01052,KJ882019.1.1449:0.01192)node.65063:0.00818,((CP002069.48670.50146:0,CP002069.1743921.1745397:0)node.73096:0.00057,FR733675.1.1467:0.00104)node.65062:0.01082)node.57405:0.05991)node.50207:0.00947)node.43511:0.00976,(((((((KM650098.1.1227:0.00535,AJ606403.1.1091:0.08059)node.90060:0.00737,AJ606404.1.1355:0.03625)node.81467:0.01837,AJ606401.1.1338:0.09866)node.73095:0.09497,(((JQ268012.1.1447:0.01507,JQ268013.1.1444:0.00608)node.90059:0.00539,JX101971.1.1045:0.03917)node.81466:0.00944,JQ268014.1.1442:0.01509)node.73094:0.00774)node.65061:0.01428,(((((JF807225.1.1258:0.02299,AB034189.1.1440:0.00121)node.99007:0.00117,KU749263.1.1265:0.004)node.90058:0.00309,(HQ616024.1.1258:0.01046,EU413570.1.1258:0.01053)node.90057:0.02027)node.81465:0.01918,AB739367.1.1260:0.01863)node.73093:0.0154,(AF029207.1.1045:0.0137,AF029209.1.1046:0.00372)node.73092:0.01104)node.65060:0.02434)node.57404:0.01452,((((AB541724.1.1405:0.00113,AB541719.1.1401:0.00341)node.81464:0.00627,((AY487181.1.1049:0.01437,AY487204.1.1046:0.00543)node.90056:0.0099,AY487178.1.1051:0.00871)node.81463:0.01544)node.73091:0.00194,AJ238002.1.1453:0.01161)node.65059:0.00151,((((JQ268016.1.1465:0.00057,JN173199.1.1387:0.00339)node.90055:0.00288,JQ268021.1.1441:0.02258)node.81462:0.00757,AB009826.1.1015:0.0229)node.73090:0.01111,LN564840.1.1324:0.01186)node.65058:0.00196)node.57403:0.01951)node.50206:0.08253,(((((((GQ356871.1.918:0.02183,KP987248.1.1362:0.0087)node.99006:0.00922,AJ012742.1.1449:0.00568)node.90054:0.00334,(((CP009505.45021.46496:0.00104,CP009505.3369024.3370499:0.00057)node.108350:0.00104,CP009505.1464094.1465569:0.00104)node.99005:0.00279,EU616772.1.908:0.01105)node.90053:0.00274)node.81461:0.00524,((((((AJ238648.1.1319:0.00057,AB973356.1.1409:0.00057)node.128022:0.00057,AY663809.1.1372:0.00592)node.118010:0.00238,EU084513.1.920:0.01491)node.108349:0.01,FJ685738.1.1452:0.02748)node.99004:0.00113,JX015361.1.906:0.00885)node.90052:0.0031,AJ831138.1.1050:0.04112)node.81460:0.02177)node.73089:0.0097,(((HQ916485.1.1331:0.03146,JQ407249.1.1445:0.00114)node.90051:0.01731,JQ407246.1.1444:0.02741)node.81459:0.01061,(((HQ916482.1.1346:0.00056,HQ916483.1.1345:0.02225)node.99003:0.0152,JQ407252.1.1443:0.00057)node.90050:0.01142,JN811694.1.1346:0.00056)node.81458:0.00539)node.73088:0.00429)node.65057:0.01582,JQ407242.1.1448:0.01536)node.57402:0.01518,(((((((FJ685724.1.1370:0.02319,FJ685733.1.1448:0.00318)node.108348:0.00849,((((((AB288262.1.1432:0.00056,EF376987.1.1367:0.00427)node.159511:0.00122,AB288247.1.1406:0.00057)node.148816:0.00081,((CP009516.44002.45477:0,CP009516.4080151.4081626:0)node.159510:0.00057,CP009516.1598531.1600006:0.00104)node.148815:0.00056)node.138315:0.00211,(((((((EU519280.1.1056:0.01657,JN397879.1.1403:0.00249)node.203570:0.00236,EU519309.1.1041:0.05177)node.192522:0.00507,((JN398051.1.1406:0.00565,JN397875.1.1406:0.00339)node.203569:0.00107,EU420708.1.1463:0.00861)node.192521:0.00161)node.181488:0.0055,(HQ269167.1.963:0.0021,HQ269176.1.1006:0.02159)node.181487:0.01183)node.170504:0.00289,((((((((((((((((((JQ245026.1.1023:0.02683,JQ245008.1.980:0.05928)node.347590:0.00692,JQ245030.1.1049:0.0132)node.338386:0.00478,JQ245061.1.1021:0.01155)node.329018:0.00333,(JQ245067.1.1020:0.01784,JQ245040.1.1051:0.03038)node.329017:0.00651)node.319530:0.01018,JQ346757.1.1268:0.00057)node.309802:0.00138,(((AF411467.1.1273:0.00057,DQ987528.1.1372:0.0042)node.329016:0.00062,AF411469.1.1271:0.00057)node.319529:0.00208,AF519802.1.1370:0.00118)node.309801:0.00057)node.299876:0.00056,AF028691.1.1475:0.00057)node.289711:0.0006,AY196685.1.1262:0.00057)node.279419:0.00056,AF411468.1.1199:0.00057)node.268949:0.00056,(((((((AB541631.1.1404:0.00057,KM408633.1.1447:0.00115)node.329015:0.00173,AB065295.1.1439:0.00057)node.319528:0.00056,(((FJ982707.1.1445:0.00324,JF812255.1.1337:0.00057)node.338385:0.00057,FJ982743.1.1446:0.00434)node.329014:0.00108,((((JX560179.1.1200:0.0153,JX560178.1.1195:0.00646)node.356488:0.00729,KF641417.1.936:0.02879)node.347589:0.00305,(FJ982708.1.1443:0.03738,FJ982711.1.1446:0.04794)node.347588:0.0043)node.338384:0.00057,FJ982703.1.1445:0.00542)node.329013:0.00057)node.319527:0.00057)node.309800:0.00057,CP009509.40952.42421:0.00105)node.299875:0.00057,(CP009511.40604.42073:0,CP009511.3230261.3231730:0,CP009514.39416.40885:0,CP009514.3051791.3053260:0)node.299874:0.00057)node.289710:0.00054,JF980395.1.1426:0.00333)node.279418:0.00058,AF395424.1.1059:0.026)node.268948:0.00056)node.258331:0.00056,(((U20151.1.1421:0.00057,X69874.257.1732:0.00184)node.279417:0.00057,(AE008384.235306.236779:0,AE008384.1522725.1524198:0,AE008384.2400692.2402165:0,CP004144.199273.200742:0,CP004144.1303070.1304539:0,CP004144.2080980.2082449:0)node.279416:0.00057)node.268947:0.00057,(((DQ339721.1.1334:0.00241,AJ012095.1.1333:0.00057)node.289709:0.00057,JJRB01000027.193.1628:0.00057)node.279415:0.00057,(((AB065296.1.1439:0.00057,CP009513.40520.41989:0.00057)node.299873:0.00057,(CP009509.1351756.1353225:0.00105,CP009513.3064439.3065908:0.00105)node.299872:0.00057)node.289708:0.00057,(CP009509.3283140.3284609:0,CP009511.1281655.1283124:0,CP009512.39423.40892:0,CP009512.1350660.1352129:0,CP009512.3320549.3322018:0,CP009513.1369437.1370906:0,CP009514.2144127.2145596:0)node.289707:0.00057)node.279414:0.00057)node.268946:0.00057)node.258330:0.00057)node.247664:0.0009,(JQ245045.1.1020:0.01193,JQ245056.1.978:0.03827)node.247663:0.01817)node.236841:0.00122,AB541672.1.1405:0.01256)node.225786:0.00057,AB639294.1.977:0.01205)node.214670:0.00441,AB092888.1.959:0.02811)node.203568:0.00057,((((((AB529913.1.1444:0.00311,AB529909.1.1444:0.0022)node.258329:0.00057,AB495356.1.1446:0.00057)node.247662:0.00263,JN397876.1.1405:0.00118)node.236840:0.00539,AB248617.1.1404:0.0069)node.225785:0.00658,AJ831169.1.1049:0.00796)node.214669:0.0066,KR003432.1.918:0.01434)node.203567:0.00186)node.192520:0.00209,(((AB288259.1.1406:0.00113,AY570681.1.1444:0.00443)node.214668:0.00057,AB288244.1.1406:0.00057)node.203566:0.00237,DQ336961.1.918:0.00901)node.192519:0.00056)node.181486:0.00321,(((AB092890.1.959:0.01502,AB248616.1.1408:0.03415)node.203565:0.01918,AB266896.1.1329:0.00678)node.192518:0.00422,(((JN397654.1.1406:0.00349,JN810750.1.917:0.00349)node.214667:0.00223,JN810779.1.917:0.01439)node.203564:0.00117,(((EU155899.1.1476:0.00332,AY175383.1.1060:0.00974)node.225784:0.00505,(EU155898.1.1473:0.00477,EU519294.1.1058:0.02479)node.225783:0.00149)node.214666:0.00141,KJ206642.1.1366:0.00466)node.203563:0.00279)node.192517:0.00631)node.181485:0.00218)node.170503:0.00104)node.159509:0.00313,JN397640.1.1406:0.01602)node.148814:0.00161,AY487187.1.1049:0.01459)node.138314:0.00166)node.128021:0.00505,(((((((((((CP009520.44569.45979:0,CP009520.1728645.1730055:0,CP009520.3431006.3432416:0,CP009524.45029.46439:0,CP009524.1684751.1686161:0,CP009524.3459321.3460731:0)node.236839:0.00057,(KM213863.1.1411:0.00057,U81777.1.1411:0.00057)node.236838:0.00057)node.225782:0.00057,FR733661.1.1473:0.00057)node.214665:0.00053,AJ831130.1.1052:0.00647)node.203562:0.00055,GU475181.1.921:0.00716)node.192516:0.00105,(((JX196250.1.906:0.01419,KP769491.1.903:0.00367)node.214664:0.00423,((JN397874.1.1406:0.00226,JN397912.1.1406:0.00226)node.225781:0.00111,EU155943.1.1446:0.00145)node.214663:0.00723)node.203561:0.00106,JF304124.1.1447:0.00648)node.192515:0.00432)node.181484:0.00209,(((KJ566454.1.947:0.00181,AY641448.1.1347:0.00152)node.203560:0.01063,(KM024412.1.1452:0.00609,KM024401.1.1451:0.008)node.203559:0.01413)node.192514:0.00058,(((((AY454776.1.1059:0.01727,AY454777.1.1047:0.01036)node.236837:0.0068,AY454779.1.1040:0.00866)node.225780:0.00332,AY454775.1.1051:0.02452)node.214662:0.01925,AY454778.1.1036:0.014)node.203558:0.00154,AY454773.1.1068:0.00539)node.192513:0.05216)node.181483:0.00057)node.170502:0.00225,(((((CP000099.2196021.2197498:0.00057,CP009526.3867686.3869096:0.00057)node.214661:0.00104,(CP009526.1348487.1349897:0.00057,CP000099.4677310.4678787:0.00057)node.214660:0.00057)node.203557:0.00209,(CP009526.48109.49519:0.00057,CP000099.1141481.1142958:0.00057)node.203556:0.00104)node.192512:0.00418,(((EU857628.1.1449:0.01069,AB854353.1.919:0.00834)node.214659:0.00349,AB266912.1.1329:0.00121)node.203555:0.00056,(((CP008746.2480682.2482184:0.00115,DQ857972.1.950:0.12447)node.225779:0.00198,((((((JQ346756.1.1268:0.00057,KM024407.1.1443:0.01603)node.279413:0.00057,AJ012094.1.1411:0.00057)node.268945:0.00057,(CP009528.50574.51984:0,CP009528.868890.870300:0,CP009530.51327.52737:0,CP009530.2216099.2217509:0)node.268944:0.00057)node.258328:0.00057,AJ002476.1.1411:0.00057)node.247661:0.00057,AB973360.1.1409:0.00057)node.236836:0.00057,KF697733.1.1441:0.0011)node.225778:0.00057)node.214658:0.00104,(CP009530.3034642.3036052:0.00057,CP009528.3093309.3094719:0.00112)node.214657:0.00057)node.203554:0.00104)node.192511:0.00104)node.181482:0.00058,JX462516.1.1451:0.00967)node.170501:0.00208)node.159508:0.00209,((((AB742119.1.1310:0,AB742127.1.1310:0)node.192510:0.00124,AF028692.1.1478:0.00217)node.181481:0.00163,LC036211.1.1042:0.00643)node.170500:0.00056,((CP009517.52942.54353:0,CP009517.2299253.2300663:0,CP009517.3157612.3159022:0)node.181480:0.00057,((AB818563.1.1053:0.00621,LC036665.1.921:0.01261)node.192509:0.00056,HQ591417.1.1416:0.00181)node.181479:0.00342)node.170499:0.00341)node.159507:0.00211)node.148813:0.0011,(((((EF125538.1.934:0.04855,KF758477.1.1250:0.06914)node.192508:0.00468,JN052759.1.921:0.01217)node.181478:0.00406,LC036209.1.1052:0.01134)node.170498:0.02498,AF418936.1.920:0.00862)node.159506:0.02419,(AJ831150.1.1017:0.0049,KJ955699.1.1303:0.00293)node.159505:0.00276)node.148812:0.00341)node.138313:0.00216,JF812257.1.1346:0.00366)node.128020:0.00238)node.118009:0.00584,(((DQ068085.1.1450:0.00358,DQ068084.1.1449:0.0023)node.138312:0.00437,(((((((((CP009503.43171.44649:0.00104,CP009503.1300861.1302339:0.00104)node.225777:0.00057,CP009504.1201123.1202601:0.00057)node.214656:0.00057,KT799840.1.1363:0.00057)node.203553:0.00104,CP009504.40969.42447:0.00208)node.192507:0.00057,(CP009503.3059065.3060543:0,CP009504.3095322.3096800:0)node.192506:0.00057)node.181477:0.00057,M59136.1.1425:0.00448)node.170497:0.00146,(JQ407239.1.1399:0.00055,HQ916481.1.1339:0.00057)node.170496:0.00053)node.159504:0.00355,((((((((((AF293014.1.920:0.00612,KF758468.1.1250:0.01948)node.258327:0.00933,EU519236.1.1060:0.02083)node.247660:0.00057,FJ982720.1.927:0.00362)node.236835:0.00056,FJ982719.1.922:0.00543)node.225776:0.00853,((((((((KC926399.1.922:0.05841,JQ245956.1.920:0.05784)node.299871:0.02021,EU519293.1.1055:0.01955)node.289706:0.02791,KF758469.1.1250:0.00057)node.279412:0.01925,AF418932.1.901:0.01832)node.268943:0.00872,KF758472.1.1250:0.03083)node.258326:0.00632,(AY367313.1.922:0.01388,AY367323.1.922:0.00536)node.258325:0.0059)node.247659:0.00054,((KF641382.1.941:0.00405,HQ269165.1.1000:0.00574)node.258324:0.01585,KF758470.1.1250:0.02982)node.247658:0.00771)node.236834:0.00718,KF758475.1.1250:0.01228)node.225775:0.01104)node.214655:0.01671,KF758481.1.1250:0.01922)node.203552:0.0109,((((((FJ982727.1.929:0.0103,FJ982717.1.1188:0.05813)node.258323:0.00573,(FJ982716.1.934:0.01377,FJ982722.1.932:0.01723)node.258322:0.00167)node.247657:0.01032,FJ982713.1.933:0.02072)node.236833:0.00522,FJ982712.1.931:0.01719)node.225774:0.00056,(((FJ982724.1.936:0.01214,FJ982726.1.932:0.02825)node.247656:0.0048,FJ982721.1.932:0.00705)node.236832:0.00332,(((FJ982723.1.947:0.03159,FJ982725.1.939:0.0796)node.258321:0.01276,FJ982714.1.945:0.01217)node.247655:0.00199,(FJ982715.1.944:0.01066,FJ982667.1.1448:0.00437)node.247654:0.00289)node.236831:0.00088)node.225773:0.00056)node.214654:0.00109,FJ982669.1.1448:0.00649)node.203551:0.00056)node.192505:0.0059,(((((((JN649200.1.1052:0.00332,FJ822544.1.1055:0.00802)node.258320:0.00058,AJ548945.1.1151:0.01311)node.247653:0.00509,((((AY175395.1.1060:0.00321,AY175397.1.1060:0.00057)node.279411:0.00322,JN649215.1.1052:0.00324)node.268942:0.00551,AY175401.1.1060:0.01071)node.258319:0.00603,DQ301878.1.1052:0.00906)node.247652:0.00057)node.236830:0.00226,AB364929.1.1409:0.00141)node.225772:0.00056,AJ548943.1.1150:0.00583)node.214653:0.00192,JN649087.1.1052:0.00584)node.203550:0.00056,AJ548944.1.1150:0.00145)node.192504:0.01163)node.181476:0.00472,(((AY570679.1.1447:0.00323,AB288264.1.1445:0.00057)node.203549:0.00057,AB288283.1.1410:0.00338)node.192503:0.00313,EU155896.1.1466:0.00736)node.181475:0.00104)node.170495:0.00176,(((AJ831143.1.1050:0.00324,AY667271.1.1446:0.00056)node.192502:0.01932,((((AB775713.1.1000:0.00844,AB598272.1.1408:0.00056)node.225771:0.00057,JF789590.1.1447:0.00216)node.214652:0.00071,(JQ750518.1.919:0.03178,AF374284.1.1016:0.01943)node.214651:0.0141)node.203548:0.00057,((((CP009515.44048.45526:0,CP009515.1744987.1746465:0)node.236829:0.00057,CP009515.3334750.3336228:0.00104)node.225770:0.00054,(((AY260431.1.1441:0.00057,AF142977.1.916:0.02357)node.247651:0.00057,DQ857957.1.950:0.02083)node.236828:0.00053,AF432127.1.1381:0.01558)node.225769:0.00058)node.214650:0.00183,DQ250385.1.1395:0.00057)node.203547:0.00057)node.192501:0.00317)node.181474:0.00205,EU910623.1.1447:0.00978)node.170494:0.00057)node.159503:0.00595)node.148811:0.00502,((((((FN646545.1.978:0.00056,JN128125.1.923:0.03023)node.203546:0.04156,EU544030.1.916:0.00794)node.192500:0.02949,KF641429.1.944:0.00561)node.181473:0.01698,KF641406.1.936:0.00057)node.170493:0.00053,KF641410.1.940:0.00177)node.159502:0.00057,AJ831170.1.1050:0.00382)node.148810:0.00399)node.138311:0.00155)node.128019:0.00113,JQ595971.1.975:0.01092)node.118008:0.00127)node.108347:0.00365)node.99002:0.00321,(((((CP009508.997437.998915:0,CP009508.1911358.1912836:0)node.138310:0.00104,(((CP009506.49221.50699:0,CP009506.960469.961947:0,CP009506.1543075.1544553:0,CP009507.930897.932375:0,CP009507.1459508.1460986:0)node.159501:0.00057,CP009507.49191.50669:0.00104)node.148809:0.00057,FR733698.1.1472:0.00104)node.138309:0.00209)node.128018:0.00057,CP009508.57182.58660:0.00057)node.118007:0.00057,U89773.1.1350:0.00057)node.108346:0.00057,DQ857961.1.950:0.03254)node.99001:0.00297)node.90049:0.00305,((((AE010299.1928574.1930003:0,AE010299.5693605.5695034:0)node.118006:0.00057,M59137.1.1426:0.00112)node.108345:0.0011,AE010299.1073041.1074470:0.00057)node.99000:0.00562,JQ245652.1.1337:0.00867)node.90048:0.00157)node.81457:0.00593,(((((((DQ857963.1.950:0.07803,M59140.1.1427:0.00057)node.138308:0.00214,((((((((((((AB541887.1.1409:0.00263,AB541798.1.1410:0.00338)node.258318:0.00057,AB541946.1.1408:0.00451)node.247650:0.00057,AB541866.1.1408:0.00338)node.236827:0.00057,AB541611.1.1407:0.00451)node.225768:0.00057,AB541933.1.1408:0.00112)node.214649:0.00057,AB541857.1.1408:0.00225)node.203545:0.00057,AB541825.1.1408:0.00677)node.192499:0.00057,AB541927.1.1408:0.00112)node.181472:0.00057,AB541623.1.1404:0.00911)node.170492:0.00057,(((CP009501.104989.106399:0,CP009501.2187015.2188425:0,CP009502.1853770.1855180:0,CP009502.2533522.2534932:0)node.192498:0.00057,(((((AB541715.1.1406:0.0126,FN547073.1.919:0.06175)node.236826:0.00093,(AB299472.1.959:0.00479,JF792625.1.974:0.00333)node.236825:0.00053)node.225767:0.00368,(AB219980.1.959:0,AB260017.1.959:0,AB260020.1.959:0,AB530685.1.959:0)node.225766:0.00057)node.214648:0.00095,AB541943.1.1346:0.00057)node.203544:0.00052,AB541664.1.1408:0.00057)node.192497:0.00069)node.181471:0.00053,((AB541928.1.1408:0.00112,AB541828.1.1408:0.00338)node.192496:0.00057,CP009502.800496.801906:0.00057)node.181470:0.00112)node.170491:0.00057)node.159500:0.00057,(CP011449.673331.674816:0,CP011449.1724950.1726436:0)node.159499:0.00057)node.148808:0.00053,EF552194.1.1051:0.00057)node.138307:0.00195)node.128017:0.00498,AB541585.1.1407:0.0092)node.118005:0.00092,AB541948.1.1408:0.00113)node.108344:0.00209,((JQ346758.1.1268:0.00075,AB092846.1.959:0.00171)node.118004:0.00056,DQ887954.1.1048:0.01797)node.108343:0.00056)node.98999:0.00207,((AB541938.1.1408:0.00057,AB541939.1.1408:0.00338)node.108342:0.00112,CP009501.1523642.1525052:0.00057)node.98998:0.00056)node.90047:0.00611,(((HI592331.1.1129:0.0072,AB541945.1.1408:0.00057)node.108341:0.00069,(((JF421669.1.1507:0.01626,AB494252.1.1447:0.00554)node.128016:0.0006,AB541935.1.1408:0.00112)node.118003:0.00055,KT828541.1.1409:0.00057)node.108340:0.00054)node.98997:0.0006,CZCB01018414.180.1644:0.00104)node.90046:0.00057)node.81456:0.0081)node.73087:0.00187,AB818552.1.1057:0.00872)node.65056:0.00507,(((((EF552189.1.1051:0.00162,EF552199.1.1051:0.00057)node.98996:0.00056,EF552161.1.1009:0.00057)node.90045:0.00162,(EU358668.1.1006:0.03382,KC846037.1.998:0.00056)node.90044:0.07761)node.81455:0.00158,(((((AB700431.1.1106:0.02378,AB818567.1.1068:0.00652)node.118002:0.00682,LC036201.1.1052:0.00482)node.108339:0.01357,AB818548.1.1055:0.00485)node.98995:0.00056,KC533575.1.1052:0.01137)node.90043:0.00805,KC533590.1.1052:0.00057)node.81454:0.01792)node.73086:0.00761,((((((DQ676261.1.1203:0.14023,KC846040.1.998:0.00165)node.118001:0.00057,(KT936382.1.1070:0.022,EF552190.1.1051:0.00281)node.118000:0.00878)node.108338:0.02512,KC846045.1.998:0.00332)node.98994:0.00863,JX456455.1.922:0.01279)node.90042:0.00217,((HQ141810.1.922:0.01242,FJ982709.1.1443:0.09586)node.98993:0.01062,AB700444.1.1016:0.01569)node.90041:0.01096)node.81453:0.00999,(((((AB494248.1.1448:0.00161,JX110151.1.1214:0.00281)node.117999:0.00054,JN173200.1.1390:0.00231)node.108337:0.00106,(JX560564.1.1367:0.01342,AB541615.1.1407:0.01385)node.108336:0.00095)node.98992:0.00053,AJ831154.1.1050:0.00324)node.90040:0.00053,(((EF175709.1.1201:0.00056,EF175718.1.1088:0.02006)node.108335:0.03103,EF175710.1.1141:0.10421)node.98991:0.02185,(((EF175728.1.1176:0.03821,EF175724.1.1123:0.04551)node.117998:0.00057,((((JX542536.1.995:0.02871,KC846034.1.993:0.00165)node.148807:0.00571,((EF552191.1.1046:0.01356,AB288261.1.1404:0.01365)node.159498:0.0121,EF552203.1.1046:0.00445)node.148806:0.00275)node.138306:0.02762,EU358667.1.1005:0.00553)node.128015:0.01593,(KC846046.1.996:0.00058,EF175714.1.1158:0.01529)node.128014:0.01391)node.117997:0.00914)node.108334:0.01118,((((((JX101960.1.1448:0,JX101967.1.1448:0,JX101975.1.1448:0,JX101977.1.1448:0,JX101978.1.1448:0,JX101980.1.1448:0)node.159497:0.00361,EF175726.1.1157:0.0116)node.148805:0.00054,((((((EF175716.1.1216:0.07101,EF175723.1.1157:0.00269)node.203543:0.00292,EF175722.1.1168:0.00768)node.192495:0.00056,EF175727.1.1130:0.00884)node.181469:0.01321,(((EF175704.1.1152:0.0272,EF175700.1.1145:0.00477)node.203542:0.01032,EF175701.1.1137:0.00636)node.192494:0.00222,EF175712.1.1174:0.02341)node.181468:0.00449)node.170490:0.00056,EU857627.1.1466:0.00256)node.159496:0.00511,EF175707.1.1160:0.01306)node.148804:0.00519)node.138305:0.0006,EU369625.1.1419:0.00924)node.128013:0.00105,(HI592325.2.1123:0.01837,HI592326.1.918:0.03271)node.128012:0.01417)node.117996:0.00113,EU369623.1.1285:0.01284)node.108333:0.00159)node.98990:0.0057)node.90039:0.00136)node.81452:0.00493)node.73085:0.00141)node.65055:0.01762)node.57401:0.01842)node.50205:0.01883)node.43510:0.02665)node.37324:0.02341)node.31722:0.01756)node.26687:0.02243,((((((KJ881619.1.1464:0.01801,AF356642.1.1422:0.00956)node.57400:0.02083,((AF356639.1.1425:0.00126,AF356645.1.1423:0.04085)node.65054:0.00778,AF356643.1.1407:0.02705)node.57399:0.01512)node.50204:0.01323,AB329824.1.1315:0.03953)node.43509:0.01621,((((FN820361.1.1350:0.00057,AY592554.1.1262:0.00905)node.65053:0.00242,FR682483.1.1448:0.00113)node.57398:0.03971,JN798489.1.921:0.05326)node.50203:0.01048,(KP091036.1.1444:0.00903,FJ712371.1.1444:0.01309)node.50202:0.02562)node.43508:0.03583)node.37323:0.04255,((((((KC604417.1.914:0.02519,KC604498.1.913:0.02064)node.73084:0.01108,KC604467.1.913:0.01651)node.65052:0.01436,JX910321.1.917:0.0344)node.57397:0.00265,(((KC604537.1.912:0.06059,KC604551.1.911:0.15909)node.73083:0.03888,KC604447.1.914:0.06301)node.65051:0.03574,KC604570.1.906:0.10428)node.57396:0.04291)node.50201:0.01581,((((((EF644782.1.1303:0.01912,EF644783.1.1280:0.01864)node.90038:0.01385,EF644786.1.1266:0.00459)node.81451:0.02738,HQ916491.1.1332:0.01562)node.73082:0.01136,(((((((((FN429785.1.1302:0.00997,KC604448.1.914:0.00178)node.148803:0.00796,((DQ301887.1.1047:0.00487,DQ301885.1.1047:0.00162)node.159495:0.00162,DQ301886.1.1047:0.00325)node.148802:0.00984)node.138304:0.00397,KC604430.1.914:0.02386)node.128011:0.00193,EU155918.1.1467:0.00594)node.117995:0.0058,((((((((KC604414.1.915:0.00904,KC604415.1.915:0.00548)node.192493:0.02219,KC604446.1.914:0.00177)node.181467:0.01094,(KC604444.1.914:0.01077,KC604442.1.914:0.02095)node.181466:0.00834)node.170489:0.00057,((((DQ337108.1.916:0.02547,DQ337106.1.916:0.0371)node.203541:0.01687,KC604456.1.914:0.03597)node.192492:0.02875,HM244084.1.912:0.0344)node.181465:0.02079,KC604457.1.914:0.0061)node.170488:0.00837)node.159494:0.00218,(((KJ566510.1.959:0.00677,KC604459.1.913:0.03481)node.181464:0.00056,(((((KC604452.1.914:0.00541,KC604436.1.914:0.01464)node.225765:0.00689,KC604431.1.914:0.0077)node.214647:0.00906,DQ301884.1.1047:0.01589)node.203540:0.006,KC604413.1.915:0.01217)node.192491:0.00182,KC604453.1.914:0.01032)node.181463:0.01037)node.170487:0.0022,KC604433.1.914:0.01223)node.159493:0.00186)node.148801:0.00135,KC604496.1.913:0.01267)node.138303:0.00178,KC604454.1.914:0.00906)node.128010:0.00353,HM244295.1.919:0.01453)node.117994:0.002)node.108332:0.00159,KC604451.1.914:0.01056)node.98989:0.003,(((((((LKCM01000080.3673.5139:0.00057,AB161352.1.914:0.0072)node.159492:0.00368,JN398019.1.1402:0.01497)node.148800:0.00256,(((((JN398035.1.1403:0.00811,JN398027.1.1402:0.00686)node.192490:0.00228,(FJ982718.1.928:0.01249,JN398025.1.1402:0.00057)node.192489:0.00438)node.181462:0.0012,(((GU911458.1.916:0.00542,GU911421.1.915:0.00906)node.203539:0.00357,JN397705.1.1402:0.0089)node.192488:0.00057,FJ982704.1.1441:0.00875)node.181461:0.00109)node.170486:0.00057,JN397857.1.1402:0.01021)node.159491:0.00117,KC539780.1.916:0.0037)node.148799:0.00349)node.138302:0.00157,FN429776.1.1348:0.00974)node.128009:0.00355,JF304123.1.1437:0.00613)node.117993:0.00174,HQ916490.1.1336:0.04298)node.108331:0.00259,JN397841.1.1400:0.02385)node.98988:0.00209)node.90037:0.00495,(((((JMIY01000002.512616.513910:0.02032,JF304119.1.1438:0.01807)node.128008:0.01448,((JN398004.1.1398:0.00488,JF304118.1.1436:0.02815)node.138301:0.0119,FJ902710.1.1165:0.03533)node.128007:0.00451)node.117992:0.00454,FJ907180.1.1347:0.00535)node.108330:0.00536,(((((KJ573136.1.916:0.03484,KC539779.1.914:0.00057)node.148798:0.00179,JN398024.1.1400:0.0078)node.138300:0.00162,KP308694.1633.3099:0.00762)node.128006:0.00266,JN397840.1.1400:0.01022)node.117991:0.00579,((((KC604449.1.914:0.01087,KC604432.1.914:0.0018)node.148797:0.00178,JF304120.1.1438:0.00671)node.138299:0.00334,((((JN397669.1.1400:0.01022,JN397839.1.1403:0.02405)node.170485:0.00339,((JX196218.1.913:0.0132,JF304147.1.1400:0.00525)node.181460:0.00057,(JN397865.1.1400:0.00119,HM244175.1.908:0.00586)node.181459:0.00369)node.170484:0.00521)node.159490:0.00056,JQ750519.1.916:0.0084)node.148796:0.00597,JN397641.1.1405:0.00448)node.138298:0.00056)node.128005:0.0075,JN398007.1.1402:0.00792)node.117990:0.00391)node.108329:0.00803)node.98987:0.01409,((KT380942.1.939:0.13445,JN397837.1.1400:0.00089)node.108328:0.01133,HM244293.1.915:0.01156)node.98986:0.00816)node.90036:0.00136)node.81450:0.00529,((HM244285.1.919:0.01343,JQ245866.1.918:0.01013)node.90035:0.00181,(JN398008.1.1402:0.01116,HM244272.1.917:0.01258)node.90034:0.00765)node.81449:0.006)node.73081:0.00429)node.65050:0.00531,(HM244209.1.910:0.00361,JF304121.1.1439:0.00199)node.65049:0.02)node.57395:0.01972,((((((AB177276.1.917:0.01445,JN798488.1.922:0.00182)node.98985:0.01468,FN553696.1.1348:0.00298)node.90033:0.0075,HQ916487.1.1337:0.00666)node.81448:0.00437,(HM584823.1.924:0.00398,HQ654874.1.917:0.01266)node.81447:0.01525)node.73080:0.00796,(HQ916489.1.1318:0.00935,JQ407243.1.1444:0.01114)node.73079:0.02303)node.65048:0.02073,(HQ916488.1.1336:0.01038,EF644785.1.1280:0.05183)node.65047:0.01874)node.57394:0.01165)node.50200:0.01804)node.43507:0.01144,HM584832.1.924:0.04059)node.37322:0.02042)node.31721:0.04008,((((DQ787474.1.1346:0.00057,JONQ01000007.7803.9273:0.00057)node.50199:0.00248,AF220306.1.935:0.01474)node.43506:0.01155,(AY835418.1.1448:0.0157,HQ692052.1.1337:0.0421)node.43505:0.02533)node.37321:0.03716,KT152866.1.1457:0.051)node.31720:0.03913)node.26686:0.02087)node.22210:0.01082,((((((JX023080.1.969:0.04571,AB077214.1.1348:0.01472)node.50198:0.03144,AJ831122.1.1050:0.05495)node.43504:0.01796,HQ141804.1.919:0.13842)node.37320:0.02111,((GU982676.1.901:0.01681,AB077215.1.913:0.00949)node.43503:0.08594,(((((((((((((GU127437.1.904:0.00766,GU127435.1.905:0.00828)node.148795:0.00183,GU127438.1.905:0.00978)node.138297:0.01606,EU519296.1.1061:0.02979)node.128004:0.00057,JN649232.1.1046:0.00976)node.117989:0.00057,JN649195.1.1048:0.00817)node.108327:0.00647,AY175391.1.1058:0.01094)node.98984:0.00519,JN649258.1.1048:0.00326)node.90032:0.0163,EU519288.1.1055:0.01791)node.81446:0.0054,EU519245.1.1056:0.02708)node.73078:0.03446,(((AJ937876.1.1500:0.01401,HM244136.1.909:0.00719)node.90031:0.00057,JQ245955.1.918:0.00544)node.81445:0.00174,HQ330664.1.951:0.00186)node.73077:0.02466)node.65046:0.01634,(((((((AY175400.1.1057:0.00842,JN649280.1.1037:0.00576)node.117988:0.02339,JN649277.1.1047:0.00357)node.108326:0.00186,FN691570.1.916:0.01274)node.98983:0.01497,(((FM162199.1.916:0.00527,FM162209.1.915:0.01297)node.117987:0.01459,FM162197.1.916:0.00057)node.108325:0.01232,FM162208.1.916:0.01886)node.98982:0.02306)node.90030:0.03049,KF360014.1.1263:0.02485)node.81444:0.00902,FJ705113.1.1479:0.07963)node.73076:0.00873,(((((((AY555825.1.1084:0.0042,AY555830.1.1083:0.00229)node.128003:0.00596,EU519254.1.1052:0.02377)node.117986:0.00515,(JN649112.1.1046:0.00472,EU155951.1.1441:0.00178)node.117985:0.00972)node.108324:0.00265,EU519249.1.1054:0.01163)node.98981:0.00239,EU519233.1.1053:0.01486)node.90029:0.00121,(((((KC604479.1.913:0.00057,KC604470.1.913:0.00181)node.128002:0.00489,KC604494.1.913:0.02393)node.117984:0.00246,HM244215.1.908:0.00057)node.108323:0.00268,((((EU519253.1.1054:0.01332,EU519248.1.1053:0.01668)node.138296:0.00939,EU519260.1.1054:0.02031)node.128001:0.00056,((EU519295.1.1053:0.01872,FJ755718.1.967:0.00187)node.138295:0.01151,EU519297.1.1054:0.01459)node.128000:0.00324)node.117983:0.00601,EU519241.1.1052:0.017)node.108322:0.00407)node.98980:0.00808,EU519313.1.1054:0.02665)node.90028:0.00056)node.81443:0.00249,(EU519250.1.1050:0.01567,EU519238.1.1054:0.06103)node.81442:0.00272)node.73075:0.00551)node.65045:0.00766)node.57393:0.01428,(((((JN649154.1.1047:0.01825,JN649149.1.1047:0.00322)node.90027:0.00687,(((((((GU127528.1.928:0.0268,GU127576.1.933:0.03943)node.148794:0.01292,(GU127518.1.965:0.02777,GU127561.1.965:0.04418)node.148793:0.00459)node.138294:0.01949,GU127587.1.950:0.02523)node.127999:0.01572,GU127555.1.939:0.03417)node.117982:0.02543,(HQ330678.1.974:0.00812,HM244097.1.909:0.01666)node.117981:0.0087)node.108321:0.0056,GU127568.1.909:0.03307)node.98979:0.01441,(((((GU127849.1.1401:0.00113,GU127848.1.1401:0.00113)node.138293:0.00344,(EU155955.1.1443:0.00643,EU155954.1.1443:0.00057)node.138292:0.00378)node.127998:0.00125,AF481344.1.1032:0.01185)node.117980:0.00258,EU155915.1.1470:0.00741)node.108320:0.00113,(((DQ301880.1.1047:0.00162,DQ301881.1.1047:0.00491)node.127997:0.01321,(((FN691755.1.914:0.00057,EU519244.1.1053:0.02671)node.148792:0.00162,JN649102.1.1047:0.0082)node.138291:0.00328,JN649133.1.1047:0.00657)node.127996:0.00331)node.117979:0.00161,EU155914.1.1470:0.01116)node.108319:0.00057)node.98978:0.00992)node.90026:0.00658)node.81441:0.00863,(HQ330686.1.970:0.00633,JQ245944.1.917:0.00595)node.81440:0.008)node.73074:0.01131,EU519276.1.1058:0.02071)node.65044:0.01095,((((FM162219.1.916:0.00597,FM162204.1.916:0.01225)node.90025:0.00911,FM162205.1.915:0.00235)node.81439:0.01039,FM162201.1.951:0.00362)node.73073:0.00819,((((((((GU127490.1.933:0.13247,EU519311.1.1055:0.0058)node.138290:0.00835,EU519269.1.1055:0.01164)node.127995:0.00056,(GU127519.1.957:0.04708,GU127543.1.950:0.02729)node.127994:0.01343)node.117978:0.00361,EU519264.1.1053:0.03164)node.108318:0.0021,EU519286.1.1052:0.02171)node.98977:0.00052,((((AF374281.1.1011:0.01372,AF374282.1.1011:0.00057)node.127993:0.01688,AY780569.1.1046:0.00056)node.117977:0.003,(((HE796138.1.902:0.01471,HE796212.1.910:0.00057)node.138289:0.00144,((((((JN397890.1.1423:0.0161,JN397891.1.1403:0.01294)node.192487:0.00735,(((((((((JN397910.1.1404:0.00683,KJ206640.1.1362:0.00117)node.279410:0.0022,(AB329663.1.1369:0.01625,KJ206632.1.1362:0.00387)node.279409:0.0133)node.268941:0.00056,JN398012.1.1404:0.00226)node.258317:0.00056,(KJ206650.1.1363:0.0012,KC502890.1.1441:0.00875)node.258316:0.0165)node.247649:0.00571,AY693812.1.1440:0.00855)node.236824:0.00202,JN397675.1.1409:0.00781)node.225764:0.00475,((((DQ785297.1.1018:0.0034,HE796109.1.915:0.00389)node.258315:0.00609,AY367327.1.917:0.01212)node.247648:0.00619,(KJ955703.1.1346:0.00607,AF050611.1.1402:0.0013)node.247647:0.00217)node.236823:0.00057,KC604418.1.914:0.04521)node.225763:0.00518)node.214646:0.00113,(((((KJ476545.1.913:0.00734,HE796173.1.909:0.00362)node.258314:0.00182,((((KC604461.1.913:0.03584,KC604503.1.913:0.00345)node.289705:0.01674,KC604505.1.913:0.00182)node.279408:0.02226,KC604500.1.913:0.02404)node.268940:0.00539,KC604504.1.913:0.00057)node.258313:0.03535)node.247646:0.00172,AB077213.1.913:0.03154)node.236822:0.00056,AB550820.1.1361:0.00892)node.225762:0.00269,AB550819.1.1361:0.00354)node.214645:0.00212)node.203538:0.00056,(AF374280.1.1010:0.0068,AY667272.1.1439:0.00422)node.203537:0.00056)node.192486:0.00056)node.181458:0.00296,HQ592619.1.1438:0.00108)node.170483:0.00057,JN398001.1.1420:0.00334)node.159489:0.00057,(((((((EU519242.1.1052:0.02398,EU519303.1.1052:0.01641)node.225761:0.00488,EU519257.1.1052:0.01862)node.214644:0.00504,EU519263.1.1052:0.02701)node.203536:0.00292,EU519271.1.1054:0.00833)node.192485:0.01198,(((((KM373059.1.1400:0.00341,AB626727.1.1360:0.00061)node.236821:0.00052,(AB626725.1.1360:0.00408,GQ201650.1.954:0.04284)node.236820:0.00172)node.225760:0.0011,AB626724.1.1360:0.00587)node.214643:0.00732,(FJ853488.1.1169:0.03481,AB244305.1.1403:0.00057)node.214642:0.0006)node.203535:0.00495,((((((((((((((KF198635.1.1310:0,KF198761.1.1310:0)node.338383:0.00057,((((((CU916158.1.1311:0.00057,AB818569.1.1059:0.01433)node.381328:0.00086,EF198034.1.1358:0.01174)node.373361:0.00057,KF198772.1.1310:0.00125)node.365129:0.00057,AB248605.1.1404:0.00227)node.356487:0.00057,((((((((((((JX023098.1.979:0.01672,AY426475.1.1327:0.00057)node.437512:0.02025,((JX023241.1.978:0.01035,JX023245.1.975:0.00706)node.443457:0.00256,JX023242.1.970:0.00775)node.437511:0.00521)node.431330:0.00161,(KM925067.1.971:0.00298,AB175352.1.1398:0.00999)node.431329:0.01707)node.424980:0.00064,DQ857967.1.950:0.0522)node.418371:0.00244,(((X51423.206.1677:0.00057,CP002565.291377.292844:0.00057)node.431328:0.00057,(EU857632.1.1440:0.0232,HQ677943.1.1363:0.00233)node.431327:0.00057)node.424979:0.00057,FR832406.1.1373:0.00057)node.418370:0.00053)node.411378:0.00058,KM024408.1.1440:0.00767)node.404166:0.00057,((KM024397.1.1446:0.00098,JQ595913.1.972:0.01279)node.411377:0.00061,CU916981.1.1311:0.00251)node.404165:0.00058)node.396710:0.00057,KM024403.1.1449:0.00983)node.389118:0.00057,(((((((((((AB434765.1.1313:0.01367,AJ831137.1.1047:0.00493)node.454800:0.00112,KM024404.1.1439:0.00656)node.449228:0.00057,CU916513.1.1311:0.00376)node.443456:0.00057,((((AJ831086.1.1048:0.00326,AJ831125.1.1047:0.00986)node.460141:0.00057,AJ831145.1.1046:0.00325)node.454799:0.00163,AY570656.1.1441:0.00511)node.449227:0.00057,(((AJ009512.1.1024:0.00174,AJ009510.1.1024:0.00349)node.460140:0.00174,AJ009513.1.1024:0.00875)node.454798:0.00347,JX576098.1.922:0.04897)node.449226:0.00224)node.443455:0.00057)node.437510:0.00147,CU916678.1.1311:0.00488)node.431326:0.00146,((((((FJ755711.1.949:0.01734,JF304116.1.1439:0.00295)node.460139:0.00437,HQ330699.1.917:0.01389)node.454797:0.01124,JF304117.1.1439:0.00739)node.449225:0.02861,(KF003215.1.969:0.01221,JF304142.1.1440:0.00335)node.449224:0.00352)node.443454:0.03383,(KF254807.1.913:0.0168,AJ831078.1.1045:0.01137)node.443453:0.01185)node.437509:0.01121,AF056365.1.1031:0.03297)node.431325:0.00266)node.424978:0.00152,AB494241.1.1441:0.00057)node.418369:0.00056,HQ592618.1.1437:0.011)node.411376:0.00057,AY692057.1.1435:0.02236)node.404164:0.00056,((((((AJ831067.1.1050:0.02329,AJ831127.1.1045:0.00162)node.437508:0.00655,((((KF198793.1.1310:0.02563,GU475185.1.915:0.01029)node.454796:0.00504,(GU322879.1.915:0.0087,AB447811.1.1324:0.03334)node.454795:0.01314)node.449223:0.0035,(((CU916596.1.1311:0.00426,KF198689.1.1310:0.02669)node.460138:0.01894,CU916131.1.1311:0.00399)node.454794:0.00056,CU916476.1.1311:0.01081)node.449222:0.02451)node.443452:0.00938,AB248607.1.1401:0.00507)node.437507:0.01874)node.431324:0.00057,AJ831113.1.1048:0.00057)node.424977:0.00057,AJ831128.1.1048:0.00489)node.418368:0.00862,GU179490.1.1419:0.04002)node.411375:0.00601,(((((((KM373084.1.1290:0.045,KF254811.1.913:0.00697)node.449221:0.00057,KT033415.1.919:0.0018)node.443451:0.00696,AJ831120.1.1044:0.01246)node.437506:0.00783,GU179492.1.1419:0.01934)node.431323:0.00076,CU917046.1.1311:0.00124)node.424976:0.00054,KF198771.1.1310:0.00057)node.418367:0.00054,CU915971.1.1311:0.00125)node.411374:0.00112)node.404163:0.00142)node.396709:0.00057,(((CU916485.1.1311:0.00188,JQ668653.1.920:0.01455)node.411373:0.00183,FJ167429.1.1430:0.00311)node.404162:0.00057,KF564609.1.1442:0.00215)node.396708:0.00108)node.389117:0.00107)node.381327:0.00217,AB679168.1.1407:0.00057)node.373360:0.00109,(((AB248611.1.1424:0.00685,FJ971742.1.1437:0.00476)node.389116:0.00057,KM024405.1.1460:0.01206)node.381326:0.00057,KM024400.1.1447:0.01546)node.373359:0.00057)node.365128:0.00057,((LN574656.1.1306:0.06016,CU915953.1.1310:0.06214)node.373358:0.00056,((FJ164111.1.1344:0.00964,CU916209.1.1311:0.00125)node.381325:0.00055,(((((((AB669271.1.1392:0.00056,GU389068.1.1409:0.00487)node.424975:0.00548,JX023077.1.976:0.01663)node.418366:0.00684,AB669266.1.1387:0.01118)node.411372:0.00066,KJ206658.1.1362:0.00117)node.404161:0.00274,((((((JX023129.1.978:0.01207,JX023116.1.985:0.00688)node.437505:0.01105,JX023070.1.972:0.0062)node.431322:0.00106,JX023246.1.981:0.00352)node.424974:0.00181,(JX023130.1.974:0.00591,JQ668656.1.923:0.04347)node.424973:0.00293)node.418365:0.00848,((JX023175.1.980:0.00452,JX023126.1.978:0.00937)node.424972:0.00335,JX023075.1.974:0.01803)node.418364:0.00315)node.411371:0.00451,JX023120.1.974:0.0053)node.404160:0.00924)node.396707:0.00057,CP002565.836700.838167:0.00056)node.389115:0.00057,CU916064.1.1311:0.01769)node.381324:0.00057)node.373357:0.00057)node.365127:0.00057)node.356486:0.00106)node.347587:0.00057,CU915956.1.1311:0.00249)node.338382:0.00057)node.329012:0.00057,CU915955.1.1311:0.00757)node.319526:0.00057,KF198765.1.1310:0.00625)node.309799:0.00057,KF198621.1.1310:0.005)node.299870:0.00057,CU915934.1.1311:0.00125)node.289704:0.00057,KF198623.1.1310:0.00249)node.279407:0.00057,KF198754.1.1310:0.0025)node.268939:0.00057,CU916152.1.1311:0.00057)node.258312:0.00057,KF198766.1.1310:0.00375)node.247645:0.00057,GU179471.1.1418:0.00223)node.236819:0.00118,((((((((((EU591668.1.1466:0.02074,GQ201635.1.925:0.0363)node.329011:0.02136,AB248608.1.1402:0.00997)node.319525:0.01063,(((((CU916662.1.1312:0.00728,CU916630.1.1308:0.03013)node.356485:0.01231,AB248615.1.1400:0.00109)node.347586:0.00371,AY570672.1.1032:0.00057)node.338381:0.00471,AY692058.1.1439:0.02524)node.329010:0.00839,EF592660.1.929:0.01822)node.319524:0.0048)node.309798:0.00669,(((GU388918.1.968:0.00272,CU916832.1.1312:0.00779)node.329009:0.00055,((((EU888815.1.1437:0.00063,JX023158.1.969:0.03328)node.356484:0.0021,AY693810.1.1440:0.02188)node.347585:0.0118,(AY426477.1.1327:0.00594,AB447777.1.1327:0.02416)node.347584:0.05196)node.338380:0.01376,KF670326.1.925:0.04626)node.329008:0.0051)node.319523:0.00552,(JPYU01001184.1.1009:0.03099,AB092850.1.958:0.01502)node.319522:0.01063)node.309797:0.00056)node.299869:0.00734,CU466568.1.1029:0.00173)node.289703:0.00053,CU466558.1.1029:0.00347)node.279406:0.00056,AY570645.1.1020:0.00703)node.268938:0.00057,CU466563.1.1024:0.02827)node.258311:0.0146,((((((AY454769.1.1102:0.04339,AY454770.1.1063:0.04648)node.309796:0.07011,AJ831153.1.1050:0.00605)node.299868:0.0196,KC442799.1.920:0.05451)node.289702:0.00624,AJ831123.1.1050:0.03647)node.279405:0.01646,(((AY454766.1.1061:0.01394,AY454764.1.1059:0.00213)node.299867:0.00278,AY454765.1.1032:0.01058)node.289701:0.00956,FJ347540.1.914:0.08481)node.279404:0.00342)node.268937:0.00862,(((((KC604416.1.914:0.01087,KC604434.1.914:0.00369)node.309795:0.00296,(KC604421.1.914:0.00361,KC604465.1.913:0.04897)node.309794:0.00807)node.299866:0.0374,KC604501.1.913:0.01288)node.289700:0.01629,KC604428.1.914:0.00825)node.279403:0.02471,(((KC604419.1.914:0.02043,KC604420.1.914:0.00346)node.299865:0.0533,((((AY454760.1.1047:0.00593,AY454759.1.1046:0.01234)node.329007:0.01918,AY454758.1.1053:0.01419)node.319521:0.0036,AY454756.1.1063:0.00432)node.309793:0.01364,AY454761.1.1047:0.01931)node.299864:0.01282)node.289699:0.00752,AY454762.1.1050:0.01299)node.279402:0.01244)node.268936:0.0093)node.258310:0.02452)node.247644:0.00436,((((JX023185.1.975:0.00302,FJ347536.1.916:0.00793)node.279401:0.01346,JQ595931.1.972:0.00262)node.268935:0.00057,JX023053.1.989:0.00887)node.258309:0.00412,CU916447.1.1312:0.00637)node.247643:0.00478)node.236818:0.01033)node.225759:0.00275,(KF198703.1.1310:0.00254,EU662669.1.1439:0.01134)node.225758:0.00109)node.214641:0.00085,((((((((CU466559.1.1029:0.01365,KF198643.1.1310:0.00339)node.289698:0.00056,KF198647.1.1310:0.00249)node.279400:0.00057,KF198649.1.1310:0.00057)node.268934:0.00057,KF198648.1.1310:0.00249)node.258308:0.00135,AJ576227.1.1402:0.00124)node.247642:0.00854,AB626726.1.1360:0.01082)node.236817:0.00326,((((((JX023121.1.989:0.02678,JX023141.1.974:0.00425)node.289697:0.00745,KF169898.1.1129:0.00579)node.279399:0.00058,CU916005.1.1311:0.00501)node.268933:0.00628,KF169901.1.1317:0.00253)node.258307:0.00109,CU916091.1.1311:0.00386)node.247641:0.00461,KJ522706.1.1196:0.02263)node.236816:0.00057)node.225757:0.00057,JN397690.1.1403:0.00895)node.214640:0.00351)node.203534:0.00349)node.192484:0.00488)node.181457:0.00064,((((KJ206649.1.1363:0,KJ206651.1.1362:0)node.214639:0.00057,((KJ206655.1.1362:0.00117,KJ206652.1.1362:0.00117)node.225756:0.00057,KJ206637.1.1362:0.00117)node.214638:0.00057)node.203533:0.00057,KJ206653.1.1362:0.00117)node.192483:0.00056,KJ206641.1.1362:0.00235)node.181456:0.00316)node.170482:0.00056,((((AB479392.1.1362:0.0039,KJ476543.1.913:0.00235)node.203532:0.00442,JN397894.1.1402:0.00226)node.192482:0.00057,JN397703.1.1403:0.00681)node.181455:0.00143,((FM162214.1.915:0.03144,AB161335.1.913:0.01084)node.192481:0.00415,((((((JX023159.1.975:0.00214,JX023054.1.918:0.01511)node.247640:0.00261,JX023093.1.974:0.00829)node.236815:0.00787,CU916077.1.1311:0.00326)node.225755:0.00246,(CU916578.1.1311:0.00125,CU916141.1.1311:0.00057)node.225754:0.00178)node.214637:0.00576,(((EU519268.1.1052:0.01481,EU155908.1.1469:0.00236)node.236814:0.00057,(((AF481338.1.1015:0.00337,KC604427.1.914:0.00505)node.258306:0.00057,JN649116.1.1046:0.00326)node.247639:0.00057,EU519237.1.1057:0.02141)node.236813:0.00118)node.225753:0.00236,((HE796141.1.909:0.00245,JX426878.1.958:0.01938)node.236812:0.00481,EU519298.1.1055:0.01794)node.225752:0.00402)node.214636:0.00386)node.203531:0.00057,((((((EU155904.1.1469:0.00524,JN649119.1.1046:0.00162)node.258305:0.00131,((((AB355106.1.916:0.00667,JN397883.1.1402:0.00592)node.289696:0.00338,(((EU519279.1.1053:0.01824,EU519278.1.1056:0.02506)node.309792:0.00056,JN397850.1.1402:0.01091)node.299863:0.00354,EU155903.1.1469:0.00108)node.289695:0.00132)node.279398:0.00187,JN649138.1.1045:0.00656)node.268932:0.00184,JN649129.1.1046:0.00057)node.258304:0.00371)node.247638:0.00078,EU155946.1.1442:0.00057)node.236811:0.00923,(AJ009515.1.1024:0.0053,JF304113.1.1431:0.00489)node.236810:0.00325)node.225751:0.00642,((HQ330726.1.919:0.00998,EU155950.1.1443:0.00396)node.236809:0.00434,(GQ906621.1.911:0.03421,EU519231.1.1053:0.01284)node.236808:0.00638)node.225750:0.00378)node.214635:0.00133,((((((((((((((((AB355096.1.913:0.01089,KF198729.1.1351:0.05307)node.365126:0.00056,KF198728.1.1349:0.01042)node.356483:0.02244,EU399656.1.1046:0.00653)node.347583:0.00058,KF198804.1.1298:0.00128)node.338379:0.00057,CU917209.1.1311:0.00125)node.329006:0.00057,CU917371.1.1311:0.00125)node.319520:0.00057,CU916024.1.1311:0.00249)node.309791:0.00057,CU916017.1.1311:0.00126)node.299862:0.00057,HQ003659.1.1440:0.0022)node.289694:0.00221,((((JN397898.1.1403:0.00802,JN397889.1.1396:0.00925)node.319519:0.00337,JN397696.1.1402:0.00057)node.309790:0.00113,FJ705109.1.1442:0.0014)node.299861:0.00057,CU917341.1.1311:0.00125)node.289693:0.00254)node.279397:0.00136,CU916809.1.1311:0.00503)node.268931:0.00297,CU916694.1.1311:0.00985)node.258303:0.00056,((((((((JN397688.1.1406:0.00912,JN397887.1.1402:0.00228)node.329005:0.00428,JN397693.1.988:0.00171)node.319518:0.00142,(JN397904.1.1404:0.00341,JN397900.1.1403:0.00569)node.319517:0.00224)node.309789:0.00227,JN397687.1.1406:0.01152)node.299860:0.00341,((((JN397903.1.1405:0.00568,JN397700.1.1403:0.00568)node.329004:0.00226,JN398038.1.1402:0.00341)node.319516:0.0034,(((((EU399657.1.1044:0.00252,JN397873.1.1401:0.00304)node.356482:0.00056,JN397666.1.1403:0.00681)node.347582:0.00057,JN397880.1.1402:0.00113)node.338378:0.00057,JN397871.1.1402:0.00226)node.329003:0.00057,JN397684.1.1402:0.00339)node.319515:0.00057)node.309788:0.00085,EU399655.1.1046:0.00434)node.299859:0.00057)node.289692:0.00226,JN397897.1.1403:0.008)node.279396:0.00223,JN397662.1.1401:0.00342)node.268930:0.0011,((JN397885.1.1403:0.00253,JN397689.1.1402:0.00341)node.279395:0.00252,(JN397668.1.1402:0.00524,JN649143.1.1046:0.01393)node.279394:0.00057)node.268929:0.00057)node.258302:0.00536)node.247637:0.00108,((JN397892.1.1403:0.00407,JN398052.1.979:0.02616)node.258301:0.00387,JN397872.1.1402:0.00458)node.247636:0.00801)node.236807:0.00056,JX426898.1.951:0.0088)node.225749:0.00061,AB288619.1.955:0.00343)node.214634:0.00132)node.203530:0.00222)node.192480:0.00211)node.181454:0.00211)node.170481:0.00118)node.159488:0.00214)node.148791:0.00216,GU135460.1.1343:0.00855)node.138288:0.00073)node.127992:0.00073,(JN649128.1.1046:0.00327,AF015990.1.1045:0.01318)node.127991:0.00325)node.117976:0.00124)node.108317:0.00234,(((((((AJ009514.1.1024:0.00531,CU466564.1.1031:0.01048)node.170480:0.00173,KF758478.1.1250:0.04379)node.159487:0.00057,AY251025.1.1339:0.0078)node.148790:0.0019,(((GU127586.1.938:0.01989,EU519265.1.1051:0.01502)node.170479:0.00776,((AF126839.1.987:0.00057,AF126848.1.963:0.01543)node.181453:0.00057,AF126859.1.982:0.00174)node.170478:0.00558)node.159486:0.00283,((((EU155905.1.1470:0.00135,AY177805.1.1010:0.00508)node.192479:0.0014,(JN649115.1.1046:0.00163,AY833519.1.918:0.01094)node.192478:0.00163)node.181452:0.00057,(((((((((HE796105.1.902:0.00362,KF692504.1.909:0.00789)node.268928:0.00476,AY367322.1.916:0.01994)node.258300:0.00467,HE796469.1.916:0.00904)node.247635:0.00057,HE796240.1.916:0.00903)node.236806:0.00301,HE796184.1.915:0.00724)node.225748:0.00057,HE796179.1.912:0.00725)node.214633:0.00057,(HE796166.1.906:0.0368,DQ676274.1.1196:0.00935)node.214632:0.00057)node.203529:0.00056,(KC604426.1.914:0.00512,KJ476549.1.913:0.00577)node.203528:0.00534)node.192477:0.00294,((((((AF126842.1.974:0.00352,AF126843.1.980:0.00879)node.247634:0.00855,((AF126841.1.977:0.00188,AF126862.1.972:0.00876)node.258299:0.00173,AF126850.1.974:0.00189)node.247633:0.00506)node.236805:0.00183,((AF126856.1.972:0.00839,AF126837.1.976:0.0046)node.247632:0.0029,AF126838.1.982:0.00517)node.236804:0.02786)node.225747:0.0017,(HE796618.1.916:0.01097,HE796117.1.913:0.00552)node.225746:0.00173)node.214631:0.00164,AF056363.1.1010:0.00057)node.203527:0.00164,HE796103.1.912:0.00726)node.192476:0.00173)node.181451:0.00314)node.170477:0.00107,JN649109.1.1046:0.00326)node.159485:0.00106)node.148789:0.00105)node.138287:0.00217,((JN649159.1.1046:0.00246,FJ755712.1.970:0.00736)node.148788:0.00244,(EU155902.1.1470:0.00246,FN691700.1.915:0.00544)node.148787:0.00123)node.138286:0.00369)node.127990:0.00057,((AY177808.1.1010:0.00851,JN649162.1.1046:0.00655)node.138285:0.00057,((((((GQ906620.1.913:0.00362,AF424767.1.1448:0.00112)node.192475:0.00057,((((((((((((((CU916027.1.1311:0.02776,CU916947.1.1311:0.0013)node.329002:0.02143,(CU916826.1.1311:0.00252,CU915828.1.1311:0.02139)node.329001:0.00324)node.319514:0.00178,CU917183.1.1311:0.00249)node.309787:0.01773,CU916740.1.1311:0.00119)node.299858:0.02502,KT715022.1.1364:0.08437)node.289691:0.02058,CU916066.1.1312:0.00117)node.279393:0.00113,CU916143.1.1312:0.01533)node.268927:0.075,CU917050.1.1313:0.00239)node.258298:0.05845,JN397907.1.1154:0.00979)node.247631:0.01017,CU917258.1.1313:0.00384)node.236803:0.01313,FJ705129.1.1406:0.01608)node.225745:0.00698,((((CU916588.1.1311:0.00125,CU916052.1.1311:0.00057)node.258297:0.00057,(KF198608.1.1310:0,KF198695.1.1310:0)node.258296:0.00057)node.247630:0.00057,(CU917320.1.1311:0.00249,CU916112.1.1311:0.00249)node.247629:0.00057)node.236802:0.00057,(((CU917395.1.1311:0.00375,CU916660.1.1312:0.00628)node.258295:0.00057,JN397663.1.1401:0.00447)node.247628:0.00112,(((CU917020.1.1313:0.00377,CU916789.1.1311:0.04776)node.268926:0.00056,CU916658.1.1311:0.00249)node.258294:0.00057,CU917105.1.1318:0.00124)node.247627:0.00116)node.236801:0.00057)node.225744:0.00057)node.214630:0.00111,KF169895.1.1302:0.01422)node.203526:0.00057,(((((((((((KF198609.1.1310:0.00056,KT167061.1.1042:0.00542)node.309786:0.00118,KF169894.1.1305:0.00876)node.299857:0.00057,CU916065.1.1311:0.00375)node.289690:0.00057,CU916155.1.1311:0.00125)node.279392:0.00057,(((((((((KF198727.1.1347:0.01786,CU917042.1.1311:0.00374)node.356481:0.00057,(KF198602.1.1310:0,KF198690.1.1310:0)node.356480:0.00057)node.347581:0.00057,CU916542.1.1311:0.00249)node.338377:0.00057,CU916010.1.1311:0.00374)node.329000:0.00057,CU916023.1.1311:0.00057)node.319513:0.00057,CU916076.1.1311:0.00249)node.309785:0.00057,(CU916086.1.1311:0,CU916553.1.1311:0,CU917358.1.1311:0)node.309784:0.00057)node.299856:0.00054,KF198620.1.1310:0.00375)node.289689:0.00057,((((((((JX023066.1.975:0.00364,JX023152.1.977:0.00734)node.356479:0.00056,(((JX023145.1.974:0.01059,JX023196.1.980:0.00629)node.373356:0.0043,JX023088.1.975:0.00198)node.365125:0.00056,JX023135.1.974:0.03616)node.356478:0.00233)node.347580:0.00381,(((JX023115.1.973:0.00871,JX023064.1.975:0.01)node.365124:0.00057,JX023136.1.976:0.00701)node.356477:0.00057,JX023065.1.975:0.00428)node.347579:0.00057)node.338376:0.00796,((JX023138.1.977:0.0114,JX023112.1.972:0.00625)node.347578:0.00056,JX023113.1.973:0.01015)node.338375:0.00452)node.328999:0.00504,CU917101.1.1310:0.01546)node.319512:0.02077,((((((((CU916915.1.1312:0.01194,CU915904.1.1312:0.00695)node.381323:0.00943,KC604466.1.913:0.01673)node.373355:0.00524,HM244253.1.908:0.01286)node.365123:0.00899,CU917162.1.1312:0.01156)node.356476:0.02179,CU916150.1.1312:0.00458)node.347577:0.03052,CU916140.1.1311:0.0164)node.338374:0.0064,((JX023169.1.973:0.00535,JX023125.1.990:0.01586)node.347576:0.00057,(((((((((((((HE796597.1.916:0.01089,HE796122.1.916:0.00362)node.437504:0.00056,AF056364.1.1026:0.00497)node.431321:0.0016,HE796194.1.916:0.00924)node.424971:0.01461,HE796609.1.908:0.00395)node.418363:0.00355,KF758480.1.1250:0.02327)node.411370:0.00679,JQ595932.1.972:0.00539)node.404159:0.0095,((((FJ347542.1.916:0.01275,JQ668628.1.922:0.0109)node.424970:0.00177,(((CU917245.1.1304:0.04435,JQ668650.1.923:0.01813)node.437503:0.00056,JF754496.1.924:0.00935)node.431320:0.03347,(((JQ595979.1.972:0.00547,JQ595897.1.972:0.00729)node.443450:0.00057,((JX023214.1.983:0.01857,JX023213.1.973:0.00057)node.449220:0.00806,(((((((JX023099.1.975:0.03484,JX023215.1.961:0.02025)node.480182:0.00447,JX023217.1.973:0.00058)node.475489:0.00192,JX023162.1.978:0.01341)node.470534:0.00235,JX023091.1.973:0.00903)node.465386:0.00208,JX023167.1.980:0.00605)node.460137:0.00306,(JX023212.1.974:0.00183,JX023164.1.976:0.01021)node.460136:0.00253)node.454793:0.00108,JX023078.1.974:0.00057)node.449219:0.00268)node.443449:0.00674)node.437502:0.00268,JQ595907.1.972:0.00183)node.431319:0.00307)node.424969:0.00456)node.418362:0.00056,(JQ766952.1.919:0.00057,JQ595914.1.972:0.00813)node.418361:0.0017)node.411369:0.00639,CU916184.1.1311:0.00057)node.404158:0.00428)node.396706:0.00055,KJ914848.1.915:0.00183)node.389114:0.00058,CU916092.1.1311:0.00057)node.381322:0.03328,((JX023048.1.904:0.00701,JX023187.1.970:0.00566)node.389113:0.00543,GQ406365.1.902:0.00533)node.381321:0.00057)node.373354:0.00056,KF198753.1.1310:0.00128)node.365122:0.00156,EU498391.1.1115:0.02125)node.356475:0.01005,JX023079.1.970:0.00719)node.347575:0.00737)node.338373:0.00812)node.328998:0.00056,CU917027.1.1311:0.00872)node.319511:0.02217)node.309783:0.01435,((((((JX023168.1.967:0.00737,GU388805.1.1446:0.00264)node.356474:0.00213,CU916157.1.1311:0.00628)node.347574:0.00315,JQ766957.1.916:0.00057)node.338372:0.00058,(CU916637.1.1311:0.00056,JX023137.1.974:0.01776)node.338371:0.00557)node.328997:0.00357,HQ330666.1.971:0.01988)node.319510:0.00356,JX023111.1.978:0.01541)node.309782:0.00142)node.299855:0.00223,EU591670.1.1446:0.00542)node.289688:0.00057)node.279391:0.00057)node.268925:0.00056,((JX023052.1.911:0.01326,JX023051.1.970:0.00671)node.279390:0.00053,((((JX023198.1.973:0.00686,JX023045.1.980:0.01519)node.309781:0.0027,JX023068.1.979:0.00552)node.299854:0.00484,JX023097.1.980:0.00198)node.289687:0.00323,((JX023089.1.975:0.00716,JX023153.1.968:0.00719)node.299853:0.00083,JX023096.1.976:0.01221)node.289686:0.00361)node.279389:0.00876)node.268924:0.00934)node.258293:0.00194,(JX023122.1.978:0.00213,JX023124.1.974:0.01169)node.258292:0.00733)node.247626:0.00056,CU916048.1.1311:0.00125)node.236800:0.00057,(CU916051.1.1311:0,CU916081.1.1311:0)node.236799:0.00374)node.225743:0.00057,KF198638.1.1310:0.00229)node.214629:0.0039,CU916126.1.1311:0.00229)node.203525:0.00188)node.192474:0.00338)node.181450:0.00573,((AF423188.1.1440:0.00344,LC002079.1.1402:0.00327)node.192473:0.00211,AJ576230.1.1402:0.00249)node.181449:0.01756)node.170476:0.00401,EU155911.1.1470:0.00864)node.159484:0.00111,JN649153.1.1046:0.00057)node.148786:0.00119,((JN649124.1.1046:0.00106,KF360012.1.1262:0.00643)node.159483:0.00057,JN649145.1.1046:0.00326)node.148785:0.00056)node.138284:0.00344)node.127989:0.00593)node.117975:0.00316,((((AF481336.1.1011:0.01354,KC831394.1.1124:0.02661)node.148784:0.00838,AF481337.1.1012:0.00768)node.138283:0.00056,JN397677.1.1402:0.00801)node.127988:0.00089,JN649150.1.1046:0.00056)node.117974:0.00057)node.108316:0.00058)node.98976:0.00219)node.90024:0.00308,((EU519266.1.1055:0.0319,EU519305.1.1053:0.0065)node.98975:0.00656,KF003216.1.970:0.02368)node.90023:0.00467)node.81438:0.0014,(((((((((((CU917002.1.1311:0.00602,CU917335.1.1311:0.01292)node.181448:0.05787,CU916879.1.1311:0.02855)node.170475:0.01771,CU916139.1.1312:0.01072)node.159482:0.00915,AJ831152.1.1000:0.01206)node.148783:0.09413,((((((((((((((DQ301904.1.1033:0.00162,JN649205.1.1043:0.00326)node.289685:0.002,(JN649257.1.1043:0.00488,JN649309.1.1043:0.00648)node.289684:0.00778)node.279388:0.00491,(((JN649219.1.1043:0.00244,JN649268.1.1043:0.00242)node.299852:0.00161,JN649256.1.1043:0.00405)node.289683:0.00409,JN649075.1.1043:0.00324)node.279387:0.00364)node.268923:0.00285,JN649271.1.1044:0.00325)node.258291:0.0016,JN649289.1.1044:0.00325)node.247625:0.01756,(((((((JN649182.1.1043:0.00324,JN649069.1.1043:0.00162)node.309780:0.00057,AY175398.1.1050:0.00152)node.299851:0.00494,JN649260.1.1042:0.00806)node.289682:0.00174,JN649269.1.1043:0.00654)node.279386:0.00479,AY175385.1.1050:0.00995)node.268922:0.01343,(DQ301908.1.1041:0.02832,JN649308.1.1043:0.00057)node.268921:0.00173)node.258290:0.00339,AY175393.1.1050:0.00633)node.247624:0.00628)node.236798:0.063,EU519291.1.1050:0.02688)node.225742:0.05065,(EF592669.1.953:0.01159,KF198679.1.1306:0.03575)node.225741:0.01893)node.214628:0.02257,EU358672.1.1000:0.0569)node.203524:0.03239,CU916668.1.1311:0.03307)node.192472:0.0521,(CU915985.1.1311:0.00521,CU916365.1.1311:0.01125)node.192471:0.04948)node.181447:0.00997,KJ914870.1.915:0.01577)node.170474:0.00528,FJ347531.1.916:0.04284)node.159481:0.00837,KP343678.1.1046:0.01804)node.148782:0.01518)node.138282:0.02634,KF254812.1.915:0.02359)node.127987:0.00649,KF551962.1.990:0.03572)node.117973:0.00371,KJ881212.1.923:0.01091)node.108315:0.00805,KF254802.1.913:0.01087)node.98974:0.00393,((KC182518.1.915:0.00252,GU982663.1.902:0.00257)node.108314:0.00398,(((((AY426481.1.1321:0.01803,JX023076.1.959:0.01042)node.148781:0.01786,AB447845.1.1326:0.00111)node.138281:0.01801,HQ434528.1.901:0.00056)node.127986:0.01119,KP343675.1.1095:0.00057)node.117972:0.00057,KR003434.1.1033:0.0229)node.108313:0.00725)node.98973:0.00864)node.90022:0.0178,EU519232.1.1052:0.01324)node.81437:0.01188)node.73072:0.0014)node.65043:0.00649)node.57392:0.00182)node.50197:0.00538,JAHE01027406.1.1240:0.18045)node.43502:0.01166)node.37319:0.02028)node.31719:0.02133,((((((AJ831121.1.1050:0.06277,GU179479.1.1420:0.00893)node.65042:0.00389,((((EU721754.1.1437:0.00057,GU179430.1.1413:0.05373)node.90021:0.05066,GU179485.1.1413:0.00056)node.81436:0.0441,AJ831151.1.1048:0.03667)node.73071:0.01465,GU179483.1.1417:0.01259)node.65041:0.02944)node.57391:0.02177,((((((((HQ395103.1.996:0.01816,JN408860.1.1288:0.00622)node.117971:0.00177,(((((GU179488.1.1421:0.00057,GU179494.1.1421:0.02258)node.159480:0.04892,GU179489.1.1420:0.04124)node.148780:0.02031,((((GU179477.1.1421:0.03593,GU179475.1.1411:0.01984)node.181446:0.00335,LDZT01005578.3436.4897:0.00057)node.170473:0.00114,(((GU179469.1.1420:0.04113,GU179474.1.1415:0.0478)node.192470:0.00564,(((EU721751.1.1451:0.05061,GU179480.1.1415:0.04855)node.214627:0.00592,((((GU179502.1.1445:0.01486,GU179476.1.1421:0.06125)node.247623:0.00267,((((JX857017.1.1012:0.23792,GU179496.1.1024:0.23044)node.279385:0.05434,GU179501.1.1421:0.0779)node.268920:0.00502,GU179493.1.1421:0.03782)node.258289:0.01335,GU179473.1.1419:0.06555)node.247622:0.00561)node.236797:0.00205,GU179497.1.1421:0.09091)node.225740:0.00058,(((GU179504.1.1444:0.02504,GU179481.1.1421:0.0482)node.247621:0.00139,GU179503.1.1444:0.0553)node.236796:0.00221,EU721747.1.1444:0.00216)node.225739:0.00053)node.214626:0.00057)node.203523:0.00058,(GU179482.1.1411:0.02763,GU179472.1.1416:0.04454)node.203522:0.00094)node.192469:0.00057)node.181445:0.00057,GU179470.1.1421:0.00332)node.170472:0.00056)node.159479:0.00118,(GU179499.1.1413:0.02539,GU179486.1.1411:0.03778)node.159478:0.00562)node.148779:0.00194)node.138280:0.00307,HQ654815.1.919:0.02134)node.127985:0.00132,JQ245859.1.920:0.00975)node.117970:0.00199)node.108312:0.00223,JQ771491.1.1445:0.00744)node.98972:0.00057,(((((((((((AJ831079.1.1045:0.00429,KF254821.1.917:0.0561)node.203521:0.01237,AJ831124.1.1050:0.01806)node.192468:0.01466,GU389112.1.1234:0.00057)node.181444:0.00928,KM024411.1.1426:0.01985)node.170471:0.01538,(KM408632.1.1443:0.00484,AF015973.1.1047:0.0478)node.170470:0.00361)node.159477:0.00615,KF254826.1.914:0.01312)node.148778:0.01911,(AY817738.1.1350:0.00241,AF395423.1.1059:0.00057)node.148777:0.00056)node.138279:0.00056,((((((((KF254815.1.917:0.00723,KM024409.1.1453:0.01593)node.214625:0.01871,AB092849.1.958:0.002)node.203520:0.00903,(AJ576221.1.1407:0.00056,KC182520.1.924:0.01104)node.203519:0.00848)node.192467:0.01164,JX023186.1.985:0.00731)node.181443:0.00052,KM373090.1.1407:0.00456)node.170469:0.00966,(AB266890.1.1326:0.00132,KM024413.1.1481:0.01904)node.170468:0.00158)node.159476:0.01143,FJ705125.1.1372:0.02457)node.148776:0.00057,CP003117.797321.798795:0.00057)node.138278:0.00104)node.127984:0.001,(FJ705122.1.1022:0.03383,FJ705108.1.1489:0.00756)node.127983:0.00329)node.117969:0.00057,(((GQ848222.1.919:0.00517,KT715030.1.1342:0.01842)node.138277:0.04583,AB355127.1.919:0.00521)node.127982:0.01748,KF254816.1.917:0.04599)node.117968:0.01029)node.108311:0.00431,(((AJ133791.1.1479:0.00056,AB539924.1.1285:0.00771)node.127981:0.00407,KP205578.1.1390:0.01179)node.117967:0.00437,(DQ841239.1.1329:0.00754,AB539923.1.1282:0.00302)node.117966:0.01313)node.108310:0.00289)node.98971:0.00854)node.90020:0.00149,DQ841240.1.1315:0.00333)node.81435:0.00147,KP987254.1.1363:0.01057)node.73070:0.00149,HQ916486.1.1324:0.00058)node.65040:0.00303,AB701658.1.1362:0.01193)node.57390:0.00351)node.50196:0.01507,(AB679167.1.1383:0.02141,AY835417.1.1440:0.02266)node.50195:0.00804)node.43501:0.00871,((((AY367321.1.919:0.01266,KF440344.1.1446:0.00305)node.65039:0.00057,FJ712391.1.1444:0.01089)node.57389:0.00056,DQ522924.1.1335:0.03523)node.50194:0.01322,HQ692053.1.1329:0.02354)node.43500:0.01546)node.37318:0.01509,(((KC437215.1.1219:0.02848,JQ245673.1.1335:0.03375)node.50193:0.00799,(((((HM041906.1.1443:0.00217,GU179500.1.1420:0.00896)node.81434:0.00217,((KP210117.1.923:0.01617,KC682086.1.1403:0.00649)node.90019:0.00057,FJ638513.1.1405:0.00898)node.81433:0.00153)node.73069:0.0012,((((CP000477.845527.846999:0,CP000477.1617193.1618665:0)node.98970:0.00057,AB071701.1.1403:0.00057)node.90018:0.00057,KU995010.1.946:0.02348)node.81432:0.00603,EF198052.1.1367:0.01291)node.73068:0.00449)node.65038:0.00252,EF198049.1.1369:0.00441)node.57388:0.04614,(KP769484.1.908:0.03682,AB669267.1.1391:0.05067)node.57387:0.00941)node.50192:0.01035)node.43499:0.01854,(((KX077316.1.914:0.1096,FJ973573.1.1338:0.04608)node.57386:0.01422,FJ705116.1.1519:0.02517)node.50191:0.00321,(FJ705117.1.1123:0.03119,FJ705128.1.1428:0.013)node.50190:0.00174)node.43498:0.03293)node.37317:0.01201)node.31718:0.01051)node.26685:0.01243,HQ916505.1.1321:0.04605)node.22209:0.02204)node.18216:0.02295,GQ926278.1.917:0.12143)node.14781:0.022)node.11788:0.01391,((((((AY591979.1.1201:0.0125,AY592015.1.1192:0.01259)node.31717:0.00138,FJ712387.1.1443:0.0063)node.26684:0.00057,AY835421.1.1486:0.02104)node.22208:0.00644,(HQ916496.1.1378:0.03549,JQ817623.1.1404:0.01768)node.22207:0.00567)node.18215:0.0015,JQ245658.1.1385:0.00482)node.14780:0.05104,((((((DQ837291.1.1269:0.02023,HQ700677.1.1441:0.01032)node.37316:0.00275,JQ816358.1.1406:0.01224)node.31716:0.00143,JQ989403.1.1432:0.03252)node.26683:0.00189,EF680213.1.919:0.02159)node.22206:0.00761,KP204837.1.1423:0.01442)node.18214:0.05121,KC574884.1.1491:0.08358)node.14779:0.01261)node.11787:0.04344)node.9226:0.01829,DQ228531.1.1410:0.09077)node.7110:0.04222)node.5371:0.02112,((((AY454634.1.1043:0.02874,HM041907.1.1451:0.00442)node.11786:0.0157,AB899902.1.926:0.03794)node.9225:0.00797,AB899898.1.929:0.02344)node.7109:0.10342,((AM746103.1.1355:0.01472,AM745227.1.1354:0.01343)node.9224:0.00481,AM745171.1.1355:0.00966)node.7108:0.04954)node.5370:0.11759)node.3971:0.03045,(((GU120513.1.902:0.09186,AM746092.1.1352:0.11726)node.7107:0.01761,((((((((((((((((AM229228.1.1364:0.02689,HQ588647.1.1457:0.00654)node.90017:0.00119,GU553637.1.1422:0.01362)node.81431:0.00122,((((((GU553652.1.1421:0.00224,GU553647.1.1420:0.00448)node.127980:0.00673,(GU553653.1.1419:0.01018,GU553649.1.1418:0.00685)node.127979:0.00105)node.117965:0.00112,GU553630.1.1419:0.00447)node.108309:0.00057,GU553531.1.1420:0.0148)node.98969:0.00222,GQ926413.1.927:0.00532)node.90016:0.00219,HQ700669.1.1453:0.0039)node.81430:0.00223)node.73067:0.00758,FJ712388.1.1457:0.01718)node.65037:0.00056,HQ654879.1.913:0.00552)node.57385:0.00327,JQ245683.1.1353:0.01984)node.50189:0.00225,FJ712368.1.1456:0.01196)node.43497:0.00275,(((((GU553492.1.1426:0.01699,GU553495.1.1422:0.0159)node.73066:0.00056,KP814616.1.1423:0.00894)node.65036:0.00221,(JQ817338.1.1420:0.00318,JQ817339.1.1421:0.0067)node.65035:0.00056)node.57384:0.0023,(JQ817904.1.1439:0.00598,JQ817530.1.1436:0.00874)node.57383:0.00116)node.50188:0.01556,(HQ916508.1.1356:0.00607,HQ916506.1.1337:0.01373)node.50187:0.00408)node.43496:0.01143)node.37315:0.00409,GU553625.1.1418:0.01897)node.31715:0.01231,((AM746096.1.1364:0.00426,FJ404030.1.910:0.01797)node.37314:0.00848,KF440355.1.1363:0.00584)node.31714:0.0049)node.26682:0.00322,JQ750521.1.929:0.03997)node.22205:0.00268,AB554238.1.1421:0.02837)node.18213:0.00632,AY760632.1.1019:0.05025)node.14778:0.00543,HM244139.1.919:0.04402)node.11785:0.01149,((((((((AB300150.1.1123:0.02894,AB554240.1.1392:0.00426)node.43495:0.00877,AB554239.1.1414:0.00105)node.37313:0.0054,JQ407227.1.1342:0.00545)node.31713:0.00577,(DQ226077.1.1357:0.00617,AY570642.1.1027:0.01945)node.31712:0.00571)node.26681:0.00584,HQ651846.1.1417:0.01027)node.22204:0.0092,FN690968.1.926:0.02794)node.18212:0.00538,AB301860.1.932:0.03126)node.14777:0.01184,((((FJ902709.1.1228:0.00298,FJ901688.1.1081:0.03561)node.26680:0.00911,KC831398.1.1118:0.01518)node.22203:0.00498,(FJ901885.1.1209:0.00555,FJ485500.1.1280:0.0345)node.22202:0.00575)node.18211:0.00477,FJ901727.1.1224:0.01798)node.14776:0.01324)node.11784:0.01008)node.9223:0.00866,((((((((((((AM888261.1.981:0.01281,DQ058813.1.1338:0.00242)node.65034:0.00056,(((AHKK01013039.90.1559:0.00411,DQ004664.1.1327:0.00501)node.81429:0.00057,((((((AF412943.1.1381:0.04034,KM357068.1.904:0.00562)node.127978:0.00694,((KM356198.1.932:0,JQ036241.1.932:0)node.138276:0.00352,(((KT907912.1.903:0.01804,AM229232.1.1358:0.02785)node.159475:0.00606,(((((KM356208.1.926:0.00155,DQ521778.1.1414:0.03633)node.203518:0.01148,GQ356845.1.927:0.00903)node.192466:0.00364,AJ578129.1.1362:0.00288)node.181442:0.00057,JQ036246.1.932:0.00721)node.170467:0.01323,AY367306.1.929:0.01265)node.159474:0.01193)node.148775:0.00056,(DQ058810.1.1003:0.00701,FJ404078.1.926:0.01041)node.148774:0.0038)node.138275:0.00445)node.127977:0.00446)node.117964:0.00056,KM356972.1.906:0.01314)node.108308:0.00056,AF134380.1.919:0.01475)node.98968:0.00057,AJ578120.1.1364:0.0273)node.90015:0.00057,((((((((KM356201.1.931:0,JQ036248.1.931:0)node.159473:0.00362,FN820377.1.1358:0.0039)node.148773:0.00195,(AJ578105.1.927:0.00543,JQ036247.1.926:0.00544)node.148772:0.00178)node.138274:0.00056,(((FN820355.1.1358:0.00489,DQ521779.1.1417:0.00865)node.159472:0.00057,FN820403.1.1358:0.0085)node.148771:0.00057,FN820367.1.1360:0.00484)node.138273:0.00057)node.127976:0.00057,AM404404.1.1358:0.00485)node.117963:0.00121,FN820375.1.1359:0.00729)node.108307:0.00123,(((AM745247.1.1358:0.00974,HQ588669.1.1450:0.00675)node.127975:0.00057,FN428819.1.1358:0.00727)node.117962:0.00269,AM229246.1.1357:0.00483)node.108306:0.00138)node.98967:0.00108,FN428821.1.1358:0.00607)node.90014:0.00109)node.81428:0.00111)node.73065:0.0011,AY592285.1.1261:0.01313)node.65033:0.00114)node.57382:0.00111,HF922272.1.1380:0.01954)node.50186:0.00141,(GU553528.1.1416:0.00684,JQ816858.1.1401:0.00734)node.50185:0.00056)node.43494:0.01108,AJ578130.1.1364:0.0092)node.37312:0.00363,DQ522919.1.1397:0.01863)node.31711:0.02252,KT907920.1.907:0.04)node.26679:0.0155,((((JQ816529.1.1435:0.01544,JQ816535.1.1414:0.00567)node.43493:0.00057,JQ816530.1.1414:0.00057)node.37311:0.0016,JN123634.1.1412:0.00641)node.31710:0.00609,HQ700682.1.1450:0.01854)node.26678:0.00664)node.22201:0.01006,(((((GU553523.1.1417:0.00788,GU553526.1.1526:0.0098)node.43492:0.00189,GU553524.1.1417:0.00796)node.37310:0.00194,(((JN123657.1.1421:0.00785,JN123650.1.1419:0.00057)node.50184:0.00057,JN123651.1.1419:0.00677)node.43491:0.01244,HQ700679.1.1457:0.00358)node.37309:0.00235)node.31709:0.00499,FJ455939.1.933:0.02044)node.26677:0.01356,((((JQ989437.1.1412:0.00554,JQ989431.1.1408:0.00128)node.43490:0.00196,FJ455946.1.930:0.00542)node.37308:0.00711,HQ651847.1.1412:0.01946)node.31708:0.01207,((FN820425.1.1360:0.00841,HQ700685.1.1452:0.00879)node.37307:0.00628,(KT899729.1.1452:0.12533,KM357038.1.906:0.00789)node.37306:0.00848)node.31707:0.03799)node.26676:0.00543)node.22200:0.0077)node.18210:0.00513,AB461386.1.964:0.01101)node.14775:0.00252,((((((DQ522925.1.1390:0.00465,DQ521777.1.1421:0.01226)node.37305:0.0012,AF354126.1.1456:0.00112)node.31706:0.00056,AJ578131.1.1364:0.01926)node.26675:0.007,FJ455951.1.932:0.01733)node.22199:0.01686,(AF134392.1.935:0.01593,HQ588653.1.1457:0.00581)node.22198:0.00863)node.18209:0.01954,(((GU553627.1.1410:0.00902,AY714817.10979.12458:0.00128)node.26674:0.03926,GU553634.1.1408:0.01373)node.22197:0.0136,(((AF134386.1.926:0.00179,AF134387.1.922:0.0132)node.31705:0.00184,KF616540.1.904:0.00748)node.26673:0.00056,(KM357084.1.904:0.00748,AY324382.1.920:0.01988)node.26672:0.00196)node.22196:0.01883)node.18208:0.0049)node.14774:0.01232)node.11783:0.00725,((((AF419649.1.1459:0.01059,KT795322.1.1487:0.00209)node.22195:0.00952,FR682488.1.1462:0.00632)node.18207:0.01275,AJ294898.1.934:0.04633)node.14773:0.01463,((((HQ651848.1.1407:0.01651,FR682489.1.1458:0.01328)node.26671:0.00465,FN553582.1.1361:0.01344)node.22194:0.00582,(HM245630.1.900:0.02404,AF419624.1.1471:0.00057)node.22193:0.00489)node.18206:0.00965,((DQ857984.1.950:0.02462,AB019758.1.1416:0.00056)node.22192:0.0055,AB019759.1.1416:0.06955)node.18205:0.02163)node.14772:0.01172)node.11782:0.00723)node.9222:0.01227)node.7106:0.01863)node.5369:0.07855,((JQ740750.1.1353:0.00751,KP091050.1.1450:0.02594)node.7105:0.01539,JQ740749.1.1357:0.01543)node.5368:0.08567)node.3970:0.07679)node.2879:0.03334)node.2021:0.02713,((((KJ881867.1.1454:0.00739,KJ881862.1.1442:0.00464)node.5367:0.00919,(KJ881869.1.1445:0.03904,KJ881879.1.1443:0.00824)node.5366:0.01283)node.3969:0.01957,(((KC465607.1.1349:0.02524,AJ347781.1.1445:0.0106)node.7104:0.02904,KP204790.1.1426:0.0734)node.5365:0.01206,AJ347785.1.1443:0.03329)node.3968:0.00845)node.2878:0.08715,(HQ530526.1.1248:0.02412,AJ347786.1.1454:0.03187)node.2877:0.11643)node.2020:0.10126)node.1397:0.00781)node.942:0.02992,(((DQ337053.1.918:0.17353,EF690624.1.1445:0.11546)node.2019:0.06576,((((((((((((((((EF106571.1.981:0.01116,EF106573.1.996:0.0169)node.57381:0.00653,EF106575.1.985:0.02762)node.50183:0.00616,EF106576.1.991:0.01102)node.43489:0.01404,((KT165052.1.915:0.0101,KT165036.1.914:0.0351)node.50182:0.00865,KC918822.1.1466:0.01328)node.43488:0.00077)node.37304:0.00417,((EF106559.1.1001:0.01429,FN391204.1.1351:0.00492)node.43487:0.00239,(KJ689294.1.1369:0.00479,DQ103677.1.1402:0.0104)node.43486:0.00105)node.37303:0.01225)node.31704:0.00566,((KT165171.1.915:0.01463,GU951431.1.1467:0.01538)node.37302:0.00316,((KJ689293.1.1366:0.00057,LN865031.1.906:0.02042)node.43485:0.00127,KJ689298.1.1366:0.00057)node.37301:0.00865)node.31703:0.00953)node.26670:0.03385,EF106578.1.985:0.04629)node.22191:0.02418,(((((((JQ996498.1.1485:0.00104,JQ996497.1.1484:0.00057)node.57380:0.00056,(JX518988.1.1472:0.00161,JF449438.1.1477:0.00928)node.57379:0.00554)node.50181:0.00559,((HQ400460.1.919:0.01081,FJ944013.1.1472:0.00481)node.57378:0.00468,(AB663394.1.1472:0.00057,EU887284.1.1472:0.00104)node.57377:0.00057)node.50180:0.00997)node.43484:0.0276,(((KT970727.1.1264:0.00893,AF015982.1.1053:0.02387)node.57376:0.00321,(AF015976.1.1052:0.01213,AF015988.1.1051:0.00757)node.57375:0.00602)node.50179:0.01091,((((((DQ373057.1.1387:0.00955,KJ999757.1.1473:0.00508)node.90013:0.00126,KT165169.1.919:0.03075)node.81427:0.00133,EU420695.1.1454:0.03983)node.73064:0.00486,GU361125.1.1304:0.00984)node.65032:0.00687,(((((DQ458847.1.1372:0.00887,KT023601.1.1469:0.06135)node.98966:0.00147,KJ401325.1.1353:0.00119)node.90012:0.00057,(AOLI01000021.286.1745:0,AY838278.1.1473:0,AB663377.1.1473:0)node.90011:0.00056)node.81426:0.00073,((HM368366.1.1429:0.01199,EU308236.1.1413:0.00057)node.90010:0.00057,((AOLK01000018.165962.167511:0.00104,AB663375.1.1473:0.00057)node.98965:0.00057,(DQ860977.1.1379:0.00057,AB477972.1.1433:0.00057)node.98964:0.00108)node.90009:0.00314)node.81425:0.00056)node.73063:0.00307,KC465622.1.1354:0.04309)node.65031:0.01306)node.57374:0.00778,(((((((AOLJ01000012.98386.99827:0.00107,D13378.1.1470:0.00723)node.108305:0.00057,(AB081732.1.1473:0,AB663376.1.1473:0,CP011947.2862162.2863642:0)node.108304:0.00083)node.98963:0.0021,((((((FJ746722.1.1473:0.00104,AB037474.1.1472:0.00105)node.148770:0.00057,AB663378.1.1473:0.00057)node.138272:0.00057,AOLH01000027.62129.63588:0.00105)node.127974:0.00105,AB663381.1.1473:0.00105)node.117961:0.00186,AB258305.1.1435:0.00057)node.108303:0.00053,(((((((((GQ478063.1.1450:0.00164,GQ478075.1.1448:0.00266)node.192465:0.00119,((GQ478062.1.1449:0.00107,GQ478065.1.1448:0.00322)node.203517:0.00057,GQ478072.1.1495:0.01893)node.192464:0.0034)node.181441:0.00612,(((((((((KC354396.1.934:0.03061,KC354391.1.933:0.01703)node.268919:0.00833,((KC354398.1.902:0.06051,KC354392.1.928:0.02019)node.279384:0.01062,KF650666.1.925:0.01226)node.268918:0.01217)node.258288:0.01435,KC354384.1.931:0.01942)node.247620:0.00761,DQ915828.1.901:0.02336)node.236795:0.01302,KC354382.1.927:0.01533)node.225738:0.00847,KC354394.1.946:0.02034)node.214624:0.02141,JF802158.1.1486:0.01769)node.203516:0.00057,JX067386.1.1435:0.06641)node.192463:0.00056,FJ887945.1.1378:0.0035)node.181440:0.00108)node.170466:0.00198,EU308219.1.1438:0.0022)node.159471:0.001,KC312998.1.1341:0.01473)node.148769:0.00338,KF321798.1.1379:0.02009)node.138271:0.00057,AY425724.1.1404:0.00567)node.127973:0.00057,(((((AOHU01000104.40516.41975:0,AB663383.1.1473:0,CP001956.1598192.1599664:0,CP001956.2770163.2771635:0)node.170465:0.00056,AOLL01000014.72909.74350:0.00107)node.159470:0.00057,((FJ868732.1.1467:0.01255,FJ868734.1.1468:0.02903)node.170464:0.00353,AB074566.1.1472:0.00314)node.159469:0.00057)node.148768:0.00057,FR669667.1.1436:0.00057)node.138270:0.00057,AB663373.1.1473:0.00057)node.127972:0.00054)node.117960:0.00104,KC565895.1.1449:0.01091)node.108302:0.00056)node.98962:0.00057)node.90008:0.00058,(((AOLD01000036.14010.15470:0.00057,AOLF01000030.853.2403:0.00104)node.108301:0.00315,(((((((AY341304.1.1338:0.00495,AY341301.1.1392:0.03076)node.170463:0.00057,((AY341305.1.1278:0.04141,AY341302.1.1313:0.01447)node.181439:0.00374,AY341300.1.1394:0.0333)node.170462:0.00318)node.159468:0.00074,AF069950.1.1405:0.00541)node.148767:0.00135,AY458601.1.1409:0.00565)node.138269:0.00057,AB477973.1.1434:0.00057)node.127971:0.00057,AB663382.1.1474:0.00057)node.117959:0.00209,CSTE01000002.382300.383768:0.00057)node.108300:0.00526)node.98961:0.00175,KT377067.1.1341:0.00242)node.90007:0.00878)node.81424:0.00056,(((DQ458842.1.1429:0.00802,JF781313.1.903:0.04427)node.98960:0.00929,AOLG01000044.1.964:0.0016)node.90006:0.00055,DQ149846.1.1407:0.06042)node.81423:0.00057)node.73062:0.00313,(((D14128.1.1469:0.00057,EF153423.1.1449:0.00057)node.90005:0.00094,AOLP01000013.457.1916:0.00057)node.81422:0.00104,AB663374.1.1473:0.00057)node.73061:0.00283)node.65030:0.00057,(((JN787950.1.1447:0.0012,JN787949.1.1447:0.00698)node.81421:0.00742,JX669135.1.1425:0.00057)node.73060:0.00163,((((DQ860980.1.1362:0.00057,KC354389.1.903:0.05561)node.98959:0.00056,(AOLN01000016.416.1875:0,AB545860.1.1473:0,AB576120.1.1473:0,AB663380.1.1473:0)node.98958:0.00057)node.90004:0.00633,(((((CP001868.1745875.1747347:0.00057,D11107.1.1472:0.0042)node.127970:0.00209,(((AOLO01000008.469.1928:0,AB663379.1.1473:0)node.148766:0.00057,JX865611.1.1053:0.00972)node.138268:0.00104,CP001868.2840151.2841623:0.00057)node.127969:0.00105)node.117958:0.00057,CP007551.1855347.1856826:0.00057)node.108299:0.00058,KT032223.1.1038:0.00164)node.98957:0.00104,(KF668254.1.1316:0.00121,KR866134.1.1402:0.0359)node.98956:0.00056)node.90003:0.00421)node.81420:0.00642,(AB258307.1.1448:0.00214,AY341303.1.1300:0.015)node.81419:0.00321)node.73059:0.00096)node.65029:0.00109)node.57373:0.00709)node.50178:0.0044)node.43483:0.03889)node.37300:0.01427,((((AB291222.1.1473:0.0309,LN865044.1.903:0.04494)node.57372:0.0149,(((((((((JN196527.1.1441:0.0222,JN196477.1.1363:0.00116)node.127968:0.00052,KC312968.1.1097:0.0015)node.117957:0.00176,EU308272.1.1390:0.00057)node.108298:0.00057,EU887286.1.1472:0.00104)node.98955:0.00057,AB663385.1.1472:0.00057)node.90002:0.00057,((((((FJ348412.1.1413:0.00775,KJ875352.1.1249:0.00057)node.138267:0.00057,AF002984.1.1451:0.00057)node.127967:0.00057,(((EU170498.1.1631:0.01907,DQ340999.1.933:0.03945)node.148765:0.02278,(AB663384.1.1472:0,CP001690.302740.304218:0)node.148764:0.00056)node.138266:0.00071,AOHT01000014.950.2361:0.00057)node.127966:0.00112)node.117956:0.00209,CP001690.1378074.1379552:0.00104)node.108297:0.00642,HQ425047.1.1363:0.00834)node.98954:0.00788,AY987830.1.1442:0.01184)node.90001:0.00732)node.81418:0.00066,(((KC312972.1.1107:0.01966,KC312975.1.912:0.02222)node.98953:0.00308,KC312969.1.920:0.01231)node.90000:0.00056,KC312980.1.901:0.01332)node.81417:0.00328)node.73058:0.00057,(HQ425136.1.1400:0.00158,HQ400566.1.919:0.0036)node.73057:0.01836)node.65028:0.01032,(((GQ478068.1.1499:0.00056,JN196483.1.1369:0.0071)node.81416:0.00056,JN196533.1.1325:0.03193)node.73056:0.01724,((((((AOIV01000004.19067.20526:0,HM185493.1.1473:0)node.117955:0.00057,AB477980.1.1433:0.00057)node.108296:0.00105,AB663429.1.1473:0.0042)node.98952:0.00057,EF055454.1.1351:0.0012)node.89999:0.00209,(AY341289.1.918:0.01269,EF533958.1.1551:0.03095)node.89998:0.00471)node.81415:0.00114,JF449418.1.1479:0.00306)node.73055:0.00102)node.65027:0.0078)node.57371:0.00241)node.50177:0.00915,(AB663428.1.1473:0.00057,EU931577.1.1473:0.00104)node.50176:0.01028)node.43482:0.03003,((((((((HQ425113.1.1406:0.00798,JQ237122.1.1473:0.00314)node.98951:0.00057,AJ270242.1.1464:0.00944)node.89997:0.00209,((HQ425131.1.1402:0.00289,KC968223.1.1404:0.03438)node.98950:0.00315,JX877777.1.1480:0.00057)node.89996:0.00211)node.81414:0.00096,AB935405.1.1473:0.00057)node.73054:0.01123,JN196515.1.1338:0.00951)node.65026:0.00949,KF452278.1.956:0.05722)node.57370:0.00803,(((((GQ861378.1.924:0.07497,GQ861366.1.923:0.00056)node.89995:0.01323,GQ861358.1.916:0.08111)node.81413:0.03813,((((FN391242.1.1355:0.011,FN391183.1.1361:0.00758)node.108295:0.00438,((HQ451075.1.1475:0,AB771429.1.1475:0)node.117954:0.00785,DQ103672.1.1407:0.00931)node.108294:0.00347)node.98949:0.00126,(((((((CU467189.2.1357:0.04944,GQ374968.1.1444:0.01734)node.159467:0.01168,KJ588892.1.1480:0.00057)node.148763:0.02408,JN714459.1.1478:0.0079)node.138265:0.00174,EF106580.1.954:0.01486)node.127965:0.00258,EF106579.1.989:0.01349)node.117953:0.00521,HQ425156.1.1426:0.00902)node.108293:0.00176,EU869365.1.1243:0.01461)node.98948:0.00369)node.89994:0.00722,((FN391240.1.1345:0.05253,FN391236.1.1343:0.03301)node.98947:0.05449,(KF591570.1.1050:0.03748,KF234310.1.919:0.04723)node.98946:0.02183)node.89993:0.02117)node.81412:0.00871)node.73053:0.01425,EF106585.1.908:0.04066)node.65025:0.02316,((GU951433.1.1474:0.00104,AB663365.1.1474:0.00057)node.73052:0.00057,GQ282620.1.1474:0.00417)node.65024:0.01898)node.57369:0.01716)node.50175:0.00317,(((((((GU951426.1.1472:0.00057,AB935406.1.1472:0.00105)node.98945:0.00112,JQ023563.1.1441:0.00539)node.89992:0.00602,JN714416.1.1473:0.00379)node.81411:0.00924,JQ237123.1.1472:0.00056)node.73051:0.00111,(((BBJO01000067.3855.5314:0,KF314040.1.1473:0)node.89991:0.00741,JN714456.1.1472:0.01184)node.81410:0.00456,AJ969809.1.933:0.03738)node.73050:0.02072)node.65023:0.00821,(GU208828.1.1472:0.00104,AB771430.1.1472:0.00057)node.65022:0.00119)node.57368:0.01438,LN865030.1.903:0.07011)node.50174:0.01014)node.43481:0.01613)node.37299:0.00622)node.31702:0.0107,((((KF452265.1.953:0.07119,CU467230.3.1357:0.03055)node.50173:0.01729,CU467243.1.1355:0.0221)node.43480:0.00492,(((((((((((HQ157610.1.922:0.02715,HQ157601.1.922:0.01439)node.127964:0.00056,HQ157576.1.922:0.00356)node.117952:0.00056,((HQ157570.1.922:0.03656,HQ157599.1.922:0.00743)node.127963:0.00957,HQ157568.1.921:0.0264)node.117951:0.00939)node.108292:0.00156,HQ157596.1.920:0.03683)node.98944:0.00197,CU467236.2.1434:0.03553)node.89990:0.01509,CU467249.2.1425:0.02733)node.81409:0.01076,HQ157608.1.926:0.03682)node.73049:0.00532,KJ546110.1.1474:0.00169)node.65021:0.00215,((CU467237.3.1357:0.03289,HQ157637.1.923:0.00914)node.73048:0.05003,(HQ157600.1.922:0.01184,HQ157580.1.920:0.0143)node.73047:0.01186)node.65020:0.02721)node.57367:0.00478,HQ157575.1.921:0.02022)node.50172:0.01364,HQ157597.1.921:0.01068)node.43479:0.00592)node.37298:0.03771,HQ157598.1.913:0.08078)node.31701:0.03472)node.26669:0.00321,((((((((CU467184.4.1354:0.02705,AM947436.1.1341:0.0015)node.73046:0.02443,KF814465.1.1353:0.02767)node.65019:0.00835,AM947437.1.1344:0.0155)node.57366:0.01022,((KF234328.1.1355:0.03651,FN391222.1.1350:0.01782)node.65018:0.00747,((((((ARPZ01000094.856.2316:0.00056,KF234334.1.1357:0.0169)node.108291:0.01341,GQ375020.1.1445:0.02593)node.98943:0.01661,KF814462.1.1357:0.00818)node.89989:0.03657,GQ375018.1.1444:0.00355)node.81408:0.01472,(((((KF234348.1.1357:0.00592,FN994948.1.1347:0.00608)node.117950:0.00057,((FN669149.1.1444:0.00981,FN669151.1.1438:0.03095)node.127962:0.00945,((KF814464.1.1356:0.0499,GQ375030.1.1444:0.01406)node.138264:0.01015,HQ157638.1.922:0.03347)node.127961:0.00702)node.117949:0.00164)node.108290:0.00057,AY676200.1.1439:0.00057)node.98942:0.00057,((((((((((HQ157577.1.921:0.01086,HQ157616.1.922:0.01637)node.192462:0.00534,((((((((((((CU467182.3.1356:0.00766,AM947447.1.1345:0.01838)node.309779:0.01429,((((CU467199.1.1348:0.00654,AM947441.1.1346:0.05665)node.338370:0.01353,HQ157618.1.922:0.01539)node.328996:0.00864,HQ157620.1.922:0.0263)node.319509:0.01977,FN669145.1.1440:0.0081)node.309778:0.03977)node.299850:0.0074,CU467180.3.1354:0.04641)node.289681:0.01429,AM947445.1.1346:0.01025)node.279383:0.00172,AY987833.1.1438:0.01274)node.268917:0.01145,CU467212.1.1346:0.02193)node.258287:0.02188,HQ157626.1.917:0.03009)node.247619:0.02505,((((AM947443.1.1341:0.03453,HQ157595.1.922:0.03093)node.279382:0.00552,CU467193.1.1345:0.00245)node.268916:0.03447,CU467207.1.1346:0.00087)node.258286:0.00949,((CU467197.3.1345:0.02231,HQ157606.1.920:0.02206)node.268915:0.02591,FN391218.1.1346:0.01224)node.258285:0.02035)node.247618:0.00875)node.236794:0.00543,HQ157604.1.925:0.05028)node.225737:0.00615,((((CU467211.3.1344:0.00885,KF234302.1.920:0.01199)node.258284:0.01636,CU467219.1.1344:0.00893)node.247617:0.01569,HQ157640.1.922:0.0107)node.236793:0.00057,KF234307.1.920:0.00357)node.225736:0.01)node.214623:0.00741,(HQ157623.1.921:0.00715,HQ157590.1.920:0.01444)node.214622:0.00537)node.203515:0.00056,KF234335.1.923:0.00893)node.192461:0.01795)node.181438:0.00215,(((HQ157603.1.923:0.02913,HQ157588.1.920:0.01647)node.203514:0.00529,KF234320.1.922:0.00559)node.192460:0.00179,((HQ157624.1.921:0.01225,HQ157613.1.921:0.0204)node.203513:0.00723,GQ374945.1.1446:0.01912)node.192459:0.00236)node.181437:0.00217)node.170461:0.01627,(((HQ157574.1.921:0.01735,HQ157619.1.921:0.00897)node.192458:0.0096,(HQ157632.1.922:0.00057,HQ157621.1.922:0.00705)node.192457:0.0018)node.181436:0.00072,CU467181.3.1354:0.01374)node.170460:0.01662)node.159466:0.00201,GQ375012.1.1444:0.00871)node.148762:0.00435,KF814474.1.1356:0.00846)node.138263:0.00057,GQ374942.1.1444:0.012)node.127960:0.00216,X84331.1.1435:0.0122)node.117948:0.00056,(((((AB663398.1.1472:0,FR746099.66889.68360:0)node.159465:0.00105,HM165235.1.1472:0.00057)node.148761:0.00057,AM180088.67537.69008:0.00067)node.138262:0.00105,FR746099.1835281.1836752:0.00057)node.127959:0.00057,AM180088.1772799.1774270:0.00056)node.117947:0.00105)node.108289:0.00057,CU467186.3.1356:0.01833)node.98941:0.00056)node.89988:0.00498,((AY987834.1.1439:0.00218,AY987835.1.1439:0.00128)node.98940:0.00616,((APHM01021486.90.1549:0.0225,ARPX01000186.1609.3067:0.00106)node.108288:0.0085,((((((HQ157629.1.922:0.0294,GQ374957.1.1444:0.00688)node.159464:0.00331,HQ425171.1.1447:0.00887)node.148760:0.00367,(AY987832.1.1442:0.00661,HQ425169.1.1430:0.00333)node.148759:0.00186)node.138261:0.00057,GQ374990.1.1444:0.00327)node.127958:0.00378,((CU467179.3.1357:0.00486,GQ374950.1.1444:0.0129)node.138260:0.00309,HQ425166.1.1424:0.00544)node.127957:0.00153)node.117946:0.00553,KF234345.1.1357:0.00848)node.108287:0.00057)node.98939:0.00483)node.89987:0.00545)node.81407:0.0062)node.73045:0.01616,FN391220.1.1345:0.01126)node.65017:0.01255)node.57365:0.00941)node.50171:0.00742,FN391219.1.1345:0.04405)node.43478:0.01372,((CU467129.1.1344:0.02196,FN391245.1.1345:0.04995)node.50170:0.01285,(((((((CU467208.2.1343:0.02075,AM947468.1.1342:0.03905)node.98938:0.02627,CU467178.3.1354:0.03041)node.89986:0.00947,AM947444.1.1348:0.00475)node.81406:0.01702,AM947442.1.1345:0.01724)node.73044:0.0274,AM947439.1.1344:0.00734)node.65016:0.01833,((((HQ157641.1.920:0.0709,AM947477.1.1344:0.03693)node.89985:0.02899,(((AM947452.1.1344:0.01676,AM947451.1.1344:0.02257)node.108286:0.00496,(CU467125.1.1345:0.03933,AM947483.1.1347:0.04619)node.108285:0.0149)node.98937:0.00797,GQ375029.1.1444:0.00628)node.89984:0.01305)node.81405:0.01508,GQ374951.1.1445:0.00985)node.73043:0.05286,CU467214.1.1346:0.03904)node.65015:0.03973)node.57364:0.03264,CU467114.2.1355:0.02442)node.50169:0.01965)node.43477:0.02752)node.37297:0.00671,KF234330.1.1356:0.04584)node.31700:0.03826,(((CU467174.5.1363:0.10172,FN391241.1.1343:0.03352)node.43476:0.02865,LN865038.1.907:0.07089)node.37296:0.02871,KF870833.1.1360:0.05796)node.31699:0.03957)node.26668:0.0124)node.22190:0.02689)node.18204:0.01695,((((((KM453696.1.1474:0.01017,KM453697.1.1473:0.00891)node.43475:0.00175,HQ400451.1.919:0.00717)node.37295:0.00057,(KJ700423.1.1469:0.03013,KJ999759.1.1404:0.00057)node.37294:0.01591)node.31698:0.04362,(((LC109315.1.1410:0.0051,HQ400474.1.920:0.01317)node.43474:0.01468,KC918818.1.1473:0.01629)node.37293:0.04454,(((GQ282624.1.1473:0.00716,AB663387.1.1473:0.00235)node.50168:0.02445,(((GQ282623.1.1472:0.00105,AB663386.1.1472:0.00057)node.65014:0.00862,(JN196479.1.1378:0.00471,HQ400436.1.917:0.02975)node.65013:0.00225)node.57363:0.00121,((JN196457.1.1381:0.0018,KJ917655.1.1342:0.00182)node.65012:0.0036,(((((EU887283.1.1473:0.00423,AB534741.1.1403:0.00057)node.98936:0.00105,(((ALJD01000016.211.1700:0,AB771431.1.1473:0)node.117945:0.00105,FN594944.1.1436:0.00057)node.108284:0.00106,KX078375.1.1424:0.02018)node.98935:0.00105)node.89983:0.0021,AB663388.1.1473:0.00056)node.81404:0.00592,HQ400516.1.918:0.01283)node.73042:0.00342,JN038028.1.1049:0.01812)node.65011:0.00622)node.57362:0.00452)node.50167:0.01187)node.43473:0.01713,JN038036.1.1052:0.03266)node.37292:0.02827)node.31697:0.01477)node.26667:0.00547,(((((LN649935.1.1041:0.02899,HQ400519.1.918:0.02013)node.50166:0.02752,HQ400412.1.918:0.03476)node.43472:0.01721,LN865047.1.938:0.07833)node.37291:0.01057,KT165184.1.918:0.06074)node.31696:0.01135,(((HE604523.1.921:0.0239,EF106554.1.981:0.01209)node.43471:0.00705,KC465598.1.1352:0.00974)node.37290:0.03299,(((((LN649927.1.1363:0.00056,LN649929.1.1042:0.01334)node.65010:0.00571,HM063950.1.1470:0.00886)node.57361:0.01283,(((KU933931.1.1470:0.01049,HM159597.1.1470:0.01791)node.73041:0.0053,EF106547.1.989:0.01452)node.65009:0.00362,KM258097.1.1065:0.00812)node.57360:0.00324)node.50165:0.00628,(((GQ374955.1.1443:0.00408,GQ374954.1.1443:0.0014)node.65008:0.01445,HQ400529.1.919:0.01161)node.57359:0.01496,(((((((((((EF106544.1.979:0.03686,EF106543.1.995:0.00548)node.148758:0.00553,JQ237126.1.1470:0.01052)node.138259:0.00548,KJ588893.1.1476:0.00645)node.127956:0.0042,(((((AB663396.1.1471:0,JN206648.1.1471:0)node.170459:0.00057,ATYM01000002.2168740.2169903:0.00141)node.159463:0.00057,DQ417339.1.1393:0.01038)node.148757:0.00057,AB477975.1.1431:0.00057)node.138258:0.00057,ATYM01000002.1591717.1593174:0.00057)node.127955:0.0011)node.117944:0.00249,DQ103676.1.1409:0.01109)node.108283:0.00421,LN649934.1.1066:0.00182)node.98934:0.00728,KM360176.1.1415:0.00616)node.89982:0.00449,(((DQ432015.1.1454:0.02404,AJ344318.1.919:0.00476)node.108282:0.00308,(EU931578.1.1472:0,AB663397.1.1472:0)node.108281:0.00583)node.98933:0.00481,((GQ282625.1.1471:0.00105,AB663395.1.1471:0.00057)node.108280:0.00762,KM258028.1.985:0.00433)node.98932:0.005)node.89981:0.00232)node.81403:0.0076,KM258027.1.998:0.02577)node.73040:0.01167,JN714438.1.1471:0.01902)node.65007:0.00284,(GQ861369.1.921:0.0302,KT165129.1.919:0.02718)node.65006:0.01195)node.57358:0.00575)node.50164:0.00877)node.43470:0.0147,EF106553.1.998:0.05418)node.37289:0.02421)node.31695:0.01207)node.26666:0.01476)node.22189:0.01957,HQ400530.1.919:0.06865)node.18203:0.00651)node.14771:0.01382,(((HE604940.1.1334:0.01943,LN865041.1.901:0.01388)node.22188:0.02529,(HQ400457.1.919:0.01679,HQ400416.1.919:0.0318)node.22187:0.05757)node.18202:0.02467,((EF106538.1.1008:0.04124,EU570140.1.908:0.059)node.22186:0.02777,KT165131.1.920:0.07079)node.18201:0.01389)node.14770:0.00886)node.11781:0.01295,((((((((((((CU467253.4.1357:0.05775,EF533948.1.1468:0.02084)node.73039:0.00967,((FN391264.1.1348:0.05985,FN391243.1.1343:0.07274)node.81402:0.02454,(JQ237125.1.1387:0.03721,AM947501.1.1348:0.06476)node.81401:0.02485)node.73038:0.01595)node.65005:0.01433,((((KT368145.1.1385:0.01828,AB563178.1.1472:0.02465)node.89980:0.02213,(((AB576125.1.1471:0,AB663417.1.1471:0)node.108279:0.00056,DQ987877.1.1393:0.00057)node.98931:0.001,DQ432494.1.1399:0.00462)node.89979:0.01455)node.81400:0.01056,(((((((FN391186.1.1354:0,FN391187.1.1354:0)node.138257:0.00241,(CU467113.3.1357:0.01704,FN391255.1.1344:0.0012)node.138256:0.00122)node.127954:0.00443,FN391263.1.1344:0.00162)node.117943:0.00595,FN391250.1.1344:0.04106)node.108278:0.00238,((((KF234301.1.918:0.00718,GQ375011.1.1442:0.00269)node.138255:0.00201,AM947495.1.1343:0.01355)node.127953:0.00246,GQ374985.1.1442:0.00262)node.117942:0.00217,((AYLI01000329.16498.17954:0.00057,GQ375016.1.1442:0.01044)node.127952:0.0021,KF673188.1.1176:0.00934)node.117941:0.00214)node.108277:0.00345)node.98930:0.01134,((((AF435111.1.1471:0.00105,AY149598.1.1470:0.00105)node.127951:0.00372,AB663423.1.1471:0.00263)node.117940:0.00767,DQ432518.1.1401:0.02186)node.108276:0.0031,(((((EF198415.1.1392:0.01048,DQ432468.1.1388:0.00654)node.148756:0.00056,AY864781.1.1414:0.00738)node.138254:0.00311,HQ658999.1.939:0.00057)node.127950:0.00538,(AY510708.1.1471:0.00057,AB663403.1.1471:0.00105)node.127949:0.00171)node.117939:0.00836,AJ308009.1.919:0.01642)node.108275:0.01166)node.98929:0.00807)node.89978:0.00833,(((((D87972.1.1468:0.00106,HQ157581.1.920:0.01447)node.127948:0.00107,AB663425.1.1471:0.00105)node.117938:0.01203,EF194097.1.1394:0.01455)node.108274:0.0172,(((((JQ237124.1.1470:0.00057,AB935411.1.1471:0.00057)node.148755:0.00057,KF286654.1.1470:0.00187)node.138253:0.00917,((HQ425049.1.1366:0.00313,HQ425057.1.1368:0.00189)node.148754:0.00762,(((AB576123.1.1471:0,AB663408.1.1471:0)node.170458:0.00131,EF077639.1.1350:0.00057)node.159462:0.00664,(KF321806.1.1408:0.01506,KF321824.1.1406:0.00437)node.159461:0.00553)node.148753:0.00426)node.138252:0.00512)node.127947:0.00112,(LOAJ01000001.713197.714654:0,LOAJ01000001.2494521.2495978:0)node.127946:0.0035)node.117937:0.00416,((AM268115.1.1420:0.00118,AB663404.1.1471:0.001)node.127945:0.00096,JN216861.1.1471:0.0195)node.117936:0.00654)node.108273:0.00894)node.98928:0.00113,((((((LN649924.1.1364:0.00057,LN649920.1.1359:0.00239)node.148752:0.00119,((((((EF106510.1.997:0.00286,EF106509.1.972:0.00301)node.203512:0.00305,AY524135.1.902:0.01802)node.192456:0.00138,KF234326.1.1355:0.00675)node.181435:0.00111,HQ157615.1.921:0.02752)node.170457:0.00056,((AM235786.1.1409:0.002,CU467250.76.1429:0.01573)node.181434:0.00057,AB663418.1.1470:0.00057)node.170456:0.00281)node.159460:0.00141,(((((GQ375024.1.1442:0.00108,GQ374994.1.1442:0.00325)node.203511:0.00057,GQ374978.1.1442:0.00325)node.192455:0.0022,GQ374980.1.1442:0.00438)node.181433:0.00103,GQ374995.1.1442:0.00217)node.170455:0.00109,KJ546109.1.1470:0.00057)node.159459:0.00211)node.148751:0.00105)node.138251:0.00403,GQ374946.1.1442:0.02253)node.127944:0.00287,HQ157589.1.921:0.02732)node.117935:0.00152,((KF452258.1.950:0.00315,KF452252.1.956:0.00839)node.127943:0.00977,KF452245.1.956:0.00518)node.117934:0.00172)node.108272:0.00844,HQ157594.1.921:0.02259)node.98927:0.00984)node.89977:0.00946)node.81399:0.00511)node.73037:0.00647,(((((((((FN391191.1.1354:0.00482,JN196500.1.1368:0.00057)node.148750:0.00187,EF106506.1.992:0.01793)node.138250:0.00059,(KC465625.1.1352:0.00604,KC465626.1.1352:0.00241)node.138249:0.00608)node.127942:0.00326,((((((AOIW01000023.1.1270:0.00057,KF321810.1.1401:0.01446)node.181432:0.00847,LN649899.1.1360:0.00119)node.170454:0.00057,LN649895.1.1084:0.00161)node.159458:0.00057,LN649898.1.1359:0.00057)node.148749:0.00057,FJ685652.1.1397:0.00114)node.138248:0.00057,EF077634.1.1402:0.00057)node.127941:0.00261)node.117933:0.00443,LN649892.1.1056:0.00159)node.108271:0.00517,(((JX972126.1.1463:0.00358,KJ644239.1.1454:0.00423)node.127940:0.00056,FJ771026.1.1464:0.00978)node.117932:0.00138,((((((AB663414.1.1470:0,CP001365.20596.22065:0)node.170453:0.00057,CP001365.1538638.1540107:0.00105)node.159457:0.00105,U17365.1.1469:0.00105)node.148748:0.00057,X82170.1.1464:0.00057)node.138247:0.00057,AF142875.1.986:0.01333)node.127939:0.00167,CP001366.161307.162776:0.00056)node.117931:0.0074)node.108270:0.00056)node.98926:0.00316,((((((((FN391266.1.1343:0.00057,FN994970.1.1343:0.00242)node.170452:0.00056,CU467146.1.1345:0.01098)node.159456:0.00482,FN391267.1.1347:0.00122)node.148747:0.00818,((((JN196465.1.1401:0.00201,JN196468.1.1356:0.00119)node.181431:0.00057,FJ042667.1.1402:0.00114)node.170451:0.00106,(((((AJ969912.1.920:0.00179,DQ355813.1.1470:0.00056)node.214621:0.00057,AB477976.1.1430:0.00057)node.203510:0.00057,AB663402.1.1470:0.00057)node.192454:0.00057,EU562182.1.1478:0.0021)node.181430:0.00521,((EU722676.1.1442:0.00853,LN649909.1.1365:0.00116)node.192453:0.00568,FN391193.1.1354:0.00483)node.181429:0.00057)node.170450:0.00316)node.159455:0.00057,(((((AF142984.1.914:0.01087,AJ969827.1.918:0.00717)node.203509:0.00541,HQ425125.1.1396:0.05214)node.192452:0.02721,EU570141.1.906:0.00559)node.181428:0.00574,(KT165199.1.919:0.0052,EU722675.1.1440:0.00057)node.181427:0.006)node.170449:0.00057,(((((((HQ425082.1.942:0.02211,HQ425092.1.934:0.01881)node.236792:0.00386,(((((((HQ425078.1.923:0.03869,HQ425086.1.927:0.0164)node.299849:0.00188,HQ425126.1.1366:0.01159)node.289680:0.01154,HQ425076.1.925:0.02633)node.279381:0.00157,HQ425123.1.1333:0.01741)node.268914:0.0022,HQ425139.1.1392:0.00864)node.258283:0.00409,((((HQ425088.1.1367:0.00057,HQ425079.1.936:0.02149)node.289679:0.00341,(HG420999.1.1380:0,HG421006.1.1380:0)node.289678:0.00116)node.279380:0.00318,HQ425115.1.1397:0.00057)node.268913:0.00054,HQ425081.1.935:0.02003)node.258282:0.00057)node.247616:0.00056,HQ425073.1.937:0.0256)node.236791:0.00057)node.225735:0.00056,((HQ425128.1.1382:0.00743,HQ425137.1.1382:0.00585)node.236790:0.00641,(HQ425043.1.1398:0.00932,HQ425133.1.1404:0.00056)node.236789:0.00054)node.225734:0.00057)node.214620:0.00236,HG421005.1.1389:0.00347)node.203508:0.00117,DQ373061.1.1378:0.00588)node.192451:0.0023,((((((JN216855.1.1469:0.00309,JX188264.1.1469:0.00112)node.247615:0.0021,(((FJ172055.1.1327:0.00267,HQ425138.1.1392:0.02137)node.268912:0.00658,(((KJ644186.1.1454:0.0135,FN391265.1.1344:0.01025)node.289677:0.0047,(((CVRT01000144.10.1466:0.00057,JQ068944.1.1470:0.00316)node.309777:0.00056,HQ425084.1.938:0.02181)node.299848:0.00687,JN196525.1.1306:0.00128)node.289676:0.00434)node.279379:0.0038,AJ270248.1.1454:0.00382)node.268911:0.00239)node.258281:0.00226,JN216854.1.1469:0.00056)node.247614:0.00308)node.236788:0.00057,JX188263.1.1470:0.00105)node.225733:0.00056,(JX188267.1.1428:0.02211,DQ309087.1.1388:0.00479)node.225732:0.00384)node.214619:0.00315,((((LN649916.1.1357:0.00187,HQ425060.1.1385:0.01351)node.247613:0.00574,JX972134.1.1461:0.00187)node.236787:0.00319,KF452276.1.955:0.00172)node.225731:0.00058,AJ270247.1.1463:0.00751)node.214618:0.00281)node.203507:0.0021,((KJ644149.1.1454:0.00963,JN714458.1.1470:0.00738)node.214617:0.00394,HQ400415.1.919:0.0069)node.203506:0.00058)node.192450:0.00216)node.181426:0.0028,(KF620459.1.1358:0.00119,KF452242.1.955:0.00057)node.181425:0.00885)node.170448:0.00057)node.159454:0.00212)node.148746:0.00557)node.138246:0.00426,(((((KC465572.1.1246:0.00057,KC465563.1.1260:0.00057)node.181424:0.00057,KC465560.1.1257:0.00057)node.170447:0.00057,KC465559.1.1249:0.00263)node.159453:0.00197,KF620446.1.1362:0.00057)node.148745:0.0035,AM412371.1.1276:0.00057)node.138245:0.00057)node.127938:0.00057,AM900832.1.1369:0.00057)node.117930:0.00057,AOJH01000060.58744.60186:0.00106)node.108269:0.00056,(AB576124.1.1470:0,AB663413.1.1470:0)node.108268:0.00057)node.98925:0.00545)node.89976:0.00412,((((((DQ355793.1.1470:0.00056,AOJJ01000012.1.1056:0.00057)node.138244:0.01601,JN714435.1.1470:0.04937)node.127937:0.01116,(((((((((GQ478057.1.1460:0.00326,GQ478055.1.1446:0.00543)node.214616:0.00108,GQ478060.1.1446:0.00433)node.203505:0.00057,GQ478054.1.1445:0.00108)node.192449:0.00057,GQ478059.1.1445:0.00108)node.181423:0.00435,(((AOJE01000008.781.2330:0.00349,X82167.1.1460:0.00057)node.203504:0.00116,U17364.1.1469:0.00057)node.192448:0.00057,AB663419.1.1470:0.00057)node.181422:0.00233)node.170446:0.00057,AJ270251.1.1462:0.00057)node.159452:0.00232,(((KJ644144.1.1463:0.00423,KJ644214.1.1454:0.00635)node.181421:0.00105,(JN714409.1.1470:0.00422,JN714411.1.1470:0.00528)node.181420:0.0021)node.170445:0.00077,((KJ644154.1.1454:0.00152,EF077635.1.1352:0.0012)node.181419:0.00194,JF449434.1.1482:0.00394)node.170444:0.00316)node.159451:0.00057)node.148744:0.00056,HG421000.1.1395:0.00464)node.138243:0.00348,(((((((((FJ686129.1.1427:0.00678,FJ686130.1.1420:0.00681)node.225730:0.00163,FJ686127.1.1424:0.00743)node.214615:0.00278,AJ270250.1.1460:0.00214)node.203503:0.00106,(DQ138366.1.1430:0.07244,JX481746.1.1276:0.00383)node.203502:0.00058)node.192447:0.00057,(((EF533952.1.1468:0.00606,FJ793266.1.1389:0.01392)node.214614:0.00057,EF533957.1.1468:0.00105)node.203501:0.00057,EF533956.1.1468:0.00742)node.192446:0.00316)node.181418:0.00542,KJ644219.1.1454:0.00637)node.170443:0.00216,((((((KF848218.1.1450:0.00107,KF848217.1.1450:0.01071)node.225729:0.00709,EF077637.1.1430:0.00057)node.214613:0.00057,BBJP01000088.1.1278:0.00057)node.203500:0.00529,((((((HK694175.1.1430:0,HK241166.1.1430:0,AB477978.1.1430:0,HZ485733.1.1430:0)node.258280:0.00057,AOJG01000020.56996.58543:0.00057)node.247612:0.00057,AB663415.1.1470:0.00057)node.236786:0.00057,DQ355814.1.1470:0.00105)node.225728:0.00056,(((((((((EF533955.1.1470:0.02779,EF533951.1.1470:0.04584)node.309776:0.01093,EF533959.1.1470:0.02507)node.299847:0.00618,((KF452247.1.956:0.06567,EF533947.1.1471:0.01464)node.309775:0.00773,FJ611938.1.1394:0.0628)node.299846:0.00467)node.289675:0.02034,FN391244.1.1346:0.03046)node.279378:0.01145,AM947502.1.1345:0.03962)node.268910:0.0069,(((CU467120.1.1342:0.03901,CU467143.1.1344:0.03428)node.289674:0.02122,(HQ157642.1.921:0.02721,HQ157591.1.920:0.04837)node.289673:0.03406)node.279377:0.00887,(CU467258.4.1359:0.01757,HQ157631.1.920:0.03851)node.279376:0.04049)node.268909:0.01056)node.258279:0.03173,AJ969856.1.919:0.00056)node.247611:0.01277,(((AJ969826.1.918:0.00178,AJ969857.1.919:0.00179)node.268908:0.00359,AJ969858.1.919:0.00358)node.258278:0.00178,AJ969855.1.919:0.00179)node.247610:0.00179)node.236785:0.00057,AJ969864.1.919:0.00535)node.225727:0.01036)node.214612:0.0039,AJ969863.1.918:0.01082)node.203499:0.00131)node.192445:0.00213,JN714444.1.1469:0.00211)node.181417:0.00057,(KJ644188.1.1454:0.00477,EF660746.1.1356:0.00362)node.181416:0.00477)node.170442:0.00105)node.159450:0.00155,KM588923.1.935:0.02866)node.148743:0.00058,(((KF814466.1.1356:0.04662,FN391294.1.1347:0.02586)node.170441:0.00661,LN649904.1.911:0.01017)node.159449:0.0135,((LN649907.1.1075:0.01385,FJ561289.1.1140:0.01274)node.170440:0.00372,FJ561284.1.1179:0.0556)node.159448:0.00275)node.148742:0.00167)node.138242:0.00111)node.127936:0.00119)node.117929:0.00054,(KJ644217.1.1456:0.00518,KF321816.1.1416:0.01362)node.117928:0.00057)node.108267:0.00052,KT032246.1.942:0.00719)node.98924:0.00066,(KJ644170.1.1454:0.00424,AJ270249.1.1461:0.0032)node.98923:0.00318)node.89975:0.0024)node.81398:0.00356,((((((((KP334116.1.1287:0.0039,HM063951.1.1470:0.00211)node.148741:0.00306,KM588924.1.1036:0.00057)node.138241:0.00423,(((((((KC465549.1.1269:0.00388,KC465556.1.1258:0.00057)node.203498:0.00259,KC465552.1.1260:0.00261)node.192444:0.00129,KC465540.1.1259:0.00188)node.181415:0.00185,KC465542.1.1263:0.0013)node.170439:0.00057,KC465541.1.1265:0.00057)node.159447:0.00359,((KJ644242.1.1471:0.00057,KJ644220.1.1454:0.00057)node.170438:0.01076,KF680551.1.1470:0.00641)node.159446:0.0011)node.148740:0.00581,(KJ644150.1.1454:0.00468,KR150746.1.1475:0.00057)node.148739:0.00649)node.138240:0.00056)node.127935:0.001,LN649887.1.1361:0.0012)node.117927:0.00806,HG764426.1.1378:0.00719)node.108266:0.01598,KT426885.1.1343:0.0084)node.98922:0.00425,((((((KC465534.1.1259:0.00057,KC465548.1.1222:0.00273)node.148738:0.00657,(KC465558.1.1256:0.00057,KC465557.1.1275:0.00143)node.148737:0.00143)node.138239:0.02176,GQ375004.1.1442:0.01701)node.127934:0.00973,AB090169.1.1467:0.01058)node.117926:0.00227,((((KP030745.1.1193:0.02049,KP030746.1.1193:0.00808)node.148736:0.01283,GQ225091.1.1398:0.01724)node.138238:0.00355,((FJ696376.1.1393:0.00057,JQ068942.1.1470:0.00523)node.148735:0.0021,((((((((((JF261094.1.1344:0.00057,AM947498.1.1343:0.021)node.247609:0.00056,EF153421.1.1365:0.0203)node.236784:0.00058,(AY510707.1.1470:0,AB663426.1.1470:0)node.236783:0.00057)node.225726:0.00109,DQ373060.1.1385:0.00342)node.214611:0.00315,((KF620450.1.1343:0.00122,KJ917648.1.1345:0.00731)node.225725:0.0012,(FJ172054.1.1334:0.00739,KJ661339.1.1415:0.01594)node.225724:0.00056)node.214610:0.00057)node.203497:0.00214,AB971753.1.1470:0.00631)node.192443:0.00057,GQ478078.1.1443:0.00434)node.181414:0.00185,((((JN216852.1.1469:0.0042,JX188262.1.1469:0.00209)node.214609:0.00107,(JX188268.1.1418:0.03291,JN216863.1.1469:0.00297)node.214608:0.00057)node.203496:0.00525,JN216847.1.1469:0.0084)node.192442:0.00057,(((FJ561281.1.1230:0.01806,FJ561282.1.1213:0.03178)node.214607:0.00826,((((KJ573437.1.1373:0.00246,KJ573436.1.1363:0.05135)node.247608:0.02925,(DQ889324.1.917:0.02651,DQ915826.1.902:0.03909)node.247607:0.00518)node.236782:0.00399,JX188270.1.1425:0.00514)node.225723:0.00173,KJ661338.1.1411:0.00707)node.214606:0.00751)node.203495:0.00057,((((FJ686120.1.1427:0.00188,DQ309089.1.1390:0.00695)node.236781:0.01714,JN971009.1.1333:0.00057)node.225722:0.00422,((((((((AOJK01000040.78733.80156:0.01829,LN649800.1.996:0.01191)node.299845:0.01874,AY524137.1.900:0.12462)node.289672:0.01021,GU361123.1.1299:0.01166)node.279375:0.00057,LN649798.1.1041:0.01135)node.268907:0.00053,KM008719.1.1033:0.00867)node.258277:0.00235,LN649810.1.1365:0.00471)node.247606:0.00127,JN196506.1.1331:0.00057)node.236780:0.00255,((((KJ573440.1.1373:0.00681,HQ425065.1.1368:0.00952)node.268906:0.00057,(JX972123.1.1475:0.00204,JX972112.1.1401:0.00226)node.268905:0.00057)node.258276:0.00412,JN196501.1.1356:0.00365)node.247605:0.00414,(((X82169.1.1462:0.00057,AB663420.1.1470:0.00057)node.268904:0.00057,D13379.1.1469:0.00422)node.258275:0.00057,EU869366.1.1238:0.00535)node.247604:0.00382)node.236779:0.00105)node.225721:0.00102)node.214605:0.00221,LN649828.1.1360:0.0012)node.203494:0.00532)node.192441:0.00056)node.181413:0.00057)node.170437:0.0021,(((((((((((LN649831.1.1021:0.00057,CU467116.3.1355:0.02459)node.279374:0.0171,CU467128.1.1345:0.02569)node.268903:0.01006,LN649829.1.1060:0.00326)node.258274:0.00639,(HQ455800.1.943:0.01976,FN391288.1.1344:0.00367)node.258273:0.01901)node.247603:0.01235,(FN391185.1.1355:0.02164,AM947500.1.1340:0.02196)node.247602:0.0159)node.236778:0.00435,EF106497.1.936:0.00567)node.225720:0.00217,FJ561287.1.1221:0.06794)node.214604:0.00198,LN649866.1.1032:0.00333)node.203493:0.00384,EF687739.1.1248:0.00056)node.192440:0.00323,FJ172059.1.1341:0.02341)node.181412:0.00639,(JN196474.1.1424:0.00224,D32082.1.1465:0.00105)node.181411:0.00203)node.170436:0.00056)node.159445:0.00105,(((((((((((AOJN01000027.66670.68139:0.00446,AOJM01000066.66676.68261:0.00559)node.268902:0.00186,D63572.1.1467:0.01281)node.258272:0.00115,((AOJF01000057.335059.336515:0,EF028067.1.1470:0)node.268901:0.00057,AB663416.1.1470:0.00105)node.258271:0.00422)node.247601:0.00057,(JX188271.1.1469:0.00058,AOIW01000062.41242.42801:0.10366)node.247600:0.00105)node.236777:0.00057,AB663410.1.1470:0.00105)node.225719:0.00057,AB663422.1.1470:0.00057)node.214603:0.00057,((DQ432017.1.1459:0.01819,DQ432019.1.1451:0.00424)node.225718:0.00315,(((JX972131.1.1469:0.00312,KJ644200.1.1454:0.00211)node.247599:0.00312,AJ002944.1.1456:0.00641)node.236776:0.00057,KJ573441.1.1365:0.00834)node.225717:0.00057)node.214602:0.00057)node.203492:0.0022,((((JX067391.1.1470:0,AB576126.1.1470:0,AB663412.1.1470:0)node.236775:0.00057,JX067389.1.1471:0.00316)node.225716:0.00105,(((((AB477979.1.1430:0.00057,X82168.1.1460:0.00057)node.268900:0.00057,AB663424.1.1470:0.00057)node.258270:0.00727,((EF139654.1.1436:0.00221,AB663406.1.1470:0.00057)node.268899:0.00416,(((((((HQ425091.1.1359:0.00119,KJ644182.1.1454:0.00274)node.328995:0.0069,((((((((((AM947456.1.1341:0.05989,CU467131.1.1342:0.01099)node.404157:0.00364,(CU467138.1.1341:0.04748,CU467139.1.1340:0.03335)node.404156:0.0171)node.396705:0.01379,(((FN391247.1.1343:0.05087,FN391249.1.1342:0.01211)node.411368:0.01699,AM947484.1.1341:0.017)node.404155:0.02644,AM947481.1.1343:0.00056)node.396704:0.01721)node.389112:0.01616,(CU467145.3.1344:0.00434,LN865043.1.907:0.05248)node.389111:0.02755)node.381320:0.02404,CU467121.1.1342:0.01914)node.373353:0.01049,HQ157612.1.921:0.05506)node.365121:0.03921,CU467117.3.1422:0.03211)node.356473:0.00056,CU467126.3.1346:0.0097)node.347573:0.00436,GU361140.1.1306:0.00616)node.338369:0.00057,((((((CU467127.1.1340:0.04156,CU467136.1.1339:0.04143)node.381319:0.03783,CU467148.3.1343:0.0325)node.373352:0.01283,(CU467115.3.1353:0.03123,CU467147.1.1340:0.005)node.373351:0.02183)node.365120:0.00425,FN391260.1.1343:0.01088)node.356472:0.00137,((KR866126.1.1333:0.00124,GQ374937.1.1442:0.0022)node.365119:0.00168,GU361142.1.1270:0.00528)node.356471:0.00057)node.347572:0.00338,GQ375031.1.1441:0.00737)node.338368:0.00274)node.328994:0.00334)node.319508:0.00535,AY987829.1.1440:0.00104)node.309774:0.00224,((JX982777.1.1439:0.00532,LN649827.1.1348:0.0024)node.319507:0.00057,JN216862.1.1469:0.0021)node.309773:0.00057)node.299844:0.00183,JX972117.1.1454:0.0052)node.289671:0.00057,AJ002943.1.1461:0.00642)node.279373:0.00113,(JX972120.1.1451:0.00211,JX972119.1.1455:0.00105)node.279372:0.00523)node.268898:0.00215)node.258269:0.00132)node.247598:0.00088,(AJ270245.1.1459:0.00213,AY498643.1.1411:0.00227)node.247597:0.00056)node.236774:0.00213,((((((LN649852.1.1368:0.00794,EU365395.1.1098:0.01138)node.289670:0.00198,(((CU467133.1.1342:0.01592,JN216853.1.1469:0.01196)node.309772:0.00452,LN649886.1.1384:0.00679)node.299843:0.00649,EF108328.1.1470:0.01095)node.289669:0.00415)node.279371:0.00413,(FN391295.1.1344:0.01678,KF321801.1.1405:0.01421)node.279370:0.00681)node.268897:0.0008,(HQ425093.1.939:0.00737,HQ425094.1.936:0.02062)node.268896:0.0036)node.258268:0.00107,HQ425095.1.932:0.0091)node.247596:0.00055,(((((((((((((GQ181207.1.1303:0.00747,GU361136.1.1313:0.00056)node.365118:0.00056,(GQ181212.1.1262:0.00363,GQ225093.1.1261:0.00627)node.365117:0.01006)node.356470:0.00227,(((KR866131.1.1404:0.01625,KR866132.1.1412:0.01535)node.373350:0.00757,KR866139.1.1405:0.00913)node.365116:0.00968,GU361141.1.1282:0.00788)node.356469:0.00056)node.347571:0.00321,KR866130.1.1388:0.05001)node.338367:0.01214,HQ425112.1.1395:0.00056)node.328993:0.00405,HQ425100.1.928:0.01651)node.319506:0.00211,(((KF321803.1.1406:0.00211,HQ425051.1.1357:0.00239)node.338366:0.00148,EF488827.1.1410:0.00339)node.328992:0.00316,(((((((GQ181211.1.1286:0.00524,KF321800.1.1404:0.00166)node.381318:0.00189,LN649822.1.1366:0.00135)node.373349:0.0055,JX188273.1.1422:0.00551)node.365115:0.0014,DQ309088.1.1393:0.01997)node.356468:0.00075,(LN649805.1.1346:0.00366,GU361133.1.1368:0.00478)node.356467:0.00478)node.347570:0.00435,KF321805.1.1403:0.00271)node.338365:0.00285,(((GQ478052.1.1445:0.00108,GQ478056.1.1495:0.00185)node.356466:0.00589,(((KJ792802.1.1376:0.00906,KJ792807.1.1370:0.00466)node.373348:0.00057,DQ458845.1.1371:0.00434)node.365114:0.0037,KJ792801.1.1378:0.00323)node.356465:0.00288)node.347569:0.0029,HQ425090.1.1396:0.01278)node.338364:0.00056)node.328991:0.00521)node.319505:0.00057)node.309771:0.00161,GQ250584.1.1385:0.01399)node.299842:0.00097,FN669143.1.1439:0.00149)node.289668:0.00103,DQ118426.1.1405:0.01982)node.279369:0.00058,JX982775.1.1439:0.00216)node.268895:0.00057,AM048786.1.1438:0.00057)node.258267:0.00057,AB663407.1.1470:0.00057)node.247595:0.00057)node.236773:0.00194)node.225715:0.00057)node.214601:0.00057,AB663405.1.1470:0.00204)node.203491:0.00109)node.192439:0.00057,(L00922.1.1469:0.00423,AB663409.1.1470:0.00317)node.192438:0.00105)node.181410:0.00057,KJ644155.1.1461:0.00306)node.170435:0.00218,LIST01000001.270026.271495:0.00094)node.159444:0.00057)node.148734:0.00057)node.138237:0.00114)node.127933:0.00384,((((CBVY010000002.19807.21273:0.00422,HF558672.1.1401:0.00906)node.159443:0.00418,AOJO01000055.1063.2699:0.00838)node.148733:0.00262,((((((AOJD01000002.886.2342:0,EF468473.1.1470:0,AB663421.1.1470:0)node.203490:0.00057,FR870448.1.1460:0.00212)node.192437:0.00105,HQ641750.1.1439:0.00326)node.181409:0.00056,KF321814.1.1403:0.01726)node.170434:0.00293,GQ182977.1.1227:0.02409)node.159442:0.00239,(((KJ644233.1.1454:0,KJ644237.1.1454:0)node.181408:0.00057,KJ644168.1.1454:0.00211)node.170433:0.00743,KJ644190.1.1454:0.00534)node.159441:0.00601)node.148732:0.0046)node.138236:0.00286,(((AB477977.1.1430:0.00057,AM491830.1.1404:0.00113)node.159440:0.00057,AB663411.1.1470:0.00057)node.148731:0.00247,FN391270.1.1343:0.00974)node.138235:0.00496)node.127932:0.00737)node.117925:0.00432)node.108265:0.01403,KF697238.1.1373:0.00639)node.98921:0.01333)node.89974:0.00683,JN714427.1.1470:0.03087)node.81397:0.00705)node.73036:0.00561)node.65004:0.01292)node.57357:0.01982,((((((((KF561231.1.1261:0.00056,JN088888.1.1011:0.04752)node.117924:0.00074,AB638839.1.1472:0.00057)node.108264:0.00687,KP202831.1.1456:0.00584)node.98920:0.00368,KM496552.1.1382:0.00651)node.89973:0.01687,JN088900.1.917:0.01771)node.81396:0.01204,((((AJ344306.1.918:0.00381,AJ278937.1.918:0.00926)node.108263:0.00757,(((AB534154.1.972:0.01786,AB534123.1.1021:0.04611)node.127931:0.00817,KC465605.1.1352:0.00688)node.117923:0.00526,(((JN088920.1.948:0.06223,JN088881.1.1005:0.00114)node.138234:0.00066,KF717640.1.1253:0.00132)node.127930:0.00131,JN714434.1.1472:0.00847)node.117922:0.00479)node.108262:0.00057)node.98919:0.00281,FJ492047.1.1117:0.00468)node.89972:0.00259,JN714437.1.1472:0.01155)node.81395:0.02364)node.73035:0.01158,EF690579.1.1439:0.03155)node.65003:0.01414,(((((ATCR02000015.3634.5091:0.00106,JF802163.1.1444:0.00544)node.98918:0.00426,(JF802164.1.1486:0.02007,JF979130.1.1440:0.00104)node.98917:0.00056)node.89971:0.013,(AJ270244.1.1459:0.00056,AJ270243.1.1460:0.00215)node.89970:0.00625)node.81394:0.0064,(HM159598.1.1471:0.00105,KC018183.1.1422:0.00558)node.81393:0.00253)node.73034:0.01033,((JQ937363.1.1470:0.00528,KR150748.1.1478:0.00057)node.81392:0.00975,JN714442.1.1471:0.02346)node.73033:0.01353)node.65002:0.03614)node.57356:0.0084)node.50163:0.01698,((((AYLL01000252.31846.33305:0.00058,GQ375002.1.1444:0.01493)node.73032:0.00673,KF234331.1.1356:0.00868)node.65001:0.00128,KF673187.1.1471:0.02639)node.57355:0.02918,KF814457.1.1356:0.0592)node.50162:0.06752)node.43469:0.01697,((((FN391217.1.1358:0.01784,DQ432517.1.1403:0.03941)node.65000:0.02622,((((((KF234313.1.919:0.00709,EU722677.1.1444:0.00337)node.108261:0.00509,GU974348.1.905:0.01825)node.98916:0.00556,AF142985.1.914:0.06263)node.89969:0.0079,(((AF142884.1.986:0.03759,JF421969.1.1473:0.00423)node.108260:0.00056,AJ308007.1.920:0.02439)node.98915:0.02434,(((((((EF106514.1.998:0.00177,EF106516.1.1002:0.00057)node.159439:0.00057,EF106515.1.984:0.00537)node.148730:0.01765,LN649960.1.1368:0.00308)node.138233:0.00425,KR012969.1.1472:0.00726)node.127929:0.00172,AY524141.1.920:0.00904)node.117921:0.00675,KJ161494.1.1369:0.0013)node.108259:0.00366,(HM159607.1.1474:0,AB935409.1.1474:0)node.108258:0.0018)node.98914:0.00242)node.89968:0.00975)node.81391:0.00366,EF106519.1.988:0.01161)node.73031:0.01699,((((((HE604443.1.917:0.00335,HE604411.1.917:0.00908)node.117920:0.00057,HE604534.1.916:0.01285)node.108257:0.00554,((((CU467152.1.1342:0.00057,HQ157630.1.918:0.02222)node.138232:0.00924,KF452269.1.956:0.01266)node.127928:0.00054,((AM947457.1.1346:0.00246,FN391233.1.1342:0.02259)node.138231:0.00237,FN669147.1.1439:0.01102)node.127927:0.00671)node.117919:0.00314,((AYLK01000292.9273.10729:0.01574,KF673183.1.1469:0.00544)node.127926:0.00632,((((FN391231.1.1342:0.00136,FN994966.1.1342:0.00367)node.159438:0.00057,KJ588894.1.1476:0.00107)node.148729:0.00367,(((CU467167.2.1353:0.02734,AM947475.1.1342:0.00236)node.170432:0.00594,CU467155.1.1342:0.00264)node.159437:0.00902,CU467154.1.1342:0.01693)node.148728:0.00356)node.138230:0.00939,(FN669148.1.1437:0.01465,FN391232.1.1342:0.00391)node.138229:0.00876)node.127925:0.00135)node.117918:0.01819)node.108256:0.00492)node.98913:0.00139,HE604551.1.917:0.01467)node.89967:0.01066,((((((HQ157643.1.918:0.05625,AM947499.1.1344:0.03946)node.138228:0.03125,(HQ157633.1.918:0.10725,AM947470.1.1341:0.00796)node.138227:0.01539)node.127924:0.01848,(FN669142.1.1438:0.03367,AM947471.1.1342:0.02105)node.127923:0.01662)node.117917:0.00923,CU467153.1.1343:0.06095)node.108255:0.0143,((((((HM159612.1.1470:0,AB576121.1.1470:0,AB663393.1.1470:0)node.159436:0.00057,GQ374943.1.1442:0.00324)node.148727:0.001,AY498641.1.1357:0.00057)node.138226:0.00428,FN994957.1.1342:0.00989)node.127922:0.00452,AM947469.1.1345:0.01211)node.117916:0.00644,AM947479.1.1341:0.00654)node.108254:0.00626)node.98912:0.00791,(((((((((CU467163.4.1355:0.00056,AM947476.1.1343:0.0073)node.181407:0.00289,((CU467175.3.1357:0.0158,CU467198.1.1345:0.02439)node.192436:0.0141,((AM947458.1.1347:0.03659,FN391234.1.1344:0.06962)node.203489:0.01366,CU467164.3.1360:0.02098)node.192435:0.01118)node.181406:0.01873)node.170431:0.00993,((CU467165.3.1353:0.00379,CU467161.4.1358:0.01089)node.181405:0.01242,(AM947454.1.1343:0.00152,AM947453.1.1342:0.01575)node.181404:0.00548)node.170430:0.00867)node.159435:0.00915,APHM01003705.124.1578:0.01532)node.148726:0.00859,((((((EF459704.1.1442:0.01768,FN669146.1.1437:0.00329)node.203488:0.00108,GQ374982.1.1442:0.00544)node.192434:0.00306,(((AGCX01000009.4054.5511:0.00114,GQ374959.1.1442:0.01768)node.214600:0.01059,GQ374975.1.1442:0.00109)node.203487:0.00211,GQ375022.1.1442:0.00653)node.192433:0.00056)node.181403:0.00081,((((CU467213.3.1339:0.00869,AM947466.1.1340:0.01954)node.214599:0.00417,(FN391289.1.1340:0.0253,KF591564.1.1086:0.05616)node.214598:0.01436)node.203486:0.00588,FN391246.1.1341:0.0054)node.192432:0.00511,(HQ157611.1.919:0.01533,AM947487.1.1342:0.00056)node.192431:0.00365)node.181402:0.04912)node.170429:0.00776,FN391227.1.1343:0.0061)node.159434:0.00087,AM947462.1.1341:0.00886)node.148725:0.00774)node.138225:0.00825,FN391235.1.1344:0.06452)node.127921:0.00058,(FN391228.1.1342:0.00375,KF591568.1.1106:0.02329)node.127920:0.00736)node.117915:0.00793,((KC465589.1.1351:0.0043,KC465601.1.1284:0.01563)node.127919:0.03373,AM947464.1.1342:0.00723)node.117914:0.00725)node.108253:0.00056,KF452259.1.955:0.01346)node.98911:0.00704)node.89966:0.01245)node.81390:0.01032,AJ969781.1.917:0.02056)node.73030:0.02076)node.64999:0.01213)node.57354:0.04164,(KM496556.1.1391:0.05989,HG799101.1.1385:0.05076)node.57353:0.02507)node.50161:0.03091,AF142876.1.989:0.09893)node.43468:0.02427)node.37288:0.00861,DQ432496.1.1455:0.0976)node.31694:0.01374,JN714428.1.1475:0.05142)node.26665:0.01566,((((HQ400505.1.919:0.01994,HQ400506.1.919:0.02881)node.43467:0.01052,HQ400485.1.919:0.01419)node.37287:0.01436,LKMJ01012234.3184.4646:0.03126)node.31693:0.02104,(((HQ400440.1.919:0.03163,HQ400547.1.919:0.01947)node.43466:0.01097,GQ861359.1.921:0.02964)node.37286:0.01525,HQ400556.1.919:0.04387)node.31692:0.01667)node.26664:0.01241)node.22185:0.01997,((DQ432495.1.1399:0.00839,KT165073.1.919:0.0291)node.26663:0.00782,GU974351.1.909:0.00057)node.22184:0.02856)node.18200:0.01476,(((AB627357.1.1472:0,AB627358.1.1472:0)node.26662:0.00264,(((((HE604949.1.1086:0.00188,HE604944.1.1092:0.00269)node.50160:0.01268,(((AB638780.1.1472:0.01452,HQ400510.1.919:0.03138)node.64998:0.00427,((HM159611.1.1472:0.00106,AB477983.1.1432:0.00107)node.73029:0.0055,HE604556.1.919:0.01276)node.64997:0.0034)node.57352:0.004,HE604521.1.919:0.01476)node.50159:0.01638)node.43465:0.00241,EF106523.1.910:0.02136)node.37285:0.00478,((AB663364.1.1472:0.00057,HM159610.1.1472:0.00105)node.43464:0.00209,AB477982.1.1432:0.00057)node.37284:0.00607)node.31691:0.00269,(HE604436.1.919:0.01003,HE604608.1.919:0.00802)node.31690:0.01351)node.26661:0.01057)node.22183:0.05061,((((GQ861380.1.922:0.04588,JN038021.1.1052:0.0586)node.37283:0.01327,HE604588.1.921:0.05778)node.31689:0.03268,((((((HQ400563.1.918:0.04265,HQ400439.1.918:0.00638)node.64996:0.01401,HQ400534.1.920:0.02467)node.57351:0.01346,HQ400446.1.918:0.03351)node.50158:0.00641,(JN038019.1.1053:0.02281,HQ400509.1.919:0.02321)node.50157:0.00664)node.43463:0.00757,KC465599.1.1248:0.07794)node.37282:0.0111,((((((KC465619.1.1355:0.00378,KC465591.1.1355:0.01085)node.73028:0.00825,(((((GU208826.1.1472:0,AB663389.1.1472:0)node.108252:0.00057,KF650667.1.1050:0.00057)node.98910:0.00105,GU208827.1.1472:0.00057)node.89965:0.0021,KC465593.1.1355:0.0224)node.81389:0.00483,((((HM031393.1.1294:0.0059,FN994974.1.1345:0.01691)node.108251:0.00426,LN649952.1.1383:0.00724)node.98909:0.00616,(((KJ875339.1.1190:0.00057,JX192605.1.1472:0.00057)node.117913:0.00743,AB935418.1.1473:0.00107)node.108250:0.00105,(KJ573433.1.1470:0.00423,KC465590.1.1355:0.00363)node.108249:0.00211)node.98908:0.00096)node.89964:0.00232,AJ308003.1.917:0.01626)node.81388:0.00367)node.73027:0.00858)node.64995:0.00332,((((((((JN088897.1.923:0.00743,HQ400426.1.919:0.00564)node.127918:0.00617,AY994201.1.1372:0.01514)node.117912:0.00128,((JX014295.1.1473:0.00057,KU947980.1.1080:0.03319)node.127917:0.00473,AJ278941.1.918:0.0054)node.117911:0.00056)node.108248:0.00425,KJ917626.1.1376:0.00481)node.98907:0.00095,EF535041.1.974:0.00914)node.89963:0.00103,KJ917627.1.1370:0.00358)node.81387:0.00536,KJ917625.1.1415:0.01267)node.73026:0.00295,((((EF576805.1.1370:0.00954,LN649958.1.1363:0.00056)node.98906:0.00236,LGUC01000001.476160.477620:0.00056)node.89962:0.00451,((KF314044.1.1473:0.00103,EU722681.1.1443:0.00437)node.98905:0.00329,LN649955.1.1049:0.02486)node.89961:0.00407)node.81386:0.00967,KJ689297.1.1389:0.0048)node.73025:0.0022)node.64994:0.00113)node.57350:0.01064,((((((JN714440.1.1473:0.0073,JN714447.1.1473:0.01891)node.98904:0.00769,HQ400515.1.919:0.00904)node.89960:0.0038,(EU722678.1.1441:0.00216,EU722680.1.1441:0.00057)node.89959:0.00545)node.81385:0.01409,CP002988.2130478.2131950:0.00838)node.73024:0.00197,((HE604547.1.919:0.02194,HE604573.1.921:0.00358)node.81384:0.00057,HE604524.1.922:0.00883)node.73023:0.01033)node.64993:0.00453,(((FN994975.1.1345:0.05857,HQ400496.1.919:0.00058)node.81383:0.00405,(AJ344304.1.918:0.0187,AJ344317.1.917:0.00135)node.81382:0.03582)node.73022:0.01101,JN038031.1.1052:0.01691)node.64992:0.01836)node.57349:0.00604)node.50156:0.01666,((((AF142883.1.991:0.02642,AF142882.1.992:0.02976)node.73021:0.01486,((AF142881.1.991:0.00057,HE604458.1.916:0.08757)node.81381:0.01082,AF142880.1.991:0.00057)node.73020:0.0264)node.64991:0.00516,AF015964.1.1050:0.04321)node.57348:0.01204,KF452281.1.954:0.02549)node.50155:0.00585)node.43462:0.01361,KT165078.1.918:0.05835)node.37281:0.00871)node.31688:0.01206)node.26660:0.01621,KF736828.1.1466:0.15733)node.22182:0.02994)node.18199:0.02142)node.14769:0.0092,((HQ400497.1.918:0.09958,HQ400539.1.919:0.03714)node.18198:0.01879,((HQ400413.1.919:0.02628,HQ400472.1.908:0.04062)node.22181:0.02978,(((((HE604554.1.920:0.03196,HE604612.1.918:0.01897)node.43461:0.01558,FN391271.1.1342:0.0282)node.37280:0.02208,(((GQ374973.1.1443:0.00804,GQ374998.1.1444:0.01289)node.50154:0.00328,KF673181.1.1443:0.00668)node.43460:0.01367,HQ425155.1.1428:0.00866)node.37279:0.00754)node.31687:0.03017,((HQ400433.1.919:0.01355,HQ400466.1.919:0.0432)node.37278:0.02108,ASGZ01000037.94759.96218:0.00352)node.31686:0.01451)node.26659:0.01471,(AJ969914.1.918:0.06825,KT715027.1.1330:0.20476)node.26658:0.03136)node.22180:0.00782)node.18197:0.00737)node.14768:0.01033)node.11780:0.01084)node.9221:0.01187,(((((((((HQ157636.1.918:0.03303,HQ157634.1.918:0.00597)node.43459:0.00523,((GQ374958.1.1442:0.00643,GQ374989.1.1442:0.01572)node.50153:0.0082,(FN391287.1.1341:0.02371,EF106676.1.1007:0.01393)node.50152:0.01563)node.43458:0.00548)node.37277:0.00579,(KT165114.1.914:0.06167,HQ425184.1.1421:0.10542)node.37276:0.0221)node.31685:0.04284,EF106687.1.920:0.03531)node.26657:0.0403,HQ157635.1.921:0.02994)node.22179:0.05764,HQ157614.1.921:0.01723)node.18196:0.05136,KF234324.1.921:0.04238)node.14767:0.02637,JN714457.1.1469:0.04459)node.11779:0.02928,(((((((EF106534.1.997:0.00717,AYLJ01000015.6614.8072:0.01277)node.37275:0.00707,EF106526.1.926:0.01667)node.31684:0.00164,EF106525.1.930:0.0146)node.26656:0.01476,EF106537.1.904:0.03479)node.22178:0.00962,GQ861376.1.921:0.00985)node.18195:0.02421,GQ861360.1.920:0.0686)node.14766:0.01402,HE604599.1.919:0.04435)node.11778:0.01929)node.9220:0.0218)node.7103:0.01235,((((((((((KR053261.1.1457:0.00107,KR053260.1.1457:0.00057)node.43457:0.00221,KM068159.1.1457:0.00214)node.37274:0.02452,KT261636.1.1471:0.02384)node.31683:0.01632,(KM453695.1.1471:0.00487,KM453694.1.1471:0.02828)node.31682:0.00711)node.26655:0.04172,((((((((((AB663466.1.1471:0.00105,AB935415.1.1471:0.0021)node.89958:0.00057,AB501361.1.1431:0.00107)node.81380:0.00207,(JF421970.1.1471:0.01113,LN650011.1.1373:0.00831)node.81379:0.01908)node.73019:0.0095,GQ282619.1.1470:0.00848)node.64990:0.00231,AB501360.1.1431:0.00108)node.57347:0.00267,(GU951432.1.1471:0.01064,JN714453.1.1471:0.00318)node.57346:0.00261)node.50151:0.00991,(AJ969879.1.920:0.0101,AJ969916.1.919:0.03475)node.50150:0.06791)node.43456:0.00325,(((AB457580.1.1431:0.00057,AB935416.1.1471:0.00057)node.57345:0.00057,AB771435.1.1471:0.00527)node.50149:0.00463,EU570142.1.906:0.0193)node.43455:0.01632)node.37273:0.01191,AJ270240.1.1456:0.00668)node.31681:0.07547,(((EF106688.1.996:0.05785,EF690596.1.1441:0.03334)node.43454:0.01281,KT165166.1.919:0.03747)node.37272:0.01939,((((((HM159601.1.1471:0.00738,AB850662.1.1471:0.00314)node.73018:0.00253,KT247959.1.1442:0.01664)node.64989:0.0039,CP005962.1165754.1167224:0.00631)node.57344:0.00782,JN714418.1.1471:0.01163)node.50148:0.03517,EF690598.1.1438:0.0308)node.43453:0.00788,((AB012054.1.1442:0.03146,EF459703.1.1425:0.07207)node.50147:0.01763,((AB012049.1.1442:0.00215,AB012056.1.1442:0.00216)node.57343:0.0248,(AB012058.1.1441:0.01406,AB012051.1.1441:0.00056)node.57342:0.01767)node.50146:0.01823)node.43452:0.01672)node.37271:0.03674)node.31680:0.01268)node.26654:0.0152)node.22177:0.01551,(((((((((KM221259.1.925:0.0744,EF077632.1.1330:0.00057)node.73017:0.00105,AB477223.1.1434:0.00108)node.64988:0.00057,AB486003.1.1434:0.00057)node.57341:0.00057,(AOHV01000046.31645.33105:0,AB663348.1.1474:0,CP002062.13692.15164:0)node.57340:0.00057)node.50145:0.00484,(((KT165075.1.920:0.01629,LN879951.1.1084:0.00381)node.64987:0.00386,((AB935404.1.1475:0,JF449426.1.1481:0)node.73016:0.00057,AB935408.1.1476:0.0021)node.64986:0.00105)node.57339:0.00057,(AF435112.1.1474:0.00105,AB663349.1.1474:0.00105)node.57338:0.00616)node.50144:0.00576)node.43451:0.00426,JN714455.1.1474:0.02825)node.37270:0.01382,((EF690588.1.1442:0.00208,EF690581.1.1442:0.00057)node.43450:0.01772,(HM584826.1.927:0.01029,HQ400512.1.920:0.00713)node.43449:0.00428)node.37269:0.00718)node.31679:0.02764,(((((((KR012971.1.1471:0.01628,EU731594.1.909:0.02486)node.73015:0.03392,KR012970.1.1472:0.01967)node.64985:0.02756,((((((((JQ237116.1.1471:0.02295,GQ282618.1.1471:0.04186)node.127916:0.00509,HG475330.1.920:0.00915)node.117910:0.00991,GU363383.1.1142:0.02535)node.108247:0.01049,KT165094.1.918:0.02548)node.98903:0.00058,HG475319.1.907:0.03111)node.89957:0.01621,KT261641.1.1472:0.00799)node.81378:0.0013,KT165113.1.918:0.01966)node.73014:0.00285,(HQ400541.1.919:0.00718,KT261642.1.1471:0.01876)node.73013:0.00185)node.64984:0.01157)node.57337:0.01634,(((((AJ969888.1.919:0.00056,AJ969890.1.919:0.03282)node.89956:0.02984,KC918821.1.1471:0.01688)node.81377:0.01249,(KT165195.1.919:0.05323,KJ913074.1.1471:0.02524)node.81376:0.0078)node.73012:0.03111,KM368828.1.1472:0.00235)node.64983:0.02714,JQ237117.1.1472:0.00288)node.57336:0.01937)node.50143:0.01796,KJ689292.1.1380:0.08406)node.43448:0.01387,((((HQ400536.1.919:0.00368,HQ400476.1.907:0.00714)node.64982:0.01875,HQ400445.1.919:0.00882)node.57335:0.07133,KT165104.1.919:0.06756)node.50142:0.01746,(((((((KT174478.1.1334:0.02579,LWHG01000011.1.941:0.00219)node.98902:0.00995,((AY292390.1.1014:0.00169,DQ344974.1.1262:0.00467)node.108246:0.00199,KC313060.1.1312:0.01432)node.98901:0.00867)node.89955:0.01361,KC313062.1.1341:0.02327)node.81375:0.00896,AQXI01000003.260962.262420:0.00185)node.73011:0.00946,((((HM159609.1.1473:0,AB663347.1.1473:0)node.98900:0.00057,((AQXI01000001.2128739.2130197:0.01487,DQ344973.1.1352:0.00485)node.108245:0.00057,AB477986.1.1433:0.00057)node.98899:0.00057)node.89954:0.00389,(LWHG01000006.1.942:0.02368,AY292391.1.1016:0.0062)node.89953:0.00342)node.81374:0.00058,KC313059.1.1341:0.00974)node.73010:0.00386)node.64981:0.00895,AB291220.1.1475:0.01509)node.57334:0.01858,((((AB663345.1.1471:0.02135,FJ773394.1.1472:0.00315)node.81373:0.00084,(EU887285.1.1472:0,AB663346.1.1472:0)node.81372:0.00057)node.73009:0.00922,EF660747.1.1405:0.00618)node.64980:0.01862,JF449425.1.1484:0.00607)node.57333:0.01023)node.50141:0.02778)node.43447:0.00939)node.37268:0.00905,((((((((((AJ278931.1.918:0.01607,KF591561.1.1041:0.01917)node.108244:0.04029,HQ400503.1.919:0.02196)node.98898:0.00849,AB771434.1.1474:0.00542)node.89952:0.00547,EU869369.1.1237:0.01079)node.81371:0.00207,(FN391286.1.1344:0.02228,KF452266.1.956:0.03305)node.81370:0.02297)node.73008:0.00057,AB771433.1.1473:0.00084)node.64979:0.00526,KM008713.1.1122:0.00833)node.57332:0.02303,HQ236377.1.1473:0.0012)node.50140:0.01436,((((HQ400482.1.919:0.0027,HQ400414.1.919:0.00806)node.73007:0.00357,KT165176.1.919:0.00917)node.64978:0.00698,GU951429.1.1473:0.00056)node.57331:0.01079,GU951430.1.1473:0.00138)node.50139:0.00768)node.43446:0.02064,KC465612.1.1351:0.05095)node.37267:0.02944)node.31678:0.01588)node.26653:0.00749,(((EU722670.1.1443:0.01958,JN714414.1.1472:0.03132)node.37266:0.0245,(((((((LC061270.1.1440:0.00924,KT165154.1.920:0.01086)node.81369:0.00332,((KM055652.1.1472:0.00422,KM386640.1.1472:0.00746)node.89951:0.00097,KF452251.1.952:0.01605)node.81368:0.00177)node.73006:0.00534,AB073366.1.1472:0.00878)node.64977:0.00357,JF421971.1.1472:0.00057)node.57330:0.02065,(((((((KF527250.1.911:0.02703,KM008731.1.1008:0.0041)node.108243:0.01709,(AB818679.1.1441:0,JF293279.1.1441:0)node.108242:0.01034)node.98897:0.00273,(((AB771428.1.1472:0.00057,JF293278.1.1441:0.00328)node.117909:0.00056,(GU951428.1.1472:0.00851,LC061269.1.1439:0.00437)node.117908:0.00421)node.108241:0.00125,(AJ270241.1.1458:0.01421,AB073365.1.1472:0.00056)node.108240:0.00506)node.98896:0.00527)node.89950:0.00809,JQ937361.1.1472:0.00275)node.81367:0.0069,JQ937360.1.1390:0.01346)node.73005:0.01209,HM063949.1.900:0.01072)node.64976:0.00988,HM063948.1.945:0.0162)node.57329:0.01294)node.50138:0.03053,(((AF015967.1.1051:0.01526,AF015984.1.1051:0.01261)node.64975:0.01722,JN038041.1.1050:0.00688)node.57328:0.02312,JQ937359.1.1473:0.01154)node.50137:0.04244)node.43445:0.04155,EU722671.1.1443:0.04082)node.37265:0.01619)node.31677:0.00909,(((((((((((EF690590.1.1443:0.00158,EF690637.1.1441:0.04349)node.108239:0.00706,KT165033.1.920:0.01709)node.98895:0.00918,KT165044.1.920:0.00968)node.89949:0.01183,EF690631.1.1444:0.01362)node.81366:0.00587,(((EF690557.1.1441:0.00056,EF690589.1.1441:0.04314)node.98894:0.00308,EF690567.1.1440:0.00152)node.89948:0.01699,EF690591.1.1443:0.01926)node.81365:0.01028)node.73004:0.01216,(((((((((((CBMB010000011.3283.4741:0.00057,KC430940.1.1444:0.00057)node.170428:0.00836,KU663028.1.1472:0.02084)node.159433:0.00981,(((((AB663438.1.1471:0,CP002839.426237.427707:0,CP002839.2727386.2728856:0)node.203485:0.00057,(AM268114.1.1365:0.00057,AB477974.1.1431:0.00057)node.203484:0.00057)node.192430:0.00211,CP002839.1300034.1301504:0.00211)node.181401:0.00058,(((KF739038.1.1469:0.00427,AB844672.1.1472:0.0074)node.203483:0.00599,(AF333759.1.1456:0.00214,AB663437.1.1471:0.00057)node.203482:0.00209)node.192429:0.00325,(AB844671.1.1471:0.0049,AB844674.1.1470:0.00626)node.192428:0.00495)node.181400:0.00119)node.170427:0.00399,KF620462.1.1347:0.00909)node.159432:0.01492)node.148724:0.0122,((((KC430939.1.1446:0.00057,KC430941.1.1446:0.00057)node.181399:0.00057,KC430938.1.1446:0.00216)node.170426:0.00057,CBMA010000055.298.1759:0.00105)node.159431:0.00488,KT321305.1.975:0.01193)node.148723:0.01104)node.138224:0.00374,EF690634.1.1440:0.03806)node.127915:0.00568,(((((((KT247960.1.1426:0.00221,KT247963.1.1431:0.00111)node.192427:0.00666,(((KT459401.1.1314:0.00878,KT247962.1.1438:0.01818)node.214597:0.00146,KT247968.1.1460:0.00322)node.203481:0.00058,KT247961.1.1484:0.00215)node.192426:0.00687)node.181398:0.00542,KT247965.1.1422:0.02016)node.170425:0.01665,KT247982.1.1337:0.03402)node.159430:0.01643,(((((((((((AB663458.1.1472:0,CP001932.26875.28341:0,CP001932.1684445.1685911:0,CP001933.373056.374522:0)node.268894:0.00057,(AOHS01000039.54236.55694:0.00057,X72495.157.1622:0.01832)node.268893:0.00056)node.258266:0.00056,(KT459388.1.1179:0.00292,KT459383.1.1318:0.00057)node.258265:0.00057)node.247594:0.00105,KT459402.1.1321:0.00245)node.236772:0.00058,(((((((FJ906931.1.1234:0.02667,FJ906943.1.1220:0.01767)node.299841:0.00151,FJ906942.1.1131:0.02494)node.289667:0.0043,FJ906939.1.1287:0.02577)node.279368:0.01093,((FJ906934.1.1240:0.04849,FJ906954.1.1288:0.01897)node.289666:0.01702,(FJ906930.1.1266:0.04446,FJ906945.1.1216:0.03055)node.289665:0.0041)node.279367:0.0058)node.268892:0.00332,FJ906927.1.984:0.03174)node.258264:0.00349,FJ906940.1.1215:0.04697)node.247593:0.01157,(FJ561291.1.1218:0.02913,FJ906929.1.1232:0.03483)node.247592:0.00995)node.236771:0.00517)node.225714:0.00196,(((AJ003193.1.1472:0.00057,AF262026.1.1471:0.0021)node.247591:0.00419,(AOIM01000020.488.1946:0.00315,AB663457.1.1472:0.00057)node.247590:0.00055)node.236770:0.00103,X92174.1.1455:0.03367)node.225713:0.00057)node.214596:0.00056,(FJ561285.1.1268:0.10774,FJ906933.1.1184:0.05864)node.214595:0.00952)node.203480:0.00076,KJ123851.1.1359:0.00118)node.192425:0.00137,((((KP788716.1.1396:0.00115,KP828440.1.1438:0.0011)node.225712:0.00057,AB663456.1.1472:0.00057)node.214594:0.00057,((KT459397.1.1320:0.00122,D88256.1.1470:0.00057)node.225711:0.005,(AJ004806.1.1472:0.00237,AOIN01000039.15.1565:0.00078)node.225710:0.00105)node.214593:0.00057)node.203479:0.00057,KT459362.1.1180:0.00289)node.192424:0.007)node.181397:0.00969,(KT459405.1.1344:0.00124,AY379525.1.1439:0.00127)node.181396:0.01415)node.170424:0.00789,(((((((D14123.1.1469:0.01497,D14124.1.1470:0.00057)node.236769:0.00421,AOIL01000067.979.2529:0.00105)node.225709:0.00058,AB663459.1.1472:0.00057)node.214592:0.00056,KT459392.1.1283:0.00778)node.203478:0.00105,((((AB663455.1.1472:0.00106,AOIO01000040.403046.404490:0.00057)node.236768:0.00057,(JX444485.1.1370:0.00236,KF739029.1.1469:0.00593)node.236767:0.00146)node.225708:0.00211,(JX444468.1.1423:0.00056,KT459393.1.1315:0.01008)node.225707:0.01409)node.214591:0.00098,((((JX481765.1.1239:0.11931,JX481748.1.1232:0.02814)node.247589:0.00378,AB663454.1.1472:0.0015)node.236766:0.00251,KT459390.1.1036:0.01491)node.225706:0.00056,AF251941.1.1447:0.00056)node.214590:0.00105)node.203477:0.00057)node.192423:0.00056,KT257564.1.965:0.00348)node.181395:0.00439,KT459387.1.1190:0.01846)node.170423:0.02035)node.159429:0.0082)node.148722:0.00627,(((((((((JF449421.1.1495:0.00103,DQ309080.1.1396:0.01637)node.236765:0.00767,JF927968.1.1476:0.011)node.225705:0.01365,JF449388.1.1488:0.00351)node.214589:0.0028,((((JX444473.1.1422:0.00925,JX444479.1.1419:0.01291)node.247588:0.00921,(JF927962.1.1475:0.00316,JF927970.1.1475:0.00057)node.247587:0.00056)node.236764:0.00056,KF739028.1.1473:0.01465)node.225704:0.00519,(AB663448.1.1475:0.00309,AM942763.1.1421:0.01253)node.225703:0.00669)node.214588:0.00204)node.203476:0.00135,((KF739025.1.1471:0.00637,JF449399.1.1479:0.00959)node.214587:0.01177,(((((((JX444469.1.1418:0.00522,KF620472.1.1326:0.00122)node.279366:0.0031,HQ738839.1.1359:0.00119)node.268891:0.00055,KT459381.1.1170:0.01813)node.258263:0.00117,(((KF620451.1.1326:0.02048,JX444476.1.1423:0.01188)node.279365:0.007,(KF620481.1.1362:0.00119,KF620466.1.1363:0.00598)node.279364:0.00119)node.268890:0.00181,(KF321815.1.1412:0.00056,AOIS01000019.66658.68178:0.30051)node.268889:0.0043)node.258262:0.00323)node.247586:0.00319,JX444478.1.1426:0.02876)node.236763:0.00434,((CP001860.1943976.1945450:0.00056,AB004878.1.1473:0.0063)node.247585:0.00105,((AB663450.1.1475:0,CP001860.513463.514937:0,CP001860.3693937.3695411:0)node.258261:0.00057,HM210308.1.1475:0.0021)node.247584:0.001)node.236762:0.00057)node.225702:0.00103,JF431016.1.1476:0.0032)node.214586:0.00261)node.203475:0.00349)node.192422:0.00515,KF620482.1.1472:0.02842)node.181394:0.00395,JF449407.1.1483:0.01325)node.170422:0.00399,((KF620470.1.1334:0.00057,KF739032.1.1474:0.00057)node.181393:0.01494,HQ400447.1.920:0.00812)node.170421:0.00569)node.159428:0.00789,((JF449406.1.1482:0.0158,JF449429.1.1481:0.00256)node.170420:0.01276,(((((((((((((AB009624.1.1468:0.01457,AJ586109.111.1585:0.00365)node.299840:0.00919,HQ400409.1.919:0.01627)node.289664:0.01797,(FJ686123.1.1440:0.06553,DQ373049.1.1389:0.01656)node.289663:0.01592)node.279363:0.01587,HQ425064.1.1397:0.05427)node.268888:0.00999,HQ425080.1.1369:0.03384)node.258260:0.01135,DQ309079.1.1429:0.02495)node.247583:0.00317,AJ969921.1.919:0.00843)node.236761:0.01183,(AB663465.1.1474:0.00057,AB023426.1.1438:0.00057)node.236760:0.00056)node.225701:0.00582,(((JX481770.1.1290:0.00355,JF927966.1.1475:0.01383)node.247582:0.00369,(((JX444477.1.1423:0.01306,JX444475.1.1420:0.00893)node.268887:0.01064,JF927961.1.1474:0.00536)node.258259:0.01222,HQ738841.1.1353:0.00176)node.247581:0.00212)node.236759:0.00103,((KF620463.1.1360:0.00133,KF620452.1.1356:0.00119)node.247580:0.00447,KF620483.1.1288:0.00962)node.236758:0.0055)node.225700:0.00206)node.214585:0.00673,(((((((KF321817.1.1414:0.00695,KF321808.1.1410:0.01046)node.279362:0.01485,((AB477224.1.1434:0.00108,DQ367241.1.1474:0.00057)node.289662:0.00075,((KJ661343.1.1413:0.01538,KF620458.1.1352:0.00057)node.299839:0.00056,AB663445.1.1474:0.00057)node.289661:0.00056)node.279361:0.00917)node.268886:0.00672,(((((AJ002945.1.1464:0.00058,KT165204.1.909:0.02016)node.309770:0.00056,((((((KJ783280.1.1414:0.00979,KJ661344.1.1404:0.01125)node.356464:0.00602,KJ783277.1.1415:0.01513)node.347568:0.00297,KJ783279.1.1410:0.00796)node.338363:0.00629,KJ783276.1.1411:0.00766)node.328990:0.00192,(((AF478471.1.1418:0.01643,JX444472.1.1414:0.0074)node.347567:0.00181,JF927963.1.1474:0.00214)node.338362:0.00232,DQ373052.1.1383:0.01058)node.328989:0.005)node.319504:0.00321,DQ373050.1.1391:0.01065)node.309769:0.00126)node.299838:0.00233,AB663443.1.1474:0.00148)node.289660:0.00397,AM285297.1.1352:0.00057)node.279360:0.00057,(KJ875293.1.1190:0,KJ875315.1.1190:0,KJ875333.1.1190:0)node.279359:0.00057)node.268885:0.00056)node.258258:0.01388,(AY055733.1.1411:0.02472,KT165106.1.920:0.01616)node.258257:0.00655)node.247579:0.00264,((LN649999.1.1375:0.00057,LN650002.1.1066:0.00057)node.258256:0.00638,(KM258000.1.993:0.00696,KT363840.1.1391:0.00205)node.258255:0.01158)node.247578:0.02047)node.236757:0.00518,(((((AB771436.1.1474:0,AB663475.1.1474:0)node.279358:0.00057,FN376859.1.1371:0.00238)node.268884:0.00105,(AB663442.1.1474:0.00057,FJ545273.1.1475:0.00105)node.268883:0.00057)node.258254:0.01408,((((((FJ906932.1.1106:0.02762,FJ906952.1.1092:0.01935)node.309768:0.00887,FJ906937.1.1190:0.01533)node.299837:0.01841,FJ561292.1.1176:0.04287)node.289659:0.00056,FJ799800.1.1437:0.00056)node.279357:0.00057,FJ906938.1.1235:0.0283)node.268882:0.00627,(KT321302.1.905:0.00058,FJ906946.1.1173:0.02115)node.268881:0.02203)node.258253:0.01064)node.247577:0.00918,((((EF690610.1.1443:0.02639,EF690587.1.1443:0.01939)node.279356:0.01011,((((((DQ535889.1.1475:0,AB663476.1.1475:0)node.328988:0.00057,AB477234.1.1435:0.00057)node.319503:0.00056,AOHX01000046.2600.3843:0.00057)node.309767:0.02292,(((AB663474.1.1475:0.00056,AOHY01000010.790.2261:0.04031)node.328987:0.00212,Y14028.1.1475:0.00208)node.319502:0.01182,(((((KT459394.1.1314:0.00625,AB663473.1.1473:0.00056)node.356463:0.00103,((DQ272588.1.1377:0.00117,DQ272589.1.1377:0.00057)node.365113:0.00334,DQ272587.1.1392:0.00053)node.356462:0.00066)node.347566:0.00105,(DQ205516.1.1473:0.00057,AB477233.1.1433:0.00057)node.347565:0.00056)node.338361:0.00435,KX078373.1.1416:0.019)node.328986:0.00426,KT165116.1.919:0.04054)node.319501:0.02163)node.309766:0.00484)node.299836:0.00996,((AJ969905.1.920:0.00246,GU974347.1.920:0.06605)node.309765:0.0135,((AJ969909.1.920:0.00719,AJ969901.1.920:0.00359)node.319500:0.00057,(AB046927.1.1474:0.00911,AY862140.1.1427:0.00247)node.319499:0.00358)node.309764:0.00298)node.299835:0.01089)node.289658:0.00955,((((KT459399.1.1049:0.00057,AB663477.1.1474:0.00057)node.319498:0.00053,ARPH01000003.1388.2848:0.00057)node.309763:0.0014,AOHW01000002.83417.84849:0.00108)node.299834:0.00076,((((ARPH01000004.625352.626813:0.00057,AB005656.1.1474:0.00105)node.328985:0.00057,AB935414.1.1474:0.01057)node.319497:0.00056,((((FJ906951.1.1238:0.07607,FJ906935.1.1228:0.03495)node.347564:0.03084,FJ906950.1.1217:0.03393)node.338360:0.00981,KP676932.1.1391:0.00348)node.328984:0.00663,HQ456225.1.1394:0.04339)node.319496:0.01355)node.309762:0.00056,ARPH01000001.906.2366:0.00057)node.299833:0.00057)node.289657:0.01595)node.279355:0.00873)node.268880:0.01428,((KR012973.1.1474:0.01126,JF449430.1.1482:0.00502)node.279354:0.01232,JF449422.1.1497:0.01827)node.268879:0.00776)node.258252:0.01111,AB046926.1.1474:0.02673)node.247576:0.0098)node.236756:0.01128)node.225699:0.00581,(((((KT247958.1.1434:0.00057,AB663446.1.1474:0.00057)node.268878:0.00057,((DQ373051.1.1386:0.01053,DQ367242.1.1474:0.00057)node.279353:0.00097,(AY989910.1.1475:0.0021,AB477225.1.1434:0.00108)node.279352:0.00057)node.268877:0.00105)node.258251:0.00418,((AB477229.1.1434:0.00108,AB663461.1.1474:0.00057)node.268876:0.00105,AM231733.1.1418:0.00677)node.258250:0.00314)node.247575:0.01574,(((JQ669385.1.1460:0.00057,JQ669384.1.1454:0.00057)node.268875:0.00158,AB935413.1.1474:0.00197)node.258249:0.00379,(((JF449408.1.1481:0.00122,JF449409.1.1481:0.00301)node.279351:0.00702,((KM979212.1.1367:0.00057,AJ308002.1.919:0.01458)node.289656:0.00494,((((KM257998.1.1091:0.01382,JF449423.1.1481:0.00114)node.319495:0.00209,AJ969830.1.915:0.0036)node.309761:0.0011,KF739014.1.1471:0.0084)node.299832:0.00109,(((KT459370.1.1116:0.02055,KT459384.1.1064:0.00648)node.319494:0.00056,JF449440.1.1479:0.00057)node.309760:0.0021,(((JF449401.1.1480:0.00619,JF449398.1.1480:0.00441)node.328983:0.00209,KF739015.1.1460:0.00405)node.319493:0.00122,KF739020.1.1471:0.00424)node.309759:0.00316)node.299831:0.00215)node.289655:0.00787)node.279350:0.01431)node.268874:0.00616,KF620464.1.1360:0.00372)node.258248:0.00998)node.247574:0.01108)node.236755:0.01215,EF690599.1.1443:0.02503)node.225698:0.00388)node.214584:0.01195)node.203474:0.0018,((((((((((AJ002949.1.1463:0.00057,AJ002948.1.1468:0.00057)node.299830:0.00078,AJ002947.1.1458:0.01095)node.289654:0.00057,AJ002946.1.1468:0.00525)node.279349:0.008,((JF421973.1.1474:0.00105,AB477230.1.1434:0.00057)node.289653:0.00105,(D14125.1.1472:0.00317,AB663463.1.1474:0.00105)node.289652:0.00105)node.279348:0.00053)node.268873:0.00091,AB477226.1.1434:0.00109)node.258247:0.00105,((((AOIK01000039.1.1394:0.00225,AB663460.1.1474:0.00057)node.289651:0.00057,(AY208972.1.1474:0.01164,AY277583.1.1470:0.00057)node.289650:0.00105)node.279347:0.00057,((KP076303.1.1347:0.00601,KT032224.1.1059:0.00591)node.289649:0.00057,AY298734.1.1466:0.0021)node.279346:0.00057)node.268872:0.00105,HQ425050.1.1396:0.00693)node.258246:0.00056)node.247573:0.00056,FJ898285.1.1477:0.01621)node.236754:0.00105,((((KT459407.1.1340:0.00484,AB663462.1.1474:0.00057)node.268871:0.0021,KP326314.1.1476:0.00207)node.258245:0.00057,((AB545859.1.1474:0,CP003412.577.2050:0,CP003412.672833.674306:0)node.268870:0.00057,((CP003412.2543013.2544487:0.00057,DQ874620.1.1445:0.00108)node.279345:0.00105,AB289741.1.1405:0.0023)node.268869:0.00057)node.258244:0.0021)node.247572:0.00189,KF650686.1.981:0.00312)node.236753:0.00057)node.225697:0.00057,((DQ373047.1.1384:0.0118,JX444471.1.1428:0.0243)node.236752:0.0009,KJ917651.1.1348:0.00121)node.225696:0.00173)node.214583:0.0021,((KM520759.1.1474:0.00852,JF449432.1.1481:0.00853)node.225695:0.00572,KM520760.1.1474:0.01461)node.214582:0.00208)node.203473:0.00214)node.192421:0.00258,((((KP702943.1.1443:0.00108,KP702944.1.1446:0.00108)node.225694:0.00105,((((KP702946.1.1439:0.00626,JHUT01000771.1.1249:0.00336)node.258243:0.00057,KP702942.1.1369:0.00057)node.247571:0.00056,KP702945.1.1473:0.02252)node.236751:0.00234,(((FJ686119.1.1427:0.01163,DQ373048.1.1387:0.00583)node.258242:0.00164,((AB663447.1.1473:0.00057,FJ686122.1.1427:0.0127)node.268868:0.0011,AY820137.1.1472:0.00532)node.258241:0.00056)node.247570:0.00445,(KJ661340.1.1419:0.00948,KJ661346.1.1404:0.01364)node.247569:0.01071)node.236750:0.00103)node.225693:0.00121)node.214581:0.00247,(((FJ492051.1.1406:0.00148,FJ492052.1.1406:0.00307)node.236749:0.00342,(FJ492049.1.1406:0,FJ492050.1.1406:0)node.236748:0.00308)node.225692:0.01185,((((((AOIR01000034.101429.102954:0.00113,AY994199.1.1472:0.00211)node.279344:0.00057,CP003372.224919.226281:0.00057)node.268867:0.00057,KU995312.1.1473:0.00105)node.258240:0.00057,AB663464.1.1473:0.00057)node.247568:0.00057,((FJ696368.1.1397:0,FJ696371.1.1397:0)node.258239:0.00057,((((((KJ792808.1.1392:0.01432,KF321807.1.1386:0.00057)node.309758:0.00813,KT032240.1.942:0.00545)node.299829:0.00057,(JDTG01000011.8760.10219:0.00057,EF077633.1.1344:0.00122)node.299828:0.00968)node.289648:0.00057,AB663444.1.1473:0.00056)node.279343:0.00211,((AB477231.1.1433:0.00057,CP003372.3342677.3344037:0.00057)node.289647:0.00109,CP003372.2199713.2201073:0.00057)node.279342:0.00109)node.268866:0.00105,(((((((AF015989.1.1034:0.02548,HM159608.1.1198:0.04144)node.328982:0.00377,GQ225090.1.1355:0.03819)node.319492:0.00057,AF115478.1.1451:0.00057)node.309757:0.00057,AY330331.1.1482:0.00316)node.299827:0.00057,AB663449.1.1473:0.00105)node.289646:0.00057,GU166402.1.1347:0.01229)node.279341:0.00057,DQ904560.1.1474:0.00526)node.268865:0.00057)node.258238:0.00057)node.247567:0.00056)node.236747:0.00057,KF650675.1.1017:0.00056)node.225691:0.00057)node.214580:0.00226)node.203472:0.00452,EU308275.1.1420:0.00891)node.192420:0.00884)node.181392:0.00056,KT165050.1.919:0.02193)node.170419:0.0055)node.159427:0.00886)node.148721:0.00656)node.138223:0.0046,(((KJ416417.1.1417:0.00479,DQ054532.1.1383:0.00538)node.159426:0.01857,(JX014296.1.1472:0,AB935410.1.1472:0)node.159425:0.01281)node.148720:0.02571,(((((AB663434.1.1471:0.00057,AF333760.1.1457:0.00533)node.192419:0.00388,((AY277582.1.1471:0.00185,AGFZ01000151.1.1070:0.00157)node.203471:0.00057,AB663435.1.1471:0.00057)node.192418:0.00139)node.181391:0.00582,(KJ475544.1.1369:0.00767,AY864780.1.1414:0.01407)node.181390:0.00706)node.170418:0.00561,(((HQ658986.1.940:0.00181,AB663436.1.1471:0.00056)node.192417:0.00057,AB045012.1.1435:0.00057)node.181389:0.01422,KT459363.1.1359:0.02696)node.170417:0.01313)node.159424:0.0094,(((((FJ906955.1.1220:0.03095,KR233261.1.1419:0.00787)node.203470:0.01026,((AY433789.1.1414:0.01314,HQ659000.1.940:0.00124)node.214579:0.00057,((((((AOIA01000029.1.1166:0.00429,EF077631.1.1318:0.00056)node.268864:0.00125,AB477232.1.1433:0.00125)node.258237:0.00091,AB663469.1.1473:0.00057)node.247566:0.00106,((((AY864782.1.1411:0.01932,DQ917777.1.1403:0.00477)node.279340:0.00311,(((JX444482.1.1343:0.00057,JX444489.1.1147:0.03064)node.299826:0.00563,JX444474.1.1418:0.00411)node.289645:0.00396,KF620441.1.1362:0.00156)node.279339:0.00347)node.268863:0.00475,JF449415.1.1480:0.00646)node.258236:0.00107,KT165066.1.920:0.00692)node.247565:0.0033)node.236746:0.02041,AB663470.1.1472:0.00102)node.225690:0.00104,(((((((CP003929.1285003.1286367:0.00057,CP003929.1699128.1700491:0.00057)node.289644:0.00057,((X92173.1.1428:0.02928,X92175.1.1438:0.00245)node.299825:0.00334,X92172.1.1426:0.00653)node.289643:0.0072)node.279338:0.00057,CP003929.2436742.2438103:0.00057)node.268862:0.00057,CP003929.3770654.3772016:0.00057)node.258235:0.00057,HQ658996.1.940:0.00362)node.247564:0.00056,AB477981.1.1432:0.00057)node.236745:0.00057,Z28378.1.1464:0.00057)node.225689:0.00057)node.214578:0.01228)node.203469:0.00094)node.192416:0.01623,EF690635.1.1452:0.03436)node.181388:0.00697,(((EF690640.1.1439:0.02213,KF739010.1.1469:0.02321)node.203468:0.0047,((JQ738670.1.901:0.04264,EF690574.1.1442:0.00922)node.214577:0.01458,(AB541896.1.1403:0.00449,FJ906947.1.1162:0.04207)node.214576:0.00632)node.203467:0.00825)node.192415:0.01776,((((((KT459395.1.1018:0.01325,EF690629.1.1452:0.00056)node.247563:0.00891,KP861850.1.1443:0.00221)node.236744:0.00056,AY487198.1.1053:0.01793)node.225688:0.00338,((EF690628.1.1442:0.00992,DQ008591.1.1473:0.00637)node.236743:0.00211,(AB685273.1.1473:0.00159,AJ308000.1.920:0.01262)node.236742:0.00158)node.225687:0.001)node.214575:0.00107,KC437217.1.1224:0.0096)node.203466:0.00227,(((AB663468.1.1474:0,D43628.230.1703:0)node.225686:0.00058,AOIB01000019.1209.2578:0.00393)node.214574:0.00385,AB113624.1.1383:0.01559)node.203465:0.00413)node.192414:0.02173)node.181387:0.00472)node.170416:0.01651,((((AB935412.1.1473:0.00056,JN571120.1.1355:0.00353)node.203464:0.00799,((((D87970.1.1467:0.00635,AB663467.1.1472:0.00057)node.236741:0.00058,CP003377.1817971.1819332:0.00057)node.225685:0.00057,(CP003377.1333054.1334414:0,CP003377.3747740.3749100:0)node.225684:0.00057)node.214573:0.00057,AOIC01000047.17009.18467:0.00104)node.203463:0.01875)node.192413:0.00658,(AJ969926.1.920:0.04116,GU974352.1.953:0.04638)node.192412:0.02234)node.181386:0.01042,((KM496557.1.1393:0.01909,GQ249648.1.920:0.00559)node.192411:0.00476,KT165108.1.920:0.00785)node.181385:0.02144)node.170415:0.01569)node.159423:0.00791)node.148719:0.00953)node.138222:0.01)node.127914:0.00421)node.117907:0.01642,(((HQ400417.1.920:0.0276,EF690606.1.1440:0.02323)node.138221:0.00184,((X92170.1.1425:0.06947,GU570946.1.1279:0.02863)node.148718:0.01516,((((((HQ658993.1.940:0.00057,HQ658992.1.940:0.00271)node.203462:0.00154,HQ658997.1.940:0.01098)node.192410:0.00123,X92171.1.1434:0.02427)node.181384:0.00197,(AOHZ01000042.149.1600:0.00133,AB663472.1.1473:0.00273)node.181383:0.00056)node.170414:0.00107,AB125108.1.1435:0.00056)node.159422:0.00983,(AB125106.1.1435:0.00057,AB663471.1.1471:0.00107)node.159421:0.02765)node.148717:0.01181)node.138220:0.00544)node.127913:0.0056,EF690572.1.1440:0.02368)node.117906:0.00323)node.108238:0.0167,DQ432514.1.1398:0.05905)node.98893:0.01689,(((KM596804.1.1441:0.00437,KF739030.1.1470:0.00208)node.117905:0.00741,(JQ937357.1.1389:0.0023,KF739019.1.1480:0.00209)node.117904:0.00057)node.108237:0.00286,KF739011.1.1470:0.00661)node.98892:0.03466)node.89947:0.00662,(EF690569.1.1443:0.03312,EF690602.1.1443:0.03834)node.89946:0.01799)node.81364:0.00785,((((KT247978.1.1446:0.01133,KT247984.1.1439:0.00762)node.108236:0.03442,EF690562.1.1441:0.027)node.98891:0.00735,EF690582.1.1440:0.04909)node.89945:0.00778,((((((((KM496554.1.1392:0.00634,KT165143.1.920:0.00338)node.159420:0.01014,KT165173.1.921:0.0252)node.148716:0.01301,KT165206.1.920:0.01587)node.138219:0.0066,((((((((CP003050.1767627.1768987:0.00057,CP003050.198316.199678:0.00057)node.214572:0.00423,AM269467.1.1379:0.00057)node.203461:0.00056,AB477228.1.1434:0.00057)node.192409:0.00057,AB663453.1.1474:0.00057)node.181382:0.00104,KT165098.1.920:0.01446)node.170413:0.00211,((AOIQ01000016.15326.16786:0,AB663452.1.1474:0)node.181381:0.00057,(AM039978.1.1378:0.00057,AB477227.1.1434:0.00057)node.181380:0.00057)node.170412:0.00057)node.159419:0.00095,DQ373054.1.1390:0.00591)node.148715:0.00656,JX481741.1.1289:0.00606)node.138218:0.02224)node.127912:0.00563,(HQ425135.1.1407:0.01912,KJ406208.1.1402:0.00057)node.127911:0.01673)node.117903:0.00454,(HQ425132.1.1403:0,KF805151.1.1403:0)node.117902:0.01979)node.108235:0.00678,EF690556.1.1441:0.04598)node.98890:0.0054,((((AJ969924.1.920:0.02239,EF690571.1.1442:0.01963)node.127910:0.01359,KT165211.1.920:0.02243)node.117901:0.0233,KT247971.1.1474:0.03905)node.108234:0.01345,(((((AB533255.1.1434:0.00057,AB663439.1.1474:0.00057)node.148714:0.00111,AB533254.1.1434:0.00217)node.138217:0.00216,KP676931.1.1393:0.00472)node.127909:0.00448,HF544345.1.1428:0.00705)node.117900:0.00605,((((AB663441.1.1473:0,CP007055.1411364.1412836:0,CP007055.2555099.2556571:0)node.148713:0.00057,AB301489.1.1433:0.00057)node.138216:0.00053,((((((AB489220.1.1433:0.00057,AB663440.1.1473:0.00057)node.192408:0.00428,AB049461.1.1471:0.00627)node.181379:0.00104,AB049462.1.1469:0.00627)node.170411:0.00057,DQ373056.1.1390:0.00694)node.159418:0.00634,(((DQ309083.1.1394:0.00831,KP117066.1.1377:0.01014)node.181378:0.00052,KP117069.1.991:0.019)node.170410:0.00199,KF739034.1.1471:0.00261)node.159417:0.00265)node.148712:0.00404,AM117571.1.1372:0.00597)node.138215:0.00058)node.127908:0.00055,AB712046.1.923:0.02283)node.117899:0.00577)node.108233:0.02526)node.98889:0.03262)node.89944:0.00598)node.81363:0.00964)node.73003:0.00438)node.64974:0.01107,((JF449437.1.1496:0.00988,KT359374.1.1475:0.00831)node.73002:0.01128,AJ969919.1.920:0.05079)node.64973:0.01478)node.57327:0.00097,((KT165152.1.920:0.01117,KT165077.1.919:0.03885)node.64972:0.02921,EF690575.1.1441:0.04342)node.57326:0.01332)node.50136:0.00279,GU974349.1.959:0.04161)node.43444:0.01563,KT165220.1.919:0.053)node.37264:0.00529,(EF690597.1.1440:0.03913,EF690636.1.1435:0.0141)node.37263:0.03117)node.31676:0.01375)node.26652:0.01233)node.22176:0.00974)node.18194:0.00569,((((EF690558.1.1440:0.00404,EF690584.1.1438:0.00706)node.31675:0.00279,DQ432492.1.1399:0.01442)node.26651:0.00762,KT715014.1.1342:0.02445)node.22175:0.04557,(((((((EF690561.1.1438:0.03403,EF690612.1.1438:0.02782)node.57325:0.01158,EF690604.1.1437:0.02398)node.50135:0.00343,KT165196.1.920:0.02249)node.43443:0.02442,EF690608.1.1440:0.03327)node.37262:0.02799,EF690573.1.1440:0.0145)node.31674:0.01011,EF690632.1.1438:0.02544)node.26650:0.02411,((KT165221.1.920:0.0191,EF690619.1.1443:0.00784)node.31673:0.01056,EF690565.1.1442:0.03173)node.26649:0.01315)node.22174:0.01324)node.18193:0.02559)node.14765:0.00349,(((((HQ400430.1.920:0.01603,HQ400468.1.914:0.03202)node.31672:0.01054,((((((((((AB477971.1.1434:0.00057,AB663369.1.1474:0.00057)node.98888:0.0014,AY243109.1.1476:0.00527)node.89943:0.00281,((AM902589.1.1381:0.00475,AJ420376.1.1472:0.00105)node.98887:0.00105,((D11106.1.1474:0.00737,FJ348413.1.1423:0.01012)node.108232:0.00057,(AOMC01000054.61346.62807:0,AB663366.1.1474:0,AB663368.1.1474:0)node.108231:0.00057)node.98886:0.00057)node.89942:0.00105)node.81362:0.00105,((AOMF01000155.212603.213539:0.00056,AB220647.1.1384:0.0083)node.89941:0.00832,(FJ686132.1.1434:0.00693,FJ686131.1.1420:0.03645)node.89940:0.00467)node.81361:0.00057)node.73001:0.00109,AB074304.1.1474:0.00316)node.64971:0.00544,((AB549236.1.1474:0,AB663372.1.1474:0)node.73000:0.00057,((D63786.1.1472:0.00057,AB074303.1.1474:0.00524)node.81360:0.0021,AB549237.1.1474:0.00207)node.72999:0.00057)node.64970:0.00109)node.57324:0.0012,AB074302.1.1474:0.00435)node.50134:0.00456,((AB935407.1.1474:0.00057,JX989265.1.1406:0.00057)node.57323:0.00057,LC028269.1.1147:0.01661)node.50133:0.01112)node.43442:0.02692,(((((((AB534724.1.1211:0.02793,AB534731.1.1190:0.02171)node.89939:0.00557,(AB534729.1.1222:0.01865,AB534735.1.1206:0.01242)node.89938:0.00605)node.81359:0.00371,AB534733.1.1227:0.02941)node.72998:0.00468,DQ017835.1.1312:0.01919)node.64969:0.00057,AB301068.1.1435:0.00057)node.57322:0.00057,((((AB534739.1.1226:0.00057,HQ400432.1.919:0.00817)node.81358:0.00934,(KJ875311.1.1050:0.00057,AB074300.1.1475:0.00057)node.81357:0.00343)node.72997:0.00357,AB291219.1.1476:0.00056)node.64968:0.01142,((AJRK01000365.322.1784:0,AB663367.1.1475:0)node.72996:0.00057,(AOMB01000011.43303.44765:0.00105,AB291218.1.1473:0.00316)node.72995:0.00057)node.64967:0.00056)node.57321:0.00097)node.50132:0.0082,LN651155.1.1368:0.01527)node.43441:0.0277)node.37261:0.01769,((((AOMD01000030.117135.118596:0,AB663370.1.1474:0)node.57320:0.00057,AB004876.1.1472:0.00634)node.50131:0.00315,AB748562.1.1474:0.00057)node.43440:0.00175,(((Z28387.1.1302:0.00057,AJ238897.1.1465:0.00057)node.57319:0.00057,(AOME01000075.28030.29491:0,AB663371.1.1474:0)node.57318:0.00057)node.50130:0.00057,AB004877.1.1471:0.00105)node.43439:0.00351)node.37260:0.02478)node.31671:0.01203)node.26648:0.04386,HQ400450.1.907:0.04111)node.22173:0.01163,(((((KT165156.1.919:0.04462,HQ400419.1.919:0.03868)node.43438:0.01914,(KT165159.1.919:0.009,KT165096.1.919:0.0074)node.43437:0.04922)node.37259:0.01194,JN714425.1.1472:0.03045)node.31670:0.01696,KT165223.1.919:0.05601)node.26647:0.0124,KT165201.1.919:0.0367)node.22172:0.00921)node.18192:0.00462,((KT165088.1.919:0.03597,EU869373.1.1239:0.04374)node.22171:0.0098,((HE604442.1.919:0.02989,LN865050.1.917:0.1072)node.26646:0.03217,KJ588897.1.998:0.05406)node.22170:0.01477)node.18191:0.00484)node.14764:0.01133)node.11777:0.01133,((((((((((GQ375042.1.1375:0.01124,GQ375041.1.1370:0.00057)node.57317:0.01403,LN650022.1.1366:0.03868)node.50129:0.01559,(JQ237120.1.1472:0.0088,HE604450.1.913:0.01243)node.50128:0.01007)node.43436:0.00907,((((((AJ270233.1.1465:0.00124,AJ270234.1.1467:0.00124)node.81356:0.006,KT892730.1.1474:0.00314)node.72994:0.00057,KF313134.1.1445:0.00216)node.64966:0.00228,(((GQ282621.1.1473:0,AB663401.1.1473:0)node.81355:0.00144,GU339303.1.1473:0.01121)node.72993:0.00106,CU467266.1.1348:0.04596)node.64965:0.00908)node.57316:0.01668,EF690585.1.1438:0.03709)node.50127:0.0039,HQ400444.1.919:0.01467)node.43435:0.01252)node.37258:0.00947,JN038033.1.1058:0.038)node.31669:0.00775,(JN714407.1.1472:0.00186,EF106662.1.992:0.02837)node.31668:0.01619)node.26645:0.01017,JN038030.1.1048:0.08345)node.22169:0.01125,(((((KC918828.1.1372:0.02873,KM258023.1.1068:0.03166)node.43434:0.01499,(((((((LN649992.1.1350:0.01964,JN714439.1.1469:0.01976)node.89937:0.00837,FN669144.1.1439:0.028)node.81354:0.01414,HQ425167.1.1426:0.0291)node.72992:0.00517,((HQ425172.1.1426:0.01645,EF106629.1.935:0.01501)node.81353:0.015,KC465608.1.1353:0.02802)node.72991:0.00732)node.64964:0.0092,HQ400554.1.919:0.03521)node.57315:0.00181,HQ400500.1.919:0.01074)node.50126:0.00565,((((LN649991.1.977:0.00223,KF582944.1.1471:0.01728)node.72990:0.00806,(AB766179.1.1471:0.00899,JN714451.1.1471:0.01445)node.72989:0.00969)node.64963:0.00275,(((((((KC313015.1.1351:0.00482,KC313049.1.1346:0.00242)node.117898:0.0016,((KC313002.1.1347:0.00057,KC312994.1.1348:0.02783)node.127907:0.00124,KC313008.1.1347:0.00971)node.117897:0.00123)node.108230:0.00328,((((AOLQ01000031.246.1704:0,AB355982.1.1472:0,AB663358.1.1472:0)node.138214:0.00056,EF645687.1.1472:0.00305)node.127906:0.00211,AY987818.1.1441:0.00215)node.117896:0.00528,((((AY987819.1.1444:0.00764,JN714408.1.1473:0.0021)node.148711:0.00112,(AOLR01000014.29797.31255:0,AB355989.1.1472:0,AB663356.1.1472:0)node.148710:0.00621)node.138213:0.00525,(((((AY987820.1.1442:0.00289,LC085248.1.1405:0.00057)node.181377:0.00057,(AB355986.1.1472:0,AB663353.1.1472:0)node.181376:0.00057)node.170409:0.00223,AOLY01000013.1311.2364:0.00057)node.159416:0.00091,((AB469844.1.1472:0.00104,AB074564.1.1472:0.0042)node.170408:0.0021,(((AB355985.1.1472:0,AB663352.1.1472:0,CP002921.213164.214635:0)node.192407:0.00057,(EF645682.1.1472:0.00406,JN873321.1.1441:0.00647)node.192406:0.00057)node.181375:0.00057,CP010529.1821118.1822590:0.00104)node.170407:0.00209)node.159415:0.00104)node.148709:0.00104,((((KF962646.1.1472:0.00418,KF962643.1.1472:0.00057)node.181374:0.00104,AB663355.1.1472:0.00056)node.170406:0.00202,((AB355983.1.1472:0,AB663351.1.1472:0,AB663357.1.1472:0)node.181373:0.00056,EF645680.1.1472:0.00411)node.170405:0.00105)node.159414:0.00112,(JQ281790.1.1441:0.00758,HQ641749.1.1441:0.0054)node.159413:0.00325)node.148708:0.00105)node.138212:0.00094)node.127905:0.00058,((((AB355988.1.1472:0,EF645689.1.1472:0,AB605777.1.1472:0)node.159412:0.00209,(AB477985.1.1432:0.00108,AB605778.1.1472:0.00057)node.159411:0.00104)node.148707:0.00105,((AY596297.2632355.2633826:0,AB355987.1.1472:0,AB663354.1.1472:0)node.159410:0.00057,(((((JX188272.1.1472:0.00056,AOLW01000079.72.1021:0.00057)node.203460:0.00056,KM008712.1.962:0.01649)node.192405:0.00846,X61688.1.1472:0.00109)node.181372:0.00057,DQ186711.1.902:0.01651)node.170404:0.00154,EF645692.1.1472:0.00098)node.159409:0.00057)node.148706:0.00209)node.138211:0.00101,KP076307.1.1365:0.06972)node.127904:0.00212)node.117895:0.00057)node.108229:0.00058)node.98885:0.00058,((((AB010965.1.1470:0.00506,AY524143.1.916:0.02176)node.127903:0.00123,(FN391290.1.1341:0.1398,EF645684.1.1472:0.00847)node.127902:0.00424)node.117894:0.00636,KU198854.1.1472:0.00105)node.108228:0.00415,HQ425077.1.928:0.03295)node.98884:0.00108)node.89936:0.00258,(((((((((FJ429314.1.1487:0.00398,D14130.1.1470:0.02267)node.170403:0.00783,KC313050.1.1313:0.01799)node.159408:0.00844,((((((((((((((LN649983.1.1016:0.01053,LN649982.1.978:0.01874)node.299824:0.01235,LN649984.1.935:0.00548)node.289642:0.01066,LN649988.1.997:0.01347)node.279337:0.00373,LN649986.1.1384:0.00303)node.268861:0.00865,LN649987.1.1014:0.01219)node.258234:0.00548,JN714432.1.1472:0.02427)node.247562:0.00581,JQ237128.1.1471:0.00176)node.236740:0.02023,((((((((FN669141.1.1431:0.03928,AM947494.1.1343:0.07943)node.309756:0.02498,AM947496.1.1351:0.02351)node.299823:0.02135,(KR012972.1.1471:0.0077,EU722673.1.1441:0.00513)node.299822:0.00693)node.289641:0.00368,((KC465586.1.1352:0.01453,KC465611.1.1352:0.03008)node.299821:0.00778,KF673170.1.1386:0.00775)node.289640:0.00968)node.279336:0.00678,(APHM01010977.3.1297:0.00057,HE604439.1.919:0.00535)node.279335:0.00788)node.268860:0.02819,AB766180.1.1471:0.00617)node.258233:0.00801,HQ400518.1.919:0.01371)node.247561:0.00522,JN714446.1.1471:0.01497)node.236739:0.01534)node.225683:0.00823,((KM000049.1.1472:0.02562,KF452264.1.955:0.05082)node.236738:0.00768,JN038027.1.1052:0.04928)node.225682:0.00525)node.214571:0.00756,(JQ237127.1.1472:0.0028,LN649989.1.1002:0.01541)node.214570:0.02351)node.203459:0.01665,KM258057.1.1021:0.01232)node.192404:0.00753,KM258043.1.1043:0.00641)node.181371:0.00305,((((((EU308187.1.1440:0.00057,JF802157.1.1486:0.01567)node.236737:0.00317,(EU308146.1.1429:0.00112,HQ425063.1.926:0.02927)node.236736:0.00136)node.225681:0.00798,((((((((HQ425103.1.1396:0.00227,HQ425124.1.1403:0.00818)node.299820:0.00327,(HQ425119.1.1406:0.00276,HQ425121.1.1403:0.0037)node.299819:0.00056)node.289639:0.00269,(GU361137.1.1361:0.00551,GU361138.1.1297:0.00383)node.289638:0.0123)node.279334:0.00183,(((JF802161.1.1419:0.0067,HM625751.1.1463:0.00352)node.299818:0.00348,KF321812.1.1393:0.00919)node.289637:0.00355,(((KP123429.1.1410:0.01055,KJ792803.1.1375:0.00465)node.309755:0.00359,DQ120725.1.1424:0.03127)node.299817:0.00283,FJ686126.1.1426:0.00939)node.289636:0.0027)node.279333:0.00677)node.268859:0.00445,KF591548.1.1047:0.00814)node.258232:0.00056,HQ425122.1.1361:0.00751)node.247560:0.00176,KJ526220.1.1377:0.00907)node.236735:0.00216,(DQ309092.1.1392:0.01057,KJ526219.1.1384:0.00697)node.236734:0.00208)node.225680:0.00173)node.214569:0.0033,(((((((((KM258036.1.946:0.027,KM257968.1.1034:0.00336)node.299816:0.00644,KM258048.1.1085:0.01534)node.289635:0.00774,((AB090167.1.1472:0,CP002922.8832.10303:0)node.299815:0.00057,(((U68537.1.1469:0.00403,U68539.1.1470:0.00804)node.319491:0.00162,U68541.1.1469:0.00529)node.309754:0.00445,(EU722672.1.1442:0.00772,JN714461.1.1473:0.0073)node.309753:0.00844)node.299814:0.00057)node.289634:0.00057)node.279332:0.00056,(((((((EF645694.1.1472:0.0042,AB010964.1.1471:0.00104)node.338359:0.00209,((EF645693.1.1472:0.00104,AY596297.1106973.1108444:0.00057)node.347563:0.00314,(EF645688.1.1472:0.0063,FJ868736.1.1472:0.00057)node.347562:0.00104)node.338358:0.00057)node.328981:0.00057,((((((AOLX01000028.1.1221:0.04543,AJ308006.1.918:0.01181)node.373347:0.0212,KM258061.1.1022:0.01366)node.365112:0.00297,AM982816.1.900:0.02632)node.356461:0.0028,((KF234300.1.917:0.01433,FJ868733.1.1465:0.04944)node.365111:0.00057,KM258050.1.1094:0.00571)node.356460:0.05246)node.347561:0.00488,(HQ425142.1.911:0.00058,FJ561290.1.1219:0.04231)node.347560:0.02993)node.338357:0.00053,AY524133.1.919:0.03273)node.328980:0.01326)node.319490:0.00104,AB477984.1.1432:0.00216)node.309752:0.00085,(((((((LN649966.1.1366:0,LN649969.1.1366:0)node.365110:0.00118,LN649979.1.1369:0.01184)node.356459:0.00055,(FN391277.1.1344:0.00771,AOLQ01000017.149.1607:0.0017)node.356458:0.00229)node.347559:0.00432,HQ425120.1.1404:0.00725)node.338356:0.00209,KJ917642.1.1357:0.00589)node.328979:0.00154,LN649972.1.1368:0.00175)node.319489:0.00209,(((((EU708436.1.1373:0.05916,KJ787792.1.1386:0.0173)node.356457:0.00057,LC034109.1.1431:0.00194)node.347558:0.00058,((((((((((((((KC313023.1.1346:0.00661,KC313032.1.1345:0.01647)node.443448:0.00442,((KM289113.1.1442:0.00109,KM289109.1.1442:0.00435)node.449218:0.00071,((AB771438.1.1472:0,AB771439.1.1472:0,AB605776.1.1472:0)node.454792:0.00099,DQ826512.1.1472:0.00424)node.449217:0.00455)node.443447:0.00551)node.437501:0.00367,KC313001.1.1342:0.00541)node.431318:0.01212,FJ429313.1.1489:0.00243)node.424968:0.00529,KP326318.1.1422:0.02592)node.418360:0.01145,AB090168.1.1472:0.00447)node.411367:0.01731,FJ429316.1.1487:0.00383)node.404154:0.00833,((KC313024.1.1342:0.0124,KC313007.1.1356:0.01995)node.411366:0.00518,HQ455801.1.959:0.016)node.404153:0.00749)node.396703:0.00372,((LN649993.1.1360:0.03385,EF106631.1.936:0.06463)node.404152:0.0457,LN649980.1.1363:0.00626)node.396702:0.01239)node.389110:0.00219,KU052794.1.1299:0.0065)node.381317:0.00161,((((KU051672.1.1378:0.00938,KJ917637.1.1345:0.00133)node.404151:0.00191,KU051673.1.1379:0.00259)node.396701:0.00169,KU051669.1.1368:0.00733)node.389109:0.0039,KU051671.1.1369:0.00813)node.381316:0.00056)node.373346:0.0011,KT989317.1.1239:0.00135)node.365109:0.00057,EF106601.1.910:0.01729)node.356456:0.00293,((KF962648.1.1472:0.00057,EF645681.1.1472:0.00209)node.365108:0.00104,(FJ429318.1.1484:0.00314,KF962644.1.1472:0.00419)node.365107:0.00209)node.356455:0.00103)node.347557:0.00058)node.338355:0.00056,((((((KM289098.1.1442:0,KM289111.1.1442:0)node.381315:0.00057,KM289106.1.1442:0.00108)node.373345:0.00434,KM289103.1.1442:0.00325)node.365106:0.00057,JX306053.1.1440:0.00545)node.356454:0.00105,JF802165.1.1442:0.00638)node.347556:0.00088,(((((((KP184517.1.1439:0.00325,KP184516.1.1438:0.00325)node.396700:0.00057,JQ281796.1.1441:0.00323)node.389108:0.00216,(KP184515.1.1438:0.00218,HQ641748.1.1441:0.00432)node.389107:0.00215)node.381314:0.00163,((AB470276.1.1046:0.01281,AB074563.1.1472:0.00056)node.389106:0.00057,AB098536.1.1472:0.00209)node.381313:0.00057)node.373344:0.0042,(AB074562.1.1472:0.00367,HQ425180.1.1421:0.00613)node.373343:0.0021)node.365105:0.00104,AB074561.1.1472:0.00158)node.356453:0.00261,KF962645.1.1472:0.00314)node.347555:0.00054)node.338354:0.00209)node.328978:0.00072,(((KF962647.1.1472:0.00313,EF153424.1.1466:0.00534)node.347554:0.00057,D50849.1.1467:0.00057)node.338353:0.00057,((DQ309094.1.1392:0.00853,AY524138.1.919:0.01258)node.347553:0.00056,FJ868731.1.1415:0.00559)node.338352:0.00058)node.328977:0.00104)node.319488:0.00127)node.309751:0.00106)node.299813:0.00058,(((((FJ686128.1.1426:0.01058,AOLY01000015.1.1053:0.00057)node.338351:0.00057,LC085249.1.1405:0.00057)node.328976:0.00057,EF645686.1.1472:0.00057)node.319487:0.00419,DQ854818.1.1472:0.0063)node.309750:0.00057,(((X61689.1.1472:0,AF034620.720.2191:0)node.328975:0.00418,AY596298.3949.5420:0.00057)node.319486:0.00057,(D14129.1.1471:0.01051,U17593.1.1471:0.0011)node.319485:0.00526)node.309749:0.00308)node.299812:0.00104)node.289633:0.00057,(((((((((((KJ526221.1.1430:0.03468,JN196505.1.1330:0.00253)node.381312:0.00057,JN196499.1.1351:0.00246)node.373342:0.00422,KJ917640.1.1341:0.00122)node.365104:0.00671,JN112007.1.1427:0.01531)node.356452:0.01187,JN112005.1.1427:0.00719)node.347552:0.00702,(((LN649963.1.976:0.01089,FJ609947.1.1359:0.00503)node.365103:0.00124,((KR866137.1.1352:0.00457,LN649974.1.1354:0.00056)node.373341:0.00176,JN112002.1.1427:0.02182)node.365102:0.00645)node.356451:0.00413,(((((HQ833848.1.1408:0.02127,HQ833849.1.1410:0.01681)node.389105:0.02445,((HQ833847.1.1411:0.01368,HQ833845.1.1413:0.03102)node.396699:0.00602,HQ833846.1.1417:0.02373)node.389104:0.00727)node.381311:0.00914,HQ833844.1.1434:0.02808)node.373340:0.01486,JN112003.1.1427:0.00718)node.365101:0.00755,(JN112010.1.1427:0.01452,JN112004.1.1420:0.01578)node.365100:0.00753)node.356450:0.01048)node.347551:0.0032)node.338350:0.00403,KJ526224.1.1378:0.00776)node.328974:0.00054,DQ129873.1.1326:0.01896)node.319484:0.00395,((KP726288.1.940:0.07359,KJ526222.1.1384:0.00057)node.328973:0.00841,JN216859.1.1430:0.02292)node.319483:0.00451)node.309748:0.00056,KJ526223.1.1372:0.01059)node.299811:0.00497,((((KF321820.1.1409:0.00757,AY994194.1.1364:0.0069)node.328972:0.00368,HQ425111.1.1400:0.01704)node.319482:0.0029,KJ783278.1.1410:0.01351)node.309747:0.00184,JN112006.1.1428:0.00721)node.299810:0.00405)node.289632:0.00057)node.279331:0.00214)node.268858:0.00105,JF802156.1.1486:0.02567)node.258231:0.00056,(LN865048.1.906:0.0115,AY524136.1.928:0.01129)node.258230:0.00594)node.247559:0.00263,((((JQ281794.1.1441:0.00431,JQ068948.1.1472:0.00105)node.279330:0.00104,(EF645683.1.1472:0,CP002921.1779453.1780924:0)node.279329:0.00057)node.268857:0.00057,((BCNA01000001.1098872.1100330:0,CP010529.380512.381984:0)node.279328:0.00157,CP010529.3289.4761:0.00157)node.268856:0.00315)node.258229:0.00057,(KJ644223.1.1456:0.00505,GQ225084.1.1388:0.00689)node.258228:0.00056)node.247558:0.00056)node.236733:0.00536,DQ089682.1.1434:0.0075)node.225679:0.00057,(((((EF645685.1.1472:0.00057,FJ561288.1.1201:0.07141)node.268855:0.00386,DQ826513.1.1472:0.00548)node.258227:0.00119,EF106608.1.924:0.01519)node.247557:0.00087,KJ644169.1.1456:0.00295)node.236732:0.00057,AB000563.1.1473:0.01053)node.225678:0.00105)node.214568:0.00056)node.203458:0.00213,(((D50851.1.1467:0.01144,KU198855.1.1472:0.00122)node.225677:0.0021,FJ429317.1.1479:0.0053)node.214567:0.00404,DQ089683.1.1433:0.00058)node.203457:0.00057)node.192403:0.00057,JQ068941.1.1472:0.00629)node.181370:0.00319)node.170402:0.00169,((KF321799.1.1386:0.01305,KF321811.1.1409:0.00865)node.181369:0.00687,KF321813.1.1412:0.01914)node.170401:0.00593)node.159407:0.00509)node.148705:0.00885,KP076306.1.1369:0.01271)node.138210:0.00447,KP030744.1.1167:0.07465)node.127901:0.01026,KM258059.1.1021:0.02247)node.117893:0.00573,HQ425054.1.926:0.0116)node.108227:0.00586,HQ425075.1.1371:0.02178)node.98883:0.00758,JN196480.1.1382:0.0102)node.89935:0.00577)node.81352:0.00178,KC312996.1.1346:0.01953)node.72988:0.00734,KF582943.1.1472:0.03411)node.64962:0.01927)node.57314:0.00598,EF533954.1.1468:0.03658)node.50125:0.01027)node.43433:0.00451)node.37257:0.01958,KC918823.1.1474:0.04106)node.31667:0.02492,((((((((((KT165063.1.919:0.0426,AJ969891.1.919:0.01076)node.98882:0.00541,(AB771432.1.1473:0.00057,HM063952.1.1472:0.00104)node.98881:0.00138)node.89934:0.00072,HQ215546.1.1474:0.04353)node.81351:0.01502,AB850661.1.1473:0.00305)node.72987:0.01012,AJ969892.1.919:0.0147)node.64961:0.00545,KT165217.1.919:0.0101)node.57313:0.00166,KT165103.1.919:0.00952)node.50124:0.01165,((((((AB663392.1.1473:0,CP001688.618477.619949:0)node.89933:0.00057,EF645690.1.1473:0.00104)node.81350:0.00056,KT247954.1.1437:0.02827)node.72986:0.00204,(((JN120801.1.1473:0.00057,AJ277204.1.1325:0.0686)node.89932:0.00057,AB663391.1.1473:0.00057)node.81349:0.00057,(JQ346761.1.1270:0.00394,AQZY01000004.373146.374605:0.00057)node.81348:0.00057)node.72985:0.00323)node.64960:0.00881,KT247950.1.1445:0.01509)node.57312:0.00985,AJ969930.1.919:0.02156)node.50123:0.01758)node.43432:0.0018,((((((AB576122.1.1472:0,AB663399.1.1472:0)node.81347:0.00057,(HF571520.1357977.1359455:0.00057,EF127229.1.1362:0.00358)node.81346:0.00057)node.72984:0.00246,((AB663400.1.1472:0,CP001687.1665958.1667429:0)node.81345:0.00057,AF071880.1.1422:0.00057)node.72983:0.00598)node.64959:0.00461,JN196513.1.1379:0.00836)node.57311:0.02242,(((((KF452262.1.956:0.00335,KF591569.1.1052:0.0859)node.89931:0.01165,KF591565.1.1109:0.00676)node.81344:0.00056,KF591571.1.1093:0.07487)node.72982:0.00293,((((AJ270231.1.1462:0.00367,KT717624.1.1399:0.01815)node.98880:0.0042,KJ644204.1.1455:0.00254)node.89930:0.00187,KJ689291.1.1371:0.00933)node.81343:0.01471,HE604514.1.918:0.02125)node.72981:0.00573)node.64958:0.00372,KC831442.1.1442:0.02361)node.57310:0.00698)node.50122:0.02154,EF690613.1.1440:0.03298)node.43431:0.01108)node.37256:0.00531,((((((HQ400443.1.919:0.01267,JN714454.1.1473:0.03076)node.72980:0.014,HQ400540.1.919:0.0035)node.64957:0.00057,HQ400475.1.907:0.02934)node.57309:0.00057,(AJ969922.1.919:0.01564,KT165038.1.919:0.00715)node.57308:0.01123)node.50121:0.00745,KF452244.1.956:0.01737)node.43430:0.00663,KT165147.1.918:0.03374)node.37255:0.00864)node.31666:0.00403)node.26644:0.00918,((((((KT261634.1.1472:0.02151,KT261633.1.1473:0.0077)node.57307:0.02634,((((KT247974.1.1445:0.00126,KM386641.1.1473:0.00402)node.81342:0.00422,KF434757.1.1473:0.01039)node.72979:0.0021,((((AB108676.1.1473:0,AJ586107.1.1473:0,AB663430.1.1473:0)node.98879:0.00057,(AB072816.1.1473:0.00104,HQ263563.1.1473:0.00314)node.98878:0.00057)node.89929:0.00057,AOIU01000006.1924.3479:0.00057)node.81341:0.00056,((((((((HM159603.1.1473:0.01094,JN714404.1.1473:0.04804)node.148704:0.00451,KT247973.1.1444:0.00305)node.138209:0.00767,(((AB072814.1.1472:0,AB108677.1.1472:0,AJ586108.1.1472:0)node.159406:0.00057,AOIU01000027.12742.14262:0.01393)node.148703:0.00103,(HQ263561.1.1472:0.00524,AF320478.1.1471:0.00322)node.148702:0.00057)node.138208:0.00425)node.127900:0.01306,AF320479.1.1470:0.00831)node.117892:0.00127,AB072815.1.1472:0.00209)node.108226:0.02138,HQ263562.1.1473:0.01231)node.98877:0.00301,HM159602.1.1473:0.01773)node.89928:0.0296,(HQ263564.1.1473:0.00784,JQ937362.1.1472:0.04557)node.89927:0.00305)node.81340:0.02171)node.72978:0.00314)node.64956:0.0065,AF320480.1.1471:0.01822)node.57306:0.01148)node.50120:0.02706,KM496562.1.1381:0.03326)node.43429:0.0177,KT165135.1.919:0.01758)node.37254:0.01138,((((((((((CU467265.1.1348:0.00121,FN391257.1.1346:0.00057)node.108225:0.00056,(LN865053.1.934:0.05497,KT165058.1.920:0.00872)node.108224:0.01063)node.98876:0.00879,HE604631.1.921:0.00767)node.89926:0.02684,KT165083.1.919:0.03125)node.81339:0.01162,EF459702.1.1440:0.04988)node.72977:0.00666,GQ861361.1.922:0.05937)node.64955:0.00572,((((JN714464.1.1470:0.00432,JN714433.1.1470:0.00841)node.89925:0.01632,JN714419.1.1472:0.02347)node.81338:0.00433,(((HQ400429.1.919:0.01229,HQ400559.1.919:0.01345)node.98875:0.01923,EF106661.1.994:0.0241)node.89924:0.00428,(((HQ400454.1.919:0.01371,JN714420.1.1471:0.01392)node.108223:0.00408,HQ400513.1.919:0.01383)node.98874:0.01552,KT165153.1.920:0.01479)node.89923:0.00644)node.81337:0.01258)node.72976:0.0105,((((HQ425153.1.1433:0.02767,KF452268.1.956:0.0419)node.98873:0.00427,((((ARPW01000453.3035.4490:0.00372,KF673168.1.1468:0.01111)node.127899:0.0268,DQ432537.1.1395:0.02686)node.117891:0.02077,((((((FN391276.1.1346:0.00243,FN391262.1.1349:0.00983)node.170400:0.00121,AM947491.1.1346:0.00121)node.159405:0.00228,((CU467261.1.1348:0.04837,AM947489.1.1346:0.00226)node.170399:0.02447,(FN391272.1.1348:0.02004,FN391292.1.1351:0.06509)node.170398:0.01383)node.159404:0.00363)node.148701:0.01263,(FN994985.1.1347:0.0037,FN994982.1.2692:0.00131)node.148700:0.00857)node.138207:0.00134,(((CU467262.1.1344:0.03403,AM947482.1.1343:0.04481)node.159403:0.04562,((FN391256.1.1340:0.0437,APHM01017498.1.1009:0.01839)node.170397:0.00805,AM947490.1.1287:0.00973)node.159402:0.01114)node.148699:0.00365,((((((HQ157625.1.922:0.10045,AM947449.1.1345:0.00376)node.203456:0.02489,AM947450.1.1345:0.0146)node.192402:0.04097,AM947446.1.1344:0.02934)node.181368:0.03058,AM947448.1.1343:0.05188)node.170396:0.02563,CU467264.1.1344:0.00729)node.159401:0.00493,KF814306.1.920:0.02952)node.148698:0.03321)node.138206:0.02732)node.127898:0.00705,(((((CU467268.3.1356:0.00398,AM947488.1.1344:0.00052)node.170395:0.00109,AM947492.1.1346:0.00848)node.159400:0.00559,GQ375005.1.1445:0.01134)node.148697:0.01237,KF673173.1.1444:0.02124)node.138205:0.00284,(HQ425148.1.1427:0.00809,KF234327.1.1358:0.02142)node.138204:0.0074)node.127897:0.00063)node.117890:0.01525)node.108222:0.01367,((LFCJ01011328.2998.4455:0.04719,DQ432493.1.1400:0.02574)node.117889:0.00968,EF690614.1.1438:0.0161)node.108221:0.0101)node.98872:0.02182)node.89922:0.00764,(((LN865034.1.903:0.05653,EF106659.1.938:0.03932)node.108220:0.01954,(KM496558.1.1391:0.03289,KC465577.1.1353:0.01824)node.108219:0.01766)node.98871:0.01518,(((HQ425146.1.1450:0.01526,HQ425160.1.1429:0.01973)node.117888:0.01474,((((((HM159606.1.1390:0.00124,KJ661744.1.1402:0.0074)node.170394:0.02194,KF511745.1.1330:0.065)node.159399:0.00127,AM947493.1.1343:0.00364)node.148696:0.00057,KJ534549.1.1470:0.0013)node.138203:0.01221,((EF690570.1.1438:0.01575,EF690563.1.1439:0.02265)node.148695:0.00855,HM159605.1.1470:0.02432)node.138202:0.00277)node.127896:0.00569,((EF690625.1.1441:0.04926,EF690580.1.1438:0.00212)node.138201:0.00572,EF690638.1.1440:0.01433)node.127895:0.01275)node.117887:0.01444)node.108218:0.00503,(AJ969839.1.917:0.01549,FN391291.1.1344:0.00994)node.108217:0.02373)node.98870:0.00753)node.89921:0.00072)node.81336:0.01654,((((HQ425161.1.1358:0.01091,HQ425162.1.1424:0.00238)node.108216:0.0108,KF673169.1.1420:0.02289)node.98869:0.01962,KF591573.1.1094:0.02777)node.89920:0.00542,JN714423.1.1470:0.01689)node.81335:0.00771)node.72975:0.0032)node.64954:0.00293)node.57305:0.00123,((GQ861370.1.919:0.0363,GQ861364.1.920:0.00786)node.64953:0.02512,GQ861372.1.921:0.03548)node.57304:0.01757)node.50119:0.00877,(((((((FN994968.1.1344:0.00121,FN391278.1.1345:0.00487)node.98868:0.00822,CU467267.3.1356:0.01002)node.89919:0.01536,JQ937358.1.1471:0.00752)node.81334:0.01605,EF106654.1.937:0.01596)node.72974:0.02561,GQ861377.1.920:0.06101)node.64952:0.00667,((KT261639.1.1474:0.01486,KT261638.1.1474:0.00057)node.72973:0.00774,EU722669.1.1444:0.00839)node.64951:0.01472)node.57303:0.00458,EF106670.1.994:0.00904)node.50118:0.00194)node.43428:0.00999,(((((KC465618.1.1352:0.00388,KC465587.1.1353:0.02184)node.72972:0.00293,KM496561.1.1472:0.00466)node.64950:0.00133,KM405436.1.1472:0.01028)node.57302:0.0089,((((KF314042.1.1472:0.00203,KJ184543.1.1472:0.00323)node.81333:0.01092,KF452267.1.953:0.01336)node.72971:0.02255,JN038032.1.1051:0.02176)node.64949:0.00627,((KC465614.1.1352:0.0225,JN714412.1.1471:0.00832)node.72970:0.0118,KJ364597.1.1472:0.04049)node.64948:0.01187)node.57301:0.0048)node.50117:0.01024,((KT247972.1.1430:0.01251,DQ103674.1.1406:0.00688)node.57300:0.03844,KC465609.1.1354:0.05691)node.50116:0.01236)node.43427:0.01924)node.37253:0.00594)node.31665:0.00591,EF106671.1.999:0.0208)node.26643:0.00551)node.22168:0.00368)node.18190:0.01369,(((((((((AB454049.1.1426:0.00444,JX481749.1.1275:0.07523)node.64947:0.00072,HQ215547.1.1474:0.00699)node.57299:0.00513,(KT165074.1.921:0.07382,HQ400502.1.918:0.00646)node.57298:0.03205)node.50115:0.0228,KT165219.1.918:0.08064)node.43426:0.01589,(KM496560.1.1391:0.02862,KM596805.1.1440:0.02861)node.43425:0.03263)node.37252:0.02806,((((((FJ794073.1.1349:0.02264,GU361134.1.1260:0.03358)node.72969:0.01671,FJ897725.1.1369:0.01414)node.64946:0.0128,((LN649995.1.917:0.013,AY994196.1.1383:0.03133)node.72968:0.00493,(KF321825.1.1450:0.04667,DQ309091.1.1371:0.00568)node.72967:0.00639)node.64945:0.01328)node.57297:0.00356,((EF645691.1.1472:0,CP001688.1954831.1956302:0,CP001689.16033.17504:0)node.64944:0.00057,(((((JN120803.1.1473:0.00315,AQZY01000017.102501.103960:0.00057)node.98867:0.00105,JN120802.1.1473:0.0021)node.89918:0.001,EU722674.1.1442:0.01314)node.81332:0.00211,EF533994.1.1419:0.00341)node.72966:0.00633,AQZY01000012.174799.176257:0.00208)node.64943:0.00213)node.57296:0.00057)node.50114:0.00556,D50850.1.1469:0.01709)node.43424:0.03741,KT165068.1.919:0.04484)node.37251:0.04843)node.31664:0.02153,((((((FN391296.1.1343:0.02825,KF591560.1.1072:0.01519)node.64942:0.03147,(((EU869368.1.1233:0.00779,EU869372.1.1232:0.01671)node.81331:0.07108,LN865051.1.902:0.02669)node.72965:0.05449,AJ969886.1.918:0.02417)node.64941:0.04317)node.57295:0.02259,((HE604946.1.1298:0.00648,KJ689296.1.1473:0.00429)node.64940:0.03999,((HE604566.1.919:0.02609,LN865046.1.904:0.09132)node.72964:0.04156,KT165126.1.920:0.048)node.64939:0.01557)node.57294:0.00854)node.50113:0.00992,(KM656492.1.1471:0.02515,KC465613.1.1353:0.0227)node.50112:0.0342)node.43423:0.01922,(((((KJ364596.1.1472:0.00095,KJ364595.1.1472:0.02922)node.72963:0.00719,KJ364594.1.1472:0.0111)node.64938:0.03201,AB671510.1.1473:0.04148)node.57293:0.03391,(KC465579.1.1353:0.03444,KC465617.1.1353:0.0323)node.57292:0.03526)node.50111:0.00826,(HQ197980.1.1440:0.00435,KJ534548.1.1471:0.0011)node.50110:0.05036)node.43422:0.01006)node.37250:0.02259,KT261640.1.1473:0.07461)node.31663:0.013)node.26642:0.02467,KT165136.1.918:0.0839)node.22167:0.00741,(JF449412.1.1478:0.12432,GQ861375.1.920:0.05252)node.22166:0.01917)node.18189:0.00488)node.14763:0.01386,((((((((GQ861365.1.915:0.04207,KC465602.1.1348:0.00635)node.50109:0.01868,EU869367.1.1235:0.09594)node.43421:0.02234,(((((KM979213.1.1436:0.00372,JN714460.1.1472:0.00586)node.72962:0.00993,(KF234338.1.1355:0.03878,GQ374974.1.1443:0.00282)node.72961:0.0083)node.64937:0.0455,(((((((JN714443.1.1466:0.00767,AJ878084.1.1345:0.01068)node.117886:0.00499,((JF950943.1.1383:0.00056,KM258032.1.1008:0.01803)node.127894:0.02004,AJ969920.1.915:0.00511)node.117885:0.0192)node.108215:0.00743,KC465592.1.1351:0.03652)node.98866:0.00501,(((((((((AB576127.1.1467:0,AB663431.1.1467:0,HF582854.26181.27647:0)node.181367:0.00057,AY498645.1.1311:0.00057)node.170393:0.0045,((((JF950944.1.1388:0.00999,JF950945.1.1392:0.01002)node.203455:0.00313,HQ425056.1.1348:0.02228)node.192401:0.00109,FN391279.1.1340:0.02231)node.181366:0.00057,GQ282622.1.1467:0.00211)node.170392:0.00293)node.159398:0.00318,(((((((LN865052.1.906:0.04278,FN391237.1.1353:0.05111)node.225676:0.03543,AJ969815.1.915:0.01116)node.214566:0.00239,AJ270230.1.1461:0.00758)node.203454:0.0022,(JF950947.1.1388:0.00586,JF950946.1.1386:0.00984)node.203453:0.00761)node.192400:0.00118,KT165029.1.915:0.02012)node.181365:0.00453,(((FN391280.1.1340:0.01244,KT165205.1.915:0.01198)node.203452:0.00243,HQ400435.1.915:0.01361)node.192399:0.00274,JN196524.1.1269:0.00296)node.181364:0.00761)node.170391:0.00278,(HQ425159.1.1428:0.00163,FN391281.1.1342:0.00491)node.170390:0.00526)node.159397:0.00108)node.148694:0.00509,(EF106634.1.995:0.01973,EF106633.1.1000:0.00307)node.148693:0.00652)node.138200:0.0037,AJ308005.1.912:0.04305)node.127893:0.0078,KF452250.1.956:0.01536)node.117884:0.00171,((AB663432.1.1467:0,CR936257.214463.215929:0)node.127892:0.00057,D87971.1.1465:0.00211)node.117883:0.01172)node.108214:0.0073,AJ344320.1.914:0.00614)node.98865:0.00419)node.89917:0.00795,((HQ400431.1.915:0.03116,KT165043.1.915:0.01181)node.98864:0.00495,((KT261635.1.1467:0.00898,HQ400465.1.919:0.043)node.108213:0.00135,KT165190.1.915:0.00716)node.98863:0.00149)node.89916:0.0054)node.81330:0.01454,EF690618.1.1445:0.03847)node.72960:0.01395,(GQ861355.1.915:0.04052,HQ400521.1.914:0.04832)node.72959:0.04268)node.64936:0.01279)node.57291:0.00805,(((HE604485.1.919:0.03602,HG475327.1.927:0.07841)node.72958:0.02082,HQ400552.1.916:0.03211)node.64935:0.00834,((JN038022.1.1047:0.00896,HQ400501.1.914:0.01037)node.72957:0.02996,HQ400537.1.915:0.03303)node.64934:0.01507)node.57290:0.00499)node.50108:0.01186,(((((((((KT165095.1.913:0.03017,EF533953.1.1464:0.00361)node.117882:0.00443,HQ400561.1.919:0.05346)node.108212:0.00306,KJ588895.1.1380:0.02001)node.98862:0.00566,EF106641.1.995:0.0023)node.89915:0.00516,((KJ546113.1.1465:0.00662,KJ588896.1.1458:0.03084)node.98861:0.01795,KF814369.1.912:0.01618)node.89914:0.00259)node.81329:0.01565,(JN038024.1.1044:0.01254,HQ400523.1.914:0.00829)node.81328:0.01103)node.72956:0.01445,(((((KT165157.1.914:0.00802,KT165183.1.914:0.01199)node.108211:0.01421,KT165139.1.914:0.00511)node.98860:0.01321,HQ400553.1.914:0.00439)node.89913:0.0018,EF106640.1.987:0.00057)node.81327:0.00772,FN391194.1.1355:0.03737)node.72955:0.00489)node.64933:0.00625,(DQ641742.1.916:0.01378,HG475329.1.927:0.01646)node.64932:0.06367)node.57289:0.0118,((((HQ400562.1.919:0.00677,HQ400427.1.919:0.02814)node.81326:0.08275,DQ337051.1.918:0.0324)node.72954:0.01745,(((KC918832.1.1472:0.01101,HQ400524.1.919:0.00831)node.89912:0.00451,(AB519798.1.1472:0,AB663390.1.1472:0)node.89911:0.00431)node.81325:0.00487,KC918830.1.1373:0.00933)node.72953:0.01581)node.64931:0.01421,((((HQ400421.1.918:0.06095,HQ400411.1.916:0.01218)node.89910:0.05332,((HQ738837.1.1343:0.0067,HQ738834.1.1349:0.02415)node.98859:0.00234,LT009694.1.1297:0.00914)node.89909:0.02788)node.81324:0.00989,HQ400452.1.918:0.0363)node.72952:0.00587,((HQ400438.1.919:0.01631,HQ400551.1.919:0.00175)node.81323:0.00641,AY341288.1.917:0.02556)node.72951:0.02231)node.64930:0.00922)node.57288:0.01652)node.50107:0.00356)node.43420:0.004)node.37249:0.01228,(HQ400544.1.919:0.01141,KF452238.1.956:0.02434)node.37248:0.05006)node.31662:0.00969,KT165079.1.914:0.02639)node.26641:0.0139,(((((((((((((KJ011554.1.1470:0.04668,AB074565.1.1473:0.00209)node.117881:0.00057,(((JX982771.1.1442:0.00308,AB603514.1.1449:0.00057)node.138199:0.00057,((((((((KC354400.1.925:0.00954,KC354399.1.924:0.04517)node.214565:0.00767,KC354388.1.923:0.00642)node.203451:0.00342,((KC354386.1.927:0.01374,KC354393.1.935:0.02251)node.214564:0.01031,KC354385.1.904:0.02373)node.203450:0.00572)node.192398:0.01438,FJ609945.1.908:0.00556)node.181363:0.00848,((KP751338.1.1421:0.01141,KP751341.1.1419:0.0063)node.192397:0.00057,HQ425114.1.1447:0.00121)node.181362:0.01011)node.170389:0.00056,AB285020.1.1375:0.01951)node.159396:0.00057,(KX261427.1.1431:0.01865,JQ015378.1.1439:0.01099)node.159395:0.00115)node.148692:0.00057,AB074299.1.1473:0.00105)node.138198:0.00057)node.127891:0.00057,(AB074301.1.1473:0,AB081731.1.1473:0,AJ496185.1.1473:0,AB545861.1.1473:0,AE004437.1875505.1876977:0,KC854794.1.1473:0,AB663361.1.1473:0,AB663362.1.1473:0,AB663363.1.1473:0,AM774415.1863622.1865094:0)node.127890:0.00057)node.117880:0.00056)node.108210:0.00057,((JX067393.1.1353:0.01407,JX067388.1.1463:0.00222)node.117879:0.01109,AB285008.1.1351:0.01228)node.108209:0.00057)node.98858:0.01367,(((((((AY987828.1.1441:0.01793,AY987824.1.1442:0.01427)node.159394:0.00221,(AY987822.1.1445:0.0075,AY987827.1.1444:0.00547)node.159393:0.00124)node.148691:0.00055,AY987825.1.1439:0.01214)node.138197:0.00057,(FN994978.1.1345:0.07428,KP076310.1.1338:0.02785)node.138196:0.01076)node.127889:0.00056,KC914879.1.1473:0.00139)node.117878:0.00324,AJ969927.1.919:0.00534)node.108208:0.00091,((HM159604.1.1374:0.03382,EU722667.1.1443:0.00499)node.117877:0.00297,FN391275.1.1345:0.00737)node.108207:0.00057)node.98857:0.00297)node.89908:0.00378,JN227880.1.1302:0.0035)node.81322:0.00156,((AB477970.1.1433:0.00057,DQ256409.1.1396:0.00057)node.89907:0.00057,AB663359.1.1473:0.00057)node.81321:0.00056)node.72950:0.01588,CP007060.191367.192843:0.0189)node.64929:0.00827,(((((((((((KR857506.1.1029:0.00871,AJ319559.1.1007:0.00175)node.159392:0.00863,AJ319551.1.1007:0.00528)node.148690:0.00056,AJ319555.1.1007:0.00528)node.138195:0.00853,(AJ878082.1.1372:0.01296,AJ319558.1.1007:0.00351)node.138194:0.00182)node.127888:0.00365,AJ319554.1.1007:0.00352)node.117876:0.00054,(AJ319552.1.1008:0.00176,AJ878079.1.1350:0.00063)node.117875:0.00055)node.108206:0.00057,AJ319560.1.1007:0.00883)node.98856:0.00057,KJ917623.1.1386:0.00057)node.89906:0.00056,((AJ548827.1.1473:0,AB663360.1.1472:0)node.98855:0.00105,AB935417.1.1473:0.00057)node.89905:0.00057)node.81320:0.00106,(((KM258075.1.1298:0.01044,KM258072.1.1295:0.00782)node.98854:0.02376,KM258080.1.1323:0.00057)node.89904:0.01783,KU947978.1.1273:0.02147)node.81319:0.00115)node.72949:0.0032,BCMZ01000001.2565158.2566617:0.00311)node.64928:0.0062)node.57287:0.00057,(((HE604640.1.920:0.01812,JN714429.1.1474:0.00363)node.72948:0.00562,KM258096.1.1031:0.00475)node.64927:0.00305,KT165215.1.971:0.01612)node.57286:0.00178)node.50106:0.00588,KC918831.1.1373:0.01991)node.43419:0.01164,GQ861388.1.921:0.04144)node.37247:0.01757,((AB454051.1.1420:0.00771,AB663433.1.1473:0.00057)node.43418:0.00682,HE604526.1.919:0.00862)node.37246:0.03452)node.31661:0.00986,(((KM257974.1.928:0.01389,DQ336966.1.919:0.04004)node.43417:0.09237,AB844670.1.1473:0.0251)node.37245:0.01914,(((((((KT165055.1.919:0.0047,HQ400492.1.919:0.02552)node.81318:0.00328,HQ400511.1.919:0.01421)node.72947:0.00659,JN714426.1.1473:0.00831)node.64926:0.0016,AJ347778.1.1498:0.01939)node.57285:0.00235,JN038044.1.1050:0.00854)node.50105:0.01158,(KF452282.1.955:0.00056,KF452277.1.945:0.00432)node.50104:0.04538)node.43416:0.02357,(((((AB698665.1.1475:0,AB372515.1.1475:0)node.72946:0.00057,JN227878.1.1448:0.00213)node.64925:0.01034,AB698657.1.1475:0.01064)node.57284:0.00908,((((AB698656.1.1476:0.00104,AB372513.1.1476:0.00057)node.81317:0.00702,AB820301.1.1477:0.00698)node.72945:0.00789,(((AB371717.1.1474:0,AB663350.1.1474:0)node.89903:0.00057,BANO01000323.263.1722:0.00057)node.81316:0.00935,AB729129.1.1474:0.00867)node.72944:0.00127)node.64924:0.00603,(AB372514.1.1473:0.00104,AB693105.1.1474:0.00105)node.64923:0.0037)node.57283:0.00181)node.50103:0.01788,(AB550130.1.1473:0.00766,AB698661.1.1473:0.0118)node.50102:0.00405)node.43415:0.0582)node.37244:0.01624)node.31660:0.01327)node.26640:0.02403)node.22165:0.01365,(((((((((((((KM875610.1.1486:0.00554,CP011564.1977404.1978844:0.00555)node.108205:0.00371,((KM875609.1.1442:0.00474,HE604493.1.919:0.02315)node.117874:0.00712,EU722663.1.1444:0.00275)node.108204:0.00317)node.98853:0.00113,((((HE604469.1.919:0.00711,HE604567.1.919:0.00544)node.127887:0.00538,(((KT165165.1.919:0.00937,KC465581.1.1353:0.0391)node.148689:0.01062,KT165111.1.919:0.00573)node.138193:0.017,HE604472.1.919:0.00537)node.127886:0.01033)node.117873:0.00057,AJ969820.1.919:0.01999)node.108203:0.00346,(HE604537.1.920:0.00537,HE604580.1.919:0.00178)node.108202:0.00358)node.98852:0.00058)node.89902:0.00554,EU722665.1.1444:0.02399)node.81315:0.00057,KC465603.1.1354:0.01083)node.72943:0.0017,(((KP204835.1.1451:0.00341,KF591563.1.1102:0.01306)node.89901:0.00613,KF452241.1.955:0.00345)node.81314:0.00056,KC465585.1.1355:0.00243)node.72942:0.00746)node.64922:0.00174,HQ425182.1.1418:0.00787)node.57282:0.0037,KC465583.1.1355:0.00734)node.50101:0.03566,KC465616.1.1405:0.0201)node.43414:0.0121,AJ969923.1.920:0.02086)node.37243:0.01059,HE604636.1.919:0.01664)node.31659:0.01473,(((((HQ425185.1.1417:0.01762,FN391285.1.1355:0.00506)node.57281:0.00637,KC465582.1.1354:0.00724)node.50100:0.00126,DQ103670.1.1408:0.00572)node.43413:0.00368,(HQ425150.1.1432:0.0079,AJ969867.1.919:0.0078)node.43412:0.00791)node.37242:0.00281,KM278662.1.926:0.01722)node.31658:0.01322)node.26639:0.00679,((EU722666.1.1246:0.00907,JN714413.1.1471:0.00591)node.31657:0.00231,(HE604550.1.919:0.01084,HE604499.1.919:0.00453)node.31656:0.00799)node.26638:0.00378)node.22164:0.02157)node.18188:0.02433,((JN714424.1.1473:0.06938,HQ425157.1.1423:0.04501)node.22163:0.0142,(((((EF690633.1.1439:0.00266,EF690566.1.1438:0.00408)node.43411:0.02548,((((KT165120.1.919:0.014,EF690605.1.1439:0.00768)node.64921:0.01777,EF690620.1.1450:0.00892)node.57280:0.0064,EF690615.1.1450:0.01251)node.50099:0.00555,EF690576.1.1439:0.02294)node.43410:0.01203)node.37241:0.05383,KT165132.1.915:0.08391)node.31655:0.01423,JN714422.1.1472:0.03759)node.26637:0.02515,((((HQ400486.1.919:0.03625,HQ400565.1.918:0.04838)node.43409:0.00903,KT165112.1.919:0.12709)node.37240:0.00745,((((((KT165024.1.920:0.02525,KT165151.1.919:0.03024)node.72941:0.01467,KT165040.1.920:0.01906)node.64920:0.0084,HQ400471.1.907:0.0332)node.57279:0.01027,((HQ400495.1.919:0.0359,HQ400483.1.919:0.01588)node.64919:0.01771,((((KT165227.1.919:0.00501,HQ400508.1.919:0.01112)node.89900:0.00179,((((((HQ400490.1.919:0.02869,HQ400567.1.919:0.0041)node.138192:0.00863,(KT165037.1.919:0.01166,KT165091.1.919:0.01174)node.138191:0.0182)node.127885:0.00781,HQ400441.1.919:0.0156)node.117872:0.00696,HQ400462.1.919:0.01392)node.108201:0.00472,KT165213.1.919:0.00711)node.98851:0.00057,JN714431.1.1473:0.0046)node.89899:0.00163)node.81313:0.0027,EF106647.1.922:0.00945)node.72940:0.00057,KT165090.1.919:0.00391)node.64918:0.00419)node.57278:0.00718)node.50098:0.01418,((KT165161.1.919:0.01168,HQ400533.1.919:0.0063)node.57277:0.0202,((HQ400520.1.919:0.00678,KT165115.1.919:0.01121)node.64917:0.0104,(KT165071.1.919:0.0217,KT165110.1.919:0.00384)node.64916:0.00969)node.57276:0.00469)node.50097:0.04644)node.43408:0.00676,(((((((((HQ400525.1.920:0.02588,KT165057.1.919:0.05507)node.108200:0.00313,KT165032.1.920:0.00979)node.98850:0.01168,(((HQ400558.1.920:0.01152,KT165034.1.920:0.01375)node.117871:0.00213,KT165155.1.920:0.02352)node.108199:0.00585,KT165107.1.920:0.01805)node.98849:0.0067)node.89898:0.00798,HQ400473.1.908:0.0273)node.81312:0.00363,HQ400480.1.920:0.02041)node.72939:0.00593,KT165086.1.920:0.03377)node.64915:0.00626,((KT165100.1.920:0.01454,HQ400463.1.920:0.02192)node.72938:0.00169,KT165224.1.920:0.00058)node.64914:0.01585)node.57275:0.02557,JN714463.1.1472:0.02639)node.50096:0.00872,((((((KT165027.1.919:0.04039,KT165059.1.920:0.02092)node.89897:0.00629,KT165023.1.920:0.011)node.81311:0.01085,KT165214.1.920:0.01958)node.72937:0.0353,KT165028.1.920:0.01988)node.64913:0.01398,(HE604535.1.922:0.02322,HQ400550.1.918:0.04438)node.64912:0.00618)node.57274:0.00587,(((CETM01003252.1306.2764:0.01051,FJ980971.1.919:0.00926)node.72936:0.00527,AY856363.1.1409:0.01051)node.64911:0.01104,LC031493.1.1128:0.02569)node.57273:0.0801)node.50095:0.00798)node.43407:0.00543)node.37239:0.00497)node.31654:0.00541,(((((KF234305.1.919:0.03358,KF673167.1.1439:0.03289)node.57272:0.01085,HQ425149.1.1433:0.02534)node.50094:0.03978,JN714452.1.1472:0.02985)node.43406:0.00851,HQ400535.1.919:0.04981)node.37238:0.00568,(KT165076.1.919:0.03857,EF690577.1.1440:0.01828)node.37237:0.0272)node.31653:0.01248)node.26636:0.00592)node.22162:0.0085)node.18187:0.00662)node.14762:0.00746)node.11776:0.01039)node.9219:0.01139,(((KT165185.1.919:0.04848,KT165194.1.919:0.04085)node.14761:0.01168,KT165047.1.919:0.04431)node.11775:0.01328,(((JN038018.1.1052:0.0146,JN038023.1.1050:0.00182)node.18186:0.01405,HQ400498.1.919:0.00056)node.14760:0.01294,HQ400526.1.918:0.02432)node.11774:0.03407)node.9218:0.0161)node.7102:0.00639)node.5364:0.01174,(JQ237118.1.1475:0.00314,KC918824.1.1475:0.00057)node.5363:0.04499)node.3967:0.01716,KT165121.1.918:0.04994)node.2876:0.02916,((HQ400437.1.919:0.02761,HQ400455.1.907:0.04243)node.3966:0.03161,KT165067.1.920:0.05176)node.2875:0.03867)node.2018:0.05556)node.1396:0.13515,(((HQ425145.1.1433:0.01042,HQ425163.1.1424:0.01251)node.2874:0.03111,(FJ536516.1.1384:0.01393,KF452279.1.953:0.01655)node.2873:0.03007)node.2017:0.02162,FJ536506.1.1144:0.13235)node.1395:0.1579)node.941:0.04579)node.636:0.02436,((((((CP002737.1090341.1091810:0,CP002737.1395857.1397326:0)node.3965:0.00057,((((((((AY766310.1.1307:0.01617,AY766312.1.1237:0.03919)node.22161:0.00551,AY766311.1.1326:0.03399)node.18185:0.00664,AY766308.1.1400:0.01676)node.14759:0.00189,AY766309.1.1281:0.00924)node.11773:0.00472,AY766306.1.1274:0.01905)node.9217:0.00057,AY766320.1.1342:0.03444)node.7101:0.00528,AY766307.1.1361:0.02138)node.5362:0.00911,DQ857981.1.950:0.01275)node.3964:0.00168)node.2872:0.00286,((((((((((DQ785506.1.929:0.05186,DQ785485.1.923:0.00739)node.26635:0.01502,KC442805.1.917:0.00727)node.22160:0.0014,((CP000742.155.1619:0,CP000742.1041673.1043137:0,CP000742.1213599.1215063:0,CP000742.1245385.1246849:0)node.26634:0.00056,AY196675.1.1257:0.00131)node.22159:0.02261)node.18184:0.01206,(((KC139247.1.1400:0.00057,AB622731.1.956:0.11925)node.26633:0.00056,(((BX950229.3402.4793:0,BX950229.8443.9834:0,BX950229.40534.41925:0)node.37236:0.00057,(((AY454746.1.1054:0.04868,JQ346753.1.1262:0.00605)node.50093:0.00056,DQ857979.1.900:0.02356)node.43405:0.00057,JQ405263.1.1492:0.03162)node.37235:0.00056)node.31652:0.00057,CP002913.3339.4820:0.00057)node.26632:0.00056)node.22158:0.00515,((CP000609.1594066.1595530:0,CP000609.1628713.1630177:0,CP000609.1633756.1635220:0,CP000867.859137.860601:0,CP000867.891447.892911:0,CP000867.896488.897952:0)node.26631:0.00057,(CP000745.958998.960462:0,CP000745.964038.965502:0,CP000745.996345.997809:0)node.26630:0.00104)node.22157:0.00112)node.18183:0.01181)node.14758:0.00625,((KC139248.1.1398:0.00057,DQ857959.1.950:0.10115)node.18182:0.0057,((CP002057.1534651.1536117:0,CP002057.1574464.1575930:0)node.22156:0.00057,U38488.1.1415:0.00057)node.18181:0.00296)node.14757:0.0507)node.11772:0.03208,((((FN356377.1.1440:0.02592,FN356378.1.1441:0.03278)node.22155:0.00056,(EU573146.1.914:0.05981,M59128.1.1452:0.00057)node.22154:0.00054)node.18180:0.00057,AQXV01000039.56.1511:0.00057)node.14756:0.00121,EU573145.1.925:0.0296)node.11771:0.0244)node.9216:0.01715,((((((CP000743.1194635.1196101:0.00057,CP000743.1230173.1231639:0.00104)node.26629:0.00057,DQ195164.1.1394:0.00057)node.22153:0.00057,U39016.1.1419:0.00057)node.18179:0.00676,AB496492.1.914:0.03707)node.14755:0.03832,((((CP002792.762570.764038:0.00104,CP002792.716965.718433:0.00057)node.26628:0.00057,AB057722.1.1392:0.00114)node.22152:0.00136,AB177277.1.914:0.01637)node.18178:0.0053,AF356628.1.1400:0.00525)node.14754:0.00318)node.11770:0.00746,(AB496494.1.923:0.04159,AJ969475.1.1411:0.01009)node.11769:0.03359)node.9215:0.0063)node.7100:0.01403,AB095134.1.1060:0.13408)node.5361:0.02214,AB095120.1.1050:0.00122)node.3963:0.05529,((AB100884.1.1374:0.00316,AB095167.1.1171:0.00057)node.5360:0.00629,AGJL01000032.16057.17525:0.00057)node.3962:0.00393)node.2871:0.01135)node.2016:0.04663,(((APMM01000060.207.1679:0.00057,FJ766848.1.1378:0.00056)node.3961:0.00213,AQUK01000001.274077.275551:0.00057)node.2870:0.0311,((((AB235312.1.1203:0.00714,AB235343.1.1040:0.00355)node.7099:0.01111,(JX507279.1.926:0.08367,AB235344.1.925:0.02034)node.7098:0.02638)node.5359:0.00436,((((CP001901.99804.101277:0,CP001901.1434972.1436445:0)node.11768:0.00056,((DQ228625.1.1358:0.06304,DQ857969.1.950:0.04543)node.14753:0.00704,((((AB603516.1.1458:0.00105,L77117.157985.159459:0.00057)node.26627:0.00057,L77117.638452.639929:0.00057)node.22151:0.00069,((CP001696.191479.192950:0,CP001696.1013466.1014937:0)node.26626:0.00312,AF056938.1.1398:0.00458)node.22150:0.00666)node.18177:0.00403,(((CP001787.622145.623614:0,CP001787.1573365.1574834:0)node.26625:0.00056,AF051404.1.1424:0.0089)node.22149:0.01899,AF356634.1.1445:0.00499)node.18176:0.0165)node.14752:0.00057)node.11767:0.00057)node.9214:0.00231,(CP009149.1602677.1604155:0.00104,CP009149.1174884.1176362:0.00057)node.9213:0.00186)node.7097:0.004,AB095168.1.1180:0.01116)node.5358:0.00326)node.3960:0.01014,(((AF025822.1.1429:0.00056,DQ857968.1.950:0.02626)node.7096:0.00525,(CP002009.898894.900371:0,CP002009.1153919.1155396:0)node.7095:0.00057)node.5357:0.00348,((AF547621.1.1409:0.00793,AB095118.1.1050:0.02915)node.7094:0.03371,((AJ969471.1.1434:0.00865,AJ969469.1.1423:0.00443)node.9212:0.00057,(AJ969473.1.1424:0.04921,AB496477.1.923:0.00603)node.9211:0.00057)node.7093:0.00563)node.5356:0.00423)node.3959:0.01231)node.2869:0.01011)node.2015:0.01917)node.1394:0.06908,(((((EU635926.1.1306:0.06564,FR852921.1.920:0.02837)node.5355:0.01207,(((AB235348.1.916:0.06834,FR852950.1.924:0.0379)node.9210:0.00625,(((((((((CP003168.1246328.1247697:0.00119,FR865179.1.1436:0.00245)node.43404:0.00828,AY251064.1.1407:0.00371)node.37234:0.00492,FR865180.1.1423:0.00749)node.31651:0.0028,FR865186.1.1424:0.00056)node.26624:0.00125,(((ABSD01000024.278162.279626:0,CP001941.1422348.1423820:0)node.37233:0.00427,EU107487.1.959:0.01064)node.31650:0.00104,AB019741.1.1409:0.00684)node.26623:0.00206)node.22148:0.00212,AB019742.1.1405:0.01147)node.18175:0.00494,(((((((JQ073023.1.921:0.00558,AF068820.1.1410:0.00309)node.50092:0.00661,(((((((AY251065.1.1426:0.00557,DQ082976.1.1398:0.01508)node.98848:0.00327,DQ082975.1.1447:0.00872)node.89896:0.00817,AB247822.1.918:0.03506)node.81310:0.00057,DQ118403.32210.33682:0.01166)node.72935:0.00254,DQ118404.19062.20535:0.01008)node.64910:0.00811,(FR865185.1.1424:0.00618,AB293234.1.1316:0.01213)node.64909:0.00813)node.57271:0.00365,DQ082964.1.1040:0.00684)node.50091:0.00057)node.43403:0.00122,JX507278.1.921:0.01086)node.37232:0.00333,AB629606.1.903:0.01288)node.31649:0.00217,(AB167486.1.920:0.03705,AB019740.1.1330:0.00762)node.31648:0.01462)node.26622:0.00774,AF356635.1.1411:0.00575)node.22147:0.00397,KJ563960.1.906:0.01318)node.18174:0.00258)node.14751:0.00239,(AB177273.1.919:0.00724,AB019739.1.1409:0.00478)node.14750:0.00345)node.11766:0.0115,(((AB293232.1.1321:0.03861,AB629616.1.920:0.00891)node.18173:0.00833,FR852934.1.922:0.00536)node.14749:0.0083,AB167498.1.919:0.02374)node.11765:0.00098)node.9209:0.01054)node.7092:0.01246,(((((((((AB931007.1.1338:0.005,AB931040.1.1338:0.03484)node.37231:0.00802,((AY350608.1.1001:0.0173,AY350609.1.986:0.01791)node.43402:0.01032,M38637.979.2449:0.0043)node.37230:0.00231)node.31647:0.01106,((AJ299215.1.1411:0.00652,AF339746.1.1402:0.00057)node.37229:0.00057,BA000011.1518773.1520246:0.00057)node.31646:0.00815)node.26621:0.01843,EF535324.1.1006:0.0359)node.22146:0.05682,DQ451876.1.1311:0.09836)node.18172:0.00573,(((((((((((AF544220.1.1336:0.00119,AF544219.1.1438:0.01316)node.81309:0.00381,DQ303249.1.1440:0.01369)node.72934:0.00343,KJ907756.1.1470:0.00291)node.64908:0.00259,KC537449.1.916:0.01906)node.57270:0.00334,(KC537497.1.916:0.03362,KC537510.1.916:0.03355)node.57269:0.0109)node.50090:0.01983,KC537530.1.915:0.019)node.43401:0.0092,(((((((((EU370309.1.1441:0.00142,HQ916664.1.1060:0.02745)node.108198:0.00319,HQ916666.1.1064:0.02779)node.98847:0.00057,KP204537.1.1441:0.01021)node.89895:0.00293,KF225678.1.915:0.00733)node.81308:0.00378,KC537625.1.916:0.02453)node.72933:0.00122,((KC537509.1.916:0.01795,KC537595.1.916:0.01226)node.81307:0.00695,(KC537584.1.916:0.04241,KC537563.1.916:0.00566)node.81306:0.00842)node.72932:0.00057)node.64907:0.00851,KC537569.1.917:0.06398)node.57268:0.01604,KC537598.1.916:0.00782)node.50089:0.01478,KC537696.1.916:0.02629)node.43400:0.01278)node.37228:0.00377,KC537697.1.916:0.02309)node.31645:0.01218,((((((((ATME01000006.96406.97861:0.00109,DQ901271.1.1122:0.01952)node.81305:0.00215,(((((KC537654.1.916:0.01844,KC537534.1.916:0.00348)node.117870:0.05481,KC537705.1.915:0.00522)node.108197:0.02309,KC537607.1.916:0.01752)node.98846:0.00646,EF441874.1.1285:0.01662)node.89894:0.00581,KF225659.1.913:0.02395)node.81304:0.00364)node.72931:0.02302,KC537455.1.915:0.01971)node.64906:0.01038,((((AB600346.1.1343:0.01076,KC537525.1.916:0.01313)node.89893:0.02066,KC537680.1.918:0.01982)node.81303:0.02178,(((ACXJ01011147.6142.7598:0.0262,KC537519.1.916:0.03719)node.98845:0.01691,(ATDV01000004.242212.243667:0.00418,KF225693.1.915:0.01919)node.98844:0.00135)node.89892:0.00612,(HM754568.1.1025:0.00172,HM754571.1.1025:0.00701)node.89891:0.023)node.81302:0.01029)node.72930:0.02946,KF225695.1.914:0.012)node.64905:0.01596)node.57267:0.01512,KC537489.1.916:0.0383)node.50088:0.01998,KC537548.1.915:0.01081)node.43399:0.00377,KC537674.1.915:0.03518)node.37227:0.02715,(KC537638.1.914:0.0449,AUZY01009667.1.946:0.04159)node.37226:0.02872)node.31644:0.00721)node.26620:0.01312,((((((((((EF446195.1.1442:0.00824,FN429060.1.954:0.01437)node.89890:0.00056,KJ907757.1.1470:0.00056)node.81301:0.00351,AF544221.1.1448:0.0573)node.72929:0.02026,KC537541.1.916:0.03584)node.64904:0.00607,ACXJ01010134.1076.2532:0.00204)node.57266:0.01225,((((AF544222.1.1355:0.04682,ATMF01000013.16727.18183:0.00057)node.81300:0.00134,KC537703.1.915:0.00352)node.72928:0.00119,JF737904.1.1111:0.08686)node.64903:0.00437,(((FN429059.1.1046:0.00057,AY702824.1.1046:0.01834)node.81299:0.01882,AB600341.1.1343:0.0062)node.72927:0.00056,DQ523826.1.1121:0.00433)node.64902:0.00811)node.57265:0.00579)node.50087:0.00895,AB600352.1.1343:0.02523)node.43398:0.00564,((((FR683003.1.991:0.00056,KC537590.1.917:0.00056)node.64901:0.01001,(EF600911.1.1121:0.00424,EF600907.1.1120:0.04302)node.64900:0.02108)node.57264:0.00331,EU419171.1.1033:0.00715)node.50086:0.01492,KP204533.1.1441:0.01551)node.43397:0.06087)node.37225:0.00783,CP009479.367216.368694:0.04228)node.31643:0.01427,((((((EF441875.1.1273:0.00988,KF225660.1.915:0.01909)node.64899:0.00357,EU370308.1.1440:0.00538)node.57263:0.00189,KF225694.1.915:0.00181)node.50085:0.00904,((AM503917.1.953:0.01562,AF544223.1.1433:0.004)node.57262:0.00056,KJ907755.1.1470:0.00106)node.50084:0.00426)node.43396:0.02286,FN429063.1.1045:0.01276)node.37224:0.02318,(((AB600337.1.1345:0.00707,KC537655.1.918:0.00725)node.50083:0.02486,KF225665.1.915:0.04927)node.43395:0.01372,AB600348.1.1343:0.06521)node.37223:0.01667)node.31642:0.0107)node.26619:0.00524)node.22145:0.00832,((((((KC537681.1.916:0.03905,KC537678.1.916:0.06388)node.50082:0.00385,KC537694.1.916:0.00636)node.43394:0.04137,KC537712.1.916:0.0259)node.37222:0.0038,(((KC537522.1.916:0.00368,KC537642.1.916:0.00351)node.50081:0.00181,((((DQ857289.1.1122:0.00485,EF600906.1.1121:0.01455)node.72926:0.01894,KC537708.1.916:0.01084)node.64898:0.00684,KC537505.1.916:0.0079)node.57261:0.00717,((FJ216449.1.1314:0.04597,KC537443.1.916:0.03549)node.64897:0.01013,((((KC537500.1.916:0.00572,KC537445.1.916:0.06264)node.89889:0.02459,KC537706.1.916:0.0095)node.81298:0.01638,(KC537535.1.916:0.0018,KC537477.1.916:0.00589)node.81297:0.00987)node.72925:0.00057,(((((((((KC537469.1.915:0.0006,KC537723.1.915:0.0036)node.148688:0.00119,KC537728.1.916:0.00179)node.138190:0.00166,(KC537475.1.916:0.00179,KC537479.1.916:0.0054)node.138189:0.00057)node.127884:0.00179,KC537729.1.916:0.00346)node.117869:0.00057,((KC537478.1.917:0.01082,KC537731.1.916:0.00359)node.127883:0.00175,(KC537459.1.916:0.00179,KC537732.1.916:0.00358)node.127882:0.00057)node.117868:0.00179)node.108196:0.00057,KC537476.1.916:0.00539)node.98843:0.00179,((((((((KC537431.1.916:0.00719,KC537565.1.916:0.00901)node.170388:0.00057,((((((((((((((((AY907888.1.1445:0.00238,AM943980.1.1341:0.00121)node.328971:0.00127,DQ523825.1.966:0.01869)node.319481:0.00056,BBDK01000008.8272.9728:0.00056)node.309746:0.02591,(FN386449.1.953:0.0073,KC537538.1.916:0.00057)node.309745:0.02552)node.299809:0.01117,(FN820439.1.1472:0.00569,EU419159.1.1033:0.0123)node.299808:0.01283)node.289631:0.0036,((KM410308.1.1451:0.01078,FR682998.1.991:0.01434)node.299807:0.00371,EU419178.1.1033:0.0132)node.289630:0.00647)node.279327:0.01417,DQ303255.1.1440:0.00858)node.268854:0.00338,KJ907761.1.1470:0.00906)node.258226:0.00125,KP204544.1.1441:0.00682)node.247556:0.00209,KC537645.1.916:0.00602)node.236731:0.00601,CP004145.726048.727518:0.00114)node.225675:0.00056,(KJ847278.1.938:0.01839,JQ346763.1.1261:0.00057)node.225674:0.00731)node.214563:0.00056,AJ224936.1.1453:0.00057)node.203449:0.00331,KC537615.1.916:0.0036)node.192396:0.00188,KC537726.1.916:0.00955)node.181361:0.00444,KC537456.1.916:0.00661)node.170387:0.00056)node.159391:0.00221,(((((KC537618.1.916:0.04301,KC537485.1.916:0.00901)node.203448:0.01542,((((KC537532.1.915:0.01283,KC537486.1.914:0.02399)node.236730:0.00876,KC537720.1.915:0.0275)node.225673:0.00208,((KC537685.1.918:0.02115,KC537670.1.915:0.0382)node.236729:0.01469,(KC537528.1.915:0.03278,DQ499225.1.990:0.00898)node.236728:0.00545)node.225672:0.01128)node.214562:0.00531,KC537558.1.916:0.05211)node.203447:0.00612)node.192395:0.00566,(((KC537458.1.916:0.00319,KC537457.1.916:0.09071)node.214561:0.00056,DQ857288.1.1122:0.02477)node.203446:0.05368,KC537490.1.914:0.02771)node.192394:0.0631)node.181360:0.00728,KC537599.1.916:0.0127)node.170386:0.01521,KC537527.1.916:0.00544)node.159390:0.00685)node.148687:0.00056,(KC537539.1.917:0.00696,DQ303256.1.1441:0.00199)node.148686:0.00056)node.138188:0.00057,KC537652.1.916:0.00358)node.127881:0.00057,KC537433.1.916:0.00358)node.117867:0.00057,(KC537494.1.916:0.01265,KC537657.1.916:0.00359)node.117866:0.0018)node.108195:0.00057,KC537446.1.916:0.00538)node.98842:0.00057)node.89888:0.00057,(((((((KC537488.1.916:0,KC537491.1.916:0)node.148685:0.01209,KC537471.1.916:0.00961)node.138187:0.00719,KC537495.1.916:0.00057)node.127880:0.00534,KC537502.1.916:0.01945)node.117865:0.00318,KC537666.1.917:0.01129)node.108194:0.00213,KC537516.1.916:0.00057)node.98841:0.00519,KC537493.1.916:0.01062)node.89887:0.0038)node.81296:0.03948,KC537540.1.916:0.00536)node.72924:0.00423)node.64896:0.00057)node.57260:0.0128)node.50080:0.0012)node.43393:0.02401,(((KC537684.1.916:0.00796,KC537736.1.916:0.02516)node.57259:0.00768,KC537631.1.916:0.01542)node.50079:0.01295,((KC537727.1.916:0.03334,KC537462.1.916:0.01298)node.57258:0.01769,KC537721.1.917:0.02174)node.50078:0.01313)node.43392:0.01421)node.37221:0.00056)node.31641:0.01758,KC537734.1.916:0.0994)node.26618:0.01472,(X84901.1.1470:0.00528,AE017261.470727.472195:0.00205)node.26617:0.06885)node.22144:0.0265)node.18171:0.01526)node.14748:0.02208,AB269873.1.1370:0.03804)node.11764:0.08483,((((((((((AB930994.1.1340:0.01783,AB931065.1.1348:0.00217)node.57257:0.00057,(AB600331.1.1348:0.01688,AQVK01000046.1388.2849:0.00873)node.57256:0.00398)node.50077:0.01058,AB931000.1.1340:0.00592)node.43391:0.0012,FJ358716.1.976:0.02794)node.37220:0.00662,AB931004.1.1340:0.0026)node.31640:0.00386,AB930983.1.1340:0.00906)node.26616:0.0051,AB930964.1.1335:0.00886)node.22143:0.01978,(((((((KC537715.1.921:0.02406,KC537730.1.920:0.02066)node.57255:0.02736,KC537571.1.920:0.01575)node.50076:0.00231,ATMD01000004.274550.276010:0.00183)node.43390:0.00748,HQ916665.1.1063:0.0672)node.37219:0.03682,AB600339.1.1348:0.02632)node.31639:0.01639,AB931003.1.1336:0.00521)node.26615:0.00877,(((AB930993.1.1340:0.00056,AB931014.1.1340:0.02217)node.37218:0.01528,AB600329.1.1348:0.00853)node.31638:0.01705,JX989254.1.1365:0.01671)node.26614:0.00632)node.22142:0.03381)node.18170:0.01788,((AB930991.1.1340:0.03942,JX428648.1.1034:0.00149)node.22141:0.01696,JX428646.1.1038:0.01308)node.18169:0.00599)node.14747:0.05637,JX428650.1.1034:0.03167)node.11763:0.05359)node.9208:0.03601,(((((((HQ395727.1.1404:0.01789,HQ395730.1.1402:0.01712)node.31637:0.00412,HM150070.1.916:0.00057)node.26613:0.01856,AB931011.1.1341:0.00565)node.22140:0.00278,(AB600332.1.1349:0.0063,AB600359.1.917:0.00182)node.22139:0.0082)node.18168:0.01313,HQ395731.1.1406:0.02924)node.14746:0.04638,((AF402985.1.990:0.01206,JX989264.1.1450:0.01081)node.18167:0.0297,((((((AF325184.1.1330:0.03763,AY882711.1.1317:0.00406)node.43389:0.00135,HM150141.1.918:0.0108)node.37217:0.01457,FJ797333.1.1312:0.00964)node.31636:0.00561,HM150110.1.917:0.00851)node.26612:0.00256,(HQ395732.1.1406:0.01095,HM150129.1.917:0.00721)node.26611:0.00644)node.22138:0.023,(((AY627856.1.1327:0.00371,AY627862.1.1438:0.00325)node.31635:0.00194,(((((DQ834019.1.1049:0.03944,DQ834021.1.1141:0.0083)node.57254:0.01204,(DQ834020.1.940:0.03644,DQ834018.1.1316:0.05291)node.57253:0.00057)node.50075:0.00057,(DQ833989.1.1171:0.01065,KT453580.1.1025:0.0229)node.50074:0.00058)node.43388:0.00056,DQ833891.1.1390:0.00277)node.37216:0.00753,KM221257.1.919:0.02185)node.31634:0.00157)node.26610:0.00056,FJ797341.1.1298:0.21607)node.22137:0.0033)node.18166:0.00497)node.14745:0.02268)node.11762:0.02829,AB600374.1.921:0.10651)node.9207:0.03561)node.7091:0.06883)node.5354:0.02436)node.3958:0.01639,AB293215.1.1537:0.21944)node.2868:0.03374,(((((KF278506.1.1226:0.07149,JX507248.1.937:0.05811)node.9206:0.02714,AB019736.1.1397:0.05447)node.7090:0.02724,(AB175594.1.924:0.01258,KP091031.1.1431:0.01387)node.7089:0.00596)node.5353:0.01916,((((JX507293.1.936:0.02205,JX507284.1.927:0.09165)node.11761:0.06219,JX507290.1.925:0.00248)node.9205:0.00396,JX507282.1.923:0.0423)node.7088:0.03652,JX507281.1.924:0.07639)node.5352:0.01034)node.3957:0.04091,((((((((KP204823.1.1401:0.0034,JQ989354.1.1406:0.00921)node.22136:0.02301,AB803416.1.1405:0.03142)node.18165:0.04177,(EF444605.1.1103:0.0867,AB235347.1.1075:0.04896)node.18164:0.03013)node.14744:0.02673,(HM244106.1.906:0.03947,JF422946.1.1063:0.03549)node.14743:0.09452)node.11760:0.02569,((JX426872.1.955:0.00515,GU127567.1.947:0.05049)node.14742:0.09569,AF068817.1.1402:0.06396)node.11759:0.03712)node.9204:0.01995,((((AJ294863.1.911:0.02172,FN554032.1.1341:0.02202)node.18163:0.01672,((((KJ882171.1.1433:0.02673,AM229235.1.1341:0.0112)node.31633:0.02768,JX000825.1.1259:0.04283)node.26609:0.00945,FJ655673.1.1395:0.00693)node.22135:0.00617,((((((((((((FJ685734.1.997:0.08584,GQ410787.1.913:0.01388)node.98840:0.00057,GQ356886.1.912:0.01321)node.89886:0.00795,KP204828.1.1392:0.00885)node.81295:0.00377,AY345173.1.913:0.00967)node.72923:0.0047,JX870264.1.913:0.00891)node.64895:0.00178,HQ267307.1.914:0.02175)node.57252:0.00134,(HQ267346.1.913:0.00734,EU713911.1.914:0.01468)node.57251:0.00724)node.50073:0.00056,GU270121.1.912:0.00203)node.43387:0.00267,JF422944.1.1076:0.02176)node.37215:0.00171,((KP210114.1.923:0.43058,KP091015.1.1432:0.00721)node.43386:0.00178,AB175596.1.991:0.01945)node.37214:0.00441)node.31632:0.00149,(HM103876.1.931:0.02043,HM103898.1.991:0.01543)node.31631:0.00947)node.26608:0.00871,((FN554046.1.1339:0.01572,HQ692049.1.1339:0.03421)node.31630:0.0057,HM103849.1.989:0.0303)node.26607:0.00452)node.22134:0.00786)node.18162:0.01656)node.14741:0.031,FJ484236.1.1039:0.18921)node.11758:0.04942,(((((DQ228624.1.1350:0.01546,JQ611067.1.914:0.02387)node.26606:0.0118,JQ611052.1.914:0.02015)node.22133:0.01575,(DQ082956.1.1036:0.01096,DQ082965.1.1036:0.01182)node.22132:0.00833)node.18161:0.02276,AM749992.1.1368:0.05561)node.14740:0.09405,(((((((((((((((((JX281330.1.916:0.00179,JF715313.1.916:0.00057)node.127879:0.00541,JX281023.1.917:0.00908)node.117864:0.00666,HQ529817.1.915:0.0181)node.108193:0.00418,(((((((((JQ222456.1.915:0,JQ222556.1.915:0)node.192393:0.00351,JQ222505.1.915:0.00057)node.181359:0.0018,JQ221833.1.914:0.00171)node.170385:0.00057,JQ221116.1.914:0.00057)node.159389:0.00057,JQ221082.1.914:0.0018)node.148684:0.00057,(((JQ220828.1.914:0,JQ221489.1.914:0)node.170384:0.00541,JQ222431.1.914:0.00057)node.159388:0.00056,JQ223711.1.1343:0.00122)node.148683:0.00121)node.138186:0.00142,(((JQ396272.1.915:0.01817,JQ223951.1.1345:0.00056)node.159387:0.01333,JQ223993.1.1342:0.00057)node.148682:0.00444,EF597698.1.1403:0.03892)node.138185:0.00267)node.127878:0.00374,KJ882164.1.1437:0.00526)node.117863:0.00237,((GQ906613.1.915:0.03246,AB973988.1.1341:0.00056)node.127877:0.00101,(((((((DQ374241.1.1077:0.01552,KP769512.1.913:0.03892)node.192392:0.0455,GQ906617.1.914:0.03129)node.181358:0.00155,(((KT454266.1.915:0.00057,HQ529816.1.938:0.01352)node.203445:0.00057,HQ529783.1.916:0.0054)node.192391:0.0073,KT454238.1.915:0.0144)node.181357:0.0072)node.170383:0.00203,KT454255.1.915:0.01673)node.159386:0.00599,KT454217.1.913:0.00725)node.148681:0.00056,(GQ906611.1.915:0.0018,AB301903.1.915:0.0036)node.148680:0.00179)node.138184:0.00207,LURP01000141.205.1647:0.00052)node.127876:0.0009)node.117862:0.00427)node.108192:0.00056)node.98839:0.00316,((((KT454200.1.915:0.02164,KT454224.1.915:0.01333)node.127875:0.00664,((KT454253.1.915:0.0018,GQ250680.1.914:0.00724)node.138183:0.00057,KT454204.1.913:0.00057)node.127874:0.0018)node.117861:0.00057,KT454258.1.915:0.0036)node.108191:0.00199,AB193978.1.1441:0.00596)node.98838:0.00715)node.89885:0.00866,((((JQ221947.1.914:0.01817,EU650249.1.1381:0.00057)node.117860:0.00421,((((DQ300565.1.1265:0.00057,DQ300568.1.1253:0.00057)node.148679:0.00058,(JQ678106.1.915:0.00525,JQ678051.1.933:0.00336)node.148678:0.00057)node.138182:0.00126,((((((((((JQ220589.1.914:0,JQ220637.1.914:0)node.236727:0.00292,(JQ221771.1.914:0.01194,JQ222002.1.911:0.00445)node.236726:0.00899)node.225671:0.00071,(((((JQ220850.1.916:0.00056,JQ226540.1.1313:0.09433)node.268853:0.09295,(((((JQ221769.1.916:0.02691,JQ221958.1.916:0.08743)node.309744:0.03611,JQ220822.1.918:0.00535)node.299806:0.03006,(((((AB973964.1.1342:0.00488,AB973982.1.1341:0.00367)node.338349:0.00235,AACY020281370.38.1481:0.00245)node.328970:0.00243,(((JQ222062.1.915:0.01096,AF121989.1.911:0.00681)node.347550:0.00221,((((((((((((((((((JQ182008.1.916:0.00363,JQ181939.1.915:0.00175)node.465385:0.0173,JQ226349.1.1312:0.00212)node.460135:0.01244,AB973983.1.1341:0.06411)node.454791:0.00658,KJ608341.1.903:0.02481)node.449216:0.00057,JQ182030.1.916:0.00715)node.443446:0.01567,JQ222769.1.1334:0.01142)node.437500:0.00567,JQ226871.1.1340:0.00903)node.431317:0.00378,JQ226499.1.1309:0.00367)node.424967:0.02305,JQ222802.1.1336:0.00057)node.418359:0.01064,JQ225307.1.1344:0.00119)node.411365:0.00449,JQ225291.1.1339:0.00411)node.404150:0.0093,GU234329.1.1311:0.01279)node.396698:0.01178,GU234460.1.1330:0.01349)node.389103:0.00909,GU234473.1.1328:0.01682)node.381310:0.01731,((JQ221728.1.915:0.00056,EU486885.1.915:0.00179)node.389102:0.0072,GU234319.1.1321:0.00478)node.381309:0.00511)node.373339:0.00105,JQ221532.1.915:0.01103)node.365099:0.00783,JQ222608.1.1344:0.00368)node.356449:0.01354,JQ181975.1.915:0.00716)node.347549:0.00056)node.338348:0.00058,JQ181864.1.915:0.02003)node.328969:0.01246)node.319480:0.00125,(((((((JQ227234.1.1344:0.02949,JQ223018.1.1374:0.03371)node.373338:0.00267,((((((JQ181924.1.903:0.02186,JQ226471.1.1301:0.00057)node.411364:0.01255,((((JQ222102.1.911:0,JQ222130.1.911:0,JQ222145.1.911:0)node.431316:0.01845,JQ181887.1.914:0.01291)node.424966:0.0123,JQ182034.1.911:0.01206)node.418358:0.00662,JQ182050.1.915:0.00208)node.411363:0.01212)node.404149:0.00677,(JQ226876.1.1331:0.00134,JQ226350.1.1310:0.0128)node.404148:0.00628)node.396697:0.00752,JQ227353.1.1313:0.02003)node.389101:0.00133,((((GU234190.1.1313:0.0197,KJ608311.1.902:0.06379)node.411362:0.00166,((KJ882120.1.1064:0.05123,JQ224208.1.1342:0.0086)node.418357:0.00735,JQ226698.1.1331:0.16264)node.411361:0.06788)node.404147:0.00737,JQ222710.1.1336:0.00057)node.396696:0.07735,JQ223982.1.1346:0.00056)node.389100:0.0142)node.381308:0.0013,JN591964.1.1441:0.00529)node.373337:0.00057)node.365098:0.00056,(JQ225413.1.1347:0.00119,JQ223812.1.1340:0.00367)node.365097:0.01849)node.356448:0.00057,(JN833456.1.959:0.02662,JQ226535.1.1312:0.0064)node.356447:0.01453)node.347548:0.00057,JQ223142.1.1341:0.00971)node.338347:0.00057,(((((JQ222065.1.913:0.0063,JQ226800.1.1312:0.00057)node.373336:0.00827,JQ222603.1.1248:0.00352)node.365096:0.00644,JQ227543.1.1314:0.0142)node.356446:0.00336,JQ225138.1.1342:0.01087)node.347547:0.00283,((GU234277.1.1318:0.01745,GU234667.1.1335:0.00057)node.356445:0.00136,GU234482.1.1260:0.00124)node.347546:0.01075)node.338346:0.00057)node.328968:0.00148,JQ226716.1.1343:0.0109)node.319479:0.00155)node.309743:0.0072,JQ221552.1.914:0.00322)node.299805:0.00305)node.289629:0.00374,JQ222123.1.915:0.01049)node.279326:0.00154,((((((((JQ182004.1.913:0.00057,JQ222594.1.1339:0.09861)node.347545:0.05512,JQ181889.1.914:0.00357)node.338345:0.04193,JQ181916.1.914:0.01957)node.328967:0.00326,JQ181848.1.912:0.02275)node.319478:0.02005,JQ181993.1.935:0.007)node.309742:0.07217,(KT454244.1.915:0.05858,JQ221124.1.915:0.08834)node.309741:0.02525)node.299804:0.02013,(((((((((FJ981217.1.902:0.00417,FJ981233.1.915:0.00272)node.373335:0.00057,FJ981275.1.901:0.00184)node.365095:0.00057,FJ981246.1.901:0.00185)node.356444:0.00653,(JQ221996.1.913:0.01498,JQ222439.1.913:0.00057)node.356443:0.06852)node.347544:0.00409,JQ224294.1.1342:0.01579)node.338344:0.00856,JQ226842.1.1334:0.01499)node.328966:0.02075,((JQ224967.1.1356:0.00057,JQ223716.1.1344:0.0136)node.338343:0.00103,JQ225393.1.1344:0.02119)node.328965:0.01)node.319477:0.00893,JQ225634.1.1349:0.00122)node.309740:0.01143,JQ226974.1.1349:0.00376)node.299803:0.0099)node.289628:0.00342,((((((JQ225074.1.1345:0.01226,JQ225083.1.1344:0.00483)node.338342:0.0095,(JQ221469.1.915:0.00539,JQ225124.1.1348:0.00488)node.338341:0.00642)node.328964:0.00361,JQ222208.1.915:0.00227)node.319476:0.00451,((((JQ222069.1.914:0.01757,JQ222197.1.915:0.00154)node.347543:0.01927,KP211789.2072.3514:0.00057)node.338340:0.01439,JN592027.1.1439:0.00554)node.328963:0.00057,JN592011.1.1439:0.00221)node.319475:0.00056)node.309739:0.01671,JQ222097.1.915:0.00056)node.299802:0.01996,(((((((AACY020125842.55.1493:0.00057,HQ529825.1.914:0.01093)node.356442:0.00057,((KT454184.1.915:0.00378,AB974002.1.1341:0.00867)node.365094:0.00156,JQ181822.1.916:0.02367)node.356441:0.00504)node.347542:0.00168,KT454146.1.913:0.03159)node.338339:0.00479,(AF121986.1.926:0.02294,AF052950.1.907:0.01115)node.338338:0.00991)node.328962:0.00253,((JX281625.1.914:0.0018,GU553805.1.1398:0.00435)node.338337:0.0042,KT454252.1.915:0.01248)node.328961:0.00056)node.319474:0.00411,KT454230.1.915:0.04575)node.309738:0.02743,JQ181841.1.912:0.00847)node.299801:0.02111)node.289627:0.00936)node.279325:0.00461)node.268852:0.00263)node.258225:0.00817,((((KT454218.1.915:0.00799,KT454264.1.915:0.01681)node.289626:0.00794,KT454265.1.915:0.00056)node.279324:0.02176,KP769513.1.916:0.00056)node.268851:0.01444,((JQ181895.1.916:0.01581,KP769517.1.900:0.00236)node.279323:0.00385,KT454219.1.915:0.01664)node.268850:0.00668)node.258224:0.00575)node.247555:0.01446,((JQ222335.1.915:0,JQ222336.1.915:0)node.258223:0.00388,JQ221938.1.914:0.01252)node.247554:0.00543)node.236725:0.00837,((((((((((((((HM103773.1.967:0.02472,AB973993.1.1342:0.01649)node.365093:0.00825,AB973968.1.1341:0.00248)node.356440:0.00123,AB973996.1.1342:0.01355)node.347541:0.00073,HM103819.1.943:0.01621)node.338336:0.00052,EU686618.3359.4826:0.00057)node.328960:0.00057,((((((JN018544.1.905:0.00364,JQ222440.1.914:0.0018)node.373334:0.00361,EU791573.1.915:0.00904)node.365092:0.00359,(KT454318.1.915:0,KT454319.1.915:0)node.365091:0.00056)node.356439:0.00057,AB629614.1.915:0.00541)node.347540:0.00118,(((HQ529879.1.917:0.0088,DU758324.1.973:0.03643)node.365090:0.00056,(AF052952.1.914:0.01817,AF052951.1.915:0.0036)node.365089:0.00197)node.356438:0.00056,HQ529896.1.922:0.00717)node.347539:0.00299)node.338335:0.00057,KT454306.1.915:0.00057)node.328959:0.00057)node.319473:0.00404,((((KJ881949.1.1437:0.00592,DQ156447.1.1306:0.0025)node.347538:0.00119,(HQ529843.1.916:0.00359,HQ529847.1.916:0.00179)node.347537:0.00056)node.338334:0.00233,AB973985.1.1341:0.00732)node.328958:0.00445,(HQ529868.1.916:0.0082,HQ529884.1.915:0.00358)node.328957:0.00595)node.319472:0.00057)node.309737:0.00503,(((((KT372915.1.909:0.00546,HQ529864.1.915:0.01453)node.347536:0.00121,AB019757.1.1403:0.00137)node.338333:0.00057,((JQ222533.1.914:0.00057,JX281227.1.916:0.00708)node.347535:0.00057,JQ222545.1.915:0.00057)node.338332:0.00057)node.328956:0.00133,HQ529915.1.915:0.01454)node.319471:0.00268,((((JQ220674.1.914:0,JQ221745.1.914:0)node.347534:0.00057,((JQ221989.1.915:0.00057,JQ221841.1.914:0.00359)node.356437:0.00179,JQ220947.1.915:0.00359)node.347533:0.00056)node.338331:0.00179,((((((JX281620.1.916:0.00722,EU556724.23684.25468:0.00272)node.381307:0.00053,(((JQ221995.1.915:0.0018,JQ220585.1.914:0.0018)node.396695:0.0033,JQ222381.1.914:0.00391)node.389099:0.0036,JQ221247.1.914:0.00056)node.381306:0.0033)node.373333:0.00078,AB973975.1.1341:0.00368)node.365088:0.00346,(JQ221093.1.915:0.00478,AB973971.1.1341:0.0062)node.365087:0.0006)node.356436:0.00058,DQ300553.1.1228:0.00663)node.347532:0.00214,(((JQ222438.1.912:0,JQ222452.1.912:0)node.365086:0.00057,JQ220607.1.915:0.00057)node.356435:0.00179,(((JQ222557.1.915:0.00179,JQ222048.1.915:0.00179)node.373332:0.00057,JQ222049.1.915:0.00057)node.365085:0.00057,JQ220702.1.916:0.00057)node.356434:0.00057)node.347531:0.00539)node.338330:0.00055)node.328955:0.00055,JQ221114.1.914:0.00541)node.319470:0.00052)node.309736:0.00056)node.299800:0.01279,((JQ222416.1.914:0.00702,JQ221859.1.914:0.01478)node.309735:0.00473,(AB213066.1.1342:0.00056,KP204727.1.1396:0.00204)node.309734:0.01338)node.299799:0.00386)node.289625:0.00554,((((((((KT454220.1.915:0.01452,KT454260.1.914:0.0221)node.356433:0.00916,JQ222549.1.915:0.02096)node.347530:0.00483,HQ529849.1.917:0.01488)node.338329:0.00738,JQ221834.1.915:0.00324)node.328954:0.02958,JQ221059.1.914:0.00334)node.319469:0.00057,JQ221845.1.914:0.00057)node.309733:0.00179,JQ222536.1.902:0.00182)node.299798:0.00359,JQ221985.1.914:0.00542)node.289624:0.00521)node.279322:0.00056,JQ220574.1.914:0.01831)node.268849:0.00249,CEQH01002722.1.1053:0.0036)node.258222:0.0038,(JQ221135.1.914:0.01082,JQ220567.1.914:0.00713)node.258221:0.00056)node.247553:0.00629,(((((JQ220613.1.915:0,JQ220619.1.915:0,JQ220686.1.915:0)node.289623:0.00906,((JQ222428.1.910:0,JQ222458.1.910:0)node.299797:0.00624,(((JQ222465.1.913:0.00869,JQ221168.1.915:0.00724)node.319468:0.00211,JQ221973.1.914:0.00181)node.309732:0.0117,(((JQ222207.1.916:0.04338,JQ222351.1.914:0.01642)node.328953:0.0336,JQ220657.1.915:0.00377)node.319467:0.05496,JQ221585.1.914:0.00622)node.309731:0.02835)node.299796:0.00719)node.289622:0.00306)node.279321:0.01978,JQ220943.1.915:0.01445)node.268848:0.00057,(((JQ220651.1.915:0,JQ221643.1.915:0,JQ221647.1.915:0)node.289621:0.00057,(((((((JQ221930.1.913:0,JQ221959.1.913:0)node.347529:0.01649,JQ220635.1.914:0.00361)node.338328:0.0172,CEOS01017325.1.953:0.00551)node.328952:0.00057,AB973966.1.1342:0.0098)node.319466:0.00056,(((((JQ221241.1.913:0,JQ221244.1.913:0)node.356432:0.00057,JQ222395.1.915:0.00057)node.347528:0.00056,(((KT454338.1.914:0.00866,JF715379.1.916:0.00361)node.365084:0.00161,JQ221290.1.914:0.00722)node.356431:0.00053,EU686643.5839.7313:0.00057)node.347527:0.00173)node.338327:0.00056,KP005064.1.1266:0.00261)node.328951:0.0032,GU553801.1.1400:0.02106)node.319465:0.00056)node.309730:0.00057,JQ220642.1.914:0.00057)node.299795:0.00056,JQ220696.1.915:0.0018)node.289620:0.00057)node.279320:0.00057,((((JQ222521.1.914:0,JQ222554.1.914:0)node.309729:0.0018,(((JQ678165.1.915:0.0018,JQ678181.1.915:0.00057)node.328950:0.0011,(((JQ221931.1.915:0,JQ221993.1.915:0)node.347526:0.00057,JQ678096.1.915:0.0017)node.338326:0.0018,JQ678167.1.915:0.00056)node.328949:0.0011)node.319464:0.00129,JQ221565.1.915:0.00057)node.309728:0.0018)node.299794:0.00056,AY856364.1.1440:0.00666)node.289619:0.00133,(((GU553804.1.1402:0.01941,JQ222358.1.914:0.01639)node.309727:0.00056,JQ221295.1.915:0.0035)node.299793:0.00301,(((((JN018614.1.912:0.01468,JN018542.1.913:0.00366)node.338325:0.00175,EU791571.1.916:0.00539)node.328948:0.00057,(JN018579.1.906:0.00182,JN018625.1.907:0.00181)node.328947:0.00057)node.319463:0.00179,JQ221291.1.915:0.00056)node.309726:0.00089,JQ678093.1.915:0.00892)node.299792:0.00088)node.289618:0.00057)node.279319:0.00057)node.268847:0.00239)node.258220:0.00118,(JQ221277.1.915:0.0018,JQ221223.1.915:0.0036)node.258219:0.00361)node.247552:0.00118)node.236724:0.00117)node.225670:0.01172)node.214560:0.00212,(((((((JQ222503.1.915:0,JQ222520.1.915:0)node.279318:0.01261,(((((JX281230.1.917:0.05787,JF715365.1.916:0.00545)node.319462:0.01103,EU686616.36653.38121:0.00056)node.309725:0.00571,(((JQ221171.1.914:0.01625,JQ222008.1.914:0.00056)node.328946:0.01175,JQ222258.1.914:0.01024)node.319461:0.00492,JQ221271.1.914:0.003)node.309724:0.00465)node.299791:0.0018,KJ549314.1.916:0.00865)node.289617:0.00406,JQ222445.1.914:0.00368)node.279317:0.00185)node.268846:0.00057,JQ221019.1.914:0.00142)node.258218:0.00383,((((((AJXC01007386.664.1844:0.00056,KT454206.1.915:0.01413)node.309723:0.03327,KT454248.1.915:0.00792)node.299790:0.00497,KT454240.1.915:0.01716)node.289616:0.01161,KT454239.1.914:0.00593)node.279316:0.0103,((((JQ221735.1.915:0.00335,JQ221898.1.915:0.00527)node.309722:0.00057,((JQ221110.1.914:0.0036,JQ221746.1.915:0.00057)node.319460:0.00177,JQ221761.1.915:0.00543)node.309721:0.00361)node.299789:0.00537,KT454181.1.913:0.00912)node.289615:0.00356,((((((HQ529796.1.902:0.03183,HQ529791.1.905:0.00057)node.338324:0.00184,HQ529807.1.905:0.00323)node.328945:0.01258,HQ529792.1.914:0.03105)node.319459:0.01762,((JX281348.1.917:0.00057,JF715374.1.917:0.00358)node.328944:0.00952,((JQ181904.1.916:0.00357,JQ181989.1.916:0.00178)node.338323:0.00054,AB973977.1.1344:0.00314)node.328943:0.004)node.319458:0.00675)node.309720:0.00207,(((((KT454247.1.915:0.00057,DQ156419.1.1256:0.00321)node.347525:0.00286,KT454201.1.915:0.00529)node.338322:0.00299,KT454228.1.915:0.01077)node.328942:0.00159,HQ529914.1.925:0.01448)node.319457:0.00495,((((((DQ156445.1.1244:0.00057,KT454210.1.915:0.00056)node.365083:0.00057,AB973994.1.1342:0.00977)node.356430:0.0018,EU650256.1.1292:0.01166)node.347524:0.00393,LURS01000008.4011.5466:0.00197)node.338321:0.00282,LURT01000153.4866.6321:0.00056)node.328941:0.00785,DQ156475.1.1260:0.01286)node.319456:0.00566)node.309719:0.0028)node.299788:0.00169,(((AB973952.1.1343:0.00486,AB973992.1.1343:0.02591)node.319455:0.00056,((((JX281490.1.915:0.0018,JF715298.1.916:0.0018)node.347523:0.0036,JX281316.1.916:0.00056)node.338320:0.00504,DQ156453.1.1282:0.0007)node.328940:0.00056,DQ156422.1.1265:0.00057)node.319454:0.00056)node.309718:0.0036,((FJ981496.1.904:0.00363,FJ981508.1.903:0.00057)node.319453:0.0072,((KC330842.1.918:0.01788,KT454126.1.914:0.01456)node.328939:0.00214,((((DQ156443.1.1290:0.00323,DQ156401.1.1264:0.00485)node.356429:0.03859,HQ529788.1.913:0.01821)node.347522:0.00487,((((((((((HQ529827.1.915:0.01622,KJ608347.1.959:0.10349)node.418356:0.01911,HQ529804.1.918:0.01464)node.411360:0.00427,KT454133.1.916:0.00719)node.404146:0.00219,((CEPL01012082.5399.6749:0.00134,AB973981.1.1343:0.01941)node.411359:0.0013,(AB974003.1.1343:0.00057,HQ529795.1.922:0.0198)node.411358:0.00109)node.404145:0.00185)node.396694:0.05278,AB974000.1.1343:0.00477)node.389098:0.0045,HQ529781.1.919:0.02207)node.381305:0.00638,KT454153.1.915:0.03467)node.373331:0.00457,HQ529782.1.917:0.01106)node.365082:0.02042,KT454134.1.916:0.00542)node.356428:0.02375,((((AACY020147130.655.2083:0.02978,AB973995.1.1325:0.04605)node.381304:0.04154,KT454251.1.914:0.01789)node.373330:0.04692,KT454169.1.912:0.00223)node.365081:0.02787,(HM103818.1.933:0.0056,HM103824.1.923:0.00559)node.365080:0.05703)node.356427:0.00221)node.347521:0.00757)node.338319:0.00085,(((KT454114.1.904:0.00182,LURR01000033.28493.29950:0.00056)node.356426:0.00062,(LUSA01000002.3022.4463:0.00196,DQ156421.1.1262:0.00505)node.356425:0.00426)node.347520:0.00507,((HQ529784.1.914:0.00349,KT454136.1.915:0.02204)node.356424:0.01117,((KT454233.1.915:0.00057,HQ529812.1.912:0.01821)node.365079:0.00192,KT454216.1.914:0.02575)node.356423:0.00543)node.347519:0.00886)node.338318:0.00053)node.328938:0.00106)node.319452:0.00107)node.309717:0.00107)node.299787:0.00086)node.289614:0.01223)node.279315:0.00053)node.268845:0.00881,KT454232.1.915:0.0098)node.258217:0.01074)node.247551:0.00538,AJ133625.1.1270:0.04015)node.236723:0.00172,JQ221065.1.914:0.00056)node.225669:0.01054,(JQ220960.1.915:0.00412,JQ220890.1.914:0.01597)node.225668:0.00344)node.214559:0.00721)node.203444:0.02307,JN018627.1.913:0.00549)node.192390:0.01293,((JN018637.1.912:0.00196,AB919403.1.1320:0.01107)node.203443:0.0062,(JQ222042.1.912:0.00364,JQ221010.1.914:0.00358)node.203442:0.00368)node.192389:0.00322)node.181356:0.00753,(KT454262.1.915:0.00239,KT454231.1.915:0.02146)node.181355:0.01286)node.170382:0.00293,JQ220990.1.914:0.00368)node.159385:0.00296,(((((FJ981302.1.916:0.00525,JQ678059.1.915:0.00524)node.203441:0.00057,(FJ980692.1.915:0,FJ981566.1.915:0)node.203440:0.00179)node.192388:0.00058,AB629541.1.914:0.00142)node.181354:0.00179,AY534910.36693.38121:0.00056)node.170381:0.00087,AB629501.1.914:0.00056)node.159384:0.00221)node.148677:0.00214,JQ220933.1.912:0.00057)node.138181:0.00106)node.127873:0.00056,JQ678047.1.915:0.00179)node.117859:0.00192)node.108190:0.00057,JQ678087.1.915:0.0054)node.98837:0.00055,(((JN018611.1.912:0.00335,JQ678124.1.915:0.00057)node.117858:0.00057,JQ678088.1.915:0.00057)node.108189:0.00057,((JQ678224.1.915:0.0036,JQ678199.1.915:0.0054)node.117857:0.00057,JQ678163.1.915:0.0036)node.108188:0.00056)node.98836:0.00179)node.89884:0.00183)node.81294:0.0124,KT454229.1.915:0.01916)node.72922:0.01055,JQ221575.1.914:0.03479)node.64894:0.01457,JQ221011.1.915:0.03173)node.57250:0.02726,(JQ226776.1.1343:0.03888,JQ227606.1.1308:0.04087)node.57249:0.02694)node.50072:0.02765,(((((((HM103793.1.1011:0.01539,HM103807.1.974:0.0092)node.98835:0.01185,HM103822.1.987:0.00907)node.89883:0.00057,HM103795.1.981:0.01157)node.81293:0.00057,(FJ981232.1.916:0.03074,JN563802.1.914:0.00361)node.81292:0.01882)node.72921:0.0071,HM103840.1.924:0.20772)node.64893:0.01747,((((((EF106798.1.1150:0.01958,JF715324.1.914:0.01241)node.108187:0.01343,(JQ222379.1.911:0.02179,JQ222441.1.911:0.00215)node.108186:0.03607)node.98834:0.00225,JF715373.1.924:0.0213)node.89882:0.00913,JF715321.1.916:0.02278)node.81291:0.00622,((((JN018618.1.910:0.03152,JQ678089.1.914:0.00865)node.108185:0.00931,FJ981493.1.914:0.00953)node.98833:0.00981,(((KF900929.32589.34054:0.00057,EU686634.4188.5654:0.00057)node.117856:0.00532,HM103782.1.963:0.00899)node.108184:0.00056,AY856358.1.1436:0.01327)node.98832:0.00338)node.89881:0.00112,((HM103786.1.1010:0.01858,HM103810.1.1027:0.00827)node.98831:0.00531,JQ224008.1.1336:0.02107)node.89880:0.01465)node.81290:0.01784)node.72920:0.00849,(JQ226838.1.1320:0.03468,JQ227033.1.1334:0.00384)node.72919:0.00611)node.64892:0.01966)node.57248:0.0331,(((DQ228613.1.1349:0.01331,EU817634.1.913:0.00939)node.72918:0.00491,JN563803.1.914:0.01361)node.64891:0.00273,(DQ300563.1.1303:0.02191,DQ300561.1.1246:0.01654)node.64890:0.00831)node.57247:0.04626)node.50071:0.04678)node.43385:0.01488,(((((((JQ396275.1.913:0.00334,DQ156462.1.1279:0.00057)node.89879:0.00056,((HQ529872.1.914:0.02885,KT454309.1.916:0.01912)node.98830:0.00447,JN018554.1.913:0.01245)node.89878:0.00456)node.81289:0.00056,JQ222246.1.913:0.01445)node.72917:0.00793,((((DQ156415.1.1256:0.00412,AB973974.1.1340:0.00986)node.98829:0.00573,AB973998.1.1341:0.00169)node.89877:0.01213,(((((KT454165.1.913:0.02416,KT454267.1.914:0.01819)node.127872:0.01265,KT454261.1.911:0.01183)node.117855:0.00459,KT454157.1.914:0.00239)node.108183:0.02251,EU791574.1.914:0.01002)node.98828:0.02615,JQ221061.1.914:0.00829)node.89876:0.00244)node.81288:0.00248,EF106792.1.998:0.0102)node.72916:0.0015)node.64889:0.00683,((HQ529876.1.914:0.0022,DQ156442.1.1113:0.00493)node.72915:0.0124,((AACY020396199.2.906:0.00551,DQ156348.18592.20063:0.00304)node.81287:0.00489,AB095139.1.1080:0.00873)node.72914:0.00213)node.64888:0.00602)node.57246:0.001,JN018523.1.931:0.02171)node.50070:0.01639,(((DQ156418.1.1003:0.00056,DU752602.1.955:0.07682)node.64887:0.00234,HQ529851.1.915:0.00217)node.57245:0.02422,(JN018643.1.912:0.0072,JN018593.1.911:0.0147)node.57244:0.0218)node.50069:0.00122)node.43384:0.04082)node.37213:0.0372,((((JN018566.1.912:0.01492,KJ549303.1.916:0.00699)node.57243:0.00738,JQ220971.1.914:0.00866)node.50068:0.02323,(((CETB01006359.1.1282:0.00432,HQ529831.1.913:0.00545)node.64886:0.01025,AB973997.1.1340:0.00418)node.57242:0.00234,JQ222472.1.915:0.01137)node.50067:0.02491)node.43383:0.04605,((((JF715318.1.916:0.00909,JQ227632.1.1309:0.00991)node.64885:0.05627,((((EJ360010.1.938:0.00057,AACY020187844.576.1995:0.00058)node.89875:0.00057,(EU919130.1.1048:0.02153,AB301902.1.912:0.01724)node.89874:0.00339)node.81286:0.03132,((((((KJ608324.1.902:0.05212,JQ181893.1.915:0.01104)node.127871:0.00486,JQ181913.1.917:0.02767)node.117854:0.02105,JQ222210.1.914:0.02999)node.108182:0.01022,HQ529808.1.914:0.03733)node.98827:0.02666,((JQ182046.1.901:0.00937,JQ181950.1.903:0.00737)node.108181:0.01332,((((((JF715303.1.905:0.00294,JX281471.1.904:0.02055)node.159383:0.01052,JF715340.1.904:0.00193)node.148676:0.00206,JF715348.1.911:0.02039)node.138180:0.00595,JN591986.1.1424:0.0025)node.127870:0.00782,(HM474986.1.1027:0.00268,AB301901.1.903:0.00357)node.127869:0.02)node.117853:0.00977,(((((JQ225143.1.1337:0.00169,JQ226602.1.1297:0.03637)node.159382:0.00804,HQ541865.1.1460:0.02164)node.148675:0.00288,(((JQ182012.1.901:0.01337,JX281677.1.905:0.01352)node.170380:0.01579,JQ181908.1.902:0.00056)node.159381:0.00366,(JQ226616.1.1299:0.00057,M88077.1.903:0.01666)node.159380:0.02104)node.148674:0.01058)node.138179:0.00701,((((((((((EJ285389.1.967:0.00058,JQ181860.1.902:0.00364)node.236722:0.00392,JQ181851.1.903:0.00368)node.225667:0.00057,JQ181802.1.903:0.00553)node.214558:0.00057,JQ181814.1.902:0.00184)node.203439:0.00057,JQ181805.1.902:0.00057)node.192387:0.00057,KJ608343.1.902:0.21295)node.181353:0.00057,JQ181852.1.902:0.00184)node.170379:0.00057,JQ181823.1.902:0.00552)node.159379:0.00057,JQ181844.1.902:0.00184)node.148673:0.00057,(((((AB973953.1.1313:0.01098,HQ529809.1.906:0.0199)node.192386:0.01006,DQ156381.1.1242:0.00131)node.181352:0.0042,AACY020077730.733.2162:0.0045)node.170378:0.00056,JQ181831.1.902:0.00184)node.159378:0.00057,JQ181825.1.903:0.00057)node.148672:0.00056)node.138178:0.00462)node.127868:0.02454,(((CESV01009767.1.942:0.01028,JQ181944.1.901:0.00056)node.148671:0.00432,((AACY020336309.1.1404:0.00058,JQ181858.1.901:0.00872)node.159377:0.00379,(JQ181962.1.911:0.02981,JQ181903.1.901:0.00187)node.159376:0.00519)node.148670:0.00923)node.138177:0.00147,CEQL01022745.1.962:0.01884)node.127867:0.02601)node.117852:0.00252)node.108180:0.00056)node.98826:0.00711)node.89873:0.01202,((((JQ182049.1.914:0.01087,JQ181969.1.915:0.01636)node.117851:0.00057,((((((((((JQ181911.1.913:0.01895,JQ225204.1.1338:0.00723)node.214557:0.00228,((JN833331.1.1017:0.0051,JQ223776.1.1343:0.03945)node.225666:0.0396,JQ222648.1.1336:0.01802)node.214556:0.02244)node.203438:0.00795,JQ226745.1.1343:0.01952)node.192385:0.00976,JQ222105.1.910:0.00983)node.181351:0.00763,JQ225258.1.1347:0.02406)node.170377:0.02403,JQ222768.1.1335:0.00409)node.159375:0.02529,GU234489.1.1317:0.01602)node.148669:0.01198,JQ181854.1.914:0.01202)node.138176:0.01325,JQ181960.1.914:0.00364)node.127866:0.00758,JQ181955.1.915:0.01666)node.117850:0.00758)node.108179:0.0344,(((((((((((JQ226987.1.1340:0.08196,JQ222637.1.1342:0.02594)node.214555:0.02737,AF424533.1.990:0.01209)node.203437:0.00768,GU234379.1.1325:0.00955)node.192384:0.00779,GU234374.1.1324:0.01273)node.181350:0.01202,GU234672.1.1326:0.03428)node.170376:0.01311,((((GU234185.1.1313:0.01506,GU234249.1.1303:0.02566)node.203436:0.00374,GU234640.1.1336:0.00474)node.192383:0.00992,GU234203.1.1332:0.00368)node.181349:0.00056,((((((JQ227374.1.1307:0.00249,JQ227436.1.1307:0.00057)node.236721:0.00057,JQ227402.1.1308:0.00249)node.225665:0.00124,JQ224934.1.1342:0.00708)node.214554:0.00057,JQ227520.1.1308:0.01005)node.203435:0.00287,JQ223930.1.1339:0.02865)node.192382:0.0014,(LWDU01018477.765.2200:0.0037,FJ980729.1.913:0.00609)node.192381:0.00873)node.181348:0.00388)node.170375:0.00305)node.159374:0.00756,GU234456.1.1314:0.00703)node.148668:0.01788,JQ223787.1.1335:0.0096)node.138175:0.00596,GU234507.1.1326:0.01112)node.127865:0.00626,((((((((JQ222974.1.1365:0.03022,JQ223014.1.1367:0.02532)node.203434:0.0011,JQ222917.1.1339:0.00246)node.192380:0.00259,AHCG01000072.3865.5305:0.00165)node.181347:0.00057,JQ222985.1.1347:0.00612)node.170374:0.00057,JQ225183.1.1338:0.02494)node.159373:0.00056,(JN591945.1.1439:0.0029,EF529655.1.912:0.0073)node.159372:0.00144)node.148667:0.00165,JQ225097.1.1340:0.01056)node.138174:0.00634,((JQ227077.1.1367:0.043,JN591988.1.1434:0.00735)node.148666:0.00367,(((GU234448.1.1320:0.01124,GU234629.1.1320:0.01892)node.170373:0.00057,GU234505.1.1331:0.00368)node.159371:0.00738,JQ227060.1.1333:0.00136)node.148665:0.00138)node.138173:0.0036)node.127864:0.00188)node.117849:0.00261,(((((((AB919377.1.1309:0.02994,AF257277.1.1402:0.01038)node.181346:0.01049,(((CEQU01009057.21916.23225:0.00984,JQ227587.1.1308:0.00499)node.203433:0.00058,((((HQ529790.1.904:0.01749,JQ181886.1.902:0.00523)node.236720:0.01419,(((JQ226757.1.1346:0.01458,JQ221508.1.915:0.00943)node.258216:0.01201,JQ222667.1.1344:0.03971)node.247550:0.03388,JQ221475.1.913:0.01375)node.236719:0.02589)node.225664:0.01367,JQ181834.1.915:0.01417)node.214553:0.00275,((JQ222943.1.1368:0.02719,JQ222785.1.1347:0.00119)node.225663:0.00252,JQ222879.1.1340:0.01714)node.214552:0.00153)node.203432:0.00704)node.192379:0.00112,GU234260.1.1330:0.01247)node.181345:0.00807)node.170372:0.02012,JQ227464.1.1308:0.0015)node.159370:0.01138,KJ608304.1.906:0.08124)node.148664:0.00826,JQ181873.1.915:0.00549)node.138172:0.01278,JQ181836.1.915:0.02652)node.127863:0.01297,JQ181882.1.913:0.00219)node.117848:0.01744)node.108178:0.00537)node.98825:0.00765,((((((((JX281010.1.914:0.00902,JQ225306.1.1339:0.02536)node.170371:0.00057,JQ223025.1.1333:0.023)node.159369:0.00241,JN591987.1.1434:0.00229)node.148663:0.00664,JQ181967.1.914:0.00322)node.138171:0.0033,(((AACY020555882.2572.4023:0.00298,HQ529826.1.914:0.00544)node.159368:0.00237,HQ529810.1.913:0.03609)node.148662:0.00488,JQ181980.1.913:0.02476)node.138170:0.00339)node.127862:0.00634,((GU234421.1.1326:0.01394,GU234211.1.1318:0.03164)node.138169:0.03839,JQ226401.1.1306:0.00892)node.127861:0.08533)node.117847:0.00412,JQ181954.1.911:0.02005)node.108177:0.00525,((KJ608329.1.934:0.17819,JQ181961.1.910:0.00325)node.117846:0.00483,(((((JX281434.1.914:0.00362,JQ225111.1.1337:0.00057)node.159367:0.00125,JQ182006.1.912:0.01844)node.148661:0.00249,(JQ181947.1.913:0.01456,JQ181942.1.913:0.03142)node.148660:0.00056)node.138168:0.00174,JQ181951.1.913:0.00656)node.127860:0.00485,JQ182011.1.911:0.00318)node.117845:0.00771)node.108176:0.00875)node.98824:0.00606)node.89872:0.01478)node.81285:0.01161)node.72913:0.00956,JQ611080.1.910:0.03885)node.64884:0.02824)node.57241:0.0265,((JQ227337.1.1307:0.00897,JN562673.1.912:0.00647)node.64883:0.025,(JF715311.1.918:0.00234,JF715315.1.916:0.01595)node.64882:0.02926)node.57240:0.02052)node.50066:0.01551,(FJ981252.1.917:0.05896,JQ226673.1.1348:0.07166)node.50065:0.02332)node.43382:0.01582)node.37212:0.01464)node.31629:0.01066,DQ156406.1.1251:0.09561)node.26605:0.01257,AB329794.1.1306:0.07252)node.22131:0.11426,(((FJ487464.1.1403:0.03624,EF367516.1.917:0.04303)node.31628:0.01142,((EF069336.1.1439:0.02722,DQ641797.1.915:0.04063)node.37211:0.01713,(JQ327883.1.927:0.0264,FJ487458.1.1340:0.00574)node.37210:0.03362)node.31627:0.0106)node.26604:0.03179,JQ989645.1.1398:0.10318)node.22130:0.0377)node.18160:0.04292,(((((((((((DQ156480.1.1271:0.00899,CEUY01047817.1.1002:0.00347)node.81284:0.00435,((((((((((JQ221314.1.913:0.00329,KJ882036.1.1071:0.06983)node.170370:0.00374,JQ222516.1.905:0.01318)node.159366:0.02187,JQ222279.1.913:0.0182)node.148659:0.00815,HQ529794.1.915:0.02133)node.138167:0.04795,JQ222402.1.914:0.0261)node.127859:0.01274,JQ221621.1.913:0.00938)node.117844:0.03537,EF106840.1.1088:0.00441)node.108175:0.00056,EF106833.1.1101:0.01112)node.98823:0.0042,CEUP01026701.77.1049:0.00177)node.89871:0.00455,EF106838.1.1160:0.0012)node.81283:0.01183)node.72912:0.00576,((((AB629527.1.916:0.00385,DQ156481.1.1248:0.00056)node.98822:0.02379,EU817630.1.916:0.00964)node.89870:0.00196,(((CEUS01003798.100.1271:0.00057,CEUZ01064707.2.1443:0.01396)node.108174:0.00528,HQ529880.1.916:0.00902)node.98821:0.00241,(((HQ529833.1.920:0.00722,HQ529815.1.915:0.01084)node.117843:0.00058,((JQ396277.1.917:0.00907,JQ221447.1.917:0.01267)node.127858:0.00903,CENW01079310.791.2252:0.00375)node.117842:0.0023)node.108173:0.01134,HQ529813.1.918:0.00759)node.98820:0.01091)node.89869:0.01738)node.81282:0.01674,(DQ156482.1.1242:0.04653,EF106835.1.1181:0.01114)node.81281:0.00548)node.72911:0.00054)node.64881:0.00335,EF106836.1.1156:0.01412)node.57239:0.00721,(((((JQ221726.1.916:0.01271,JQ221908.1.916:0.00726)node.89868:0.00353,(((((JQ396278.1.916:0.00539,CETO01007979.484.1945:0.00784)node.127857:0.00393,((CEQG01023691.1.1152:0.01287,JQ221933.1.916:0.00899)node.138166:0.01338,JQ220634.1.915:0.02007)node.127856:0.00661)node.117841:0.00371,(HQ529878.1.917:0.01454,AF223150.1.917:0.00712)node.117840:0.0018)node.108172:0.00757,JQ678126.1.917:0.00694)node.98819:0.01086,AY856361.1.1370:0.01326)node.89867:0.00056)node.81280:0.00504,JQ220598.1.917:0.00057)node.72910:0.00673,((((EF106832.1.1150:0.00057,JF715362.1.916:0.00713)node.98818:0.00134,(((((((JQ220882.1.916:0.00746,JQ222041.1.915:0.049)node.159365:0.05291,JQ221392.1.916:0.00364)node.148658:0.00898,JQ221390.1.917:0.00909)node.138165:0.00352,AY856360.1.1439:0.00219)node.127855:0.0069,JN833333.1.991:0.00512)node.117839:0.00437,CEVL01096206.1.906:0.00919)node.108171:0.00213,HM103780.1.999:0.0137)node.98817:0.01343)node.89866:0.00334,((JQ221800.1.914:0.01627,JQ221077.1.913:0.01457)node.98816:0.00551,AY856359.1.1417:0.01201)node.89865:0.00255)node.81279:0.01054,JQ220983.1.914:0.00426)node.72909:0.00779)node.64880:0.00186,HM103816.1.933:0.01057)node.57238:0.00156)node.50064:0.00529,((((HM103804.1.1027:0.01222,HM103841.1.989:0.0187)node.72908:0.00736,HM103809.1.1014:0.02242)node.64879:0.00259,JQ222238.1.915:0.03012)node.57237:0.00327,JQ220573.1.917:0.01478)node.50063:0.0031)node.43381:0.01682,((((((((((JQ221361.1.915:0.02183,EU791576.1.917:0.00545)node.117838:0.00537,JQ396279.1.916:0.00732)node.108170:0.00307,HM103834.1.925:0.01441)node.98815:0.00057,AQTX01000014.3416.4856:0.01113)node.89864:0.01679,(AY704382.1.1437:0.00984,JQ221568.1.916:0.00873)node.89863:0.00532)node.81278:0.01215,JQ221907.1.917:0.00057)node.72907:0.007,JQ221748.1.914:0.0231)node.64878:0.0038,(((JQ678102.1.915:0.00179,JN563804.1.913:0.03108)node.81277:0.00363,KF900591.20407.21874:0.00828)node.72906:0.0017,FJ487451.1.1360:0.01215)node.64877:0.00424)node.57236:0.01366,JQ221312.1.915:0.00239)node.50062:0.02089,JQ220570.1.915:0.00975)node.43380:0.03478)node.37209:0.03911,((EU650260.1.1318:0.00709,EF106837.1.1002:0.00789)node.43379:0.00056,JQ221905.1.915:0.01642)node.37208:0.07891)node.31626:0.05962,(((AB213106.1.1346:0.01319,JN798474.1.918:0.02647)node.43378:0.01217,GQ848372.1.914:0.00816)node.37207:0.00394,AB329792.1.1302:0.01945)node.31625:0.04819)node.26603:0.06841,AB329764.1.1398:0.11841)node.22129:0.01789,((((((((((AM745232.1.1343:0.06484,JF935155.1.1329:0.04852)node.81276:0.01773,AY592280.1.1261:0.09758)node.72905:0.02133,FJ455913.1.917:0.07857)node.64876:0.01465,((((JQ989706.1.1398:0.04331,HM103902.1.917:0.03086)node.89862:0.00895,FJ685732.1.1442:0.05235)node.81275:0.0078,(JX426891.1.952:0.03529,GU127546.1.917:0.11451)node.81274:0.03468)node.72904:0.03365,JQ989628.1.1346:0.06954)node.64875:0.0041)node.57235:0.01268,(AJ969792.1.916:0.1006,AJ969784.1.913:0.0937)node.57234:0.03011)node.50061:0.01472,(((((AY426482.1.1141:0.23463,KX077452.1.911:0.01181)node.81273:0.07068,KX077306.1.914:0.0683)node.72903:0.02928,(((((((((DQ363841.1.927:0.0214,JQ816015.1.1399:0.01221)node.148657:0.00215,((((JX000795.1.1378:0.00795,JX000832.1.1399:0.0082)node.181344:0.00888,((((FJ455920.1.918:0.01267,JQ989665.1.1418:0.00815)node.214551:0.00193,JX000814.1.1005:0.01361)node.203431:0.00185,JN123669.1.1399:0.01119)node.192378:0.00155,AB803359.1.1398:0.00926)node.181343:0.00281)node.170369:0.00997,HQ700671.1.1439:0.03004)node.159364:0.00509,GQ994234.1.908:0.03486)node.148656:0.00642)node.138164:0.00463,((GQ927619.1.916:0.00983,GQ994160.1.914:0.01381)node.148655:0.00534,(GU553439.1.1400:0.01144,JQ817220.1.1399:0.00454)node.148654:0.00166)node.138163:0.00334)node.127854:0.00919,JQ989408.1.1400:0.00601)node.117837:0.0017,EF680228.1.914:0.0132)node.108169:0.00455,((((AB803493.1.1398:0.00588,JQ989685.1.1422:0.02619)node.138162:0.00458,GQ926352.1.911:0.00785)node.127853:0.00344,((FJ264727.1.914:0.006,KP091053.1.1421:0.00197)node.138161:0.00362,(((JQ750498.1.914:0.00823,JQ989709.1.1418:0.01146)node.159363:0.00546,JX870268.1.912:0.00748)node.148653:0.00385,EF125534.1.926:0.02026)node.138160:0.00474)node.127852:0.00584)node.117836:0.01153,HQ267315.1.916:0.01307)node.108168:0.02022)node.98814:0.00565,(((JQ989544.1.1400:0.0067,JX870262.1.918:0.00855)node.117835:0.00266,JQ989725.1.1419:0.00667)node.108167:0.00212,(((KX077372.1.914:0.01962,KX077457.1.911:0.01467)node.127851:0.00845,(KP204833.1.1396:0.01329,KP204841.1.1436:0.00598)node.127850:0.00461)node.117834:0.00056,(((((JX000788.1.1030:0.03701,JX000823.1.1150:0.08014)node.159362:0.02769,HM103893.1.951:0.01186)node.148652:0.00782,KX077404.1.914:0.07619)node.138159:0.00221,HM103866.1.957:0.0074)node.127849:0.0079,HM103900.1.999:0.01452)node.117833:0.00548)node.108166:0.00356)node.98813:0.01085)node.89861:0.00057,JQ750499.1.918:0.08986)node.81272:0.00724,((GQ994143.1.915:0.02182,KP814611.1.1402:0.00359)node.89860:0.01067,DQ363842.1.976:0.03707)node.81271:0.00862)node.72902:0.01841)node.64874:0.01796,JQ750500.1.916:0.12478)node.57233:0.0137,JX482274.1.913:0.07408)node.50060:0.03538)node.43377:0.00595,(((((((AB161323.1.912:0.01734,AB364942.1.1400:0.02517)node.89859:0.01918,HM041910.1.1438:0.02139)node.81270:0.01924,((((((HQ692046.1.1330:0.02008,EU570159.1.901:0.00384)node.127848:0.01496,(EU731631.1.1236:0.00932,EU731618.1.1223:0.00269)node.127847:0.01336)node.117832:0.01347,JQ817907.1.1399:0.01916)node.108165:0.00833,AY835423.1.1438:0.0366)node.98812:0.00717,(HQ916509.1.1334:0.02513,KJ882201.1.1435:0.03514)node.98811:0.0086)node.89858:0.00788,(((((((((KM650123.1.1229:0.10924,KC454185.1.1259:0.02588)node.170368:0.05134,JX522729.1.1257:0.0256)node.159361:0.0761,(((((((JF807145.1.1256:0.04226,JF807165.1.1256:0.0075)node.225662:0.02042,((((((JF807242.1.1256:0.02586,JF807251.1.1256:0.03103)node.279314:0.00991,JF807248.1.1256:0.02546)node.268844:0.01763,((((((((AB739364.1.1256:0.01474,AB739372.1.1256:0.01212)node.338317:0.02595,(EU413657.1.1229:0.00408,EU413612.1.1256:0.01068)node.338316:0.0025)node.328937:0.00677,(((((((((((JF807192.1.1256:0.0324,JF807189.1.1256:0.00835)node.411357:0.00266,JF807190.1.1256:0.01565)node.404144:0.00304,JF807194.1.1259:0.03666)node.396693:0.00667,JF807227.1.1256:0.0026)node.389097:0.00728,JF807193.1.1256:0.00871)node.381303:0.00415,HQ413048.1.1156:0.00572)node.373329:0.00933,JF807204.1.1256:0.00911)node.365078:0.00145,FJ919264.1.1255:0.0027)node.356422:0.00395,(AB906274.1.1260:0.01717,KC454244.1.1258:0.00409)node.356421:0.02134)node.347518:0.00563,KC454249.1.1257:0.01195)node.338315:0.00057,((HM038367.1.1256:0.00132,JF807252.1.1256:0.00265)node.347517:0.00306,(JF807241.1.1256:0.00488,EF157727.1.1256:0.00838)node.347516:0.00398)node.338314:0.01157)node.328936:0.00057)node.319451:0.00056,DQ402017.1.1439:0.00435)node.309716:0.00433,AY995281.1.1256:0.00132)node.299786:0.00182,(((((JF951828.1.1256:0,JF302145.1.1256:0)node.338313:0.00132,AB034187.1.1430:0.00287)node.328935:0.00057,FJ919273.1.1256:0.00132)node.319450:0.00057,EF055540.1.1256:0.00132)node.309715:0.00057,AY995280.1.1256:0.02283)node.299785:0.00056)node.289613:0.00293,DQ123885.1.1256:0.01682)node.279313:0.00804,JF807069.1.1256:0.0063)node.268843:0.00784)node.258215:0.01527,(JF807295.1.1256:0.02434,JF807293.1.1256:0.00056)node.258214:0.00058)node.247549:0.00418,JF807292.1.1256:0.01208)node.236718:0.0188,(EU413573.1.1257:0,EU413595.1.1257:0)node.236717:0.00797)node.225661:0.005)node.214550:0.01296,JF807164.1.1255:0.00365)node.203430:0.01657,JF302574.1.1256:0.04338)node.192377:0.01081,JF807229.1.1259:0.03101)node.181342:0.01389,((((((JX522679.1.1260:0.01426,AB541679.1.1404:0.00747)node.236716:0.01948,((AB034186.1.1437:0.00531,JF807308.1.1256:0.00399)node.247548:0.00131,((((((JF302193.1.1258:0.0211,JQ179527.1.1053:0.01456)node.299784:0.0059,(JF807309.1.1256:0.00689,JQ179825.1.1052:0.0036)node.299783:0.0102)node.289612:0.00056,(JQ179599.1.1053:0.0018,JQ627598.1.948:0.02544)node.289611:0.00183)node.279312:0.01404,(((((JF807305.1.1256:0,JF807307.1.1256:0)node.319449:0.04118,FJ919272.1.1256:0.00057)node.309714:0.00131,AB905881.1.1481:0.03497)node.299782:0.00057,EF055535.1.1256:0.00529)node.289610:0.00056,((((JF807106.1.1256:0.00395,KU754012.1.1257:0.00269)node.319448:0.00263,EF055537.1.1256:0.00137)node.309713:0.00552,JX833573.1.1256:0.01722)node.299781:0.00264,HM038364.1.1256:0.0029)node.289609:0.00505)node.279311:0.02159)node.268842:0.00057,JF302642.1.1256:0.00396)node.258213:0.02431,HQ413074.1.1177:0.00863)node.247547:0.00056)node.236715:0.001)node.225660:0.00557,(((((EF157726.1.1257:0.00057,JF951832.1.1256:0.00057)node.268841:0.00264,((((AB535272.1.1256:0.00797,JF807162.1.1256:0.00397)node.299780:0.00401,JQ179520.1.1052:0.00961)node.289608:0.00532,(EU413614.1.1256:0.00057,EU413579.1.1242:0.00057)node.289607:0.00534)node.279310:0.00261,(((((((DQ402021.1.1442:0.0076,DQ123888.1.1256:0.00132)node.338312:0.00057,AB535273.1.1256:0.00264)node.328934:0.00057,EU413644.1.1256:0.00132)node.319447:0.00057,HM038388.1.1256:0.00397)node.309712:0.00057,EU413588.1.1256:0.00132)node.299779:0.00057,AB535295.1.1256:0.00057)node.289606:0.00057,JF302297.1.1256:0.01064)node.279309:0.00057)node.268840:0.01277)node.258212:0.00056,JF951764.1.1256:0.00264)node.247546:0.00057,EF055536.1.1256:0.00264)node.236714:0.00758,GU797102.1.1257:0.00132)node.225659:0.00946)node.214549:0.00257,(((JF807200.1.1256:0.00938,GU797108.1.904:0.03209)node.236713:0.006,(EF055538.1.1256:0.0069,JF807201.1.1256:0.02696)node.236712:0.00337)node.225658:0.00784,(EU413627.1.1241:0.01267,JF807299.1.1256:0.00482)node.225657:0.00666)node.214548:0.00184)node.203429:0.00263,((((((((HQ616007.1.1256:0.00057,JF807302.1.1256:0.00397)node.279308:0.00531,EF541185.1.1256:0.00057)node.268839:0.00056,JF807133.1.1256:0.00476)node.258211:0.00533,KC333270.1.1256:0.00454)node.247545:0.00077,JF807301.1.1256:0.00132)node.236711:0.00142,AY995285.1.1256:0.01058)node.225656:0.00396,AB906017.1.1294:0.01215)node.214547:0.01557,(((((JF807153.1.1256:0.00665,JF807176.1.1256:0.00402)node.258210:0.0013,(JF807254.1.1256:0.01203,JF807253.1.1256:0.00398)node.258209:0.00131)node.247544:0.00914,JF807175.1.1256:0.01234)node.236710:0.01075,HM125674.1.1247:0.04106)node.225655:0.01186,HM038373.1.1256:0.0256)node.214546:0.00792)node.203428:0.00993)node.192376:0.00614,(((JF807166.1.1257:0.04688,JF807306.1.1256:0.00268)node.214545:0.0119,(((((((((EU662666.1.1431:0.00654,AB355092.1.917:0.00536)node.299778:0.00057,JN030598.1.1403:0.00565)node.289605:0.00056,(JN030609.1.1403:0.00793,JN030605.1.1403:0.00678)node.289604:0.00338)node.279307:0.00539,JX462517.1.1439:0.0074)node.268838:0.00554,(EU885168.1.1240:0.01982,EU885169.1.1224:0.03168)node.268837:0.01548)node.258208:0.00855,((JX833590.1.1256:0.00735,JX833598.1.1256:0.0135)node.268836:0.03399,JF980519.1.1423:0.02509)node.258207:0.00624)node.247543:0.01221,(((JF807108.1.1259:0.01072,GU797097.1.1258:0.01757)node.268835:0.01572,((((((HQ616008.1.1256:0.01925,JN030721.1.1434:0.01122)node.319446:0.01643,JN030722.1.1434:0.00745)node.309711:0.00914,DQ402023.1.1439:0.00058)node.299777:0.00702,((JN030713.1.1423:0.01677,JN030715.1.1421:0.00056)node.309710:0.02357,JN030719.1.1439:0.00056)node.299776:0.01898)node.289603:0.01089,((((GU385696.1.995:0.03104,HM125682.1.1256:0.00057)node.319445:0.01497,DQ123862.1.1256:0.00667)node.309709:0.00827,HQ616012.1.1256:0.00132)node.299775:0.0324,HM998288.1.1218:0.00532)node.289602:0.01743)node.279306:0.0057,((((((JN030672.1.1250:0.00057,JN030671.1.1246:0.00057)node.328933:0.00057,JN030660.1.1253:0.00057)node.319444:0.00266,HM038369.1.1257:0.00132)node.309708:0.00057,((((JN030674.1.1249:0,JN030675.1.1249:0)node.338311:0.00057,((JN030676.1.1246:0,JN030677.1.1246:0)node.347515:0.00057,(JN030661.1.1245:0,JN030678.1.1245:0)node.347514:0.00057)node.338310:0.00057)node.328932:0.01345,((((JN030670.1.1249:0.00057,JN030668.1.1246:0.00057)node.356420:0.00057,JN030664.1.1253:0.00057)node.347513:0.00265,JN030662.1.1245:0.00807)node.338309:0.00057,JN030659.1.1255:0.00057)node.328931:0.00057)node.319443:0.00132,GU797092.1.1257:0.00132)node.309707:0.00057)node.299774:0.00057,HQ616015.1.1260:0.01064)node.289601:0.00795,(HM038392.1.1259:0.0077,JF807121.1.1259:0.01245)node.289600:0.00498)node.279305:0.00168)node.268834:0.00281)node.258206:0.0024,((((JX522590.1.1255:0.00397,JX522608.1.1256:0.00264)node.289599:0.00057,(JX522655.1.1256:0,JX522694.1.1256:0)node.289598:0.00057)node.279304:0.00057,JX522640.1.1255:0.00132)node.268833:0.00066,(JX522702.1.1256:0.02057,HM210846.1.1224:0.01508)node.268832:0.01838)node.258205:0.00904)node.247542:0.01192)node.236709:0.01086,JF807067.1.1256:0.01149)node.225654:0.00643,JF807244.1.1256:0.0228)node.214544:0.00702)node.203427:0.00835,DQ123886.1.1256:0.01969)node.192375:0.0026)node.181341:0.00562)node.170367:0.0053,((((JX101966.1.1467:0.01079,LJKL01000017.24014.25290:0.00268)node.203426:0.00119,(((JF980534.1.1420:0.0011,JF980430.1.1420:0.01571)node.225653:0.00056,HQ678053.1.1360:0.00238)node.214543:0.00509,(JF980477.1.1423:0.01064,JF980483.1.1425:0.00797)node.214542:0.00256)node.203425:0.00365)node.192374:0.00244,JQ268005.1.1441:0.00524)node.181340:0.03362,JQ268003.1.1440:0.03852)node.170366:0.01592)node.159360:0.00183)node.148651:0.01089,((((((((((((HQ677967.1.1360:0.00346,JF980530.1.1419:0.00264)node.268831:0.00502,HQ677992.1.1360:0.00575)node.258204:0.00056,(JF980544.1.1419:0.00112,JX110146.1.1370:0.00233)node.258203:0.01521)node.247541:0.0076,((((JF980489.1.1420:0.0011,JF980520.1.1420:0.0011)node.279303:0.00057,JF980516.1.1418:0.00057)node.268830:0.00057,HQ678054.1.1360:0.00355)node.258202:0.00077,((JF980513.1.1419:0.04748,JF980523.1.1418:0.00056)node.268829:0.01322,JF980487.1.1417:0.00253)node.258201:0.01929)node.247540:0.00674)node.236708:0.00742,((((JQ268001.1.1440:0.00218,HQ678092.1.1360:0.01308)node.268828:0.00117,(AB541731.1.1399:0.00338,JQ267996.1.1440:0.00108)node.268827:0.00751)node.258200:0.00117,JQ267999.1.1440:0.00452)node.247539:0.00595,HQ678066.1.1360:0.0063)node.236707:0.00391)node.225652:0.00135,HQ677981.1.1360:0.02784)node.214541:0.00818,JX110159.1.1256:0.00457)node.203424:0.00556,((GU179424.1.1416:0.00664,GU179418.1.1417:0.0022)node.214540:0.00057,GU179417.1.1417:0.0248)node.203423:0.00985)node.192373:0.00927,((GU388489.1.1058:0.00057,HI592329.1.1134:0.01078)node.203422:0.01168,EF175711.1.1150:0.08089)node.192372:0.01166)node.181339:0.02514,(((((KF254814.1.915:0.03323,JQ345702.1.914:0.01656)node.225651:0.00163,KF254833.1.915:0.00906)node.214539:0.0101,AB749767.1.1309:0.01892)node.203421:0.01129,((KP192931.1.1196:0.02815,JF980498.1.1419:0.00357)node.214538:0.0217,AB921775.1.1444:0.017)node.203420:0.00793)node.192371:0.00632,(((((((CP010070.1070956.1072425:0.00057,JX266068.1.1100:0.00057)node.258199:0.01033,JX266065.1.1322:0.01549)node.247538:0.005,(((AB062308.1.1314:0.00816,JX266079.1.1322:0.00729)node.268826:0.00336,JX266080.1.1322:0.00687)node.258198:0.00854,JX266071.1.1322:0.00629)node.247537:0.00553)node.236706:0.00202,KP259611.1.1346:0.00867)node.225650:0.00762,JX648297.1.1470:0.00334)node.214537:0.00619,EU885156.1.1224:0.03492)node.203419:0.00363,EU885158.1.1224:0.00959)node.192370:0.00106)node.181338:0.00583)node.170365:0.00449,((((((((JF807300.1.1257:0.02058,HQ413076.1.1172:0.01436)node.247536:0.01367,AY995284.1.1257:0.02228)node.236705:0.00183,((HQ413052.1.1210:0.03039,HQ413059.1.1202:0.01405)node.247535:0.01153,((((((JF807098.1.1257:0.00398,JF807236.1.1257:0.00132)node.299773:0.01484,EF055546.1.1257:0.01209)node.289597:0.00543,((((AY995286.1.1257:0.00529,AY995288.1.1257:0.00056)node.319442:0.00663,KU754018.1.1259:0.0106)node.309706:0.00056,(((((HQ616022.1.1257:0.02366,KM650085.1.1225:0.03408)node.347512:0.00939,AY995299.1.1257:0.01238)node.338308:0.00895,(((JF807124.1.1257:0.00725,EU413621.1.1244:0.02036)node.356419:0.01076,JF807127.1.1257:0.00591)node.347511:0.00901,(((JF807232.1.1257:0.01189,JF807233.1.1257:0.00786)node.365077:0.00057,JF807234.1.1257:0.00392)node.356418:0.00563,GU797106.1.1222:0.05191)node.347510:0.0032)node.338307:0.00744)node.328930:0.00848,JF807235.1.1257:0.01435)node.319441:0.00906,((((((JF302256.1.1257:0.00797,EU413604.1.1244:0.00133)node.365076:0.00057,(JF807218.1.1257:0.01462,HQ413040.1.1171:0.01017)node.365075:0.00057)node.356417:0.00057,DQ402029.1.1440:0.00246)node.347509:0.00495,AY995293.1.1256:0.0053)node.338306:0.00123,JF302319.1.1257:0.01472)node.328929:0.0062,JF807178.1.1257:0.00263)node.319440:0.00356)node.309705:0.00395)node.299772:0.00481,JF807221.1.1257:0.00056)node.289596:0.00481)node.279302:0.00126,FJ938083.1.1257:0.01457)node.268825:0.00134,JF807222.1.1257:0.00935)node.258197:0.00244,(((((EU413596.1.1257:0.00618,EU413578.1.1257:0.00311)node.299771:0.00876,(EU413600.1.1257:0.012,EU413620.1.1230:0.00884)node.299770:0.01615)node.289595:0.0019,KM073422.1.1258:0.03542)node.279301:0.0063,((JF302435.1.1257:0.0036,JF302392.1.1257:0.0152)node.289594:0.01637,((EF055550.1.1257:0.00382,EF055551.1.1257:0.01082)node.299769:0.01536,KM650067.1.1225:0.00551)node.289593:0.03039)node.279300:0.00633)node.268824:0.00487,KM650055.1.1226:0.06858)node.258196:0.0086)node.247534:0.00723)node.236704:0.00161)node.225649:0.00142,EF055549.1.1257:0.02142)node.214536:0.0105,((JF807163.1.1257:0.02799,JF807231.1.1256:0.03661)node.225648:0.01717,JF807214.1.1256:0.01966)node.214535:0.01261)node.203418:0.02738,(((JF807130.1.1256:0.0354,HQ413046.1.1166:0.01533)node.225647:0.01038,((((JF807129.1.1256:0.00803,JF807197.1.1256:0.04223)node.258195:0.02478,JF807298.1.1256:0.01137)node.247533:0.00201,AY995275.1.1256:0.00817)node.236703:0.00204,EU413602.1.1256:0.02248)node.225646:0.0055)node.214534:0.01029,JF807169.1.1256:0.03121)node.203417:0.00543)node.192369:0.0118,((((HQ678049.1.1360:0.00057,GQ339877.1.1256:0.00057)node.225645:0.00054,JF980514.1.1417:0.00231)node.214533:0.01712,AB541681.1.1400:0.02136)node.203416:0.00886,(((((((((((JF807173.1.1256:0.01019,KM073429.1.1224:0.00945)node.309704:0.00469,((EF055553.1.1256:0.00248,JF807170.1.1256:0.01774)node.319439:0.00811,JF807161.1.1257:0.03968)node.309703:0.00552)node.299768:0.00128,((KC454179.1.1258:0.04043,EU284788.1.1181:0.0028)node.309702:0.00057,DQ372972.1.1440:0.00482)node.299767:0.0023)node.289592:0.00299,JQ179824.1.1051:0.01751)node.279299:0.00508,AB906294.1.1216:0.0054)node.268823:0.00307,((((AY995282.1.1257:0.01082,KU754001.1.1257:0.01236)node.299766:0.01948,((((((HM125676.1.1257:0.01099,JF807110.1.1256:0.01742)node.347508:0.00565,JQ179517.1.1051:0.0223)node.338305:0.0096,JF807196.1.1256:0.06284)node.328928:0.0141,JF807107.1.1259:0.03595)node.319438:0.01291,HQ616013.1.1259:0.03985)node.309701:0.01463,EU413633.1.1228:0.01993)node.299765:0.01079)node.289591:0.00427,AY995277.1.1256:0.00918)node.279298:0.00179,(JF807128.1.1256:0.02017,EU413651.1.1256:0.00137)node.279297:0.0053)node.268822:0.00503)node.258194:0.00483,CP013703.1314122.1315598:0.00993)node.247532:0.00785,AB739349.1.1257:0.02172)node.236702:0.00536,GQ339876.1.1256:0.01261)node.225644:0.00174,(((((((((((((JF807171.1.1255:0.00418,GU797104.1.1254:0.02988)node.347507:0.01307,HM038376.1.1256:0.03536)node.338304:0.01113,((((((((((HQ616020.1.1257:0.0053,HQ616025.1.1256:0.00132)node.411356:0.00057,(((((((((((JF807263.1.1257:0.00286,JF807282.1.1257:0.02687)node.470533:0.01215,JF807142.1.1256:0.0033)node.465384:0.00577,(JF807289.1.1256:0.01797,JF807280.1.1256:0.03208)node.465383:0.0086)node.460134:0.01033,JF807144.1.1256:0.06371)node.454790:0.00058,JF807136.1.1256:0.00265)node.449215:0.00057,JF807271.1.1256:0.00529)node.443445:0.00057,JF807259.1.1256:0.00397)node.437499:0.00057,((JF807273.1.1256:0.01055,JF807272.1.1256:0.00057)node.443444:0.00381,JF807261.1.1256:0.0014)node.437498:0.00124)node.431315:0.00057,JF807262.1.1256:0.00529)node.424965:0.00057,((((JF807279.1.1256:0.01562,JF807268.1.1256:0.00908)node.443443:0.00765,JF807281.1.1256:0.03386)node.437497:0.00244,(((JF807078.1.1256:0.02717,JF807284.1.1256:0.0025)node.449214:0.01147,(((KU754014.1.1256:0.01897,EU413571.1.1256:0.02342)node.460133:0.01328,JF807294.1.1256:0.02331)node.454789:0.00688,KU754009.1.1257:0.04079)node.449213:0.00976)node.443442:0.01743,JF807266.1.1256:0.00394)node.437496:0.00319)node.431314:0.00513,(((JF807274.1.1256:0.02485,JF807277.1.1256:0.00898)node.443441:0.0217,JF807256.1.1256:0.00498)node.437495:0.00057,JF807139.1.1256:0.00265)node.431313:0.0023)node.424964:0.00056)node.418355:0.00057,((((((((((EU831359.1.1256:0.00132,EU831342.1.1256:0.00132)node.470532:0.00057,(EU831329.1.1256:0.00264,EU831366.1.1257:0.00132)node.470531:0.00057)node.465382:0.00057,(EU831339.1.1256:0.00132,EU831344.1.1256:0.00132)node.465381:0.00057)node.460132:0.00057,((EU831322.1.1256:0,EU831324.1.1256:0,EU831335.1.1256:0)node.465380:0.00057,(EU831327.1.1256:0.00132,EU831340.1.1256:0.00132)node.465379:0.00057)node.460131:0.00057)node.454788:0.00057,EU831355.1.1256:0.00797)node.449212:0.00132,EU831328.1.1256:0.00054)node.443440:0.00925,AB739329.1.1256:0.01358)node.437494:0.00765,((((((CP004049.283612.285072:0.00057,CBKQ010000059.83060.84525:0.00301)node.465378:0.00057,(((KJ522703.1.1246:0.04378,FJ178433.1.1198:0.00057)node.475488:0.00056,JX522604.1.1256:0.00133)node.470530:0.00056,JX522635.1.1256:0.00399)node.465377:0.00275)node.460130:0.0049,(((AB535340.1.1256:0.00132,AB535328.1.1256:0.00662)node.470529:0.00057,AB535363.1.1256:0.00132)node.465376:0.00057,LOPS01000047.67273.68745:0.00057)node.460129:0.01535)node.454787:0.01243,KM213864.1.1403:0.0248)node.449211:0.01356,CP002916.334433.335897:0.02451)node.443439:0.00792,AB739326.1.1256:0.01573)node.437493:0.01238)node.431312:0.00436,(((((JF807287.1.1256:0.00529,HM040983.1.1256:0.00662)node.454786:0.00057,JF807288.1.1257:0.00662)node.449210:0.00397,EU413660.1.1212:0.00057)node.443438:0.00057,(DQ123869.1.1256:0.00931,CP014214.1550807.1552273:0.00233)node.443437:0.00464)node.437492:0.00698,JF807285.1.1256:0.00056)node.431311:0.00912)node.424963:0.00056,(JF807143.1.1256:0.00802,JF807195.1.1256:0.01204)node.424962:0.00395)node.418354:0.00122)node.411355:0.00222)node.404143:0.00267,HM038370.1.1255:0.00931)node.396692:0.00266,JF807267.1.1256:0.00781)node.389096:0.00327,JF807269.1.1256:0.00499)node.381302:0.00408,(((JF807146.1.1256:0.00919,KU754019.1.1255:0.00922)node.396691:0.01289,JF807278.1.1256:0.00894)node.389095:0.00305,JF807147.1.1256:0.01842)node.381301:0.0052)node.373328:0.00515,JF807276.1.1256:0.01198)node.365074:0.00439,JF807275.1.1256:0.00455)node.356416:0.0148,(EU413662.1.1256:0.02826,JF807091.1.1256:0.01381)node.356415:0.00196)node.347506:0.00688,((AY995279.1.1259:0.00734,JF807118.1.1256:0.03928)node.356414:0.01502,HM235956.1.1298:0.0245)node.347505:0.05405)node.338303:0.01302)node.328927:0.00314,((JF807228.1.1257:0.03079,JF807191.1.1256:0.01425)node.338302:0.02184,JF807167.1.1259:0.02545)node.328926:0.00886)node.319437:0.01133,KU754011.1.1256:0.01371)node.309700:0.02362,((JF807149.1.1257:0.00693,JF807283.1.1257:0.03426)node.319436:0.00084,JF807311.1.1257:0.01372)node.309699:0.01523)node.299764:0.00487,JF807151.1.1256:0.02193)node.289590:0.00425,HQ616009.1.1257:0.02152)node.279296:0.01184,JF807150.1.1256:0.00618)node.268821:0.00366,(AY995300.1.1256:0.02883,JQ179790.1.1050:0.00811)node.268820:0.00821)node.258193:0.00264,HM038368.1.1256:0.01807)node.247531:0.00252,AY995290.1.1256:0.00592)node.236701:0.01322,JF807240.1.1256:0.00906)node.225643:0.01387)node.214532:0.00855,((((((AY995292.1.1256:0.00946,EF055556.1.1256:0.00932)node.268819:0.00344,JF807148.1.1256:0.01021)node.258192:0.01877,AY995295.1.1256:0.00121)node.247530:0.00276,(((((JF807154.1.1256:0.01486,JF807155.1.1256:0.01894)node.289589:0.00521,JF807310.1.1256:0.00133)node.279295:0.00708,KU754007.1.1255:0.01948)node.268818:0.00323,EF055559.1.1256:0.01142)node.258191:0.00328,DQ402018.1.1439:0.00122)node.247529:0.00727)node.236700:0.01227,AY995297.1.1256:0.0014)node.225642:0.02212,JF807168.1.1256:0.00958)node.214531:0.01042)node.203415:0.00813)node.192368:0.00872)node.181337:0.00058,DQ445723.1.1210:0.01248)node.170364:0.02326)node.159359:0.01099,U81778.1.1404:0.02841)node.148650:0.01216)node.138158:0.02562,(EU885162.1.1223:0.00974,JX266091.1.1321:0.00723)node.138157:0.02308)node.127846:0.00857,(JX266084.1.1321:0.00792,JX266088.1.1321:0.01678)node.127845:0.02684)node.117831:0.01924,(KF254820.1.912:0.02382,HM041911.1.1437:0.01424)node.117830:0.02375)node.108164:0.0165,((GU179421.1.1415:0.10916,GU179423.1.1416:0.00713)node.117829:0.00712,(DQ841233.1.1303:0.01072,JQ738678.1.908:0.03006)node.117828:0.00644)node.108163:0.01363)node.98810:0.03432,EU570157.1.914:0.03511)node.89857:0.02877)node.81269:0.00813)node.72901:0.01218,((((((HM244058.1.911:0.00908,KP784723.1.1440:0.01126)node.117827:0.00056,KX077297.1.914:0.08876)node.108162:0.01901,JN398041.1.1399:0.02791)node.98809:0.01139,((((KF254819.1.911:0.02003,KF254803.1.912:0.0072)node.127844:0.0042,KP338994.1.1308:0.02574)node.117826:0.00794,JQ668659.1.916:0.03667)node.108161:0.00301,((EU662682.1.1436:0.0048,EU910624.1.1437:0.01601)node.117825:0.01101,((AB780966.1.1321:0.00364,KP259610.1.1344:0.00716)node.127843:0.00056,(KF564607.1.1439:0.00361,FJ705119.1.1469:0.01938)node.127842:0.00214)node.117824:0.00056)node.108160:0.00928)node.98808:0.01582)node.89856:0.00585,((AB364939.1.1401:0.00356,AJ548942.1.1145:0.00789)node.98807:0.03203,(((((FJ705123.1.1032:0.07028,KC604523.1.912:0.00702)node.138156:0.01429,((KC604522.1.912:0.01145,AY555822.1.1080:0.00056)node.148649:0.01059,((AB364940.1.1399:0.01138,AB077226.1.1431:0.00376)node.159358:0.00329,JX000595.1.1418:0.01069)node.148648:0.0015)node.138155:0.00732)node.127841:0.00263,KC604552.1.911:0.11944)node.117823:0.00312,(JN398033.1.1399:0.02805,KC113497.1.942:0.0255)node.117822:0.00529)node.108159:0.00749,((AY367325.1.914:0.01209,AY367328.1.916:0.00904)node.117821:0.00423,KC113498.1.940:0.02252)node.108158:0.03182)node.98806:0.01131)node.89855:0.01362)node.81268:0.00932,((((KF254823.1.912:0.00165,KF254836.1.912:0.02202)node.108157:0.00178,KF254835.1.910:0.03322)node.98805:0.00557,(((((((((LJKK01000032.43518.44988:0.00348,JX576125.1.920:0.00719)node.181336:0.00107,LFRW01000036.25222.26657:0.0096)node.170363:0.00434,AB598075.1.1399:0.00894)node.159357:0.00608,AB294255.1.1400:0.01349)node.148647:0.01484,((HQ896499.1.1434:0.00219,CAJE01000013.27753.29188:0.00057)node.159356:0.00475,CP005934.1478325.1479818:0.02175)node.148646:0.00632)node.138154:0.00567,HQ269179.1.1027:0.03155)node.127840:0.0019,GU591511.1.1424:0.01057)node.117820:0.00158,((KF564608.1.1438:0.00103,KP338996.1.1306:0.03616)node.127839:0.00688,JN398040.1.1399:0.00573)node.117819:0.00228)node.108156:0.01491,KP338995.1.1308:0.01701)node.98804:0.00515)node.89854:0.01444,KF254818.1.911:0.00577)node.81267:0.01986)node.72900:0.01322)node.64873:0.04383,(((((((((KC604540.1.912:0.00189,KC604541.1.912:0.00349)node.138153:0.01179,(JQ989641.1.1418:0.00795,JQ989545.1.1400:0.00867)node.138152:0.03168)node.127838:0.00717,((AB161336.1.912:0.0124,EU910628.1.1436:0.00535)node.138151:0.02479,KC604535.1.912:0.02337)node.127837:0.00758)node.117818:0.00286,((KF026011.1.946:0.05798,KC604539.1.912:0.07813)node.127836:0.03054,FJ705112.1.1096:0.03982)node.117817:0.01893)node.108155:0.00492,((KC682092.1.1398:0.03004,KC682090.1.1397:0.00058)node.117816:0.01445,((((JN397702.1.1004:0.00519,AB161344.1.976:0.05033)node.148645:0.00147,((((KX077420.1.910:0.00183,KX077292.1.914:0.02325)node.181335:0.01384,(AB355115.1.916:0.0397,KX077400.1.914:0.04818)node.181334:0.02065)node.170362:0.01099,AB722180.1.1334:0.00371)node.159355:0.01354,((((((JQ245684.1.1332:0.00287,FJ705114.1.1464:0.01502)node.214530:0.01536,KP266474.1.990:0.00363)node.203414:0.00057,AB355098.1.915:0.01612)node.192367:0.0028,JF789593.1.1436:0.01293)node.181333:0.0023,(((KP266458.1.990:0.00639,AB364944.1.1399:0.00309)node.203413:0.01593,((HM159364.1.1399:0.04692,JN398014.1.1399:0.00056)node.214529:0.00149,AB161326.1.912:0.0059)node.203412:0.00463)node.192366:0.00586,AB364941.1.1400:0.0141)node.181332:0.00432)node.170361:0.00441,JN397676.1.1399:0.0161)node.159354:0.00211)node.148644:0.00741)node.138150:0.00057,((AB355104.1.913:0.01859,KX077531.1.908:0.07212)node.148643:0.00317,(((KC604509.1.913:0.00057,KC604508.1.913:0.04459)node.170360:0.02367,KC604485.1.913:0.00057)node.159353:0.01806,(JQ245951.1.916:0.0074,JN397870.1.1399:0.00665)node.159352:0.00331)node.148642:0.0018)node.138149:0.00165)node.127835:0.00748,(KX077278.1.908:0.00531,KX077392.1.914:0.02308)node.127834:0.00765)node.117815:0.01075)node.108154:0.00795)node.98803:0.01431,KX077290.1.914:0.04638)node.89853:0.02432,KX077429.1.911:0.09084)node.81266:0.02698,((FN428812.1.1343:0.01747,FJ455940.1.914:0.03768)node.89852:0.01903,AB364943.1.1400:0.05708)node.81265:0.02587)node.72899:0.03266,((AB600354.1.1343:0.01854,JX428647.1.1029:0.03706)node.81264:0.01465,AB600333.1.1343:0.0218)node.72898:0.06002)node.64872:0.01345)node.57232:0.02538,((((((((((HE604561.1.914:0.01264,HE604525.1.914:0.00541)node.138148:0.00196,DQ103683.1.1408:0.00601)node.127833:0.0034,AJ133621.1.1288:0.01443)node.117814:0.04531,DQ103675.1.1408:0.03695)node.108153:0.01201,HE604449.1.916:0.03648)node.98802:0.00867,HE604545.1.916:0.02944)node.89851:0.02006,HE604515.1.916:0.05022)node.81263:0.03534,HE604570.1.914:0.05253)node.72897:0.08014,FN820390.1.1374:0.03939)node.64871:0.06146,((HQ588677.1.1466:0.00711,AM229237.1.1371:0.00695)node.72896:0.01268,FN820412.1.1373:0.0139)node.64870:0.03276)node.57231:0.06298)node.50059:0.00982,((((((((JQ989398.1.1402:0.00758,GQ410971.1.918:0.00716)node.108152:0.00145,JQ989556.1.1399:0.00564)node.98801:0.00215,((JX000773.1.1125:0.04565,JQ817047.1.1400:0.00425)node.108151:0.0014,GQ994227.1.912:0.00722)node.98800:0.00338)node.89850:0.0011,((GQ927638.1.915:0.0404,JX000834.1.1402:0.00125)node.98799:0.00096,((JX000826.1.1346:0.01072,GU553502.1.1398:0.00566)node.108150:0.00121,(DQ058811.1.1014:0.012,GU553462.1.1400:0.00613)node.108149:0.00298)node.98798:0.00057)node.89849:0.00337)node.81262:0.01105,DQ641871.1.909:0.02914)node.72895:0.04224,(((((JN123728.1.1427:0.00456,JX000780.1.1400:0.00566)node.108148:0.00112,GU553505.1.1399:0.00113)node.98797:0.00057,JQ815998.1.1368:0.0166)node.89848:0.00433,GU363077.1.1255:0.01345)node.81261:0.0045,(JQ989758.1.1400:0.01163,HM103899.1.961:0.02363)node.81260:0.00697)node.72894:0.09208)node.64869:0.04055,(((GU127513.1.1009:0.17242,GU127514.1.980:0.05263)node.81259:0.15357,(AB237751.1.1407:0.0752,AB237750.1.1445:0.05838)node.81258:0.0284)node.72893:0.03665,((((((FR846892.1.927:0.03476,FR846891.1.911:0.00171)node.117813:0.01166,HM187465.1.1334:0.0384)node.108147:0.03972,(AB284823.1.1309:0.01692,KM454204.1.913:0.0899)node.108146:0.05777)node.98796:0.05628,(((((((((((((KX077479.1.909:0.02506,KX077488.1.908:0.01625)node.225641:0.00639,(HM187488.1.1335:0.01362,HM187569.1.1333:0.04256)node.225640:0.00814)node.214528:0.00372,((FJ936598.1.990:0.01572,FJ936676.1.990:0.01105)node.225639:0.00935,HM187504.1.1329:0.01536)node.214527:0.00982)node.203411:0.00576,KX077309.1.914:0.12836)node.192365:0.00446,(HM187513.1.1330:0.00762,KF964420.1.914:0.01263)node.192364:0.00186)node.181331:0.00342,AB294258.1.1398:0.01204)node.170359:0.00057,HM187562.1.1299:0.07019)node.159351:0.01236,(HM187537.1.1317:0.00056,HM187573.1.1287:0.09683)node.159350:0.04342)node.148641:0.0017,HM187521.1.1332:0.02975)node.138147:0.03311,((HM187464.1.1332:0.00359,HM187458.1.1323:0.01123)node.148640:0.01613,HM187540.1.1328:0.02855)node.138146:0.03061)node.127832:0.00721,((((HM187489.1.1332:0.01493,KF964408.1.911:0.02016)node.159349:0.0031,HM187554.1.1311:0.00915)node.148639:0.00924,(HM187466.1.1339:0.00341,HM187531.1.1332:0.05684)node.148638:0.01108)node.138145:0.03411,(((KF964417.1.914:0.04564,HM187568.1.1313:0.0165)node.159348:0.01126,HM187498.1.1330:0.01939)node.148637:0.02507,(KX077302.1.913:0.00747,KX077336.1.914:0.05855)node.148636:0.07783)node.138144:0.00894)node.127831:0.01073)node.117812:0.01472,HM187477.1.1333:0.04583)node.108145:0.02643,HM187527.1.1328:0.13038)node.98795:0.0329)node.89847:0.01552,(((DQ901275.1.1122:0.04695,JX428655.1.1024:0.09732)node.108144:0.1298,AF255608.1.1362:0.07642)node.98794:0.03096,(((((((((KC537737.1.917:0.00504,KF225648.1.918:0.03362)node.181330:0.00757,KC537716.1.917:0.07102)node.170358:0.04124,KC537483.1.917:0.00598)node.159347:0.05701,(AUZY01002093.225.1312:0.0017,FJ228392.1.1341:0.00057)node.159346:0.04326)node.148635:0.01338,FJ228391.1.1342:0.009)node.138143:0.02267,(((EF446193.1.1447:0.01261,EF396245.1.1345:0.01239)node.159345:0.0166,((AJ548935.1.1144:0.01862,HM745410.1.1431:0.00849)node.170357:0.01402,((((((DQ857290.1.1124:0.00606,KC537636.1.918:0.02594)node.225638:0.06239,EF396246.1.1344:0.0161)node.214526:0.00297,HM745465.1.1431:0.00237)node.203410:0.00992,HM745448.1.1432:0.0125)node.192363:0.00711,(EF600910.1.1119:0.00766,EF396247.1.1345:0.0265)node.192362:0.00941)node.181329:0.0092,((((((AJ548938.1.1145:0.02535,AB364937.1.1399:0.00477)node.236699:0.00588,AJ548936.1.1144:0.01354)node.225637:0.00692,(((AUZY01002076.587.1671:0.01279,AF523938.1.1415:0.00685)node.247528:0.01275,FJ174740.1.915:0.02037)node.236698:0.0067,AB262703.1.1400:0.00858)node.225636:0.00732)node.214525:0.00483,AF523939.1.1427:0.015)node.203409:0.00253,AB600367.1.915:0.00359)node.192361:0.00186,(((((FJ174742.1.914:0.02,FJ386380.1.914:0.00056)node.236697:0.00279,FJ174744.1.914:0.01161)node.225635:0.0032,FJ584329.1.914:0.027)node.214524:0.00511,((FJ468485.1.1442:0.02129,FJ174741.1.914:0.04255)node.225634:0.008,AB364936.1.1399:0.02769)node.214523:0.00197)node.203408:0.01175,KP204545.1.1435:0.04249)node.192360:0.00658)node.181328:0.00492)node.170356:0.00301)node.159344:0.00489)node.148634:0.00516,FJ228389.1.1343:0.01356)node.138142:0.01727)node.127830:0.01244,(KF225663.1.916:0.0058,KF225664.1.914:0.0641)node.127829:0.06914)node.117811:0.0802,AF418940.1.914:0.06401)node.108143:0.01149,(KC604526.1.912:0.00514,KC604562.1.910:0.07986)node.108142:0.10901)node.98793:0.0194)node.89846:0.02176)node.81257:0.02423,(((KX077442.1.911:0.00304,KX077394.1.914:0.02306)node.98792:0.04135,JQ989694.1.1444:0.05669)node.89845:0.08344,(((KX077449.1.912:0.14143,KX077453.1.912:0.11411)node.108141:0.08661,JX494450.1.900:0.07787)node.98791:0.02566,FJ264819.1.941:0.10567)node.89844:0.10302)node.81256:0.01401)node.72892:0.01796)node.64868:0.00803)node.57230:0.00662,((((((((KC604502.1.913:0.00598,KC604472.1.913:0.01398)node.117810:0.0097,DQ522927.1.1359:0.0207)node.108140:0.01043,DQ837292.1.1257:0.0603)node.98790:0.02754,((DQ522932.1.1290:0.00272,EF687521.1.1310:0.03312)node.108139:0.00336,((((((AY835422.1.1468:0.01134,FN553581.1.1373:0.00605)node.159343:0.00972,EF687626.1.1344:0.00527)node.148633:0.00469,FJ712373.1.1467:0.01088)node.138141:0.00148,((FN820417.1.1379:0.00378,FN820400.1.1378:0.12264)node.148632:0.00107,FN429780.1.1347:0.00612)node.138140:0.00243)node.127828:0.00152,FN553578.1.1373:0.00242)node.117809:0.00055,(AB858687.1.1367:0.01048,KP204821.1.1424:0.01357)node.117808:0.0073)node.108138:0.00921)node.98789:0.01195)node.89843:0.01464,((((JQ816385.1.1437:0.01568,AM404408.1.1461:0.02952)node.117807:0.00578,(KP204827.1.1438:0.01382,AM229238.1.1388:0.00978)node.117806:0.01155)node.108137:0.00573,(JX000807.1.1092:0.00669,JQ989419.1.1441:0.0087)node.108136:0.02084)node.98788:0.00857,LSSH01000059.21702.23173:0.02194)node.89842:0.00728)node.81255:0.00982,((((DQ522929.1.1357:0.0084,AY323219.1.911:0.00819)node.108135:0.00738,AB858698.1.1335:0.01017)node.98787:0.03588,DQ522916.1.1360:0.02573)node.89841:0.01131,((AB858818.1.1258:0.05575,DQ522934.1.1427:0.01772)node.98786:0.01192,HM998541.1.914:0.04572)node.89840:0.0054)node.81254:0.02518)node.72891:0.03815,JQ611063.1.913:0.07395)node.64867:0.02836,((((((KC604560.1.910:0.07493,KC604566.1.908:0.05215)node.108134:0.02915,FJ484274.1.1210:0.02058)node.98785:0.00509,(AB161348.1.913:0.01369,KC604437.1.914:0.01194)node.98784:0.00171)node.89839:0.0038,AF050618.1.1399:0.01519)node.81253:0.0262,KC604499.1.913:0.04899)node.72890:0.05839,((EF687578.1.1325:0.06447,FN553576.1.1356:0.04414)node.81252:0.06214,FJ814734.1.932:0.15787)node.72889:0.02558)node.64866:0.01371)node.57229:0.01894)node.50058:0.00662)node.43376:0.01414)node.37206:0.01896,(((AB050225.1.1407:0.1046,AB237748.1.1400:0.05545)node.50057:0.06435,((((GU974346.1.950:0.06963,AY345175.1.916:0.01789)node.72888:0.02805,DQ228623.1.1354:0.04739)node.64865:0.00057,((AF526985.1.1034:0.04765,AY835424.1.1443:0.02591)node.72887:0.03151,AB252422.1.1412:0.06692)node.64864:0.01796)node.57228:0.06664,(GU972225.1.1170:0.02319,JQ816089.1.1408:0.01907)node.57227:0.08547)node.50056:0.06362)node.43375:0.01722,(((((HQ267258.1.917:0.03716,EU570152.1.916:0.03683)node.72886:0.01589,GU270152.1.914:0.03694)node.64863:0.06384,AB240735.1.913:0.02651)node.57226:0.05447,((((JQ750505.1.914:0.02731,GU072106.1.906:0.02489)node.81251:0.00519,(((((JN123675.1.1400:0.01023,AB803443.1.1399:0.00336)node.117805:0.00056,FJ455958.1.911:0.01269)node.108133:0.0068,AB803444.1.1399:0.00405)node.98783:0.01406,DQ522931.1.1290:0.01891)node.89838:0.00951,GU072282.1.937:0.02667)node.81250:0.00458)node.72885:0.00616,(((((JQ989540.1.1416:0.02322,GU553444.1.1404:0.01992)node.108132:0.00228,JQ989657.1.1419:0.01299)node.98782:0.00466,GU072098.1.942:0.01307)node.89837:0.00056,JX870231.1.916:0.00804)node.81249:0.00502,HM103894.1.928:0.04563)node.72884:0.00811)node.64862:0.01498,(HM244308.1.915:0.04084,HM244072.1.910:0.02979)node.64861:0.02661)node.57225:0.02531)node.50055:0.06069,(((((((((((KF692503.1.932:0.01089,KF692502.1.955:0.0185)node.138139:0.00516,JF789592.1.1457:0.00659)node.127827:0.00446,DQ837285.1.1305:0.04395)node.117804:0.00269,((JN123612.1.1444:0.00799,JQ989763.1.1442:0.00451)node.127826:0.00919,(((JN123653.1.1397:0.0081,JQ989723.1.1445:0.01243)node.148631:0.00151,FN429784.1.1343:0.03082)node.138138:0.00669,(JN123617.1.1442:0.00339,JN123625.1.1442:0.00341)node.138137:0.00469)node.127825:0.00316)node.117803:0.00478)node.108131:0.02896,GU553457.1.1395:0.06603)node.98781:0.03294,HM041909.1.1438:0.17305)node.89836:0.01681,(KC604455.1.914:0.0662,FJ900727.1.914:0.11711)node.89835:0.03164)node.81248:0.02063,((JX196214.1.913:0.01337,KC604478.1.913:0.00477)node.89834:0.0478,KC604438.1.914:0.02944)node.81247:0.07854)node.72883:0.02399,((KJ867249.1.1396:0.01232,KJ867332.1.941:0.01173)node.81246:0.16296,AB237752.1.1428:0.06648)node.72882:0.02571)node.64860:0.02855,((((GU127533.1.931:0.01438,JX426876.1.951:0.04675)node.89833:0.00056,(((JX426810.1.951:0.00056,JX426897.1.951:0.03767)node.108130:0.00645,JX426881.1.950:0.04066)node.98780:0.01218,JN398006.1.1399:0.00165)node.89832:0.01209)node.81245:0.06735,HQ395736.1.1398:0.10465)node.72881:0.01916,((((((KJ563945.1.920:0.02009,AB858816.1.1334:0.02142)node.117802:0.01543,((GQ927519.1.914:0.00352,JQ327877.1.912:0.01143)node.127824:0.0112,JQ750504.1.903:0.02811)node.117801:0.01543)node.108129:0.00633,GQ267142.1.916:0.02473)node.98779:0.01817,KP266465.1.989:0.17998)node.89831:0.01664,AB329758.1.1314:0.05933)node.81244:0.0127,KC481397.1.935:0.12544)node.72880:0.03143)node.64859:0.03472)node.57224:0.00916,((((AM745119.1.1357:0.03488,AM746100.1.1356:0.01402)node.81243:0.19822,(AM746098.1.1342:0.1939,AM745226.1.1338:0.10669)node.81242:0.04013)node.72879:0.04937,(((((((((AB948314.1.950:0.01878,AB948340.1.950:0.0021)node.148630:0.01576,AM229259.1.1344:0.00369)node.138136:0.0012,AY592518.1.1231:0.00801)node.127823:0.0024,AB525483.1.1398:0.00525)node.117800:0.01629,(KP090978.1.1421:0.01958,AB803505.1.1399:0.02507)node.117799:0.03225)node.108128:0.04015,AY592525.1.1254:0.04071)node.98778:0.01787,(((((EU585960.1.1437:0.00109,EU585967.1.1340:0.00744)node.138135:0.0341,((((((HM480251.1.1377:0.02119,EU585961.1.1428:0.00785)node.192359:0.0072,EU570119.1.914:0.00058)node.181327:0.00242,EU570147.1.902:0.0201)node.170355:0.00945,(((AY592553.1.1217:0.00876,AY592552.1.1201:0.01625)node.192358:0.02029,AY592551.1.1250:0.03012)node.181326:0.00717,(AY592558.1.1298:0.02693,KJ882119.1.1119:0.13218)node.181325:0.07173)node.170354:0.01555)node.159342:0.0092,EU585942.1.1430:0.02284)node.148629:0.00899,AY592550.1.1092:0.04581)node.138134:0.01728)node.127822:0.00932,(((((((KJ882079.1.1436:0.00311,DQ103679.1.1404:0.0303)node.192357:0.01214,EU585947.1.1434:0.00766)node.181324:0.01163,FJ404052.1.921:0.03585)node.170353:0.01702,FN391200.1.1348:0.03442)node.159341:0.02518,(AJ133622.1.1296:0.00754,HE604605.1.918:0.00596)node.159340:0.07167)node.148628:0.02919,(JX015344.1.900:0.05192,HQ692045.1.1334:0.02431)node.148627:0.0277)node.138133:0.01001,(JX507253.1.916:0.00588,JX507291.1.916:0.01581)node.138132:0.04738)node.127821:0.01095)node.117798:0.01199,(((JQ989355.1.1399:0.03781,KP204842.1.1436:0.01705)node.138131:0.01654,((((((FJ655648.1.1399:0.01026,HQ692041.1.1326:0.00865)node.192356:0.00154,LC121905.1.916:0.00853)node.181323:0.00628,(((HM244098.1.907:0.0141,KC437275.1.1215:0.01519)node.203407:0.00163,((DQ676244.1.1355:0.01018,FJ485534.1.1159:0.01567)node.214522:0.00056,FJ604791.1.914:0.00823)node.203406:0.00372)node.192355:0.00056,(FJ604790.1.914:0.01224,FJ716375.1.913:0.05092)node.192354:0.01077)node.181322:0.01241)node.170352:0.00972,FJ655652.1.1399:0.00797)node.159339:0.00718,JN408866.1.1159:0.0152)node.148626:0.02451,(((((GQ410784.1.921:0.03177,GU270193.1.915:0.00985)node.192353:0.01316,(((EU731603.1.1223:0.00965,JN408863.1.1349:0.0121)node.214521:0.00229,FJ477307.1.1344:0.01191)node.203405:0.00056,(((((JX870236.1.915:0.00056,JX870296.1.917:0.01625)node.247527:0.00535,AB803490.1.1398:0.02716)node.236696:0.00056,AB803426.1.1399:0.00349)node.225633:0.00133,(EU731613.1.1234:0.00481,AJ969749.1.915:0.00179)node.225632:0.00297)node.214520:0.00055,LC121892.1.914:0.01078)node.203404:0.00077)node.192352:0.0031)node.181321:0.0012,(((((KP091032.1.1436:0.00911,KP091009.1.1422:0.03685)node.225631:0.00743,AM229233.1.1343:0.00801)node.214519:0.0017,DQ522910.1.1308:0.00381)node.203403:0.00237,DQ640149.1.1385:0.00343)node.192351:0.01087,AB803425.1.1399:0.01292)node.181320:0.00405)node.170351:0.00646,(((FJ655596.1.1399:0.00566,FJ655766.1.1399:0.0068)node.192350:0.00057,JQ245860.1.916:0.01615)node.181319:0.00204,FJ655657.1.1399:0.00664)node.170350:0.01394)node.159338:0.00696,((((((((EU585955.1.1426:0.0044,EU585964.1.1437:0.00056)node.236695:0.00672,AB899903.1.914:0.00899)node.225630:0.00216,(((EU731619.1.1222:0.00057,EU731626.1.1219:0.00057)node.247526:0.00057,EU731617.1.1239:0.00057)node.236694:0.00131,(((FN391213.1.1347:0.00141,DQ103673.1.1406:0.00924)node.258190:0.00818,FN391211.1.1347:0.00383)node.247525:0.01149,DQ103671.1.1404:0.01021)node.236693:0.00331)node.225629:0.0023)node.214518:0.00558,(((HQ692038.1.1328:0.00277,EU585959.1.1437:0.00758)node.236692:0.00538,FJ477306.1.1343:0.01315)node.225628:0.00057,KT165177.1.915:0.01105)node.214517:0.00313)node.203402:0.00117,KT715029.1.1337:0.02113)node.192349:0.00317,(EU585937.1.1440:0.00056,EU570124.1.915:0.00537)node.192348:0.00884)node.181318:0.01273,JX015348.1.900:0.02821)node.170349:0.0111,(((AB899909.1.915:0.00509,EU570128.1.919:0.00057)node.192347:0.00178,HQ692039.1.1327:0.00056)node.181317:0.01656,(EU731605.1.1230:0.00268,EU570127.1.919:0.00657)node.181316:0.00923)node.170348:0.00978)node.159337:0.00451)node.148625:0.00656)node.138130:0.00562)node.127820:0.00749,(((GQ927533.1.906:0.01447,GU270163.1.915:0.00477)node.148624:0.00236,DQ058816.1.1336:0.00213)node.138129:0.00168,AY323214.1.910:0.02021)node.127819:0.02425)node.117797:0.02282)node.108127:0.0075,((((((((AY592240.1.1255:0.04654,JX870295.1.917:0.00876)node.181315:0.01332,((GQ410788.1.912:0.01433,AB803037.1.1398:0.00201)node.192346:0.00057,(((FJ264808.1.915:0.00356,JQ989688.1.1399:0.0064)node.214516:0.0043,(((((GQ284552.1.1057:0.11933,HM103901.1.963:0.01257)node.258189:0.01513,(((GU270161.1.915:0.00739,AB803475.1.1398:0.01667)node.279294:0.00641,FJ264717.1.915:0.00201)node.268817:0.00594,(AB803453.1.1398:0.01412,AB803454.1.1398:0.0018)node.268816:0.00651)node.258188:0.00838)node.247524:0.00138,KP091008.1.1423:0.02748)node.236691:0.0024,(AB803043.1.1398:0.00226,AB803052.1.1398:0.00792)node.236690:0.00111)node.225627:0.00061,(((((AY592484.1.1253:0.00056,AY592486.1.1204:0.00057)node.268815:0.02743,(GQ356824.1.915:0.01628,KP091059.1.1436:0.00245)node.268814:0.00497)node.258187:0.0012,GU270205.1.915:0.02363)node.247523:0.00247,GU553438.1.1413:0.01868)node.236689:0.00112,(AB803059.1.1398:0.00451,AB803048.1.1398:0.00112)node.236688:0.00057)node.225626:0.00057)node.214515:0.00335)node.203401:0.00325,GU270128.1.915:0.00567)node.192345:0.00275)node.181314:0.00231)node.170347:0.00131,((EF051157.1.904:0.00057,JQ245950.1.916:0.00536)node.181313:0.00056,JN408856.1.1250:0.00535)node.170346:0.00601)node.159336:0.00125,JX870258.1.912:0.03696)node.148623:0.00157,((((JX870287.1.918:0.01078,EF125482.1.927:0.00733)node.181312:0.00488,JQ245871.1.917:0.00057)node.170345:0.00056,FJ685736.1.928:0.19752)node.159335:0.01081,AB899914.1.915:0.01963)node.148622:0.01609)node.138128:0.00404,(JX870285.1.915:0.02529,JX870241.1.916:0.00555)node.138127:0.00764)node.127818:0.00575,(((((((FJ800148.1.946:0.0102,AB803229.1.1398:0.00227)node.192344:0.00145,((((JQ327900.1.920:0.00896,AB803233.1.1398:0.00651)node.225625:0.00056,AB803231.1.1398:0.00113)node.214514:0.00112,AB803222.1.1398:0.0125)node.203400:0.00332,HQ700672.1.1437:0.0089)node.192343:0.00313)node.181311:0.00545,((AB899899.1.915:0.00743,AB803428.1.1398:0.01657)node.192342:0.01791,GQ927565.1.905:0.04119)node.181310:0.00789)node.170344:0.00371,(((((((GQ926219.1.915:0.01158,GQ926234.1.911:0.02915)node.236687:0.00242,FJ404015.1.912:0.00179)node.225624:0.00196,AF142982.1.910:0.02009)node.214513:0.00393,((((DQ058805.1.1399:0.00225,DQ521781.1.1402:0.00057)node.247522:0.00058,(((AY592534.1.1226:0.01143,AY592548.1.1241:0.0105)node.268813:0.01634,AY592269.1.1229:0.03152)node.258186:0.00193,(((AJ578091.1.917:0.0032,GQ356801.1.917:0.08134)node.279293:0.04902,DQ058807.1.1169:0.01235)node.268812:0.00411,AF134390.1.902:0.00719)node.258185:0.00368)node.247521:0.00116)node.236686:0.00111,AF142832.1.988:0.03832)node.225623:0.00056,DQ007533.1.1344:0.00481)node.214512:0.00057)node.203399:0.00055,AY592517.1.1216:0.12311)node.192341:0.00341,AY592546.1.1240:0.05188)node.181309:0.00307,(GQ356875.1.915:0.00357,AB803420.1.1398:0.00057)node.181308:0.00768)node.170343:0.00519)node.159334:0.0089,EF125507.1.915:0.00847)node.148621:0.00321,GU363088.1.1325:0.011)node.138126:0.00707,HM998526.1.915:0.00224)node.127817:0.00798)node.117796:0.00918,(((((((((JQ816374.1.1326:0.00242,JQ816377.1.1399:0.00123)node.203398:0.01098,((JQ327919.1.920:0.06444,GQ410865.1.918:0.0087)node.214511:0.01462,(GQ410850.1.917:0.01613,JQ989365.1.1407:0.0046)node.214510:0.00461)node.203397:0.00456)node.192340:0.00401,JN123719.1.1302:0.02632)node.181307:0.00356,((((((JQ258170.1.914:0.00717,DQ363831.1.927:0.00719)node.236685:0.01333,(((((JX870251.1.917:0.00176,JX870279.1.916:0.00361)node.279292:0.00722,JX870230.1.916:0.01078)node.268811:0.00056,AB803504.1.1398:0.00924)node.258184:0.00174,(((JQ750491.1.915:0.00056,JQ750492.1.912:0.09983)node.279291:0.01292,FJ685748.1.1013:0.08983)node.268810:0.00303,JX870242.1.918:0.00936)node.258183:0.00507)node.247520:0.01217,(JX870249.1.919:0.00724,JX870294.1.918:0.01819)node.247519:0.01702)node.236684:0.00212)node.225622:0.00509,JX870289.1.912:0.01816)node.214509:0.01119,JQ750493.1.915:0.04827)node.203396:0.00654,(((AB803452.1.1398:0.01008,AB803451.1.1398:0.00533)node.225621:0.00276,HM171819.1.915:0.01448)node.214508:0.00379,((((((((FJ685743.1.1209:0.02355,EF367652.1.915:0.00379)node.289588:0.00058,AB803503.1.1398:0.00514)node.279290:0.00244,(DQ363839.1.934:0.01537,DQ363840.1.931:0.19961)node.279289:0.01854)node.268809:0.00178,FJ685730.1.1437:0.02138)node.258182:0.00915,(((((EU713882.1.917:0.00916,AJ294862.1.912:0.0126)node.299763:0.01789,FJ264831.1.916:0.0374)node.289587:0.00374,(((FJ900695.1.923:0.01969,FJ900716.1.914:0.0027)node.309698:0.07971,AJ299201.1.912:0.0094)node.299762:0.00435,AF419643.1.1433:0.03212)node.289586:0.01154)node.279288:0.00519,GQ410792.1.920:0.03655)node.268808:0.00825,(((((HM244315.1.919:0.01627,HM244321.1.916:0.00179)node.309697:0.00487,FJ901860.1.1192:0.02256)node.299761:0.00208,(((((HM244329.1.917:0.00476,HM244166.1.907:0.0036)node.338301:0.00239,HM244307.1.915:0.00178)node.328925:0.00276,FJ902711.1.1221:0.00493)node.319435:0.00056,(GU127531.1.987:0.02739,GU127539.1.946:0.00958)node.319434:0.02057)node.309696:0.00167,KP769455.1.909:0.00969)node.299760:0.01025)node.289585:0.02576,JX196211.1.913:0.02816)node.279287:0.0061,((((((KC437268.1.1215:0.02768,AB355103.1.915:0.02283)node.328924:0.02761,(((((AB355108.1.928:0.01259,JN397680.1.1400:0.00057)node.365073:0.0042,FJ901900.1.1196:0.00684)node.356413:0.02883,DQ301913.1.1046:0.04804)node.347504:0.01493,FJ716392.1.915:0.03371)node.338300:0.00974,(((((FJ902723.1.1207:0.01081,FJ901887.1.980:0.00264)node.373327:0.0092,((((HM244312.1.918:0.01232,HM244249.1.908:0.0036)node.396690:0.00056,HM244319.1.917:0.00719)node.389094:0.00675,FJ901713.1.1200:0.00409)node.381300:0.00446,((((HM244287.1.919:0.00178,HM244283.1.915:0.00717)node.404142:0.00692,(HM244266.1.914:0.00901,HM244345.1.915:0.00355)node.404141:0.00934)node.396689:0.01087,(((HM244310.1.916:0.00385,HM244316.1.918:0.0105)node.411354:0.00718,(HM244291.1.918:0.00057,HM244178.1.907:0.00057)node.411353:0.00493)node.404140:0.00198,(KC682097.1.1397:0.00811,KC682088.1.1397:0.014)node.404139:0.0186)node.396688:0.00057)node.389093:0.00473,((HM244275.1.918:0.00703,FJ902269.1.1198:0.00798)node.396687:0.00057,((AB355121.1.927:0.00538,KX077381.1.914:0.02206)node.404138:0.00691,FJ484238.1.1180:0.00418)node.396686:0.00057)node.389092:0.00252)node.381299:0.00119)node.373326:0.00489)node.365072:0.00599,((((GU127562.1.1070:0.03135,GU127545.1.953:0.01887)node.389091:0.05317,GU127478.1.1127:0.19616)node.381298:0.10051,GU127527.1.903:0.04122)node.373325:0.00722,GU127480.1.1045:0.12216)node.365071:0.01918)node.356412:0.00196,FJ604784.1.914:0.01835)node.347503:0.02026,(FJ716368.1.915:0.02512,AB355097.1.915:0.01881)node.347502:0.00796)node.338299:0.02261)node.328923:0.01142)no
[truncated: 24,559,183 more chars]
