# Supplementary material for: Correcting for 16S rRNA gene copy numbers in microbiome surveys remains an unsolved problem
Source: Microbiome. 2018 Feb 26;6:41. doi: 10.1186/s40168-018-0420-9 (PMC5828423; doi:10.1186/s40168-018-0420-9)
Supplement: Supplementary file 3 — Assembly stats for all genomes. (TSV 13200 kb) [file 40168_2018_420_MOESM3_ESM.tsv]

# Master table created by concatenating 2 tables in horizontal direction:
# ./output/genome_analysis/genome_stats/unfiltered_genomes/assembly_stats.tsv
# ./output/genome_completion_checkM/checkM_master_table.tsv
#
# Used command:
# ./dependencies/concatenate_tables.py -v -i ./output/genome_analysis/genome_stats/unfiltered_genomes/assembly_stats.tsv -j ./output/genome_completion_checkM/checkM_master_table.tsv -o ./output/genome_analysis/genome_stats/unfiltered_genomes/assembly_and_checkM_stats.tsv --column_names_are_in last_comment_line --row_names_are_in_column genome --column_names_are_in2 last_comment_line --row_names_a…
#
# Generated on: 2018.01.06 21:12:59
#
# genome	assembly_level	contig_count	contig_N50	gap_fraction	scaffold_L50	scaffold_N50	scaffold_N90	taxid	total_gap_length	total_length	Marker_lineage	number_of_genomes	number_of_markers	number_of_marker_sets	count_0	count_1	count_2	count_3	count_4	count_5+	Completeness	Contamination	Strain_heterogeneity
Acidobacteria_bacterium_RBG_13_68_16	NA	NA	NA	NA	NA	NA	NA	NA	NA	NA	k__Bacteria (UID3187)	2258	188	117	14	173	1	0	0	0	90.60	0.85	0.00
Acidobacteria_bacterium_RBG_16_70_10	NA	NA	NA	NA	NA	NA	NA	NA	NA	NA	k__Bacteria (UID3187)	2258	188	117	49	137	2	0	0	0	64.54	1.71	0.00
Acidobacteria_bacterium_RIFCSPHIGHO2_01_FULL_67_28	NA	NA	NA	NA	NA	NA	NA	NA	NA	NA	k__Bacteria (UID3187)	2258	188	117	50	135	3	0	0	0	66.10	1.76	66.67
Acidobacteria_bacterium_RIFCSPHIGHO2_02_FULL_67_57	NA	NA	NA	NA	NA	NA	NA	NA	NA	NA	k__Bacteria (UID3187)	2258	188	117	46	137	5	0	0	0	66.67	2.61	80.00
Acidobacteria_bacterium_RIFCSPLOWO2_02_FULL_59_13	NA	NA	NA	NA	NA	NA	NA	NA	NA	NA	k__Bacteria (UID3187)	2258	188	117	56	115	15	2	0	0	65.25	12.56	4.76
Acidobacteria_bacterium_RIFCSPLOWO2_02_FULL_61_28	NA	NA	NA	NA	NA	NA	NA	NA	NA	NA	k__Bacteria (UID3187)	2258	188	117	28	159	1	0	0	0	91.45	0.85	0.00
Acidobacteria_bacterium_RIFCSPLOWO2_02_FULL_64_15	NA	NA	NA	NA	NA	NA	NA	NA	NA	NA	k__Bacteria (UID3187)	2258	188	117	7	175	6	0	0	0	95.48	5.13	16.67
Acidobacteria_bacterium_RIFCSPLOWO2_02_FULL_65_29	NA	NA	NA	NA	NA	NA	NA	NA	NA	NA	k__Bacteria (UID3187)	2258	188	117	16	164	7	1	0	0	94.87	7.26	10.00
Acidobacteria_bacterium_RIFCSPLOWO2_02_FULL_67_21	NA	NA	NA	NA	NA	NA	NA	NA	NA	NA	k__Bacteria (UID3187)	2258	188	117	7	175	6	0	0	0	94.82	5.13	0.00
Acidobacteria_bacterium_RIFCSPLOWO2_02_FULL_67_36	NA	NA	NA	NA	NA	NA	NA	NA	NA	NA	k__Bacteria (UID3187)	2258	188	117	15	164	9	0	0	0	94.44	6.84	11.11
Acidobacteria_bacterium_RIFCSPLOWO2_02_FULL_68_18	NA	NA	NA	NA	NA	NA	NA	NA	NA	NA	k__Bacteria (UID3187)	2258	188	117	23	157	8	0	0	0	94.06	6.84	0.00
Acidobacteria_bacterium_RIFCSPLOWO2_12_FULL_54_10	NA	NA	NA	NA	NA	NA	NA	NA	NA	NA	k__Bacteria (UID3187)	2258	188	117	23	162	3	0	0	0	84.78	2.56	33.33
Acidobacteria_bacterium_RIFCSPLOWO2_12_FULL_59_11	NA	NA	NA	NA	NA	NA	NA	NA	NA	NA	k__Bacteria (UID3187)	2258	188	117	75	112	1	0	0	0	52.24	0.85	0.00
Acidobacteria_bacterium_RIFCSPLOWO2_12_FULL_60_22	NA	NA	NA	NA	NA	NA	NA	NA	NA	NA	k__Bacteria (UID3187)	2258	188	117	64	116	8	0	0	0	63.97	5.56	25.00
Acidobacteria_bacterium_RIFCSPLOWO2_12_FULL_65_11	NA	NA	NA	NA	NA	NA	NA	NA	NA	NA	k__Bacteria (UID3187)	2258	188	117	7	176	5	0	0	0	94.59	4.27	20.00
Acidobacteria_bacterium_RIFCSPLOWO2_12_FULL_66_10	NA	NA	NA	NA	NA	NA	NA	NA	NA	NA	k__Bacteria (UID3187)	2258	188	117	82	97	9	0	0	0	50.05	4.96	11.11
Acidobacteria_bacterium_RIFCSPLOWO2_12_FULL_66_21	NA	NA	NA	NA	NA	NA	NA	NA	NA	NA	k__Bacteria (UID3187)	2258	188	117	4	175	9	0	0	0	96.58	6.84	11.11
Acidobacteria_bacterium_RIFCSPLOWO2_12_FULL_67_14	NA	NA	NA	NA	NA	NA	NA	NA	NA	NA	k__Bacteria (UID3187)	2258	188	117	16	166	6	0	0	0	89.74	5.13	0.00
Acidobacteria_bacterium_RIFCSPLOWO2_12_FULL_68_19	NA	NA	NA	NA	NA	NA	NA	NA	NA	NA	k__Bacteria (UID3187)	2258	188	117	3	178	7	0	0	0	97.44	5.98	0.00
Acinetobacter_sp._GWC1_38_13	NA	NA	NA	NA	NA	NA	NA	NA	NA	NA	c__Gammaproteobacteria (UID4201)	1164	275	174	13	261	1	0	0	0	95.11	0.57	0.00
Acinetobacter_sp._RIFCSPHIGHO2_12_41_5	NA	NA	NA	NA	NA	NA	NA	NA	NA	NA	f__Moraxellaceae (UID4680)	86	689	365	187	483	19	0	0	0	71.52	2.80	0.00
Actinobacteria_bacterium_RBG_13_55_18	NA	NA	NA	NA	NA	NA	NA	NA	NA	NA	k__Bacteria (UID1453)	901	171	117	5	166	0	0	0	0	96.58	0.00	0.00
Actinobacteria_bacterium_RBG_16_55_12	NA	NA	NA	NA	NA	NA	NA	NA	NA	NA	k__Bacteria (UID1453)	901	171	117	12	159	0	0	0	0	93.61	0.00	0.00
Actinobacteria_bacterium_RBG_16_64_13	NA	NA	NA	NA	NA	NA	NA	NA	NA	NA	p__Actinobacteria (UID1454)	732	199	116	19	178	2	0	0	0	86.21	1.72	0.00
Actinobacteria_bacterium_RBG_16_67_15	NA	NA	NA	NA	NA	NA	NA	NA	NA	NA	k__Bacteria (UID1453)	901	171	117	39	127	5	0	0	0	74.79	3.85	20.00
Actinobacteria_bacterium_RBG_16_68_21	NA	NA	NA	NA	NA	NA	NA	NA	NA	NA	k__Bacteria (UID1453)	901	171	117	12	157	2	0	0	0	91.88	1.71	0.00
Actinobacteria_bacterium_RBG_16_70_17	NA	NA	NA	NA	NA	NA	NA	NA	NA	NA	k__Bacteria (UID1453)	901	171	117	29	140	2	0	0	0	82.71	1.28	0.00
Actinobacteria_bacterium_RBG_19FT_COMBO_36_27	NA	NA	NA	NA	NA	NA	NA	NA	NA	NA	k__Bacteria (UID1452)	924	163	110	68	89	6	0	0	0	52.68	5.45	33.33
Actinobacteria_bacterium_RBG_19FT_COMBO_70_19	NA	NA	NA	NA	NA	NA	NA	NA	NA	NA	k__Bacteria (UID1453)	901	171	117	31	138	2	0	0	0	82.10	1.71	0.00
Alicyclobacillus_sp._RIFOXYA1_FULL_53_8	NA	NA	NA	NA	NA	NA	NA	NA	NA	NA	p__Firmicutes (UID242)	830	239	125	42	193	4	0	0	0	81.60	1.49	0.00
Alphaproteobacteria_bacterium_GWA1_45_9	NA	NA	NA	NA	NA	NA	NA	NA	NA	NA	k__Bacteria (UID2565)	2921	152	93	9	143	0	0	0	0	92.47	0.00	0.00
Alphaproteobacteria_bacterium_GWA2_41_27	NA	NA	NA	NA	NA	NA	NA	NA	NA	NA	k__Bacteria (UID2565)	2921	152	93	28	124	0	0	0	0	90.32	0.00	0.00
Alphaproteobacteria_bacterium_GWB1_45_5	NA	NA	NA	NA	NA	NA	NA	NA	NA	NA	k__Bacteria (UID2565)	2921	152	93	23	129	0	0	0	0	84.53	0.00	0.00
Alphaproteobacteria_bacterium_GWC2_42_16	NA	NA	NA	NA	NA	NA	NA	NA	NA	NA	c__Alphaproteobacteria (UID3305)	564	349	230	62	285	2	0	0	0	78.09	0.65	0.00
Alphaproteobacteria_bacterium_GWF2_58_20	NA	NA	NA	NA	NA	NA	NA	NA	NA	NA	c__Alphaproteobacteria (UID3305)	564	349	230	70	276	3	0	0	0	73.26	1.30	0.00
Alphaproteobacteria_bacterium_RBG_16_42_14	NA	NA	NA	NA	NA	NA	NA	NA	NA	NA	c__Alphaproteobacteria (UID3305)	564	349	230	66	281	2	0	0	0	76.79	0.65	0.00
Alphaproteobacteria_bacterium_RIFCSPHIGHO2_01_FULL_41_14	NA	NA	NA	NA	NA	NA	NA	NA	NA	NA	k__Bacteria (UID2565)	2921	152	93	8	144	0	0	0	0	93.55	0.00	0.00
Alphaproteobacteria_bacterium_RIFCSPHIGHO2_02_FULL_40_34	NA	NA	NA	NA	NA	NA	NA	NA	NA	NA	o__Rickettsiales (UID3809)	83	324	211	13	307	3	1	0	0	93.84	2.13	0.00
Alphaproteobacteria_bacterium_RIFCSPHIGHO2_02_FULL_42_30	NA	NA	NA	NA	NA	NA	NA	NA	NA	NA	c__Alphaproteobacteria (UID3305)	564	348	229	62	284	2	0	0	0	77.99	0.66	0.00
Alphaproteobacteria_bacterium_RIFCSPHIGHO2_02_FULL_46_13	NA	NA	NA	NA	NA	NA	NA	NA	NA	NA	c__Alphaproteobacteria (UID3305)	564	349	230	21	326	2	0	0	0	92.25	0.23	0.00
Alphaproteobacteria_bacterium_RIFCSPHIGHO2_12_42_13	NA	NA	NA	NA	NA	NA	NA	NA	NA	NA	c__Alphaproteobacteria (UID3305)	564	349	230	70	277	2	0	0	0	75.84	0.65	0.00
Alphaproteobacteria_bacterium_RIFCSPHIGHO2_12_FULL_42_100	NA	NA	NA	NA	NA	NA	NA	NA	NA	NA	c__Alphaproteobacteria (UID3305)	564	349	230	64	283	2	0	0	0	77.66	0.65	0.00
Alphaproteobacteria_bacterium_RIFCSPHIGHO2_12_FULL_45_9	NA	NA	NA	NA	NA	NA	NA	NA	NA	NA	c__Alphaproteobacteria (UID3305)	564	349	230	77	269	3	0	0	0	74.62	0.49	0.00
Alphaproteobacteria_bacterium_RIFCSPHIGHO2_12_FULL_63_12	NA	NA	NA	NA	NA	NA	NA	NA	NA	NA	c__Alphaproteobacteria (UID3337)	468	388	250	47	335	6	0	0	0	88.36	1.75	16.67
Alphaproteobacteria_bacterium_RIFCSPHIGHO2_12_FULL_66_14	NA	NA	NA	NA	NA	NA	NA	NA	NA	NA	o__Rhodospirillales (UID3754)	63	336	201	55	281	0	0	0	0	85.12	0.00	0.00
Alphaproteobacteria_bacterium_RIFCSPLOWO2_01_FULL_40_26	NA	NA	NA	NA	NA	NA	NA	NA	NA	NA	o__Rickettsiales (UID3809)	83	324	211	9	311	3	1	0	0	96.21	2.13	0.00
Alphaproteobacteria_bacterium_RIFCSPLOWO2_01_FULL_45_8	NA	NA	NA	NA	NA	NA	NA	NA	NA	NA	k__Bacteria (UID2565)	2921	152	93	40	112	0	0	0	0	68.62	0.00	0.00
Alphaproteobacteria_bacterium_RIFCSPLOWO2_02_42_7	NA	NA	NA	NA	NA	NA	NA	NA	NA	NA	k__Bacteria (UID2565)	2921	152	93	32	119	1	0	0	0	70.90	0.10	0.00
Alphaproteobacteria_bacterium_RIFCSPLOWO2_02_FULL_40_19	NA	NA	NA	NA	NA	NA	NA	NA	NA	NA	o__Rickettsiales (UID3809)	83	324	211	9	311	3	1	0	0	96.21	2.13	0.00
Alphaproteobacteria_bacterium_RIFCSPLOWO2_02_FULL_43_54	NA	NA	NA	NA	NA	NA	NA	NA	NA	NA	c__Alphaproteobacteria (UID3305)	564	349	230	64	283	2	0	0	0	77.66	0.65	0.00
Alphaproteobacteria_bacterium_RIFCSPLOWO2_12_FULL_40_11	NA	NA	NA	NA	NA	NA	NA	NA	NA	NA	o__Rickettsiales (UID3809)	83	324	211	16	301	6	1	0	0	93.13	3.24	0.00
Alphaproteobacteria_bacterium_RIFCSPLOWO2_12_FULL_42_29	NA	NA	NA	NA	NA	NA	NA	NA	NA	NA	c__Alphaproteobacteria (UID3305)	564	349	230	64	283	2	0	0	0	77.66	0.65	0.00
Alphaproteobacteria_bacterium_RIFOXYD12_FULL_60_8	NA	NA	NA	NA	NA	NA	NA	NA	NA	NA	o__Rhodospirillales (UID3754)	63	336	201	90	242	4	0	0	0	67.34	1.51	0.00
Anaeromyxobacter_sp._RBG_16_69_14	NA	NA	NA	NA	NA	NA	NA	NA	NA	NA	c__Deltaproteobacteria (UID3216)	83	247	155	30	215	2	0	0	0	92.30	1.29	0.00
Armatimonadetes_bacterium_RBG_16_67_12	NA	NA	NA	NA	NA	NA	NA	NA	NA	NA	k__Bacteria (UID1452)	924	161	108	33	128	0	0	0	0	72.67	0.00	0.00
Armatimonadetes_bacterium_RBG_19FT_COMBO_69_19	NA	NA	NA	NA	NA	NA	NA	NA	NA	NA	k__Bacteria (UID1452)	924	161	108	38	122	1	0	0	0	72.74	0.93	0.00
Bacteroidetes_bacterium_GWA2_31_9	NA	NA	NA	NA	NA	NA	NA	NA	NA	NA	p__Bacteroidetes (UID2605)	350	316	210	34	279	3	0	0	0	91.28	1.19	0.00
Bacteroidetes_bacterium_GWA2_32_17	NA	NA	NA	NA	NA	NA	NA	NA	NA	NA	k__Bacteria (UID2569)	434	278	186	12	265	1	0	0	0	95.70	0.27	0.00
Bacteroidetes_bacterium_GWA2_33_15	NA	NA	NA	NA	NA	NA	NA	NA	NA	NA	p__Bacteroidetes (UID2605)	350	316	210	4	304	8	0	0	0	99.05	2.86	0.00
Bacteroidetes_bacterium_GWA2_40_14	NA	NA	NA	NA	NA	NA	NA	NA	NA	NA	k__Bacteria (UID2569)	434	278	186	5	271	2	0	0	0	97.58	1.08	0.00
Bacteroidetes_bacterium_GWA2_40_15	NA	NA	NA	NA	NA	NA	NA	NA	NA	NA	p__Bacteroidetes (UID2605)	350	316	210	0	310	4	1	1	0	100.00	2.78	0.00
Bacteroidetes_bacterium_GWA2_42_15	NA	NA	NA	NA	NA	NA	NA	NA	NA	NA	k__Bacteria (UID2569)	434	278	186	3	271	4	0	0	0	98.91	2.15	0.00
Bacteroidetes_bacterium_GWB2_32_14	NA	NA	NA	NA	NA	NA	NA	NA	NA	NA	p__Bacteroidetes (UID2605)	350	316	210	1	309	6	0	0	0	99.52	2.38	0.00
Bacteroidetes_bacterium_GWB2_41_8	NA	NA	NA	NA	NA	NA	NA	NA	NA	NA	k__Bacteria (UID2569)	434	278	186	28	232	18	0	0	0	91.24	7.14	16.67
Bacteroidetes_bacterium_GWC2_33_15	NA	NA	NA	NA	NA	NA	NA	NA	NA	NA	p__Bacteroidetes (UID2605)	350	316	210	1	307	8	0	0	0	99.52	2.86	0.00
Bacteroidetes_bacterium_GWC2_40_13	NA	NA	NA	NA	NA	NA	NA	NA	NA	NA	k__Bacteria (UID2569)	434	278	186	9	267	2	0	0	0	97.12	1.08	0.00
Bacteroidetes_bacterium_GWC2_40_22	NA	NA	NA	NA	NA	NA	NA	NA	NA	NA	p__Bacteroidetes (UID2605)	350	316	210	5	304	5	1	1	0	97.62	3.25	7.14
Bacteroidetes_bacterium_GWC2_46_850	NA	NA	NA	NA	NA	NA	NA	NA	NA	NA	k__Bacteria (UID2570)	433	273	183	0	273	0	0	0	0	100.00	0.00	0.00
Bacteroidetes_bacterium_GWD2_33_33	NA	NA	NA	NA	NA	NA	NA	NA	NA	NA	p__Bacteroidetes (UID2605)	350	316	210	1	307	8	0	0	0	99.52	2.86	0.00
Bacteroidetes_bacterium_GWD2_40_43	NA	NA	NA	NA	NA	NA	NA	NA	NA	NA	k__Bacteria (UID2569)	434	278	186	4	271	3	0	0	0	98.39	1.34	33.33
Bacteroidetes_bacterium_GWD2_45_23	NA	NA	NA	NA	NA	NA	NA	NA	NA	NA	k__Bacteria (UID2570)	433	273	183	3	270	0	0	0	0	98.36	0.00	0.00
Bacteroidetes_bacterium_GWE2_29_8	NA	NA	NA	NA	NA	NA	NA	NA	NA	NA	k__Bacteria (UID2569)	434	278	186	15	259	4	0	0	0	93.68	1.43	0.00
Bacteroidetes_bacterium_GWE2_32_14	NA	NA	NA	NA	NA	NA	NA	NA	NA	NA	k__Bacteria (UID2569)	434	278	186	0	275	3	0	0	0	100.00	1.08	0.00
Bacteroidetes_bacterium_GWE2_39_28	NA	NA	NA	NA	NA	NA	NA	NA	NA	NA	p__Bacteroidetes (UID2605)	350	316	210	7	306	3	0	0	0	96.90	1.43	0.00
Bacteroidetes_bacterium_GWE2_40_15	NA	NA	NA	NA	NA	NA	NA	NA	NA	NA	p__Bacteroidetes (UID2605)	350	316	210	9	305	2	0	0	0	96.67	0.95	0.00
Bacteroidetes_bacterium_GWE2_40_63	NA	NA	NA	NA	NA	NA	NA	NA	NA	NA	k__Bacteria (UID2569)	434	278	186	2	274	2	0	0	0	98.92	1.08	0.00
Bacteroidetes_bacterium_GWE2_41_25	NA	NA	NA	NA	NA	NA	NA	NA	NA	NA	p__Bacteroidetes (UID2605)	350	316	210	6	303	5	1	1	0	97.38	3.25	7.14
Bacteroidetes_bacterium_GWE2_42_24	NA	NA	NA	NA	NA	NA	NA	NA	NA	NA	k__Bacteria (UID2569)	434	278	186	4	268	6	0	0	0	97.85	2.69	0.00
Bacteroidetes_bacterium_GWE2_42_39	NA	NA	NA	NA	NA	NA	NA	NA	NA	NA	k__Bacteria (UID2569)	434	278	186	1	274	3	0	0	0	99.46	1.61	0.00
Bacteroidetes_bacterium_GWE2_42_42	NA	NA	NA	NA	NA	NA	NA	NA	NA	NA	k__Bacteria (UID2569)	434	278	186	5	269	4	0	0	0	97.31	2.15	0.00
Bacteroidetes_bacterium_GWF2_29_10	NA	NA	NA	NA	NA	NA	NA	NA	NA	NA	k__Bacteria (UID2569)	434	278	186	27	247	4	0	0	0	86.56	0.77	0.00
Bacteroidetes_bacterium_GWF2_33_16	NA	NA	NA	NA	NA	NA	NA	NA	NA	NA	k__Bacteria (UID2569)	434	278	186	0	275	3	0	0	0	100.00	1.08	0.00
Bacteroidetes_bacterium_GWF2_33_38	NA	NA	NA	NA	NA	NA	NA	NA	NA	NA	p__Bacteroidetes (UID2605)	350	316	210	4	310	2	0	0	0	98.10	0.71	0.00
Bacteroidetes_bacterium_GWF2_35_48	NA	NA	NA	NA	NA	NA	NA	NA	NA	NA	p__Bacteroidetes (UID2605)	350	316	210	4	309	3	0	0	0	98.10	0.87	0.00
Bacteroidetes_bacterium_GWF2_38_335	NA	NA	NA	NA	NA	NA	NA	NA	NA	NA	k__Bacteria (UID2569)	434	278	186	2	274	2	0	0	0	99.46	1.08	0.00
Bacteroidetes_bacterium_GWF2_39_10	NA	NA	NA	NA	NA	NA	NA	NA	NA	NA	p__Bacteroidetes (UID2605)	350	316	210	16	297	3	0	0	0	95.42	1.43	0.00
Bacteroidetes_bacterium_GWF2_40_13	NA	NA	NA	NA	NA	NA	NA	NA	NA	NA	k__Bacteria (UID2569)	434	278	186	3	273	2	0	0	0	98.82	1.08	0.00
Bacteroidetes_bacterium_GWF2_40_14	NA	NA	NA	NA	NA	NA	NA	NA	NA	NA	p__Bacteroidetes (UID2605)	350	316	210	10	303	3	0	0	0	95.48	0.95	0.00
Bacteroidetes_bacterium_GWF2_41_31	NA	NA	NA	NA	NA	NA	NA	NA	NA	NA	k__Bacteria (UID2569)	434	278	186	5	272	1	0	0	0	97.31	0.54	0.00
Bacteroidetes_bacterium_GWF2_41_61	NA	NA	NA	NA	NA	NA	NA	NA	NA	NA	p__Bacteroidetes (UID2605)	350	316	210	51	264	1	0	0	0	82.38	0.48	0.00
Bacteroidetes_bacterium_GWF2_41_9	NA	NA	NA	NA	NA	NA	NA	NA	NA	NA	p__Bacteroidetes (UID2605)	350	316	210	25	284	6	0	1	0	91.19	2.32	0.00
Bacteroidetes_bacterium_GWF2_42_66	NA	NA	NA	NA	NA	NA	NA	NA	NA	NA	k__Bacteria (UID2569)	434	278	186	1	273	4	0	0	0	99.46	2.15	25.00
Bacteroidetes_bacterium_GWF2_43_11	NA	NA	NA	NA	NA	NA	NA	NA	NA	NA	k__Bacteria (UID2569)	434	278	186	7	263	8	0	0	0	96.51	3.76	0.00
Bacteroidetes_bacterium_GWF2_43_63	NA	NA	NA	NA	NA	NA	NA	NA	NA	NA	k__Bacteria (UID2569)	434	278	186	4	270	4	0	0	0	97.85	2.15	0.00
Bacteroidetes_bacterium_GWF2_49_14	NA	NA	NA	NA	NA	NA	NA	NA	NA	NA	p__Bacteroidetes (UID2605)	350	316	210	33	277	6	0	0	0	87.38	2.38	0.00
Bacteroidetes_bacterium_RBG_13_42_15	NA	NA	NA	NA	NA	NA	NA	NA	NA	NA	p__Bacteroidetes (UID2605)	350	316	210	66	230	19	1	0	0	75.87	9.29	9.09
Bacteroidetes_bacterium_RBG_13_43_22	NA	NA	NA	NA	NA	NA	NA	NA	NA	NA	p__Bacteroidetes (UID2605)	350	316	210	81	211	22	1	1	0	74.10	10.40	29.03
Bacteroidetes_bacterium_RBG_19FT_COMBO_42_10	NA	NA	NA	NA	NA	NA	NA	NA	NA	NA	p__Bacteroidetes (UID2605)	350	316	210	117	197	2	0	0	0	57.51	0.71	0.00
Bacteroidetes_bacterium_RIFCSPHIGHO2_02_FULL_44_7	NA	NA	NA	NA	NA	NA	NA	NA	NA	NA	k__Bacteria (UID2569)	434	277	185	30	211	29	3	1	3	87.22	23.28	0.00
Bacteroidetes_bacterium_RIFCSPLOWO2_02_FULL_36_8	NA	NA	NA	NA	NA	NA	NA	NA	NA	NA	k__Bacteria (UID2570)	433	274	183	38	233	3	0	0	0	85.46	1.14	0.00
Bacteroidetes_bacterium_RIFCSPLOWO2_12_FULL_31_6	NA	NA	NA	NA	NA	NA	NA	NA	NA	NA	k__Bacteria (UID2569)	434	278	186	92	155	27	4	0	0	64.78	14.53	7.69
Bacteroidetes_bacterium_RIFCSPLOWO2_12_FULL_35_15	NA	NA	NA	NA	NA	NA	NA	NA	NA	NA	p__Bacteroidetes (UID2605)	350	316	210	3	308	5	0	0	0	98.57	1.61	0.00
Bacteroidetes_bacterium_RIFOXYA12_FULL_33_9	NA	NA	NA	NA	NA	NA	NA	NA	NA	NA	p__Bacteroidetes (UID2605)	350	316	210	78	235	2	1	0	0	74.77	1.19	0.00
Bacteroidetes_bacterium_RIFOXYA12_FULL_35_11	NA	NA	NA	NA	NA	NA	NA	NA	NA	NA	p__Bacteroidetes (UID2605)	350	316	210	22	290	4	0	0	0	91.59	1.35	0.00
Bacteroidetes_bacterium_RIFOXYA12_FULL_38_20	NA	NA	NA	NA	NA	NA	NA	NA	NA	NA	k__Bacteria (UID2569)	434	278	186	9	267	2	0	0	0	96.24	1.08	0.00
Bacteroidetes_bacterium_RIFOXYA12_FULL_40_10	NA	NA	NA	NA	NA	NA	NA	NA	NA	NA	p__Bacteroidetes (UID2605)	350	316	210	52	260	4	0	0	0	80.81	1.22	0.00
Bacteroidetes_bacterium_RIFOXYA2_FULL_33_7	NA	NA	NA	NA	NA	NA	NA	NA	NA	NA	p__Bacteroidetes (UID2605)	350	316	210	45	269	2	0	0	0	84.25	0.40	0.00
Bacteroidetes_bacterium_RIFOXYB2_FULL_35_7	NA	NA	NA	NA	NA	NA	NA	NA	NA	NA	p__Bacteroidetes (UID2605)	350	316	210	121	193	2	0	0	0	57.53	0.71	0.00
Bacteroidetes_bacterium_RIFOXYB2_FULL_39_7	NA	NA	NA	NA	NA	NA	NA	NA	NA	NA	p__Bacteroidetes (UID2605)	350	316	210	54	256	6	0	0	0	78.52	1.94	16.67
Bacteroidetes_bacterium_RIFOXYC12_FULL_35_7	NA	NA	NA	NA	NA	NA	NA	NA	NA	NA	k__Bacteria (UID2569)	434	278	186	35	234	9	0	0	0	86.29	4.21	0.00
Bacteroidetes_bacterium_RIFOXYC2_FULL_39_11	NA	NA	NA	NA	NA	NA	NA	NA	NA	NA	p__Bacteroidetes (UID2605)	350	316	210	12	301	3	0	0	0	94.76	1.43	0.00
Bacteroidetes_bacterium_RIFOXYC2_FULL_40_12	NA	NA	NA	NA	NA	NA	NA	NA	NA	NA	k__Bacteria (UID2569)	434	278	186	4	271	3	0	0	0	97.85	1.61	0.00
Bdellovibrionales_bacterium_GWA1_52_35	NA	NA	NA	NA	NA	NA	NA	NA	NA	NA	k__Bacteria (UID3187)	2258	182	112	11	171	0	0	0	0	91.02	0.00	0.00
Bdellovibrionales_bacterium_GWA2_49_15	NA	NA	NA	NA	NA	NA	NA	NA	NA	NA	k__Bacteria (UID3187)	2258	182	112	10	166	6	0	0	0	91.96	4.46	0.00
Bdellovibrionales_bacterium_GWB1_52_6	NA	NA	NA	NA	NA	NA	NA	NA	NA	NA	k__Bacteria (UID3187)	2258	182	112	20	161	1	0	0	0	85.06	0.18	0.00
Bdellovibrionales_bacterium_GWB1_55_8	NA	NA	NA	NA	NA	NA	NA	NA	NA	NA	k__Bacteria (UID3187)	2258	182	112	12	167	3	0	0	0	90.72	2.01	33.33
Bdellovibrionales_bacterium_GWC1_52_8	NA	NA	NA	NA	NA	NA	NA	NA	NA	NA	k__Bacteria (UID3187)	2258	182	112	45	134	2	1	0	0	68.76	1.96	0.00
Bdellovibrionales_bacterium_RBG_16_40_8	NA	NA	NA	NA	NA	NA	NA	NA	NA	NA	k__Bacteria (UID3187)	2258	182	112	11	171	0	0	0	0	93.02	0.00	0.00
Bdellovibrionales_bacterium_RIFCSPHIGHO2_01_FULL_40_29	NA	NA	NA	NA	NA	NA	NA	NA	NA	NA	k__Bacteria (UID3187)	2258	181	111	1	179	1	0	0	0	99.10	0.90	0.00
Bdellovibrionales_bacterium_RIFCSPHIGHO2_02_FULL_40_15	NA	NA	NA	NA	NA	NA	NA	NA	NA	NA	k__Bacteria (UID3187)	2258	181	111	1	179	1	0	0	0	99.10	0.90	0.00
Bdellovibrionales_bacterium_RIFOXYA1_FULL_36_14	NA	NA	NA	NA	NA	NA	NA	NA	NA	NA	k__Bacteria (UID3187)	2258	182	112	36	146	0	0	0	0	79.41	0.00	0.00
Bdellovibrionales_bacterium_RIFOXYA1_FULL_38_20	NA	NA	NA	NA	NA	NA	NA	NA	NA	NA	k__Bacteria (UID3187)	2258	182	112	45	131	6	0	0	0	64.43	0.30	100.00
Bdellovibrionales_bacterium_RIFOXYB1_FULL_37_110	NA	NA	NA	NA	NA	NA	NA	NA	NA	NA	k__Bacteria (UID3187)	2258	182	112	30	149	3	0	0	0	88.94	2.68	0.00
Bdellovibrionales_bacterium_RIFOXYB1_FULL_39_21	NA	NA	NA	NA	NA	NA	NA	NA	NA	NA	k__Bacteria (UID3187)	2258	182	112	9	173	0	0	0	0	93.25	0.00	0.00
Bdellovibrionales_bacterium_RIFOXYB2_FULL_36_6	NA	NA	NA	NA	NA	NA	NA	NA	NA	NA	k__Bacteria (UID3187)	2258	182	112	60	113	7	2	0	0	58.27	7.65	0.00
Bdellovibrionales_bacterium_RIFOXYC12_FULL_39_17	NA	NA	NA	NA	NA	NA	NA	NA	NA	NA	k__Bacteria (UID3187)	2258	182	112	9	173	0	0	0	0	93.25	0.00	0.00
Bdellovibrionales_bacterium_RIFOXYC1_FULL_37_79	NA	NA	NA	NA	NA	NA	NA	NA	NA	NA	k__Bacteria (UID3187)	2258	182	112	13	166	3	0	0	0	90.28	2.68	0.00
Bdellovibrionales_bacterium_RIFOXYC1_FULL_39_130	NA	NA	NA	NA	NA	NA	NA	NA	NA	NA	k__Bacteria (UID3187)	2258	182	112	9	173	0	0	0	0	93.25	0.00	0.00
Bdellovibrionales_bacterium_RIFOXYC1_FULL_54_43	NA	NA	NA	NA	NA	NA	NA	NA	NA	NA	k__Bacteria (UID3187)	2258	190	119	23	163	3	1	0	0	83.71	3.43	50.00
Bdellovibrionales_bacterium_RIFOXYC2_FULL_39_8	NA	NA	NA	NA	NA	NA	NA	NA	NA	NA	k__Bacteria (UID3187)	2258	182	112	34	140	7	1	0	0	76.28	6.70	0.00
Bdellovibrionales_bacterium_RIFOXYD12_FULL_39_22	NA	NA	NA	NA	NA	NA	NA	NA	NA	NA	k__Bacteria (UID3187)	2258	182	112	9	173	0	0	0	0	93.25	0.00	0.00
Bdellovibrionales_bacterium_RIFOXYD1_FULL_36_51	NA	NA	NA	NA	NA	NA	NA	NA	NA	NA	k__Bacteria (UID3187)	2258	182	112	23	156	3	0	0	0	88.89	2.68	0.00
Bdellovibrionales_bacterium_RIFOXYD1_FULL_39_84	NA	NA	NA	NA	NA	NA	NA	NA	NA	NA	k__Bacteria (UID3187)	2258	182	112	9	173	0	0	0	0	93.25	0.00	0.00
Bdellovibrionales_bacterium_RIFOXYD1_FULL_53_11	NA	NA	NA	NA	NA	NA	NA	NA	NA	NA	k__Bacteria (UID3187)	2258	182	112	22	157	3	0	0	0	81.25	2.68	0.00
Bdellovibrionales_bacterium_RIFOXYD1_FULL_55_31	NA	NA	NA	NA	NA	NA	NA	NA	NA	NA	k__Bacteria (UID3187)	2258	182	112	27	154	1	0	0	0	81.79	0.89	0.00
Betaproteobacteria_bacterium_RBG_16_56_24	NA	NA	NA	NA	NA	NA	NA	NA	NA	NA	c__Betaproteobacteria (UID3959)	235	418	210	38	341	38	1	0	0	88.52	7.96	36.59
Betaproteobacteria_bacterium_RBG_16_58_11	NA	NA	NA	NA	NA	NA	NA	NA	NA	NA	p__Proteobacteria (UID3880)	1495	261	164	80	177	4	0	0	0	72.97	0.76	0.00
Betaproteobacteria_bacterium_RBG_16_64_18	NA	NA	NA	NA	NA	NA	NA	NA	NA	NA	c__Betaproteobacteria (UID3959)	235	419	211	62	350	6	1	0	0	86.33	2.11	0.00
Betaproteobacteria_bacterium_RBG_16_66_20	NA	NA	NA	NA	NA	NA	NA	NA	NA	NA	p__Proteobacteria (UID3880)	1495	261	164	38	219	4	0	0	0	82.93	1.86	25.00
Betaproteobacteria_bacterium_RBG_19FT_COMBO_58_11	NA	NA	NA	NA	NA	NA	NA	NA	NA	NA	p__Proteobacteria (UID3880)	1495	261	164	99	156	6	0	0	0	56.84	2.74	0.00
Betaproteobacteria_bacterium_RIFCSPHIGHO2_12_FULL_69_13	NA	NA	NA	NA	NA	NA	NA	NA	NA	NA	c__Betaproteobacteria (UID3971)	223	425	211	65	344	15	1	0	0	82.66	4.09	0.00
Betaproteobacteria_bacterium_RIFCSPLOWO2_02_64_14	NA	NA	NA	NA	NA	NA	NA	NA	NA	NA	c__Betaproteobacteria (UID3959)	235	419	211	37	370	11	1	0	0	88.78	2.71	7.14
Betaproteobacteria_bacterium_RIFCSPLOWO2_02_67_12	NA	NA	NA	NA	NA	NA	NA	NA	NA	NA	c__Betaproteobacteria (UID3971)	223	425	211	101	291	31	2	0	0	75.05	8.45	21.62
Betaproteobacteria_bacterium_RIFCSPLOWO2_02_FULL_62_17	NA	NA	NA	NA	NA	NA	NA	NA	NA	NA	c__Betaproteobacteria (UID3959)	235	419	211	92	317	8	2	0	0	76.21	3.50	0.00
Betaproteobacteria_bacterium_RIFCSPLOWO2_02_FULL_63_19	NA	NA	NA	NA	NA	NA	NA	NA	NA	NA	c__Betaproteobacteria (UID3959)	235	419	211	27	384	8	0	0	0	96.29	2.37	0.00
Betaproteobacteria_bacterium_RIFCSPLOWO2_02_FULL_65_20	NA	NA	NA	NA	NA	NA	NA	NA	NA	NA	c__Betaproteobacteria (UID3959)	235	419	211	59	358	2	0	0	0	89.38	0.71	50.00
Betaproteobacteria_bacterium_RIFCSPLOWO2_02_FULL_65_24	NA	NA	NA	NA	NA	NA	NA	NA	NA	NA	c__Betaproteobacteria (UID3971)	223	425	211	71	289	56	9	0	0	83.32	16.34	2.41
Betaproteobacteria_bacterium_RIFCSPLOWO2_02_FULL_66_14	NA	NA	NA	NA	NA	NA	NA	NA	NA	NA	c__Betaproteobacteria (UID3971)	223	425	211	82	341	2	0	0	0	73.47	0.95	0.00
Betaproteobacteria_bacterium_RIFCSPLOWO2_02_FULL_67_19	NA	NA	NA	NA	NA	NA	NA	NA	NA	NA	c__Betaproteobacteria (UID3971)	223	425	211	152	253	19	1	0	0	63.63	6.51	18.18
Betaproteobacteria_bacterium_RIFCSPLOWO2_02_FULL_67_26	NA	NA	NA	NA	NA	NA	NA	NA	NA	NA	c__Betaproteobacteria (UID3959)	235	419	211	18	394	6	1	0	0	93.72	2.33	22.22
Betaproteobacteria_bacterium_RIFCSPLOWO2_02_FULL_68_150	NA	NA	NA	NA	NA	NA	NA	NA	NA	NA	c__Betaproteobacteria (UID3971)	223	425	211	83	337	4	1	0	0	76.00	1.74	0.00
Betaproteobacteria_bacterium_RIFCSPLOWO2_12_61_14	NA	NA	NA	NA	NA	NA	NA	NA	NA	NA	c__Betaproteobacteria (UID3959)	235	419	211	191	204	23	1	0	0	51.59	6.71	23.08
Betaproteobacteria_bacterium_RIFCSPLOWO2_12_FULL_62_13	NA	NA	NA	NA	NA	NA	NA	NA	NA	NA	c__Betaproteobacteria (UID3959)	235	419	211	39	355	22	3	0	0	87.26	4.97	3.23
Betaproteobacteria_bacterium_RIFCSPLOWO2_12_FULL_62_13b	NA	NA	NA	NA	NA	NA	NA	NA	NA	NA	c__Betaproteobacteria (UID3971)	223	425	211	172	234	17	2	0	0	50.35	5.97	4.35
Betaproteobacteria_bacterium_RIFCSPLOWO2_12_FULL_62_58	NA	NA	NA	NA	NA	NA	NA	NA	NA	NA	c__Betaproteobacteria (UID3959)	235	419	211	12	387	19	1	0	0	95.34	4.55	13.64
Betaproteobacteria_bacterium_RIFCSPLOWO2_12_FULL_63_13	NA	NA	NA	NA	NA	NA	NA	NA	NA	NA	c__Betaproteobacteria (UID3959)	235	419	211	36	370	13	0	0	0	91.68	4.27	7.69
Betaproteobacteria_bacterium_RIFCSPLOWO2_12_FULL_64_23	NA	NA	NA	NA	NA	NA	NA	NA	NA	NA	c__Betaproteobacteria (UID3959)	235	419	211	64	350	5	0	0	0	87.76	1.45	20.00
Betaproteobacteria_bacterium_RIFCSPLOWO2_12_FULL_65_110	NA	NA	NA	NA	NA	NA	NA	NA	NA	NA	c__Betaproteobacteria (UID3959)	235	419	211	97	319	3	0	0	0	73.81	0.53	0.00
Betaproteobacteria_bacterium_RIFCSPLOWO2_12_FULL_67_28	NA	NA	NA	NA	NA	NA	NA	NA	NA	NA	c__Betaproteobacteria (UID3971)	223	425	211	37	366	22	0	0	0	88.43	4.01	4.55
Betaproteobacteria_bacterium_RIFCSPLOWO2_12_FULL_68_19	NA	NA	NA	NA	NA	NA	NA	NA	NA	NA	c__Betaproteobacteria (UID3971)	223	425	211	176	246	3	0	0	0	56.23	0.11	33.33
Betaproteobacteria_bacterium_RIFCSPLOWO2_12_FULL_68_20	NA	NA	NA	NA	NA	NA	NA	NA	NA	NA	c__Betaproteobacteria (UID3971)	223	425	211	14	403	7	1	0	0	95.39	2.08	0.00
Burkholderiales_bacterium_GWA2_64_37	NA	NA	NA	NA	NA	NA	NA	NA	NA	NA	o__Burkholderiales (UID4105)	54	553	264	3	546	4	0	0	0	99.57	0.97	0.00
Burkholderiales_bacterium_GWE1_65_30	NA	NA	NA	NA	NA	NA	NA	NA	NA	NA	o__Burkholderiales (UID4000)	193	427	214	2	425	0	0	0	0	99.61	0.00	0.00
Burkholderiales_bacterium_GWF1_66_17	NA	NA	NA	NA	NA	NA	NA	NA	NA	NA	o__Burkholderiales (UID4000)	193	427	214	2	425	0	0	0	0	99.61	0.00	0.00
Burkholderiales_bacterium_RIFCSPHIGHO2_01_FULL_63_240	NA	NA	NA	NA	NA	NA	NA	NA	NA	NA	o__Burkholderiales (UID4000)	193	427	214	3	424	0	0	0	0	99.26	0.00	0.00
Burkholderiales_bacterium_RIFCSPHIGHO2_01_FULL_64_960	NA	NA	NA	NA	NA	NA	NA	NA	NA	NA	o__Burkholderiales (UID4105)	54	553	264	2	545	6	0	0	0	99.62	1.73	16.67
Burkholderiales_bacterium_RIFCSPHIGHO2_02_FULL_64_19	NA	NA	NA	NA	NA	NA	NA	NA	NA	NA	o__Burkholderiales (UID4105)	54	553	264	1	547	5	0	0	0	99.81	1.35	0.00
Burkholderiales_bacterium_RIFCSPHIGHO2_02_FULL_66_10	NA	NA	NA	NA	NA	NA	NA	NA	NA	NA	o__Burkholderiales (UID4000)	193	427	214	112	311	4	0	0	0	72.04	0.84	0.00
Burkholderiales_bacterium_RIFCSPHIGHO2_12_63_9	NA	NA	NA	NA	NA	NA	NA	NA	NA	NA	o__Burkholderiales (UID4105)	54	553	264	321	224	8	0	0	0	36.19	0.31	62.50
Burkholderiales_bacterium_RIFCSPHIGHO2_12_FULL_61_11	NA	NA	NA	NA	NA	NA	NA	NA	NA	NA	o__Burkholderiales (UID4000)	193	427	214	38	385	4	0	0	0	90.31	1.64	0.00
Burkholderiales_bacterium_RIFCSPHIGHO2_12_FULL_63_20	NA	NA	NA	NA	NA	NA	NA	NA	NA	NA	o__Burkholderiales (UID4000)	193	427	214	21	405	1	0	0	0	95.57	0.47	0.00
Burkholderiales_bacterium_RIFCSPHIGHO2_12_FULL_65_48	NA	NA	NA	NA	NA	NA	NA	NA	NA	NA	o__Burkholderiales (UID4105)	54	553	264	23	485	44	1	0	0	95.29	8.64	44.68
Burkholderiales_bacterium_RIFCSPHIGHO2_12_FULL_67_38	NA	NA	NA	NA	NA	NA	NA	NA	NA	NA	o__Burkholderiales (UID4000)	193	427	214	12	394	19	2	0	0	97.71	6.49	56.00
Burkholderiales_bacterium_RIFCSPHIGHO2_12_FULL_69_20	NA	NA	NA	NA	NA	NA	NA	NA	NA	NA	o__Burkholderiales (UID4000)	193	426	214	19	404	3	0	0	0	95.12	1.17	33.33
Burkholderiales_bacterium_RIFCSPLOWO2_02_FULL_57_36	NA	NA	NA	NA	NA	NA	NA	NA	NA	NA	o__Burkholderiales (UID4002)	107	574	251	6	545	21	2	0	0	98.68	4.69	0.00
Burkholderiales_bacterium_RIFCSPLOWO2_02_FULL_66_35	NA	NA	NA	NA	NA	NA	NA	NA	NA	NA	o__Burkholderiales (UID4000)	193	427	214	43	381	3	0	0	0	91.92	0.53	66.67
Burkholderiales_bacterium_RIFCSPLOWO2_02_FULL_67_64	NA	NA	NA	NA	NA	NA	NA	NA	NA	NA	o__Burkholderiales (UID4000)	193	427	214	12	410	5	0	0	0	98.14	1.55	60.00
Burkholderiales_bacterium_RIFCSPLOWO2_12_67_14	NA	NA	NA	NA	NA	NA	NA	NA	NA	NA	o__Burkholderiales (UID4000)	193	427	214	14	398	15	0	0	0	95.91	1.93	13.33
Burkholderiales_bacterium_RIFCSPLOWO2_12_FULL_61_40	NA	NA	NA	NA	NA	NA	NA	NA	NA	NA	o__Burkholderiales (UID4000)	193	427	214	20	401	6	0	0	0	97.07	1.51	50.00
Burkholderiales_bacterium_RIFCSPLOWO2_12_FULL_64_33	NA	NA	NA	NA	NA	NA	NA	NA	NA	NA	o__Burkholderiales (UID4105)	54	553	264	1	513	39	0	0	0	99.81	7.79	35.90
Burkholderiales_bacterium_RIFCSPLOWO2_12_FULL_64_99	NA	NA	NA	NA	NA	NA	NA	NA	NA	NA	o__Burkholderiales (UID4000)	193	427	214	2	412	13	0	0	0	99.73	2.91	0.00
Burkholderiales_bacterium_RIFCSPLOWO2_12_FULL_65_40	NA	NA	NA	NA	NA	NA	NA	NA	NA	NA	o__Burkholderiales (UID4105)	54	553	264	44	507	2	0	0	0	92.47	0.38	50.00
Burkholderiales_bacterium_RIFCSPLOWO2_12_FULL_67_210	NA	NA	NA	NA	NA	NA	NA	NA	NA	NA	o__Burkholderiales (UID4000)	193	427	214	61	334	30	2	0	0	85.51	7.45	13.89
Burkholderiales_bacterium_RIFOXYC12_FULL_60_6	NA	NA	NA	NA	NA	NA	NA	NA	NA	NA	o__Burkholderiales (UID4000)	193	427	214	49	372	6	0	0	0	85.98	1.47	0.00
Burkholderiales_bacterium_RIFOXYC12_FULL_65_23	NA	NA	NA	NA	NA	NA	NA	NA	NA	NA	o__Burkholderiales (UID4000)	193	427	214	5	421	1	0	0	0	98.21	0.47	0.00
Burkholderiales_bacterium_RIFOXYD12_FULL_59_19	NA	NA	NA	NA	NA	NA	NA	NA	NA	NA	o__Burkholderiales (UID4000)	193	427	214	27	397	3	0	0	0	90.65	0.53	0.00
Burkholderiales_bacterium_RIFOXYD2_FULL_59_8	NA	NA	NA	NA	NA	NA	NA	NA	NA	NA	o__Burkholderiales (UID4000)	193	427	214	161	262	4	0	0	0	57.16	1.21	0.00
Caldithrix_sp._RBG_13_44_9	NA	NA	NA	NA	NA	NA	NA	NA	NA	NA	k__Bacteria (UID2495)	2993	147	91	29	118	0	0	0	0	76.06	0.00	0.00
candidate_division_CPR2_bacterium_GWD2_39_7	NA	NA	NA	NA	NA	NA	NA	NA	NA	NA	k__Bacteria (UID1452)	924	161	108	37	124	0	0	0	0	69.44	0.00	0.00
candidate_division_CPR3_bacterium_GWF2_35_18	NA	NA	NA	NA	NA	NA	NA	NA	NA	NA	k__Bacteria (UID1452)	924	151	101	31	119	1	0	0	0	71.78	0.99	0.00
candidate_division_CPR3_bacterium_RIFOXYA2_FULL_35_13	NA	NA	NA	NA	NA	NA	NA	NA	NA	NA	k__Bacteria (UID1452)	924	151	101	31	119	1	0	0	0	71.78	0.99	0.00
candidate_division_CPR3_bacterium_RIFOXYB2_FULL_35_8	NA	NA	NA	NA	NA	NA	NA	NA	NA	NA	k__Bacteria (UID1452)	924	161	108	40	120	1	0	0	0	66.76	0.46	0.00
candidate_division_Kazan_bacterium_RBG_13_50_9	NA	NA	NA	NA	NA	NA	NA	NA	NA	NA	k__Bacteria (UID1452)	924	151	101	33	118	0	0	0	0	70.79	0.00	0.00
candidate_division_Kazan_bacterium_RIFCSPHIGHO2_01_FULL_44_14	NA	NA	NA	NA	NA	NA	NA	NA	NA	NA	k__Bacteria (UID1452)	924	151	101	31	120	0	0	0	0	72.77	0.00	0.00
candidate_division_Kazan_bacterium_RIFCSPHIGHO2_01_FULL_49_10	NA	NA	NA	NA	NA	NA	NA	NA	NA	NA	k__Bacteria (UID1452)	924	151	101	37	113	1	0	0	0	69.64	0.99	0.00
candidate_division_Kazan_bacterium_RIFCSPLOWO2_01_FULL_45_19	NA	NA	NA	NA	NA	NA	NA	NA	NA	NA	k__Bacteria (UID1452)	924	151	101	31	120	0	0	0	0	72.77	0.00	0.00
candidate_division_Kazan_bacterium_RIFCSPLOWO2_01_FULL_48_13	NA	NA	NA	NA	NA	NA	NA	NA	NA	NA	k__Bacteria (UID1452)	924	151	101	29	122	0	0	0	0	74.09	0.00	0.00
candidate_division_KSB1_bacterium_RBG_16_48_16	NA	NA	NA	NA	NA	NA	NA	NA	NA	NA	k__Bacteria (UID2495)	2993	147	91	15	132	0	0	0	0	85.10	0.00	0.00
candidate_division_NC10_bacterium_RIFCSPLOWO2_02_FULL_66_22	NA	NA	NA	NA	NA	NA	NA	NA	NA	NA	k__Bacteria (UID3187)	2258	188	117	13	171	4	0	0	0	91.17	2.99	25.00
candidate_division_NC10_bacterium_RIFCSPLOWO2_12_FULL_66_18	NA	NA	NA	NA	NA	NA	NA	NA	NA	NA	k__Bacteria (UID3187)	2258	188	117	25	162	1	0	0	0	85.57	0.85	0.00
candidate_division_TM6_bacterium_RIFCSPHIGHO2_12_FULL_32_22	NA	NA	NA	NA	NA	NA	NA	NA	NA	NA	k__Bacteria (UID3060)	138	338	246	148	158	29	3	0	0	49.05	10.47	13.16
candidate_division_TM6_bacterium_RIFCSPHIGHO2_12_FULL_36_22	NA	NA	NA	NA	NA	NA	NA	NA	NA	NA	k__Bacteria (UID2495)	2993	143	89	14	129	0	0	0	0	84.27	0.00	0.00
candidate_division_WOR-1_bacterium_RIFCSPHIGHO2_01_FULL_53_15	NA	NA	NA	NA	NA	NA	NA	NA	NA	NA	k__Bacteria (UID1453)	901	171	117	21	147	2	1	0	0	83.76	2.99	0.00
candidate_division_WOR-1_bacterium_RIFCSPHIGHO2_02_FULL_45_12	NA	NA	NA	NA	NA	NA	NA	NA	NA	NA	k__Bacteria (UID1453)	901	171	117	19	149	3	0	0	0	86.25	2.56	0.00
candidate_division_WOR-1_bacterium_RIFCSPHIGHO2_02_FULL_53_26	NA	NA	NA	NA	NA	NA	NA	NA	NA	NA	k__Bacteria (UID1453)	901	171	117	24	144	2	1	0	0	81.20	2.99	0.00
candidate_division_WOR-1_bacterium_RIFCSPLOWO2_02_FULL_46_20	NA	NA	NA	NA	NA	NA	NA	NA	NA	NA	k__Bacteria (UID1453)	901	171	117	14	154	3	0	0	0	88.89	2.56	0.00
candidate_division_WOR-1_bacterium_RIFCSPLOWO2_12_FULL_45_9	NA	NA	NA	NA	NA	NA	NA	NA	NA	NA	k__Bacteria (UID1453)	901	171	117	30	138	3	0	0	0	77.78	2.56	0.00
candidate_division_WOR-1_bacterium_RIFOXYA12_FULL_36_13	NA	NA	NA	NA	NA	NA	NA	NA	NA	NA	k__Bacteria (UID203)	5449	104	58	5	97	2	0	0	0	93.10	3.45	0.00
candidate_division_WOR-1_bacterium_RIFOXYA12_FULL_43_27	NA	NA	NA	NA	NA	NA	NA	NA	NA	NA	k__Bacteria (UID1453)	901	171	117	15	155	1	0	0	0	88.46	0.85	0.00
candidate_division_WOR-1_bacterium_RIFOXYA12_FULL_52_29	NA	NA	NA	NA	NA	NA	NA	NA	NA	NA	k__Bacteria (UID1453)	901	171	117	15	156	0	0	0	0	88.46	0.00	0.00
candidate_division_WOR-1_bacterium_RIFOXYA2_FULL_36_21	NA	NA	NA	NA	NA	NA	NA	NA	NA	NA	k__Bacteria (UID203)	5449	104	58	4	98	2	0	0	0	93.10	3.45	0.00
candidate_division_WOR-1_bacterium_RIFOXYA2_FULL_37_7	NA	NA	NA	NA	NA	NA	NA	NA	NA	NA	k__Bacteria (UID1453)	901	171	117	49	120	2	0	0	0	65.26	1.71	0.00
candidate_division_WOR-1_bacterium_RIFOXYA2_FULL_41_14	NA	NA	NA	NA	NA	NA	NA	NA	NA	NA	k__Bacteria (UID1453)	901	171	117	15	154	2	0	0	0	88.03	1.71	0.00
candidate_division_WOR-1_bacterium_RIFOXYA2_FULL_46_56	NA	NA	NA	NA	NA	NA	NA	NA	NA	NA	k__Bacteria (UID1453)	901	171	117	15	155	1	0	0	0	88.46	0.85	0.00
candidate_division_WOR-1_bacterium_RIFOXYA2_FULL_51_19	NA	NA	NA	NA	NA	NA	NA	NA	NA	NA	k__Bacteria (UID1453)	901	171	117	15	156	0	0	0	0	88.46	0.00	0.00
candidate_division_WOR-1_bacterium_RIFOXYB12_FULL_52_16	NA	NA	NA	NA	NA	NA	NA	NA	NA	NA	k__Bacteria (UID1453)	901	171	117	17	154	0	0	0	0	87.61	0.00	0.00
candidate_division_WOR-1_bacterium_RIFOXYB2_FULL_36_35	NA	NA	NA	NA	NA	NA	NA	NA	NA	NA	k__Bacteria (UID203)	5449	104	58	3	99	2	0	0	0	94.83	3.45	0.00
candidate_division_WOR-1_bacterium_RIFOXYB2_FULL_37_13	NA	NA	NA	NA	NA	NA	NA	NA	NA	NA	k__Bacteria (UID1453)	901	171	117	16	153	2	0	0	0	87.18	1.71	0.00
candidate_division_WOR-1_bacterium_RIFOXYB2_FULL_42_35	NA	NA	NA	NA	NA	NA	NA	NA	NA	NA	k__Bacteria (UID1453)	901	171	117	15	154	2	0	0	0	88.03	1.71	0.00
candidate_division_WOR-1_bacterium_RIFOXYB2_FULL_45_9	NA	NA	NA	NA	NA	NA	NA	NA	NA	NA	k__Bacteria (UID1453)	901	171	117	15	156	0	0	0	0	88.46	0.00	0.00
candidate_division_WOR-1_bacterium_RIFOXYB2_FULL_46_45	NA	NA	NA	NA	NA	NA	NA	NA	NA	NA	k__Bacteria (UID1453)	901	171	117	15	155	1	0	0	0	88.46	0.85	0.00
candidate_division_WOR-1_bacterium_RIFOXYB2_FULL_48_7	NA	NA	NA	NA	NA	NA	NA	NA	NA	NA	k__Bacteria (UID1453)	901	171	117	32	137	2	0	0	0	76.21	1.71	0.00
candidate_division_WOR-1_bacterium_RIFOXYC12_FULL_54_18	NA	NA	NA	NA	NA	NA	NA	NA	NA	NA	k__Bacteria (UID1453)	901	171	117	15	156	0	0	0	0	88.46	0.00	0.00
candidate_division_WOR-1_bacterium_RIFOXYC2_FULL_37_10	NA	NA	NA	NA	NA	NA	NA	NA	NA	NA	k__Bacteria (UID1453)	901	171	117	20	149	2	0	0	0	83.76	1.71	0.00
candidate_division_WOR-1_bacterium_RIFOXYC2_FULL_41_25	NA	NA	NA	NA	NA	NA	NA	NA	NA	NA	k__Bacteria (UID1453)	901	171	117	15	154	2	0	0	0	88.03	1.71	0.00
candidate_division_WOR-1_bacterium_RIFOXYC2_FULL_46_14	NA	NA	NA	NA	NA	NA	NA	NA	NA	NA	k__Bacteria (UID1453)	901	171	117	14	156	1	0	0	0	89.32	0.85	0.00
candidate_division_WOR-3_bacterium_RBG_13_43_14	NA	NA	NA	NA	NA	NA	NA	NA	NA	NA	k__Bacteria (UID2495)	2993	147	91	40	107	0	0	0	0	61.72	0.00	0.00
candidate_division_WS6_bacterium_RIFOXYB1_FULL_33_14	NA	NA	NA	NA	NA	NA	NA	NA	NA	NA	k__Bacteria (UID203)	5449	104	58	29	74	1	0	0	0	61.44	0.86	100.00
candidate_division_WS6_bacterium_RIFOXYB1_FULL_33_15	NA	NA	NA	NA	NA	NA	NA	NA	NA	NA	k__Bacteria (UID203)	5449	104	58	16	88	0	0	0	0	78.13	0.00	0.00
candidate_division_WS6_bacterium_RIFOXYC1_FULL_33_9	NA	NA	NA	NA	NA	NA	NA	NA	NA	NA	k__Bacteria (UID203)	5449	104	58	35	69	0	0	0	0	60.63	0.00	0.00
candidate_division_WS6_bacterium_RIFOXYD1_FULL_33_8	NA	NA	NA	NA	NA	NA	NA	NA	NA	NA	k__Bacteria (UID203)	5449	104	58	30	70	4	0	0	0	59.01	0.63	75.00
candidate_division_WWE3_bacterium_RBG_16_37_10	NA	NA	NA	NA	NA	NA	NA	NA	NA	NA	k__Bacteria (UID1453)	901	171	117	69	92	10	0	0	0	45.87	3.56	10.00
candidate_division_WWE3_bacterium_RBG_19FT_COMBO_34_6	NA	NA	NA	NA	NA	NA	NA	NA	NA	NA	k__Bacteria (UID203)	5449	104	58	27	77	0	0	0	0	67.16	0.00	0.00
candidate_division_WWE3_bacterium_RBG_19FT_COMBO_53_11	NA	NA	NA	NA	NA	NA	NA	NA	NA	NA	k__Bacteria (UID1452)	924	151	101	53	97	1	0	0	0	54.59	0.20	100.00
candidate_division_WWE3_bacterium_RIFCSPHIGHO2_01_FULL_38_45	NA	NA	NA	NA	NA	NA	NA	NA	NA	NA	k__Bacteria (UID203)	5449	104	58	25	79	0	0	0	0	65.36	0.00	0.00
candidate_division_WWE3_bacterium_RIFCSPHIGHO2_01_FULL_40_23	NA	NA	NA	NA	NA	NA	NA	NA	NA	NA	k__Bacteria (UID1452)	924	161	108	43	118	0	0	0	0	65.90	0.00	0.00
candidate_division_WWE3_bacterium_RIFCSPHIGHO2_01_FULL_42_13	NA	NA	NA	NA	NA	NA	NA	NA	NA	NA	k__Bacteria (UID1452)	924	151	101	57	93	1	0	0	0	55.12	0.99	0.00
candidate_division_WWE3_bacterium_RIFCSPHIGHO2_01_FULL_43_9	NA	NA	NA	NA	NA	NA	NA	NA	NA	NA	k__Bacteria (UID2495)	2993	143	89	44	99	0	0	0	0	58.62	0.00	0.00
candidate_division_WWE3_bacterium_RIFCSPHIGHO2_01_FULL_48_15	NA	NA	NA	NA	NA	NA	NA	NA	NA	NA	k__Bacteria (UID203)	5449	104	58	30	74	0	0	0	0	57.45	0.00	0.00
candidate_division_WWE3_bacterium_RIFCSPHIGHO2_02_FULL_38_14	NA	NA	NA	NA	NA	NA	NA	NA	NA	NA	k__Bacteria (UID203)	5449	104	58	17	87	0	0	0	0	73.98	0.00	0.00
candidate_division_WWE3_bacterium_RIFCSPHIGHO2_12_FULL_38_15	NA	NA	NA	NA	NA	NA	NA	NA	NA	NA	k__Bacteria (UID203)	5449	104	58	21	83	0	0	0	0	70.53	0.00	0.00
candidate_division_WWE3_bacterium_RIFCSPLOWO2_01_FULL_37_15	NA	NA	NA	NA	NA	NA	NA	NA	NA	NA	k__Bacteria (UID2495)	2993	143	89	70	72	1	0	0	0	35.28	1.12	0.00
candidate_division_WWE3_bacterium_RIFCSPLOWO2_01_FULL_37_24	NA	NA	NA	NA	NA	NA	NA	NA	NA	NA	k__Bacteria (UID203)	5449	104	58	25	79	0	0	0	0	65.36	0.00	0.00
candidate_division_WWE3_bacterium_RIFCSPLOWO2_01_FULL_39_13	NA	NA	NA	NA	NA	NA	NA	NA	NA	NA	k__Bacteria (UID1452)	924	151	101	40	109	2	0	0	0	64.85	1.98	0.00
candidate_division_WWE3_bacterium_RIFCSPLOWO2_01_FULL_41_18	NA	NA	NA	NA	NA	NA	NA	NA	NA	NA	k__Bacteria (UID1452)	924	161	108	43	118	0	0	0	0	65.90	0.00	0.00
candidate_division_WWE3_bacterium_RIFCSPLOWO2_01_FULL_41_9	NA	NA	NA	NA	NA	NA	NA	NA	NA	NA	k__Bacteria (UID203)	5449	104	58	23	81	0	0	0	0	66.22	0.00	0.00
candidate_division_WWE3_bacterium_RIFCSPLOWO2_01_FULL_53_14	NA	NA	NA	NA	NA	NA	NA	NA	NA	NA	k__Bacteria (UID1452)	924	151	101	62	87	2	0	0	0	47.03	0.22	50.00
candidate_division_WWE3_bacterium_RIFCSPLOWO2_12_FULL_36_10	NA	NA	NA	NA	NA	NA	NA	NA	NA	NA	k__Bacteria (UID1452)	924	151	101	151	0	0	0	0	0	0.00	0.00	0.00
candidate_division_WWE3_bacterium_RIFOXYA12_FULL_43_11	NA	NA	NA	NA	NA	NA	NA	NA	NA	NA	k__Bacteria (UID203)	5449	104	58	22	82	0	0	0	0	73.20	0.00	0.00
candidate_division_WWE3_bacterium_RIFOXYA1_FULL_40_11	NA	NA	NA	NA	NA	NA	NA	NA	NA	NA	root (UID1)	5656	56	24	5	50	1	0	0	0	82.87	4.17	0.00
candidate_division_WWE3_bacterium_RIFOXYA1_FULL_41_11	NA	NA	NA	NA	NA	NA	NA	NA	NA	NA	k__Bacteria (UID203)	5449	104	58	24	80	0	0	0	0	68.50	0.00	0.00
candidate_division_WWE3_bacterium_RIFOXYA2_FULL_43_12	NA	NA	NA	NA	NA	NA	NA	NA	NA	NA	k__Bacteria (UID203)	5449	104	58	24	79	1	0	0	0	76.02	1.72	100.00
candidate_division_WWE3_bacterium_RIFOXYA2_FULL_46_9	NA	NA	NA	NA	NA	NA	NA	NA	NA	NA	root (UID1)	5656	56	24	5	50	1	0	0	0	82.87	4.17	0.00
candidate_division_WWE3_bacterium_RIFOXYB1_FULL_40_22	NA	NA	NA	NA	NA	NA	NA	NA	NA	NA	root (UID1)	5656	56	24	5	50	1	0	0	0	82.87	4.17	0.00
candidate_division_WWE3_bacterium_RIFOXYB1_FULL_42_27	NA	NA	NA	NA	NA	NA	NA	NA	NA	NA	k__Bacteria (UID203)	5449	104	58	17	86	1	0	0	0	74.84	1.72	0.00
candidate_division_WWE3_bacterium_RIFOXYB1_FULL_43_12	NA	NA	NA	NA	NA	NA	NA	NA	NA	NA	k__Bacteria (UID203)	5449	104	58	29	74	1	0	0	0	57.60	1.72	0.00
candidate_division_WWE3_bacterium_RIFOXYB1_FULL_43_24	NA	NA	NA	NA	NA	NA	NA	NA	NA	NA	k__Bacteria (UID203)	5449	104	58	16	87	1	0	0	0	76.57	1.72	0.00
candidate_division_WWE3_bacterium_RIFOXYB2_FULL_41_6	NA	NA	NA	NA	NA	NA	NA	NA	NA	NA	k__Bacteria (UID203)	5449	104	58	15	88	1	0	0	0	77.43	1.72	0.00
candidate_division_WWE3_bacterium_RIFOXYB2_FULL_43_9	NA	NA	NA	NA	NA	NA	NA	NA	NA	NA	k__Bacteria (UID203)	5449	104	58	20	83	1	0	0	0	75.08	1.72	100.00
candidate_division_WWE3_bacterium_RIFOXYC1_FULL_39_7	NA	NA	NA	NA	NA	NA	NA	NA	NA	NA	k__Bacteria (UID2495)	2993	143	89	46	91	4	2	0	0	60.18	8.99	0.00
candidate_division_WWE3_bacterium_RIFOXYC1_FULL_40_10	NA	NA	NA	NA	NA	NA	NA	NA	NA	NA	k__Bacteria (UID203)	5449	104	58	15	88	1	0	0	0	77.43	1.72	0.00
candidate_division_WWE3_bacterium_RIFOXYC1_FULL_42_13	NA	NA	NA	NA	NA	NA	NA	NA	NA	NA	k__Bacteria (UID203)	5449	104	58	17	85	2	0	0	0	74.84	3.45	50.00
candidate_division_WWE3_bacterium_RIFOXYC1_FULL_42_17	NA	NA	NA	NA	NA	NA	NA	NA	NA	NA	k__Bacteria (UID203)	5449	104	58	16	86	2	0	0	0	76.57	3.45	0.00
candidate_division_WWE3_bacterium_RIFOXYC2_FULL_40_11	NA	NA	NA	NA	NA	NA	NA	NA	NA	NA	k__Bacteria (UID203)	5449	104	58	18	85	1	0	0	0	76.58	1.72	0.00
candidate_division_WWE3_bacterium_RIFOXYC2_FULL_42_13	NA	NA	NA	NA	NA	NA	NA	NA	NA	NA	k__Bacteria (UID203)	5449	104	58	18	86	0	0	0	0	74.69	0.00	0.00
candidate_division_WWE3_bacterium_RIFOXYD1_FULL_39_9	NA	NA	NA	NA	NA	NA	NA	NA	NA	NA	k__Bacteria (UID2495)	2993	143	89	33	106	4	0	0	0	67.77	2.45	0.00
candidate_division_WWE3_bacterium_RIFOXYD1_FULL_40_11	NA	NA	NA	NA	NA	NA	NA	NA	NA	NA	k__Bacteria (UID203)	5449	104	58	15	88	1	0	0	0	77.43	1.72	0.00
candidate_division_WWE3_bacterium_RIFOXYD1_FULL_42_24	NA	NA	NA	NA	NA	NA	NA	NA	NA	NA	k__Bacteria (UID203)	5449	104	58	29	74	1	0	0	0	65.19	1.72	0.00
candidate_division_WWE3_bacterium_RIFOXYD1_FULL_43_17	NA	NA	NA	NA	NA	NA	NA	NA	NA	NA	k__Bacteria (UID203)	5449	104	58	20	83	1	0	0	0	71.39	1.72	0.00
candidate_division_WWE3_bacterium_RIFOXYD2_FULL_43_10	NA	NA	NA	NA	NA	NA	NA	NA	NA	NA	k__Bacteria (UID203)	5449	104	58	19	85	0	0	0	0	73.82	0.00	0.00
candidate_division_Zixibacteria_bacterium_RBG_16_43_9	NA	NA	NA	NA	NA	NA	NA	NA	NA	NA	k__Bacteria (UID2495)	2993	147	91	31	113	3	0	0	0	71.33	3.30	0.00
candidate_division_Zixibacteria_bacterium_RBG_16_53_22	NA	NA	NA	NA	NA	NA	NA	NA	NA	NA	k__Bacteria (UID2495)	2993	147	91	6	137	4	0	0	0	94.51	3.48	0.00
candidate_division_Zixibacteria_bacterium_RBG_19FT_COMBO_42_43	NA	NA	NA	NA	NA	NA	NA	NA	NA	NA	k__Bacteria (UID2495)	2993	147	91	6	140	1	0	0	0	94.51	1.10	0.00
Candidatus_Abawacabacteria_bacterium_RBG_16_42_10	NA	NA	NA	NA	NA	NA	NA	NA	NA	NA	k__Bacteria (UID1452)	924	161	108	34	127	0	0	0	0	71.30	0.00	0.00
Candidatus_Adlerbacteria_bacterium_RIFCSPHIGHO2_01_FULL_54_23	NA	NA	NA	NA	NA	NA	NA	NA	NA	NA	k__Bacteria (UID1453)	901	171	117	60	107	4	0	0	0	54.25	1.14	50.00
Candidatus_Adlerbacteria_bacterium_RIFCSPHIGHO2_02_FULL_52_17	NA	NA	NA	NA	NA	NA	NA	NA	NA	NA	k__Bacteria (UID2982)	88	230	148	121	107	2	0	0	0	40.44	1.35	0.00
Candidatus_Adlerbacteria_bacterium_RIFCSPHIGHO2_02_FULL_54_18	NA	NA	NA	NA	NA	NA	NA	NA	NA	NA	k__Bacteria (UID1453)	901	171	117	58	113	0	0	0	0	57.69	0.00	0.00
Candidatus_Adlerbacteria_bacterium_RIFCSPHIGHO2_12_FULL_53_18	NA	NA	NA	NA	NA	NA	NA	NA	NA	NA	k__Bacteria (UID203)	5449	104	58	19	85	0	0	0	0	72.54	0.00	0.00
Candidatus_Adlerbacteria_bacterium_RIFCSPLOWO2_01_FULL_51_16	NA	NA	NA	NA	NA	NA	NA	NA	NA	NA	k__Bacteria (UID1453)	901	171	117	53	116	2	0	0	0	60.66	1.71	50.00
Candidatus_Adlerbacteria_bacterium_RIFCSPLOWO2_01_FULL_54_16	NA	NA	NA	NA	NA	NA	NA	NA	NA	NA	k__Bacteria (UID2495)	2993	143	89	31	109	3	0	0	0	71.18	0.31	0.00
Candidatus_Adlerbacteria_bacterium_RIFCSPLOWO2_01_FULL_54_21b	NA	NA	NA	NA	NA	NA	NA	NA	NA	NA	k__Bacteria (UID1453)	901	171	117	56	115	0	0	0	0	57.52	0.00	0.00
Candidatus_Adlerbacteria_bacterium_RIFOXYB1_FULL_48_10	NA	NA	NA	NA	NA	NA	NA	NA	NA	NA	k__Bacteria (UID203)	5449	104	58	25	79	0	0	0	0	74.19	0.00	0.00
Candidatus_Adlerbacteria_bacterium_RIFOXYC1_FULL_48_26	NA	NA	NA	NA	NA	NA	NA	NA	NA	NA	k__Bacteria (UID203)	5449	104	58	12	92	0	0	0	0	82.89	0.00	0.00
Candidatus_Adlerbacteria_bacterium_RIFOXYD1_FULL_48_8	NA	NA	NA	NA	NA	NA	NA	NA	NA	NA	k__Bacteria (UID203)	5449	104	58	31	73	0	0	0	0	68.56	0.00	0.00
Candidatus_Amesbacteria_bacterium_RBG_19FT_COMBO_48_16	NA	NA	NA	NA	NA	NA	NA	NA	NA	NA	k__Bacteria (UID1452)	924	151	101	51	100	0	0	0	0	54.95	0.00	0.00
Candidatus_Amesbacteria_bacterium_RIFCSPHIGHO2_01_FULL_47_34	NA	NA	NA	NA	NA	NA	NA	NA	NA	NA	k__Bacteria (UID1452)	924	151	101	54	96	1	0	0	0	54.22	0.99	0.00
Candidatus_Amesbacteria_bacterium_RIFCSPHIGHO2_01_FULL_48_32	NA	NA	NA	NA	NA	NA	NA	NA	NA	NA	k__Bacteria (UID1452)	924	151	101	45	106	0	0	0	0	59.90	0.00	0.00
Candidatus_Amesbacteria_bacterium_RIFCSPHIGHO2_01_FULL_48_32b	NA	NA	NA	NA	NA	NA	NA	NA	NA	NA	k__Bacteria (UID1452)	924	151	101	46	105	0	0	0	0	58.91	0.00	0.00
Candidatus_Amesbacteria_bacterium_RIFCSPHIGHO2_02_FULL_47_9	NA	NA	NA	NA	NA	NA	NA	NA	NA	NA	k__Bacteria (UID1452)	924	151	101	72	79	0	0	0	0	43.67	0.00	0.00
Candidatus_Amesbacteria_bacterium_RIFCSPHIGHO2_02_FULL_48_21	NA	NA	NA	NA	NA	NA	NA	NA	NA	NA	k__Bacteria (UID1452)	924	151	101	57	94	0	0	0	0	51.19	0.00	0.00
Candidatus_Amesbacteria_bacterium_RIFCSPHIGHO2_12_FULL_48_14	NA	NA	NA	NA	NA	NA	NA	NA	NA	NA	k__Bacteria (UID1452)	924	151	101	55	96	0	0	0	0	51.98	0.00	0.00
Candidatus_Amesbacteria_bacterium_RIFCSPLOWO2_01_FULL_48_25	NA	NA	NA	NA	NA	NA	NA	NA	NA	NA	k__Bacteria (UID1452)	924	151	101	45	106	0	0	0	0	59.90	0.00	0.00
Candidatus_Amesbacteria_bacterium_RIFCSPLOWO2_01_FULL_48_50	NA	NA	NA	NA	NA	NA	NA	NA	NA	NA	k__Bacteria (UID1452)	924	151	101	61	89	1	0	0	0	48.02	0.99	100.00
Candidatus_Amesbacteria_bacterium_RIFCSPLOWO2_01_FULL_49_25	NA	NA	NA	NA	NA	NA	NA	NA	NA	NA	k__Bacteria (UID1452)	924	151	101	46	105	0	0	0	0	58.91	0.00	0.00
Candidatus_Amesbacteria_bacterium_RIFCSPLOWO2_02_FULL_48_11	NA	NA	NA	NA	NA	NA	NA	NA	NA	NA	k__Bacteria (UID1452)	924	151	101	48	102	1	0	0	0	56.93	0.11	0.00
Candidatus_Amesbacteria_bacterium_RIFOXYB1_FULL_44_23	NA	NA	NA	NA	NA	NA	NA	NA	NA	NA	k__Bacteria (UID1452)	924	151	101	54	97	0	0	0	0	52.97	0.00	0.00
Candidatus_Amesbacteria_bacterium_RIFOXYB1_FULL_47_12	NA	NA	NA	NA	NA	NA	NA	NA	NA	NA	k__Bacteria (UID1452)	924	151	101	58	93	0	0	0	0	50.00	0.00	0.00
Candidatus_Amesbacteria_bacterium_RIFOXYB1_FULL_47_13	NA	NA	NA	NA	NA	NA	NA	NA	NA	NA	k__Bacteria (UID1452)	924	161	108	56	105	0	0	0	0	54.48	0.00	0.00
Candidatus_Aminicenantes_bacterium_RBG_13_62_12	NA	NA	NA	NA	NA	NA	NA	NA	NA	NA	k__Bacteria (UID3187)	2258	188	117	60	118	9	1	0	0	56.36	7.41	0.00
Candidatus_Aminicenantes_bacterium_RBG_16_63_14	NA	NA	NA	NA	NA	NA	NA	NA	NA	NA	k__Bacteria (UID3187)	2258	188	117	49	130	9	0	0	0	75.82	4.51	33.33
Candidatus_Aminicenantes_bacterium_RBG_16_63_16	NA	NA	NA	NA	NA	NA	NA	NA	NA	NA	k__Bacteria (UID3187)	2258	188	117	17	157	11	2	1	0	88.48	12.39	0.00
Candidatus_Aminicenantes_bacterium_RBG_16_66_30	NA	NA	NA	NA	NA	NA	NA	NA	NA	NA	k__Bacteria (UID3187)	2258	188	117	40	142	6	0	0	0	72.95	4.27	0.00
Candidatus_Aminicenantes_bacterium_RBG_19FT_COMBO_65_30	NA	NA	NA	NA	NA	NA	NA	NA	NA	NA	k__Bacteria (UID3187)	2258	188	117	28	160	0	0	0	0	85.00	0.00	0.00
Candidatus_Andersenbacteria_bacterium_RIFCSPHIGHO2_01_FULL_46_36	NA	NA	NA	NA	NA	NA	NA	NA	NA	NA	k__Bacteria (UID1452)	924	160	109	42	118	0	0	0	0	63.76	0.00	0.00
Candidatus_Andersenbacteria_bacterium_RIFCSPHIGHO2_02_FULL_45_11	NA	NA	NA	NA	NA	NA	NA	NA	NA	NA	k__Bacteria (UID209)	5443	105	59	16	89	0	0	0	0	76.12	0.00	0.00
Candidatus_Andersenbacteria_bacterium_RIFCSPHIGHO2_02_FULL_46_16	NA	NA	NA	NA	NA	NA	NA	NA	NA	NA	k__Bacteria (UID1452)	924	161	108	38	122	1	0	0	0	68.98	0.19	0.00
Candidatus_Andersenbacteria_bacterium_RIFCSPHIGHO2_12_FULL_45_11	NA	NA	NA	NA	NA	NA	NA	NA	NA	NA	k__Bacteria (UID1452)	924	160	109	47	113	0	0	0	0	61.01	0.00	0.00
Candidatus_Andersenbacteria_bacterium_RIFCSPHIGHO2_12_FULL_45_11b	NA	NA	NA	NA	NA	NA	NA	NA	NA	NA	k__Bacteria (UID1452)	924	161	108	45	115	1	0	0	0	63.89	0.93	0.00
Candidatus_Andersenbacteria_bacterium_RIFCSPHIGHO2_12_FULL_46_9	NA	NA	NA	NA	NA	NA	NA	NA	NA	NA	k__Bacteria (UID1452)	924	161	108	51	108	2	0	0	0	58.23	0.27	0.00
Candidatus_Andersenbacteria_bacterium_RIFCSPLOWO2_02_FULL_46_11	NA	NA	NA	NA	NA	NA	NA	NA	NA	NA	k__Bacteria (UID1452)	924	161	108	51	107	3	0	0	0	59.07	1.11	0.00
Candidatus_Atribacteria_bacterium_RBG_19FT_COMBO_35_14	NA	NA	NA	NA	NA	NA	NA	NA	NA	NA	k__Bacteria (UID238)	2248	125	78	5	117	3	0	0	0	93.59	3.85	0.00
Candidatus_Azambacteria_bacterium_RBG_16_47_10	NA	NA	NA	NA	NA	NA	NA	NA	NA	NA	k__Bacteria (UID1452)	924	151	101	57	94	0	0	0	0	53.54	0.00	0.00
Candidatus_Azambacteria_bacterium_RIFCSPHIGHO2_01_46_10	NA	NA	NA	NA	NA	NA	NA	NA	NA	NA	k__Bacteria (UID1452)	924	151	101	44	106	1	0	0	0	61.49	0.99	100.00
Candidatus_Azambacteria_bacterium_RIFCSPHIGHO2_01_FULL_40_24	NA	NA	NA	NA	NA	NA	NA	NA	NA	NA	k__Bacteria (UID203)	5449	104	58	37	62	5	0	0	0	61.05	6.03	0.00
Candidatus_Azambacteria_bacterium_RIFCSPHIGHO2_01_FULL_44_55	NA	NA	NA	NA	NA	NA	NA	NA	NA	NA	k__Bacteria (UID1452)	924	161	108	49	112	0	0	0	0	60.22	0.00	0.00
Candidatus_Azambacteria_bacterium_RIFCSPHIGHO2_01_FULL_51_74	NA	NA	NA	NA	NA	NA	NA	NA	NA	NA	k__Bacteria (UID1452)	924	160	109	38	122	0	0	0	0	66.79	0.00	0.00
Candidatus_Azambacteria_bacterium_RIFCSPHIGHO2_02_46_12	NA	NA	NA	NA	NA	NA	NA	NA	NA	NA	k__Bacteria (UID1453)	901	171	117	69	99	3	0	0	0	56.38	1.79	33.33
Candidatus_Azambacteria_bacterium_RIFCSPHIGHO2_02_FULL_45_18	NA	NA	NA	NA	NA	NA	NA	NA	NA	NA	k__Bacteria (UID1452)	924	161	108	51	109	1	0	0	0	59.21	0.10	0.00
Candidatus_Azambacteria_bacterium_RIFCSPHIGHO2_02_FULL_52_12	NA	NA	NA	NA	NA	NA	NA	NA	NA	NA	k__Bacteria (UID2495)	2993	143	89	30	113	0	0	0	0	78.25	0.00	0.00
Candidatus_Azambacteria_bacterium_RIFCSPLOWO2_01_FULL_37_9	NA	NA	NA	NA	NA	NA	NA	NA	NA	NA	k__Bacteria (UID1452)	924	161	108	63	98	0	0	0	0	51.87	0.00	0.00
Candidatus_Azambacteria_bacterium_RIFCSPLOWO2_01_FULL_44_84	NA	NA	NA	NA	NA	NA	NA	NA	NA	NA	k__Bacteria (UID2495)	2993	143	89	41	100	2	0	0	0	68.23	1.69	100.00
Candidatus_Azambacteria_bacterium_RIFCSPLOWO2_01_FULL_46_25	NA	NA	NA	NA	NA	NA	NA	NA	NA	NA	k__Bacteria (UID1452)	924	160	109	35	125	0	0	0	0	69.54	0.00	0.00
Candidatus_Azambacteria_bacterium_RIFCSPLOWO2_01_FULL_46_26	NA	NA	NA	NA	NA	NA	NA	NA	NA	NA	k__Bacteria (UID1452)	924	151	101	35	116	0	0	0	0	68.28	0.00	0.00
Candidatus_Azambacteria_bacterium_RIFCSPLOWO2_02_FULL_42_10	NA	NA	NA	NA	NA	NA	NA	NA	NA	NA	k__Bacteria (UID2495)	2993	143	89	50	93	0	0	0	0	58.12	0.00	0.00
Candidatus_Azambacteria_bacterium_RIFCSPLOWO2_02_FULL_44_14	NA	NA	NA	NA	NA	NA	NA	NA	NA	NA	k__Bacteria (UID1452)	924	161	108	54	107	0	0	0	0	60.47	0.00	0.00
Candidatus_Azambacteria_bacterium_RIFCSPLOWO2_02_FULL_46_11	NA	NA	NA	NA	NA	NA	NA	NA	NA	NA	k__Bacteria (UID1452)	924	151	101	46	104	1	0	0	0	60.27	0.99	100.00
Candidatus_Azambacteria_bacterium_RIFOXYA1_FULL_42_37	NA	NA	NA	NA	NA	NA	NA	NA	NA	NA	k__Bacteria (UID1452)	924	161	108	54	105	2	0	0	0	56.98	1.39	0.00
Candidatus_Azambacteria_bacterium_RIFOXYB1_FULL_40_33	NA	NA	NA	NA	NA	NA	NA	NA	NA	NA	k__Bacteria (UID1452)	924	161	108	54	106	1	0	0	0	56.98	0.93	0.00
Candidatus_Azambacteria_bacterium_RIFOXYC1_FULL_41_20	NA	NA	NA	NA	NA	NA	NA	NA	NA	NA	k__Bacteria (UID1452)	924	161	108	54	106	1	0	0	0	56.98	0.93	0.00
Candidatus_Azambacteria_bacterium_RIFOXYD1_FULL_42_11	NA	NA	NA	NA	NA	NA	NA	NA	NA	NA	k__Bacteria (UID2495)	2993	143	89	34	105	4	0	0	0	67.59	2.25	0.00
Candidatus_Azambacteria_bacterium_RIFOXYD1_FULL_42_38	NA	NA	NA	NA	NA	NA	NA	NA	NA	NA	k__Bacteria (UID1452)	924	161	108	54	106	1	0	0	0	56.98	0.93	0.00
Candidatus_Bathyarchaeota_archaeon_RBG_13_38_9	NA	NA	NA	NA	NA	NA	NA	NA	NA	NA	k__Archaea (UID2)	207	149	107	34	112	3	0	0	0	81.31	2.80	0.00
Candidatus_Bathyarchaeota_archaeon_RBG_13_46_16b	NA	NA	NA	NA	NA	NA	NA	NA	NA	NA	k__Archaea (UID2)	207	145	103	15	114	16	0	0	0	88.35	11.17	0.00
Candidatus_Bathyarchaeota_archaeon_RBG_16_48_13	NA	NA	NA	NA	NA	NA	NA	NA	NA	NA	k__Archaea (UID2)	207	149	107	21	120	8	0	0	0	84.11	1.44	50.00
Candidatus_Beckwithbacteria_bacterium_RBG_13_42_9	NA	NA	NA	NA	NA	NA	NA	NA	NA	NA	k__Bacteria (UID1452)	924	151	101	46	101	4	0	0	0	59.90	2.97	0.00
Candidatus_Beckwithbacteria_bacterium_RIFCSPHIGHO2_01_FULL_49_39	NA	NA	NA	NA	NA	NA	NA	NA	NA	NA	k__Bacteria (UID1452)	924	151	101	39	112	0	0	0	0	66.01	0.00	0.00
Candidatus_Beckwithbacteria_bacterium_RIFCSPHIGHO2_02_FULL_49_13	NA	NA	NA	NA	NA	NA	NA	NA	NA	NA	k__Bacteria (UID1452)	924	151	101	41	110	0	0	0	0	64.85	0.00	0.00
Candidatus_Beckwithbacteria_bacterium_RIFCSPHIGHO2_12_FULL_49_13	NA	NA	NA	NA	NA	NA	NA	NA	NA	NA	k__Bacteria (UID1452)	924	151	101	40	111	0	0	0	0	65.02	0.00	0.00
Candidatus_Beckwithbacteria_bacterium_RIFCSPLOWO2_01_FULL_49_47	NA	NA	NA	NA	NA	NA	NA	NA	NA	NA	k__Bacteria (UID1452)	924	151	101	39	112	0	0	0	0	66.01	0.00	0.00
Candidatus_Beckwithbacteria_bacterium_RIFCSPLOWO2_02_FULL_47_23	NA	NA	NA	NA	NA	NA	NA	NA	NA	NA	k__Bacteria (UID1452)	924	151	101	51	99	1	0	0	0	54.86	0.99	0.00
Candidatus_Beckwithbacteria_bacterium_RIFCSPLOWO2_02_FULL_49_12	NA	NA	NA	NA	NA	NA	NA	NA	NA	NA	k__Bacteria (UID1452)	924	151	101	38	111	2	0	0	0	66.50	0.99	0.00
Candidatus_Beckwithbacteria_bacterium_RIFOXYD1_FULL_50_11	NA	NA	NA	NA	NA	NA	NA	NA	NA	NA	k__Bacteria (UID1452)	924	151	101	41	110	0	0	0	0	64.52	0.00	0.00
Candidatus_Berkelbacteria_bacterium_RBG_13_40_8	NA	NA	NA	NA	NA	NA	NA	NA	NA	NA	k__Bacteria (UID1452)	924	151	101	48	103	0	0	0	0	59.66	0.00	0.00
Candidatus_Berkelbacteria_bacterium_RIFCSPHIGHO2_01_FULL_50_36	NA	NA	NA	NA	NA	NA	NA	NA	NA	NA	k__Bacteria (UID1452)	924	151	101	51	100	0	0	0	0	59.93	0.00	0.00
Candidatus_Berkelbacteria_bacterium_RIFCSPHIGHO2_12_FULL_36_9	NA	NA	NA	NA	NA	NA	NA	NA	NA	NA	k__Bacteria (UID1452)	924	161	108	57	103	1	0	0	0	52.62	0.93	0.00
Candidatus_Berkelbacteria_bacterium_RIFCSPHIGHO2_12_FULL_50_11	NA	NA	NA	NA	NA	NA	NA	NA	NA	NA	k__Bacteria (UID1452)	924	151	101	37	113	1	0	0	0	66.50	0.99	0.00
Candidatus_Berkelbacteria_bacterium_RIFCSPLOWO2_01_FULL_50_28	NA	NA	NA	NA	NA	NA	NA	NA	NA	NA	k__Bacteria (UID1452)	924	151	101	37	114	0	0	0	0	67.49	0.00	0.00
Candidatus_Berkelbacteria_bacterium_RIFOXYA2_FULL_43_10	NA	NA	NA	NA	NA	NA	NA	NA	NA	NA	k__Bacteria (UID2495)	2993	143	89	28	115	0	0	0	0	75.93	0.00	0.00
Candidatus_Blackburnbacteria_bacterium_RIFCSPHIGHO2_01_FULL_40_17	NA	NA	NA	NA	NA	NA	NA	NA	NA	NA	k__Bacteria (UID1452)	924	151	101	47	104	0	0	0	0	56.60	0.00	0.00
Candidatus_Blackburnbacteria_bacterium_RIFCSPHIGHO2_01_FULL_43_15b	NA	NA	NA	NA	NA	NA	NA	NA	NA	NA	k__Bacteria (UID1452)	924	161	108	50	111	0	0	0	0	58.33	0.00	0.00
Candidatus_Blackburnbacteria_bacterium_RIFCSPHIGHO2_01_FULL_44_64	NA	NA	NA	NA	NA	NA	NA	NA	NA	NA	k__Bacteria (UID1452)	924	151	101	65	84	2	0	0	0	46.44	1.10	50.00
Candidatus_Blackburnbacteria_bacterium_RIFCSPHIGHO2_02_FULL_39_13	NA	NA	NA	NA	NA	NA	NA	NA	NA	NA	k__Bacteria (UID1452)	924	151	101	48	103	0	0	0	0	55.61	0.00	0.00
Candidatus_Blackburnbacteria_bacterium_RIFCSPHIGHO2_02_FULL_44_20	NA	NA	NA	NA	NA	NA	NA	NA	NA	NA	k__Bacteria (UID1452)	924	151	101	55	93	3	0	0	0	55.44	2.97	66.67
Candidatus_Blackburnbacteria_bacterium_RIFCSPHIGHO2_12_FULL_41_13b	NA	NA	NA	NA	NA	NA	NA	NA	NA	NA	k__Bacteria (UID1452)	924	151	101	61	90	0	0	0	0	46.48	0.00	0.00
Candidatus_Blackburnbacteria_bacterium_RIFCSPHIGHO2_12_FULL_44_25	NA	NA	NA	NA	NA	NA	NA	NA	NA	NA	k__Bacteria (UID1452)	924	151	101	55	95	1	0	0	0	55.58	0.99	0.00
Candidatus_Blackburnbacteria_bacterium_RIFCSPLOWO2_01_FULL_40_20	NA	NA	NA	NA	NA	NA	NA	NA	NA	NA	k__Bacteria (UID1452)	924	151	101	45	106	0	0	0	0	58.58	0.00	0.00
Candidatus_Blackburnbacteria_bacterium_RIFCSPLOWO2_01_FULL_44_43	NA	NA	NA	NA	NA	NA	NA	NA	NA	NA	k__Bacteria (UID1452)	924	151	101	62	88	1	0	0	0	48.24	0.99	0.00
Candidatus_Blackburnbacteria_bacterium_RIFCSPLOWO2_02_FULL_40_10	NA	NA	NA	NA	NA	NA	NA	NA	NA	NA	k__Bacteria (UID1452)	924	151	101	63	87	1	0	0	0	42.74	0.99	0.00
Candidatus_Blackburnbacteria_bacterium_RIFCSPLOWO2_02_FULL_44_9	NA	NA	NA	NA	NA	NA	NA	NA	NA	NA	k__Bacteria (UID1452)	924	161	108	70	90	1	0	0	0	47.25	0.93	0.00
Candidatus_Brennerbacteria_bacterium_RIFOXYB1_FULL_41_13	NA	NA	NA	NA	NA	NA	NA	NA	NA	NA	k__Bacteria (UID203)	5449	104	58	16	88	0	0	0	0	75.99	0.00	0.00
Candidatus_Brennerbacteria_bacterium_RIFOXYC1_FULL_41_11	NA	NA	NA	NA	NA	NA	NA	NA	NA	NA	k__Bacteria (UID203)	5449	104	58	13	91	0	0	0	0	81.17	0.00	0.00
Candidatus_Brennerbacteria_bacterium_RIFOXYD1_FULL_41_16	NA	NA	NA	NA	NA	NA	NA	NA	NA	NA	k__Bacteria (UID203)	5449	104	58	10	94	0	0	0	0	86.34	0.00	0.00
Candidatus_Buchananbacteria_bacterium_RBG_13_36_9	NA	NA	NA	NA	NA	NA	NA	NA	NA	NA	k__Bacteria (UID1452)	924	151	101	60	82	9	0	0	0	55.25	7.43	0.00
Candidatus_Buchananbacteria_bacterium_RIFCSPHIGHO2_01_FULL_39_14	NA	NA	NA	NA	NA	NA	NA	NA	NA	NA	k__Bacteria (UID1452)	924	151	101	31	117	3	0	0	0	71.45	1.65	0.00
Candidatus_Buchananbacteria_bacterium_RIFCSPHIGHO2_01_FULL_39_8	NA	NA	NA	NA	NA	NA	NA	NA	NA	NA	k__Bacteria (UID1452)	924	151	101	58	91	2	0	0	0	49.83	1.49	0.00
Candidatus_Buchananbacteria_bacterium_RIFCSPHIGHO2_01_FULL_40_35	NA	NA	NA	NA	NA	NA	NA	NA	NA	NA	k__Bacteria (UID1452)	924	151	101	50	98	3	0	0	0	57.92	2.48	0.00
Candidatus_Buchananbacteria_bacterium_RIFCSPHIGHO2_01_FULL_44_11	NA	NA	NA	NA	NA	NA	NA	NA	NA	NA	k__Bacteria (UID1452)	924	151	101	56	95	0	0	0	0	56.44	0.00	0.00
Candidatus_Buchananbacteria_bacterium_RIFCSPHIGHO2_01_FULL_46_12	NA	NA	NA	NA	NA	NA	NA	NA	NA	NA	k__Bacteria (UID1452)	924	151	101	50	99	2	0	0	0	57.29	0.66	0.00
Candidatus_Buchananbacteria_bacterium_RIFCSPHIGHO2_02_FULL_38_8	NA	NA	NA	NA	NA	NA	NA	NA	NA	NA	k__Bacteria (UID1452)	924	151	101	56	94	1	0	0	0	53.38	0.99	0.00
Candidatus_Buchananbacteria_bacterium_RIFCSPHIGHO2_02_FULL_39_17	NA	NA	NA	NA	NA	NA	NA	NA	NA	NA	k__Bacteria (UID1452)	924	151	101	32	118	1	0	0	0	70.46	0.99	0.00
Candidatus_Buchananbacteria_bacterium_RIFCSPHIGHO2_02_FULL_40_13	NA	NA	NA	NA	NA	NA	NA	NA	NA	NA	k__Bacteria (UID1452)	924	151	101	35	115	1	0	0	0	68.81	0.99	0.00
Candidatus_Buchananbacteria_bacterium_RIFCSPHIGHO2_02_FULL_45_11b	NA	NA	NA	NA	NA	NA	NA	NA	NA	NA	k__Bacteria (UID1452)	924	151	101	51	99	1	0	0	0	54.97	0.33	0.00
Candidatus_Buchananbacteria_bacterium_RIFCSPHIGHO2_02_FULL_56_16	NA	NA	NA	NA	NA	NA	NA	NA	NA	NA	k__Bacteria (UID1452)	924	151	101	43	108	0	0	0	0	62.62	0.00	0.00
Candidatus_Buchananbacteria_bacterium_RIFCSPLOWO2_01_FULL_39_33	NA	NA	NA	NA	NA	NA	NA	NA	NA	NA	k__Bacteria (UID1452)	924	151	101	35	116	0	0	0	0	68.81	0.00	0.00
Candidatus_Buchananbacteria_bacterium_RIFCSPLOWO2_01_FULL_40_23b	NA	NA	NA	NA	NA	NA	NA	NA	NA	NA	k__Bacteria (UID1452)	924	151	101	39	106	6	0	0	0	65.84	3.61	16.67
Candidatus_Buchananbacteria_bacterium_RIFCSPLOWO2_01_FULL_45_31	NA	NA	NA	NA	NA	NA	NA	NA	NA	NA	k__Bacteria (UID1452)	924	151	101	68	83	0	0	0	0	42.41	0.00	0.00
Candidatus_Buchananbacteria_bacterium_RIFCSPLOWO2_01_FULL_46_12	NA	NA	NA	NA	NA	NA	NA	NA	NA	NA	k__Bacteria (UID1452)	924	151	101	50	94	7	0	0	0	54.95	5.45	0.00
Candidatus_Buchananbacteria_bacterium_RIFCSPLOWO2_02_FULL_46_11b	NA	NA	NA	NA	NA	NA	NA	NA	NA	NA	k__Bacteria (UID1452)	924	151	101	40	109	2	0	0	0	62.54	0.66	0.00
Candidatus_Campbellbacteria_bacterium_RIFCSPHIGHO2_01_FULL_34_10	NA	NA	NA	NA	NA	NA	NA	NA	NA	NA	k__Bacteria (UID203)	5449	104	58	18	86	0	0	0	0	75.00	0.00	0.00
Candidatus_Campbellbacteria_bacterium_RIFCSPLOWO2_01_FULL_34_15	NA	NA	NA	NA	NA	NA	NA	NA	NA	NA	k__Bacteria (UID203)	5449	104	58	8	96	0	0	0	0	88.22	0.00	0.00
Candidatus_Campbellbacteria_bacterium_RIFOXYC2_FULL_35_25	NA	NA	NA	NA	NA	NA	NA	NA	NA	NA	k__Bacteria (UID203)	5449	104	58	10	94	0	0	0	0	85.63	0.00	0.00
Candidatus_Chisholmbacteria_bacterium_RIFCSPHIGHO2_01_FULL_52_32	NA	NA	NA	NA	NA	NA	NA	NA	NA	NA	k__Bacteria (UID1452)	924	160	109	45	115	0	0	0	0	60.55	0.00	0.00
Candidatus_Chisholmbacteria_bacterium_RIFCSPLOWO2_01_FULL_49_14	NA	NA	NA	NA	NA	NA	NA	NA	NA	NA	k__Bacteria (UID1452)	924	161	108	50	111	0	0	0	0	59.26	0.00	0.00
Candidatus_Chisholmbacteria_bacterium_RIFCSPLOWO2_01_FULL_50_28	NA	NA	NA	NA	NA	NA	NA	NA	NA	NA	k__Bacteria (UID1452)	924	160	109	44	116	0	0	0	0	61.47	0.00	0.00
Candidatus_Coatesbacteria_bacterium_RBG_13_66_14	NA	NA	NA	NA	NA	NA	NA	NA	NA	NA	k__Bacteria (UID2495)	2993	147	91	31	112	4	0	0	0	68.68	3.30	25.00
Candidatus_Collierbacteria_bacterium_RIFCSPHIGHO2_01_FULL_50_25	NA	NA	NA	NA	NA	NA	NA	NA	NA	NA	k__Bacteria (UID1452)	924	151	101	53	98	0	0	0	0	57.67	0.00	0.00
Candidatus_Collierbacteria_bacterium_RIFCSPLOWO2_01_FULL_50_23	NA	NA	NA	NA	NA	NA	NA	NA	NA	NA	k__Bacteria (UID1452)	924	151	101	52	99	0	0	0	0	57.97	0.00	0.00
Candidatus_Collierbacteria_bacterium_RIFOXYA1_FULL_46_24	NA	NA	NA	NA	NA	NA	NA	NA	NA	NA	k__Bacteria (UID1452)	924	151	101	61	90	0	0	0	0	49.71	0.00	0.00
Candidatus_Collierbacteria_bacterium_RIFOXYA2_FULL_46_10	NA	NA	NA	NA	NA	NA	NA	NA	NA	NA	k__Bacteria (UID203)	5449	104	58	0	28	75	1	0	0	100.00	62.75	0.00
Candidatus_Collierbacteria_bacterium_RIFOXYA2_FULL_46_20	NA	NA	NA	NA	NA	NA	NA	NA	NA	NA	k__Bacteria (UID1452)	924	151	101	43	108	0	0	0	0	62.78	0.00	0.00
Candidatus_Collierbacteria_bacterium_RIFOXYB2_FULL_46_14	NA	NA	NA	NA	NA	NA	NA	NA	NA	NA	k__Bacteria (UID1452)	924	151	101	43	108	0	0	0	0	62.78	0.00	0.00
Candidatus_Collierbacteria_bacterium_RIFOXYC2_FULL_43_15	NA	NA	NA	NA	NA	NA	NA	NA	NA	NA	k__Bacteria (UID1452)	924	151	101	43	108	0	0	0	0	62.78	0.00	0.00
Candidatus_Collierbacteria_bacterium_RIFOXYD1_FULL_40_9	NA	NA	NA	NA	NA	NA	NA	NA	NA	NA	k__Bacteria (UID1452)	924	151	101	56	94	1	0	0	0	57.24	0.99	0.00
Candidatus_Collierbacteria_bacterium_RIFOXYD1_FULL_46_26	NA	NA	NA	NA	NA	NA	NA	NA	NA	NA	k__Bacteria (UID1452)	924	151	101	50	101	0	0	0	0	57.34	0.00	0.00
Candidatus_Collierbacteria_bacterium_RIFOXYD2_FULL_45_13	NA	NA	NA	NA	NA	NA	NA	NA	NA	NA	k__Bacteria (UID1452)	924	151	101	43	108	0	0	0	0	62.78	0.00	0.00
Candidatus_Colwellbacteria_bacterium_GWA2_46_10	NA	NA	NA	NA	NA	NA	NA	NA	NA	NA	k__Bacteria (UID2495)	2993	143	89	45	98	0	0	0	0	61.43	0.00	0.00
Candidatus_Colwellbacteria_bacterium_RIFCSPHIGHO2_02_FULL_43_15	NA	NA	NA	NA	NA	NA	NA	NA	NA	NA	k__Bacteria (UID2495)	2993	143	89	55	87	1	0	0	0	53.46	1.12	0.00
Candidatus_Colwellbacteria_bacterium_RIFCSPHIGHO2_02_FULL_45_17	NA	NA	NA	NA	NA	NA	NA	NA	NA	NA	k__Bacteria (UID2495)	2993	143	89	45	97	1	0	0	0	61.07	0.56	100.00
Candidatus_Colwellbacteria_bacterium_RIFCSPHIGHO2_12_FULL_43_12	NA	NA	NA	NA	NA	NA	NA	NA	NA	NA	k__Bacteria (UID203)	5449	104	58	25	79	0	0	0	0	66.75	0.00	0.00
Candidatus_Colwellbacteria_bacterium_RIFCSPHIGHO2_12_FULL_44_17	NA	NA	NA	NA	NA	NA	NA	NA	NA	NA	k__Bacteria (UID1453)	901	171	117	74	94	3	0	0	0	47.41	0.93	0.00
Candidatus_Colwellbacteria_bacterium_RIFCSPLOWO2_01_FULL_48_10	NA	NA	NA	NA	NA	NA	NA	NA	NA	NA	k__Bacteria (UID1452)	924	151	101	46	104	1	0	0	0	60.69	0.99	0.00
Candidatus_Colwellbacteria_bacterium_RIFCSPLOWO2_02_FULL_45_11	NA	NA	NA	NA	NA	NA	NA	NA	NA	NA	k__Bacteria (UID2495)	2993	143	89	36	107	0	0	0	0	66.72	0.00	0.00
Candidatus_Colwellbacteria_bacterium_RIFCSPLOWO2_12_FULL_43_11	NA	NA	NA	NA	NA	NA	NA	NA	NA	NA	k__Bacteria (UID203)	5449	104	58	26	77	1	0	0	0	69.33	1.72	0.00
Candidatus_Colwellbacteria_bacterium_RIFCSPLOWO2_12_FULL_46_17	NA	NA	NA	NA	NA	NA	NA	NA	NA	NA	k__Bacteria (UID1453)	901	171	117	70	101	0	0	0	0	48.83	0.00	0.00
Candidatus_Curtissbacteria_bacterium_RIFCSPHIGHO2_01_FULL_34_40	NA	NA	NA	NA	NA	NA	NA	NA	NA	NA	k__Bacteria (UID1452)	924	161	108	51	109	1	0	0	0	59.48	0.31	100.00
Candidatus_Curtissbacteria_bacterium_RIFCSPHIGHO2_01_FULL_40_12	NA	NA	NA	NA	NA	NA	NA	NA	NA	NA	k__Bacteria (UID1452)	924	161	108	54	107	0	0	0	0	57.91	0.00	0.00
Candidatus_Curtissbacteria_bacterium_RIFCSPHIGHO2_01_FULL_41_11	NA	NA	NA	NA	NA	NA	NA	NA	NA	NA	k__Bacteria (UID1452)	924	151	101	30	120	1	0	0	0	72.28	0.99	0.00
Candidatus_Curtissbacteria_bacterium_RIFCSPHIGHO2_01_FULL_41_44	NA	NA	NA	NA	NA	NA	NA	NA	NA	NA	k__Bacteria (UID1452)	924	151	101	28	123	0	0	0	0	73.76	0.00	0.00
Candidatus_Curtissbacteria_bacterium_RIFCSPHIGHO2_02_FULL_40_16b	NA	NA	NA	NA	NA	NA	NA	NA	NA	NA	k__Bacteria (UID1452)	924	161	108	37	122	2	0	0	0	68.21	1.39	100.00
Candidatus_Curtissbacteria_bacterium_RIFCSPHIGHO2_02_FULL_42_58	NA	NA	NA	NA	NA	NA	NA	NA	NA	NA	k__Bacteria (UID1452)	924	151	101	28	123	0	0	0	0	73.76	0.00	0.00
Candidatus_Curtissbacteria_bacterium_RIFCSPHIGHO2_12_41_11	NA	NA	NA	NA	NA	NA	NA	NA	NA	NA	k__Bacteria (UID1452)	924	161	108	62	88	11	0	0	0	50.56	7.31	0.00
Candidatus_Curtissbacteria_bacterium_RIFCSPHIGHO2_12_FULL_41_13	NA	NA	NA	NA	NA	NA	NA	NA	NA	NA	k__Bacteria (UID1452)	924	161	108	46	115	0	0	0	0	64.29	0.00	0.00
Candidatus_Curtissbacteria_bacterium_RIFCSPHIGHO2_12_FULL_41_17	NA	NA	NA	NA	NA	NA	NA	NA	NA	NA	k__Bacteria (UID1452)	924	151	101	46	105	0	0	0	0	62.34	0.00	0.00
Candidatus_Curtissbacteria_bacterium_RIFCSPHIGHO2_12_FULL_42_33	NA	NA	NA	NA	NA	NA	NA	NA	NA	NA	k__Bacteria (UID1452)	924	151	101	28	123	0	0	0	0	73.76	0.00	0.00
Candidatus_Curtissbacteria_bacterium_RIFCSPLOWO2_01_FULL_38_11b	NA	NA	NA	NA	NA	NA	NA	NA	NA	NA	k__Bacteria (UID1452)	924	151	101	54	97	0	0	0	0	57.89	0.00	0.00
Candidatus_Curtissbacteria_bacterium_RIFCSPLOWO2_01_FULL_41_18	NA	NA	NA	NA	NA	NA	NA	NA	NA	NA	k__Bacteria (UID1452)	924	151	101	50	100	1	0	0	0	60.40	0.09	0.00
Candidatus_Curtissbacteria_bacterium_RIFCSPLOWO2_01_FULL_41_28	NA	NA	NA	NA	NA	NA	NA	NA	NA	NA	k__Bacteria (UID1452)	924	161	108	54	107	0	0	0	0	59.57	0.00	0.00
Candidatus_Curtissbacteria_bacterium_RIFCSPLOWO2_01_FULL_42_26	NA	NA	NA	NA	NA	NA	NA	NA	NA	NA	k__Bacteria (UID1452)	924	161	108	50	106	5	0	0	0	59.25	4.17	0.00
Candidatus_Curtissbacteria_bacterium_RIFCSPLOWO2_01_FULL_42_50	NA	NA	NA	NA	NA	NA	NA	NA	NA	NA	k__Bacteria (UID1452)	924	151	101	28	123	0	0	0	0	73.76	0.00	0.00
Candidatus_Curtissbacteria_bacterium_RIFCSPLOWO2_02_41_11	NA	NA	NA	NA	NA	NA	NA	NA	NA	NA	k__Bacteria (UID1452)	924	161	108	32	129	0	0	0	0	71.76	0.00	0.00
Candidatus_Curtissbacteria_bacterium_RIFCSPLOWO2_02_FULL_40_11	NA	NA	NA	NA	NA	NA	NA	NA	NA	NA	k__Bacteria (UID1452)	924	161	108	36	125	0	0	0	0	69.60	0.00	0.00
Candidatus_Curtissbacteria_bacterium_RIFCSPLOWO2_02_FULL_40_13b	NA	NA	NA	NA	NA	NA	NA	NA	NA	NA	k__Bacteria (UID1452)	924	151	101	49	102	0	0	0	0	61.55	0.00	0.00
Candidatus_Curtissbacteria_bacterium_RIFCSPLOWO2_02_FULL_42_37	NA	NA	NA	NA	NA	NA	NA	NA	NA	NA	k__Bacteria (UID1452)	924	151	101	28	122	1	0	0	0	73.76	0.50	100.00
Candidatus_Curtissbacteria_bacterium_RIFCSPLOWO2_12_FULL_38_9	NA	NA	NA	NA	NA	NA	NA	NA	NA	NA	k__Bacteria (UID1452)	924	161	108	43	118	0	0	0	0	62.04	0.00	0.00
Candidatus_Curtissbacteria_bacterium_RIFCSPLOWO2_12_FULL_41_16	NA	NA	NA	NA	NA	NA	NA	NA	NA	NA	k__Bacteria (UID1452)	924	151	101	28	123	0	0	0	0	73.76	0.00	0.00
Candidatus_Curtissbacteria_bacterium_RIFOXYA1_FULL_41_14	NA	NA	NA	NA	NA	NA	NA	NA	NA	NA	k__Bacteria (UID1452)	924	161	108	36	125	0	0	0	0	69.60	0.00	0.00
Candidatus_Curtissbacteria_bacterium_RIFOXYB1_FULL_41_59	NA	NA	NA	NA	NA	NA	NA	NA	NA	NA	k__Bacteria (UID1452)	924	161	108	45	116	0	0	0	0	63.86	0.00	0.00
Candidatus_Curtissbacteria_bacterium_RIFOXYB2_FULL_41_10	NA	NA	NA	NA	NA	NA	NA	NA	NA	NA	k__Bacteria (UID1452)	924	151	101	30	120	1	0	0	0	72.44	0.99	100.00
Candidatus_Curtissbacteria_bacterium_RIFOXYC12_FULL_41_11	NA	NA	NA	NA	NA	NA	NA	NA	NA	NA	k__Bacteria (UID1452)	924	161	108	47	114	0	0	0	0	62.75	0.00	0.00
Candidatus_Curtissbacteria_bacterium_RIFOXYC1_FULL_41_36	NA	NA	NA	NA	NA	NA	NA	NA	NA	NA	k__Bacteria (UID1452)	924	161	108	48	113	0	0	0	0	63.12	0.00	0.00
Candidatus_Curtissbacteria_bacterium_RIFOXYC2_FULL_41_11	NA	NA	NA	NA	NA	NA	NA	NA	NA	NA	k__Bacteria (UID1452)	924	161	108	37	124	0	0	0	0	68.67	0.00	0.00
Candidatus_Curtissbacteria_bacterium_RIFOXYD1_FULL_41_36	NA	NA	NA	NA	NA	NA	NA	NA	NA	NA	k__Bacteria (UID1452)	924	161	108	42	119	0	0	0	0	64.66	0.00	0.00
Candidatus_Dadabacteria_bacterium_RIFCSPHIGHO2_12_FULL_53_21	NA	NA	NA	NA	NA	NA	NA	NA	NA	NA	k__Bacteria (UID3187)	2258	190	119	24	165	1	0	0	0	83.94	0.84	0.00
Candidatus_Daviesbacteria_bacterium_RIFCSPHIGHO2_01_FULL_36_37	NA	NA	NA	NA	NA	NA	NA	NA	NA	NA	k__Bacteria (UID1452)	924	151	101	53	98	0	0	0	0	54.95	0.00	0.00
Candidatus_Daviesbacteria_bacterium_RIFCSPHIGHO2_01_FULL_37_27	NA	NA	NA	NA	NA	NA	NA	NA	NA	NA	k__Bacteria (UID1452)	924	161	108	56	105	0	0	0	0	53.06	0.00	0.00
Candidatus_Daviesbacteria_bacterium_RIFCSPHIGHO2_01_FULL_40_11	NA	NA	NA	NA	NA	NA	NA	NA	NA	NA	k__Bacteria (UID1452)	924	161	108	36	125	0	0	0	0	69.91	0.00	0.00
Candidatus_Daviesbacteria_bacterium_RIFCSPHIGHO2_01_FULL_40_24	NA	NA	NA	NA	NA	NA	NA	NA	NA	NA	k__Bacteria (UID1452)	924	161	108	36	125	0	0	0	0	70.37	0.00	0.00
Candidatus_Daviesbacteria_bacterium_RIFCSPHIGHO2_01_FULL_41_45	NA	NA	NA	NA	NA	NA	NA	NA	NA	NA	k__Bacteria (UID1452)	924	161	108	49	112	0	0	0	0	58.80	0.00	0.00
Candidatus_Daviesbacteria_bacterium_RIFCSPHIGHO2_01_FULL_43_17	NA	NA	NA	NA	NA	NA	NA	NA	NA	NA	k__Bacteria (UID1452)	924	151	101	58	93	0	0	0	0	49.01	0.00	0.00
Candidatus_Daviesbacteria_bacterium_RIFCSPHIGHO2_01_FULL_44_29	NA	NA	NA	NA	NA	NA	NA	NA	NA	NA	k__Bacteria (UID1452)	924	151	101	36	114	1	0	0	0	68.81	0.99	0.00
Candidatus_Daviesbacteria_bacterium_RIFCSPHIGHO2_02_FULL_36_13	NA	NA	NA	NA	NA	NA	NA	NA	NA	NA	k__Bacteria (UID1452)	924	161	108	36	124	1	0	0	0	70.19	0.19	0.00
Candidatus_Daviesbacteria_bacterium_RIFCSPHIGHO2_02_FULL_39_12	NA	NA	NA	NA	NA	NA	NA	NA	NA	NA	k__Bacteria (UID1452)	924	161	108	43	117	1	0	0	0	64.35	0.19	0.00
Candidatus_Daviesbacteria_bacterium_RIFCSPHIGHO2_02_FULL_39_41	NA	NA	NA	NA	NA	NA	NA	NA	NA	NA	k__Bacteria (UID1452)	924	161	108	49	112	0	0	0	0	59.07	0.00	0.00
Candidatus_Daviesbacteria_bacterium_RIFCSPHIGHO2_02_FULL_40_16	NA	NA	NA	NA	NA	NA	NA	NA	NA	NA	k__Bacteria (UID1452)	924	161	108	37	124	0	0	0	0	69.44	0.00	0.00
Candidatus_Daviesbacteria_bacterium_RIFCSPHIGHO2_02_FULL_41_14	NA	NA	NA	NA	NA	NA	NA	NA	NA	NA	k__Bacteria (UID1452)	924	161	108	52	107	2	0	0	0	56.48	1.85	0.00
Candidatus_Daviesbacteria_bacterium_RIFCSPHIGHO2_02_FULL_43_12	NA	NA	NA	NA	NA	NA	NA	NA	NA	NA	k__Bacteria (UID1452)	924	151	101	37	113	1	0	0	0	67.82	0.99	0.00
Candidatus_Daviesbacteria_bacterium_RIFCSPHIGHO2_12_FULL_37_11	NA	NA	NA	NA	NA	NA	NA	NA	NA	NA	k__Bacteria (UID1452)	924	161	108	44	117	0	0	0	0	62.96	0.00	0.00
Candidatus_Daviesbacteria_bacterium_RIFCSPHIGHO2_12_FULL_37_16	NA	NA	NA	NA	NA	NA	NA	NA	NA	NA	k__Bacteria (UID1452)	924	151	101	36	114	1	0	0	0	68.91	0.99	0.00
Candidatus_Daviesbacteria_bacterium_RIFCSPHIGHO2_12_FULL_38_25	NA	NA	NA	NA	NA	NA	NA	NA	NA	NA	k__Bacteria (UID1452)	924	161	108	46	115	0	0	0	0	62.31	0.00	0.00
Candidatus_Daviesbacteria_bacterium_RIFCSPHIGHO2_12_FULL_43_11	NA	NA	NA	NA	NA	NA	NA	NA	NA	NA	k__Bacteria (UID1452)	924	151	101	44	105	2	0	0	0	62.21	1.98	0.00
Candidatus_Daviesbacteria_bacterium_RIFCSPHIGHO2_12_FULL_47_45	NA	NA	NA	NA	NA	NA	NA	NA	NA	NA	k__Bacteria (UID1452)	924	161	108	45	115	1	0	0	0	63.43	0.93	0.00
Candidatus_Daviesbacteria_bacterium_RIFCSPLOWO2_01_FULL_36_8	NA	NA	NA	NA	NA	NA	NA	NA	NA	NA	k__Bacteria (UID1452)	924	161	108	60	100	1	0	0	0	51.94	0.93	0.00
Candidatus_Daviesbacteria_bacterium_RIFCSPLOWO2_01_FULL_37_10	NA	NA	NA	NA	NA	NA	NA	NA	NA	NA	k__Bacteria (UID1452)	924	161	108	46	115	0	0	0	0	61.88	0.00	0.00
Candidatus_Daviesbacteria_bacterium_RIFCSPLOWO2_01_FULL_38_10	NA	NA	NA	NA	NA	NA	NA	NA	NA	NA	k__Bacteria (UID1452)	924	151	101	54	96	1	0	0	0	53.20	0.99	0.00
Candidatus_Daviesbacteria_bacterium_RIFCSPLOWO2_01_FULL_39_12	NA	NA	NA	NA	NA	NA	NA	NA	NA	NA	k__Bacteria (UID1452)	924	161	108	35	126	0	0	0	0	71.76	0.00	0.00
Candidatus_Daviesbacteria_bacterium_RIFCSPLOWO2_01_FULL_39_23	NA	NA	NA	NA	NA	NA	NA	NA	NA	NA	k__Bacteria (UID1452)	924	161	108	36	125	0	0	0	0	70.37	0.00	0.00
Candidatus_Daviesbacteria_bacterium_RIFCSPLOWO2_01_FULL_40_24	NA	NA	NA	NA	NA	NA	NA	NA	NA	NA	k__Bacteria (UID1452)	924	161	108	53	108	0	0	0	0	55.09	0.00	0.00
Candidatus_Daviesbacteria_bacterium_RIFCSPLOWO2_01_FULL_41_32	NA	NA	NA	NA	NA	NA	NA	NA	NA	NA	k__Bacteria (UID1452)	924	161	108	72	89	0	0	0	0	46.76	0.00	0.00
Candidatus_Daviesbacteria_bacterium_RIFCSPLOWO2_01_FULL_43_15	NA	NA	NA	NA	NA	NA	NA	NA	NA	NA	k__Bacteria (UID1452)	924	151	101	36	114	1	0	0	0	68.81	0.99	0.00
Candidatus_Daviesbacteria_bacterium_RIFCSPLOWO2_01_FULL_43_38	NA	NA	NA	NA	NA	NA	NA	NA	NA	NA	k__Bacteria (UID1452)	924	151	101	46	105	0	0	0	0	59.41	0.00	0.00
Candidatus_Daviesbacteria_bacterium_RIFCSPLOWO2_02_FULL_36_7	NA	NA	NA	NA	NA	NA	NA	NA	NA	NA	k__Bacteria (UID1452)	924	151	101	65	86	0	0	0	0	51.16	0.00	0.00
Candidatus_Daviesbacteria_bacterium_RIFCSPLOWO2_02_FULL_38_15	NA	NA	NA	NA	NA	NA	NA	NA	NA	NA	k__Bacteria (UID1452)	924	161	108	50	110	1	0	0	0	60.19	0.19	0.00
Candidatus_Daviesbacteria_bacterium_RIFCSPLOWO2_02_FULL_38_18	NA	NA	NA	NA	NA	NA	NA	NA	NA	NA	k__Bacteria (UID1452)	924	161	108	40	120	1	0	0	0	66.94	0.93	0.00
Candidatus_Daviesbacteria_bacterium_RIFCSPLOWO2_02_FULL_39_13	NA	NA	NA	NA	NA	NA	NA	NA	NA	NA	k__Bacteria (UID1452)	924	161	108	36	125	0	0	0	0	70.37	0.00	0.00
Candidatus_Daviesbacteria_bacterium_RIFCSPLOWO2_02_FULL_40_8	NA	NA	NA	NA	NA	NA	NA	NA	NA	NA	k__Bacteria (UID1452)	924	161	108	54	104	3	0	0	0	54.60	1.13	0.00
Candidatus_Daviesbacteria_bacterium_RIFCSPLOWO2_02_FULL_41_8	NA	NA	NA	NA	NA	NA	NA	NA	NA	NA	k__Bacteria (UID1452)	924	161	108	52	109	0	0	0	0	58.59	0.00	0.00
Candidatus_Daviesbacteria_bacterium_RIFCSPLOWO2_02_FULL_43_11	NA	NA	NA	NA	NA	NA	NA	NA	NA	NA	k__Bacteria (UID1452)	924	151	101	53	97	1	0	0	0	53.47	0.99	0.00
Candidatus_Daviesbacteria_bacterium_RIFCSPLOWO2_12_FULL_38_10	NA	NA	NA	NA	NA	NA	NA	NA	NA	NA	k__Bacteria (UID1452)	924	161	108	46	114	1	0	0	0	63.70	0.93	0.00
Candidatus_Daviesbacteria_bacterium_RIFOXYD1_FULL_41_10	NA	NA	NA	NA	NA	NA	NA	NA	NA	NA	k__Bacteria (UID1452)	924	151	101	51	96	4	0	0	0	58.11	2.20	0.00
Candidatus_Delongbacteria_bacterium_GWF2_40_14	NA	NA	NA	NA	NA	NA	NA	NA	NA	NA	k__Bacteria (UID2495)	2993	147	91	21	126	0	0	0	0	80.22	0.00	0.00
Candidatus_Doudnabacteria_bacterium_RIFCSPHIGHO2_01_43_10	NA	NA	NA	NA	NA	NA	NA	NA	NA	NA	k__Bacteria (UID1452)	924	151	101	33	116	2	0	0	0	69.80	0.66	0.00
Candidatus_Doudnabacteria_bacterium_RIFCSPHIGHO2_01_48_18	NA	NA	NA	NA	NA	NA	NA	NA	NA	NA	k__Bacteria (UID1452)	924	151	101	32	118	1	0	0	0	70.30	0.99	0.00
Candidatus_Doudnabacteria_bacterium_RIFCSPHIGHO2_01_FULL_41_86	NA	NA	NA	NA	NA	NA	NA	NA	NA	NA	k__Bacteria (UID1452)	924	151	101	33	116	2	0	0	0	69.80	0.66	0.00
Candidatus_Doudnabacteria_bacterium_RIFCSPHIGHO2_01_FULL_46_14	NA	NA	NA	NA	NA	NA	NA	NA	NA	NA	k__Bacteria (UID1452)	924	151	101	33	117	1	0	0	0	69.80	0.99	0.00
Candidatus_Doudnabacteria_bacterium_RIFCSPHIGHO2_01_FULL_46_24	NA	NA	NA	NA	NA	NA	NA	NA	NA	NA	k__Bacteria (UID1452)	924	151	101	35	115	1	0	0	0	69.31	0.99	0.00
Candidatus_Doudnabacteria_bacterium_RIFCSPHIGHO2_01_FULL_48_180	NA	NA	NA	NA	NA	NA	NA	NA	NA	NA	k__Bacteria (UID1452)	924	151	101	34	114	3	0	0	0	68.32	2.97	0.00
Candidatus_Doudnabacteria_bacterium_RIFCSPHIGHO2_01_FULL_49_9	NA	NA	NA	NA	NA	NA	NA	NA	NA	NA	k__Bacteria (UID1452)	924	151	101	56	83	11	1	0	0	54.47	11.39	0.00
Candidatus_Doudnabacteria_bacterium_RIFCSPHIGHO2_01_FULL_50_11	NA	NA	NA	NA	NA	NA	NA	NA	NA	NA	k__Bacteria (UID1452)	924	151	101	31	119	1	0	0	0	72.77	0.99	0.00
Candidatus_Doudnabacteria_bacterium_RIFCSPHIGHO2_01_FULL_50_67	NA	NA	NA	NA	NA	NA	NA	NA	NA	NA	k__Bacteria (UID1452)	924	151	101	41	107	3	0	0	0	64.52	2.97	0.00
Candidatus_Doudnabacteria_bacterium_RIFCSPHIGHO2_02_FULL_42_25	NA	NA	NA	NA	NA	NA	NA	NA	NA	NA	k__Bacteria (UID1452)	924	151	101	33	116	2	0	0	0	69.80	0.66	0.00
Candidatus_Doudnabacteria_bacterium_RIFCSPHIGHO2_02_FULL_43_13b	NA	NA	NA	NA	NA	NA	NA	NA	NA	NA	k__Bacteria (UID1452)	924	161	108	44	116	1	0	0	0	63.89	0.46	0.00
Candidatus_Doudnabacteria_bacterium_RIFCSPHIGHO2_02_FULL_46_11	NA	NA	NA	NA	NA	NA	NA	NA	NA	NA	k__Bacteria (UID1452)	924	151	101	46	105	0	0	0	0	58.91	0.00	0.00
Candidatus_Doudnabacteria_bacterium_RIFCSPHIGHO2_02_FULL_48_21	NA	NA	NA	NA	NA	NA	NA	NA	NA	NA	k__Bacteria (UID1452)	924	151	101	32	119	0	0	0	0	70.30	0.00	0.00
Candidatus_Doudnabacteria_bacterium_RIFCSPHIGHO2_02_FULL_49_24	NA	NA	NA	NA	NA	NA	NA	NA	NA	NA	k__Bacteria (UID1452)	924	151	101	32	118	1	0	0	0	71.62	0.99	100.00
Candidatus_Doudnabacteria_bacterium_RIFCSPHIGHO2_12_FULL_42_22	NA	NA	NA	NA	NA	NA	NA	NA	NA	NA	k__Bacteria (UID1452)	924	151	101	33	116	2	0	0	0	69.80	0.66	0.00
Candidatus_Doudnabacteria_bacterium_RIFCSPHIGHO2_12_FULL_47_25	NA	NA	NA	NA	NA	NA	NA	NA	NA	NA	k__Bacteria (UID1452)	924	151	101	35	115	1	0	0	0	67.33	0.99	0.00
Candidatus_Doudnabacteria_bacterium_RIFCSPHIGHO2_12_FULL_48_11	NA	NA	NA	NA	NA	NA	NA	NA	NA	NA	k__Bacteria (UID1452)	924	151	101	36	114	1	0	0	0	68.32	0.50	0.00
Candidatus_Doudnabacteria_bacterium_RIFCSPHIGHO2_12_FULL_48_16	NA	NA	NA	NA	NA	NA	NA	NA	NA	NA	k__Bacteria (UID1452)	924	151	101	32	119	0	0	0	0	71.62	0.00	0.00
Candidatus_Doudnabacteria_bacterium_RIFCSPLOWO2_01_FULL_42_60	NA	NA	NA	NA	NA	NA	NA	NA	NA	NA	k__Bacteria (UID1452)	924	151	101	33	116	2	0	0	0	69.80	0.66	0.00
Candidatus_Doudnabacteria_bacterium_RIFCSPLOWO2_01_FULL_44_21	NA	NA	NA	NA	NA	NA	NA	NA	NA	NA	k__Bacteria (UID1452)	924	161	108	44	109	8	0	0	0	64.35	2.36	0.00
Candidatus_Doudnabacteria_bacterium_RIFCSPLOWO2_01_FULL_48_57	NA	NA	NA	NA	NA	NA	NA	NA	NA	NA	k__Bacteria (UID1452)	924	151	101	32	118	1	0	0	0	70.30	0.99	0.00
Candidatus_Doudnabacteria_bacterium_RIFCSPLOWO2_01_FULL_49_40	NA	NA	NA	NA	NA	NA	NA	NA	NA	NA	k__Bacteria (UID1452)	924	151	101	33	118	0	0	0	0	70.63	0.00	0.00
Candidatus_Doudnabacteria_bacterium_RIFCSPLOWO2_02_FULL_42_9	NA	NA	NA	NA	NA	NA	NA	NA	NA	NA	k__Bacteria (UID1452)	924	151	101	41	108	2	0	0	0	63.37	0.66	0.00
Candidatus_Doudnabacteria_bacterium_RIFCSPLOWO2_02_FULL_48_13	NA	NA	NA	NA	NA	NA	NA	NA	NA	NA	k__Bacteria (UID1452)	924	151	101	32	118	1	0	0	0	70.30	0.99	0.00
Candidatus_Doudnabacteria_bacterium_RIFCSPLOWO2_02_FULL_48_8	NA	NA	NA	NA	NA	NA	NA	NA	NA	NA	k__Bacteria (UID1452)	924	160	109	56	104	0	0	0	0	59.23	0.00	0.00
Candidatus_Doudnabacteria_bacterium_RIFCSPLOWO2_02_FULL_49_13	NA	NA	NA	NA	NA	NA	NA	NA	NA	NA	k__Bacteria (UID1452)	924	151	101	33	115	3	0	0	0	71.29	1.98	0.00
Candidatus_Doudnabacteria_bacterium_RIFCSPLOWO2_12_FULL_42_9	NA	NA	NA	NA	NA	NA	NA	NA	NA	NA	k__Bacteria (UID1452)	924	151	101	33	114	4	0	0	0	69.31	2.64	0.00
Candidatus_Doudnabacteria_bacterium_RIFCSPLOWO2_12_FULL_47_12	NA	NA	NA	NA	NA	NA	NA	NA	NA	NA	k__Bacteria (UID1452)	924	151	101	32	118	1	0	0	0	70.30	0.99	0.00
Candidatus_Edwardsbacteria_bacterium_GWE2_54_12	NA	NA	NA	NA	NA	NA	NA	NA	NA	NA	k__Bacteria (UID2495)	2993	147	91	1	145	1	0	0	0	98.90	1.10	0.00
Candidatus_Edwardsbacteria_bacterium_GWF2_54_11	NA	NA	NA	NA	NA	NA	NA	NA	NA	NA	k__Bacteria (UID2495)	2993	147	91	1	145	1	0	0	0	98.90	1.10	0.00
Candidatus_Edwardsbacteria_bacterium_RifOxyA12_full_54_48	NA	NA	NA	NA	NA	NA	NA	NA	NA	NA	k__Bacteria (UID2495)	2993	147	91	0	146	1	0	0	0	100.00	1.10	0.00
Candidatus_Edwardsbacteria_bacterium_RifOxyC12_full_54_24	NA	NA	NA	NA	NA	NA	NA	NA	NA	NA	k__Bacteria (UID2495)	2993	147	91	0	146	1	0	0	0	100.00	1.10	0.00
Candidatus_Edwardsbacteria_bacterium_RIFOXYD12_FULL_50_11	NA	NA	NA	NA	NA	NA	NA	NA	NA	NA	k__Bacteria (UID2495)	2993	147	91	0	145	2	0	0	0	100.00	1.65	0.00
Candidatus_Eisenbacteria_bacterium_RBG_16_71_46	NA	NA	NA	NA	NA	NA	NA	NA	NA	NA	k__Bacteria (UID2495)	2993	147	91	1	146	0	0	0	0	98.90	0.00	0.00
Candidatus_Eisenbacteria_bacterium_RBG_19FT_COMBO_70_11	NA	NA	NA	NA	NA	NA	NA	NA	NA	NA	k__Bacteria (UID2495)	2993	147	91	26	121	0	0	0	0	75.82	0.00	0.00
Candidatus_Falkowbacteria_bacterium_RBG_13_39_14	NA	NA	NA	NA	NA	NA	NA	NA	NA	NA	k__Bacteria (UID1452)	924	151	101	59	91	1	0	0	0	53.47	0.99	0.00
Candidatus_Falkowbacteria_bacterium_RIFCSPHIGHO2_02_FULL_42_9	NA	NA	NA	NA	NA	NA	NA	NA	NA	NA	k__Bacteria (UID1452)	924	151	101	65	86	0	0	0	0	49.83	0.00	0.00
Candidatus_Falkowbacteria_bacterium_RIFCSPHIGHO2_02_FULL_45_15	NA	NA	NA	NA	NA	NA	NA	NA	NA	NA	k__Bacteria (UID1452)	924	151	101	40	110	1	0	0	0	63.37	0.99	100.00
Candidatus_Falkowbacteria_bacterium_RIFCSPLOWO2_02_FULL_45_15	NA	NA	NA	NA	NA	NA	NA	NA	NA	NA	k__Bacteria (UID1452)	924	151	101	40	111	0	0	0	0	66.25	0.00	0.00
Candidatus_Falkowbacteria_bacterium_RIFCSPLOWO2_12_FULL_45_10	NA	NA	NA	NA	NA	NA	NA	NA	NA	NA	k__Bacteria (UID1452)	924	151	101	43	108	0	0	0	0	61.22	0.00	0.00
Candidatus_Falkowbacteria_bacterium_RIFCSPLOWO2_12_FULL_45_13	NA	NA	NA	NA	NA	NA	NA	NA	NA	NA	k__Bacteria (UID1452)	924	151	101	43	107	1	0	0	0	61.39	0.99	0.00
Candidatus_Falkowbacteria_bacterium_RIFOXYA2_FULL_35_8	NA	NA	NA	NA	NA	NA	NA	NA	NA	NA	k__Bacteria (UID1452)	924	151	101	43	107	0	1	0	0	63.53	1.98	0.00
Candidatus_Falkowbacteria_bacterium_RIFOXYA2_FULL_38_12	NA	NA	NA	NA	NA	NA	NA	NA	NA	NA	k__Bacteria (UID1452)	924	151	101	32	119	0	0	0	0	71.29	0.00	0.00
Candidatus_Falkowbacteria_bacterium_RIFOXYA2_FULL_47_19	NA	NA	NA	NA	NA	NA	NA	NA	NA	NA	k__Bacteria (UID1452)	924	151	101	32	119	0	0	0	0	71.78	0.00	0.00
Candidatus_Falkowbacteria_bacterium_RIFOXYA2_FULL_47_9	NA	NA	NA	NA	NA	NA	NA	NA	NA	NA	k__Bacteria (UID1452)	924	161	108	42	117	2	0	0	0	68.21	1.01	0.00
Candidatus_Falkowbacteria_bacterium_RIFOXYB2_FULL_34_18	NA	NA	NA	NA	NA	NA	NA	NA	NA	NA	k__Bacteria (UID1452)	924	151	101	31	119	1	0	0	0	73.60	0.11	0.00
Candidatus_Falkowbacteria_bacterium_RIFOXYB2_FULL_35_7	NA	NA	NA	NA	NA	NA	NA	NA	NA	NA	k__Bacteria (UID1452)	924	151	101	52	98	0	1	0	0	55.45	1.98	0.00
Candidatus_Falkowbacteria_bacterium_RIFOXYB2_FULL_38_15	NA	NA	NA	NA	NA	NA	NA	NA	NA	NA	k__Bacteria (UID1452)	924	151	101	35	116	0	0	0	0	70.10	0.00	0.00
Candidatus_Falkowbacteria_bacterium_RIFOXYB2_FULL_47_14	NA	NA	NA	NA	NA	NA	NA	NA	NA	NA	k__Bacteria (UID1452)	924	151	101	33	118	0	0	0	0	70.79	0.00	0.00
Candidatus_Falkowbacteria_bacterium_RIFOXYC12_FULL_34_55	NA	NA	NA	NA	NA	NA	NA	NA	NA	NA	k__Bacteria (UID1452)	924	151	101	31	119	1	0	0	0	73.60	0.11	0.00
Candidatus_Falkowbacteria_bacterium_RIFOXYC2_FULL_34_220	NA	NA	NA	NA	NA	NA	NA	NA	NA	NA	k__Bacteria (UID1452)	924	151	101	33	117	1	0	0	0	71.62	0.11	0.00
Candidatus_Falkowbacteria_bacterium_RIFOXYC2_FULL_36_12	NA	NA	NA	NA	NA	NA	NA	NA	NA	NA	k__Bacteria (UID1452)	924	151	101	33	117	0	1	0	0	71.45	1.98	0.00
Candidatus_Falkowbacteria_bacterium_RIFOXYC2_FULL_46_15	NA	NA	NA	NA	NA	NA	NA	NA	NA	NA	k__Bacteria (UID1452)	924	151	101	33	118	0	0	0	0	70.79	0.00	0.00
Candidatus_Falkowbacteria_bacterium_RIFOXYC2_FULL_47_12	NA	NA	NA	NA	NA	NA	NA	NA	NA	NA	k__Bacteria (UID1452)	924	161	108	45	116	0	0	0	0	66.40	0.00	0.00
Candidatus_Falkowbacteria_bacterium_RIFOXYD12_FULL_34_57	NA	NA	NA	NA	NA	NA	NA	NA	NA	NA	k__Bacteria (UID1452)	924	151	101	31	119	1	0	0	0	73.60	0.11	0.00
Candidatus_Falkowbacteria_bacterium_RIFOXYD2_FULL_34_120	NA	NA	NA	NA	NA	NA	NA	NA	NA	NA	k__Bacteria (UID1452)	924	151	101	31	119	1	0	0	0	73.60	0.11	0.00
Candidatus_Falkowbacteria_bacterium_RIFOXYD2_FULL_35_9	NA	NA	NA	NA	NA	NA	NA	NA	NA	NA	k__Bacteria (UID1452)	924	151	101	40	110	1	0	0	0	67.27	0.99	0.00
Candidatus_Falkowbacteria_bacterium_RIFOXYD2_FULL_39_16	NA	NA	NA	NA	NA	NA	NA	NA	NA	NA	k__Bacteria (UID1452)	924	151	101	32	119	0	0	0	0	71.29	0.00	0.00
Candidatus_Firestonebacteria_bacterium_RIFOXYA2_FULL_40_8	NA	NA	NA	NA	NA	NA	NA	NA	NA	NA	k__Bacteria (UID2495)	2993	143	89	38	102	3	0	0	0	71.06	3.37	0.00
Candidatus_Firestonebacteria_bacterium_RifOxyC12_full_39_7	NA	NA	NA	NA	NA	NA	NA	NA	NA	NA	k__Bacteria (UID2495)	2993	143	89	32	109	2	0	0	0	66.60	2.25	0.00
Candidatus_Firestonebacteria_bacterium_RIFOXYC2_FULL_39_67	NA	NA	NA	NA	NA	NA	NA	NA	NA	NA	k__Bacteria (UID2495)	2993	143	89	6	135	2	0	0	0	94.32	2.25	0.00
Candidatus_Firestonebacteria_bacterium_RIFOXYD2_FULL_39_29	NA	NA	NA	NA	NA	NA	NA	NA	NA	NA	k__Bacteria (UID2495)	2993	143	89	7	135	1	0	0	0	93.19	1.12	0.00
Candidatus_Fischerbacteria_bacterium_RBG_13_37_8	NA	NA	NA	NA	NA	NA	NA	NA	NA	NA	k__Bacteria (UID3187)	2258	188	117	16	168	4	0	0	0	89.74	3.42	0.00
Candidatus_Fraserbacteria_bacterium_RBG_16_55_9	NA	NA	NA	NA	NA	NA	NA	NA	NA	NA	k__Bacteria (UID209)	5443	105	59	15	90	0	0	0	0	76.27	0.00	0.00
Candidatus_Giovannonibacteria_bacterium_GWA2_45_15	NA	NA	NA	NA	NA	NA	NA	NA	NA	NA	k__Bacteria (UID203)	5449	104	58	15	89	0	0	0	0	77.01	0.00	0.00
Candidatus_Giovannonibacteria_bacterium_RIFCSPHIGHO2_01_45_12	NA	NA	NA	NA	NA	NA	NA	NA	NA	NA	k__Bacteria (UID203)	5449	104	58	18	86	0	0	0	0	73.56	0.00	0.00
Candidatus_Giovannonibacteria_bacterium_RIFCSPHIGHO2_01_FULL_43_100	NA	NA	NA	NA	NA	NA	NA	NA	NA	NA	k__Bacteria (UID203)	5449	104	58	23	80	1	0	0	0	66.38	1.72	0.00
Candidatus_Giovannonibacteria_bacterium_RIFCSPHIGHO2_01_FULL_43_140	NA	NA	NA	NA	NA	NA	NA	NA	NA	NA	k__Bacteria (UID203)	5449	104	58	21	83	0	0	0	0	68.39	0.00	0.00
Candidatus_Giovannonibacteria_bacterium_RIFCSPHIGHO2_01_FULL_44_100	NA	NA	NA	NA	NA	NA	NA	NA	NA	NA	k__Bacteria (UID203)	5449	104	58	16	88	0	0	0	0	75.29	0.00	0.00
Candidatus_Giovannonibacteria_bacterium_RIFCSPHIGHO2_01_FULL_45_23	NA	NA	NA	NA	NA	NA	NA	NA	NA	NA	k__Bacteria (UID203)	5449	104	58	20	84	0	0	0	0	71.53	0.00	0.00
Candidatus_Giovannonibacteria_bacterium_RIFCSPHIGHO2_01_FULL_45_24	NA	NA	NA	NA	NA	NA	NA	NA	NA	NA	k__Bacteria (UID1452)	924	151	101	56	95	0	0	0	0	53.76	0.00	0.00
Candidatus_Giovannonibacteria_bacterium_RIFCSPHIGHO2_01_FULL_45_33	NA	NA	NA	NA	NA	NA	NA	NA	NA	NA	k__Bacteria (UID1453)	901	171	117	65	106	0	0	0	0	51.11	0.00	0.00
Candidatus_Giovannonibacteria_bacterium_RIFCSPHIGHO2_01_FULL_48_47	NA	NA	NA	NA	NA	NA	NA	NA	NA	NA	k__Bacteria (UID1452)	924	151	101	45	106	0	0	0	0	61.68	0.00	0.00
Candidatus_Giovannonibacteria_bacterium_RIFCSPHIGHO2_02_43_13	NA	NA	NA	NA	NA	NA	NA	NA	NA	NA	k__Bacteria (UID1452)	924	151	101	42	108	1	0	0	0	63.17	0.09	0.00
Candidatus_Giovannonibacteria_bacterium_RIFCSPHIGHO2_02_43_16	NA	NA	NA	NA	NA	NA	NA	NA	NA	NA	k__Bacteria (UID203)	5449	104	58	22	82	0	0	0	0	71.21	0.00	0.00
Candidatus_Giovannonibacteria_bacterium_RIFCSPHIGHO2_02_FULL_43_32	NA	NA	NA	NA	NA	NA	NA	NA	NA	NA	k__Bacteria (UID203)	5449	104	58	20	84	0	0	0	0	70.69	0.00	0.00
Candidatus_Giovannonibacteria_bacterium_RIFCSPHIGHO2_02_FULL_44_11	NA	NA	NA	NA	NA	NA	NA	NA	NA	NA	k__Bacteria (UID1453)	901	171	117	60	111	0	0	0	0	54.96	0.00	0.00
Candidatus_Giovannonibacteria_bacterium_RIFCSPHIGHO2_02_FULL_44_31	NA	NA	NA	NA	NA	NA	NA	NA	NA	NA	k__Bacteria (UID203)	5449	104	58	17	87	0	0	0	0	72.70	0.00	0.00
Candidatus_Giovannonibacteria_bacterium_RIFCSPHIGHO2_02_FULL_44_51	NA	NA	NA	NA	NA	NA	NA	NA	NA	NA	k__Bacteria (UID203)	5449	104	58	20	84	0	0	0	0	69.25	0.00	0.00
Candidatus_Giovannonibacteria_bacterium_RIFCSPHIGHO2_02_FULL_45_13	NA	NA	NA	NA	NA	NA	NA	NA	NA	NA	k__Bacteria (UID203)	5449	104	58	20	83	1	0	0	0	69.96	0.16	0.00
Candidatus_Giovannonibacteria_bacterium_RIFCSPHIGHO2_02_FULL_45_40	NA	NA	NA	NA	NA	NA	NA	NA	NA	NA	k__Bacteria (UID203)	5449	104	58	15	89	0	0	0	0	77.01	0.00	0.00
Candidatus_Giovannonibacteria_bacterium_RIFCSPHIGHO2_02_FULL_46_20	NA	NA	NA	NA	NA	NA	NA	NA	NA	NA	k__Bacteria (UID1453)	901	171	117	65	105	1	0	0	0	51.97	0.85	0.00
Candidatus_Giovannonibacteria_bacterium_RIFCSPHIGHO2_02_FULL_48_15	NA	NA	NA	NA	NA	NA	NA	NA	NA	NA	k__Bacteria (UID1452)	924	151	101	45	106	0	0	0	0	62.51	0.00	0.00
Candidatus_Giovannonibacteria_bacterium_RIFCSPHIGHO2_12_44_12	NA	NA	NA	NA	NA	NA	NA	NA	NA	NA	k__Bacteria (UID203)	5449	104	58	31	73	0	0	0	0	51.85	0.00	0.00
Candidatus_Giovannonibacteria_bacterium_RIFCSPHIGHO2_12_FULL_43_15	NA	NA	NA	NA	NA	NA	NA	NA	NA	NA	k__Bacteria (UID203)	5449	104	58	19	85	0	0	0	0	71.55	0.00	0.00
Candidatus_Giovannonibacteria_bacterium_RIFCSPHIGHO2_12_FULL_44_22	NA	NA	NA	NA	NA	NA	NA	NA	NA	NA	k__Bacteria (UID203)	5449	104	58	16	88	0	0	0	0	75.29	0.00	0.00
Candidatus_Giovannonibacteria_bacterium_RIFCSPHIGHO2_12_FULL_44_29	NA	NA	NA	NA	NA	NA	NA	NA	NA	NA	k__Bacteria (UID203)	5449	104	58	19	85	0	0	0	0	72.39	0.00	0.00
Candidatus_Giovannonibacteria_bacterium_RIFCSPHIGHO2_12_FULL_44_42	NA	NA	NA	NA	NA	NA	NA	NA	NA	NA	k__Bacteria (UID203)	5449	104	58	18	86	0	0	0	0	71.84	0.00	0.00
Candidatus_Giovannonibacteria_bacterium_RIFCSPHIGHO2_12_FULL_45_19	NA	NA	NA	NA	NA	NA	NA	NA	NA	NA	k__Bacteria (UID203)	5449	104	58	15	89	0	0	0	0	77.01	0.00	0.00
Candidatus_Giovannonibacteria_bacterium_RIFCSPLOWO2_01_FULL_43_160	NA	NA	NA	NA	NA	NA	NA	NA	NA	NA	k__Bacteria (UID203)	5449	104	58	19	85	0	0	0	0	70.98	0.00	0.00
Candidatus_Giovannonibacteria_bacterium_RIFCSPLOWO2_01_FULL_43_60	NA	NA	NA	NA	NA	NA	NA	NA	NA	NA	k__Bacteria (UID203)	5449	104	58	21	83	0	0	0	0	68.97	0.00	0.00
Candidatus_Giovannonibacteria_bacterium_RIFCSPLOWO2_01_FULL_44_16	NA	NA	NA	NA	NA	NA	NA	NA	NA	NA	k__Bacteria (UID203)	5449	104	58	30	74	0	0	0	0	53.45	0.00	0.00
Candidatus_Giovannonibacteria_bacterium_RIFCSPLOWO2_01_FULL_44_40	NA	NA	NA	NA	NA	NA	NA	NA	NA	NA	k__Bacteria (UID203)	5449	104	58	21	82	1	0	0	0	69.80	1.72	0.00
Candidatus_Giovannonibacteria_bacterium_RIFCSPLOWO2_01_FULL_45_140	NA	NA	NA	NA	NA	NA	NA	NA	NA	NA	k__Bacteria (UID203)	5449	104	58	16	88	0	0	0	0	75.29	0.00	0.00
Candidatus_Giovannonibacteria_bacterium_RIFCSPLOWO2_01_FULL_45_34	NA	NA	NA	NA	NA	NA	NA	NA	NA	NA	k__Bacteria (UID1453)	901	171	117	71	100	0	0	0	0	46.84	0.00	0.00
Candidatus_Giovannonibacteria_bacterium_RIFCSPLOWO2_01_FULL_46_32	NA	NA	NA	NA	NA	NA	NA	NA	NA	NA	k__Bacteria (UID203)	5449	104	58	16	82	6	0	0	0	76.15	10.34	0.00
Candidatus_Giovannonibacteria_bacterium_RIFCSPLOWO2_01_FULL_48_47	NA	NA	NA	NA	NA	NA	NA	NA	NA	NA	k__Bacteria (UID1452)	924	151	101	45	106	0	0	0	0	61.68	0.00	0.00
Candidatus_Giovannonibacteria_bacterium_RIFCSPLOWO2_02_44_8	NA	NA	NA	NA	NA	NA	NA	NA	NA	NA	k__Bacteria (UID203)	5449	104	58	33	71	0	0	0	0	59.56	0.00	0.00
Candidatus_Giovannonibacteria_bacterium_RIFCSPLOWO2_02_FULL_43_11b	NA	NA	NA	NA	NA	NA	NA	NA	NA	NA	k__Bacteria (UID203)	5449	104	58	17	86	1	0	0	0	75.00	1.72	0.00
Candidatus_Giovannonibacteria_bacterium_RIFCSPLOWO2_02_FULL_43_37	NA	NA	NA	NA	NA	NA	NA	NA	NA	NA	k__Bacteria (UID203)	5449	104	58	19	82	3	0	0	0	70.98	3.45	0.00
Candidatus_Giovannonibacteria_bacterium_RIFCSPLOWO2_02_FULL_43_54	NA	NA	NA	NA	NA	NA	NA	NA	NA	NA	k__Bacteria (UID203)	5449	104	58	16	88	0	0	0	0	74.43	0.00	0.00
Candidatus_Giovannonibacteria_bacterium_RIFCSPLOWO2_02_FULL_45_14	NA	NA	NA	NA	NA	NA	NA	NA	NA	NA	k__Bacteria (UID203)	5449	104	58	18	86	0	0	0	0	70.98	0.00	0.00
Candidatus_Giovannonibacteria_bacterium_RIFCSPLOWO2_02_FULL_45_28	NA	NA	NA	NA	NA	NA	NA	NA	NA	NA	k__Bacteria (UID203)	5449	104	58	15	89	0	0	0	0	77.01	0.00	0.00
Candidatus_Giovannonibacteria_bacterium_RIFCSPLOWO2_12_43_8	NA	NA	NA	NA	NA	NA	NA	NA	NA	NA	k__Bacteria (UID203)	5449	104	58	34	70	0	0	0	0	57.11	0.00	0.00
Candidatus_Giovannonibacteria_bacterium_RIFCSPLOWO2_12_FULL_43_11c	NA	NA	NA	NA	NA	NA	NA	NA	NA	NA	k__Bacteria (UID203)	5449	104	58	16	88	0	0	0	0	74.43	0.00	0.00
Candidatus_Giovannonibacteria_bacterium_RIFCSPLOWO2_12_FULL_43_26	NA	NA	NA	NA	NA	NA	NA	NA	NA	NA	k__Bacteria (UID203)	5449	104	58	17	86	1	0	0	0	74.43	0.86	0.00
Candidatus_Giovannonibacteria_bacterium_RIFCSPLOWO2_12_FULL_44_15	NA	NA	NA	NA	NA	NA	NA	NA	NA	NA	k__Bacteria (UID203)	5449	104	58	15	89	0	0	0	0	76.15	0.00	0.00
Candidatus_Giovannonibacteria_bacterium_RIFCSPLOWO2_12_FULL_44_25	NA	NA	NA	NA	NA	NA	NA	NA	NA	NA	k__Bacteria (UID203)	5449	104	58	19	85	0	0	0	0	70.11	0.00	0.00
Candidatus_Giovannonibacteria_bacterium_RIFCSPLOWO2_12_FULL_44_32	NA	NA	NA	NA	NA	NA	NA	NA	NA	NA	k__Bacteria (UID203)	5449	104	58	18	86	0	0	0	0	72.13	0.00	0.00
Candidatus_Giovannonibacteria_bacterium_RIFOXYD1_FULL_48_21	NA	NA	NA	NA	NA	NA	NA	NA	NA	NA	k__Bacteria (UID1452)	924	151	101	44	107	0	0	0	0	62.67	0.00	0.00
Candidatus_Glassbacteria_bacterium_GWA2_58_10	NA	NA	NA	NA	NA	NA	NA	NA	NA	NA	k__Bacteria (UID2495)	2993	147	91	40	107	0	0	0	0	65.51	0.00	0.00
Candidatus_Glassbacteria_bacterium_RIFCSPLOWO2_12_FULL_58_11	NA	NA	NA	NA	NA	NA	NA	NA	NA	NA	k__Bacteria (UID2495)	2993	147	91	5	142	0	0	0	0	94.51	0.00	0.00
Candidatus_Gottesmanbacteria_bacterium_RBG_16_37_8	NA	NA	NA	NA	NA	NA	NA	NA	NA	NA	k__Bacteria (UID1452)	924	151	101	46	103	2	0	0	0	60.02	1.98	0.00
Candidatus_Gottesmanbacteria_bacterium_RBG_16_52_11	NA	NA	NA	NA	NA	NA	NA	NA	NA	NA	k__Bacteria (UID1452)	924	151	101	47	104	0	0	0	0	58.58	0.00	0.00
Candidatus_Gottesmanbacteria_bacterium_RIFCSPHIGHO2_01_FULL_39_10	NA	NA	NA	NA	NA	NA	NA	NA	NA	NA	k__Bacteria (UID1452)	924	151	101	33	105	13	0	0	0	71.29	9.60	0.00
Candidatus_Gottesmanbacteria_bacterium_RIFCSPHIGHO2_01_FULL_40_15	NA	NA	NA	NA	NA	NA	NA	NA	NA	NA	k__Bacteria (UID1452)	924	151	101	39	112	0	0	0	0	65.35	0.00	0.00
Candidatus_Gottesmanbacteria_bacterium_RIFCSPHIGHO2_01_FULL_42_12	NA	NA	NA	NA	NA	NA	NA	NA	NA	NA	k__Bacteria (UID1452)	924	151	101	57	91	3	0	0	0	52.06	2.97	0.00
Candidatus_Gottesmanbacteria_bacterium_RIFCSPHIGHO2_01_FULL_43_15	NA	NA	NA	NA	NA	NA	NA	NA	NA	NA	k__Bacteria (UID1452)	924	151	101	43	108	0	0	0	0	61.06	0.00	0.00
Candidatus_Gottesmanbacteria_bacterium_RIFCSPHIGHO2_01_FULL_46_14	NA	NA	NA	NA	NA	NA	NA	NA	NA	NA	k__Bacteria (UID1452)	924	151	101	50	99	2	0	0	0	57.50	1.32	0.00
Candidatus_Gottesmanbacteria_bacterium_RIFCSPHIGHO2_02_FULL_39_11	NA	NA	NA	NA	NA	NA	NA	NA	NA	NA	k__Bacteria (UID1452)	924	151	101	36	114	1	0	0	0	68.37	0.99	0.00
Candidatus_Gottesmanbacteria_bacterium_RIFCSPHIGHO2_02_FULL_39_14	NA	NA	NA	NA	NA	NA	NA	NA	NA	NA	k__Bacteria (UID1452)	924	151	101	46	104	1	0	0	0	60.40	0.99	0.00
Candidatus_Gottesmanbacteria_bacterium_RIFCSPHIGHO2_02_FULL_40_13	NA	NA	NA	NA	NA	NA	NA	NA	NA	NA	k__Bacteria (UID1452)	924	151	101	43	105	3	0	0	0	63.44	2.48	0.00
Candidatus_Gottesmanbacteria_bacterium_RIFCSPHIGHO2_02_FULL_40_24	NA	NA	NA	NA	NA	NA	NA	NA	NA	NA	k__Bacteria (UID1452)	924	151	101	40	111	0	0	0	0	64.36	0.00	0.00
Candidatus_Gottesmanbacteria_bacterium_RIFCSPHIGHO2_12_FULL_40_13	NA	NA	NA	NA	NA	NA	NA	NA	NA	NA	k__Bacteria (UID1452)	924	151	101	42	109	0	0	0	0	62.87	0.00	0.00
Candidatus_Gottesmanbacteria_bacterium_RIFCSPHIGHO2_12_FULL_43_26	NA	NA	NA	NA	NA	NA	NA	NA	NA	NA	k__Bacteria (UID1452)	924	151	101	41	110	0	0	0	0	63.04	0.00	0.00
Candidatus_Gottesmanbacteria_bacterium_RIFCSPLOWO2_01_FULL_40_10	NA	NA	NA	NA	NA	NA	NA	NA	NA	NA	k__Bacteria (UID1452)	924	151	101	42	109	0	0	0	0	62.38	0.00	0.00
Candidatus_Gottesmanbacteria_bacterium_RIFCSPLOWO2_01_FULL_42_10	NA	NA	NA	NA	NA	NA	NA	NA	NA	NA	k__Bacteria (UID1452)	924	151	101	64	87	0	0	0	0	50.08	0.00	0.00
Candidatus_Gottesmanbacteria_bacterium_RIFCSPLOWO2_01_FULL_42_22	NA	NA	NA	NA	NA	NA	NA	NA	NA	NA	k__Bacteria (UID1452)	924	151	101	34	117	0	0	0	0	68.98	0.00	0.00
Candidatus_Gottesmanbacteria_bacterium_RIFCSPLOWO2_01_FULL_43_11b	NA	NA	NA	NA	NA	NA	NA	NA	NA	NA	k__Bacteria (UID1452)	924	151	101	42	109	0	0	0	0	62.38	0.00	0.00
Candidatus_Gottesmanbacteria_bacterium_RIFCSPLOWO2_01_FULL_48_11	NA	NA	NA	NA	NA	NA	NA	NA	NA	NA	k__Bacteria (UID1452)	924	151	101	54	91	6	0	0	0	55.64	3.19	0.00
Candidatus_Gottesmanbacteria_bacterium_RIFCSPLOWO2_01_FULL_49_10	NA	NA	NA	NA	NA	NA	NA	NA	NA	NA	k__Bacteria (UID1452)	924	151	101	56	95	0	0	0	0	54.46	0.00	0.00
Candidatus_Gottesmanbacteria_bacterium_RIFCSPLOWO2_02_FULL_38_8	NA	NA	NA	NA	NA	NA	NA	NA	NA	NA	k__Bacteria (UID1452)	924	151	101	58	92	1	0	0	0	52.24	0.09	100.00
Candidatus_Gottesmanbacteria_bacterium_RIFCSPLOWO2_02_FULL_40_10	NA	NA	NA	NA	NA	NA	NA	NA	NA	NA	k__Bacteria (UID1452)	924	151	101	43	108	0	0	0	0	61.39	0.00	0.00
Candidatus_Gottesmanbacteria_bacterium_RIFCSPLOWO2_02_FULL_42_29	NA	NA	NA	NA	NA	NA	NA	NA	NA	NA	k__Bacteria (UID1452)	924	151	101	36	115	0	0	0	0	67.00	0.00	0.00
Candidatus_Gottesmanbacteria_bacterium_RIFCSPLOWO2_12_FULL_42_10	NA	NA	NA	NA	NA	NA	NA	NA	NA	NA	k__Bacteria (UID1452)	924	151	101	39	112	0	0	0	0	66.17	0.00	0.00
Candidatus_Gottesmanbacteria_bacterium_RIFOXYB1_FULL_47_11	NA	NA	NA	NA	NA	NA	NA	NA	NA	NA	k__Bacteria (UID1452)	924	151	101	52	99	0	0	0	0	59.92	0.00	0.00
Candidatus_Handelsmanbacteria_bacterium_RIFCSPLOWO2_12_FULL_64_10	NA	NA	NA	NA	NA	NA	NA	NA	NA	NA	k__Bacteria (UID2495)	2993	147	91	16	105	26	0	0	0	90.57	17.24	3.85
Candidatus_Harrisonbacteria_bacterium_RIFCSPHIGHO2_01_FULL_44_13	NA	NA	NA	NA	NA	NA	NA	NA	NA	NA	k__Bacteria (UID2495)	2993	143	89	41	102	0	0	0	0	64.54	0.00	0.00
Candidatus_Harrisonbacteria_bacterium_RIFCSPHIGHO2_02_FULL_40_20	NA	NA	NA	NA	NA	NA	NA	NA	NA	NA	k__Bacteria (UID2495)	2993	143	89	34	109	0	0	0	0	68.87	0.00	0.00
Candidatus_Harrisonbacteria_bacterium_RIFCSPHIGHO2_02_FULL_42_16	NA	NA	NA	NA	NA	NA	NA	NA	NA	NA	k__Bacteria (UID2495)	2993	143	89	42	101	0	0	0	0	62.67	0.00	0.00
Candidatus_Harrisonbacteria_bacterium_RIFCSPHIGHO2_12_FULL_48_16	NA	NA	NA	NA	NA	NA	NA	NA	NA	NA	k__Bacteria (UID2495)	2993	143	89	44	99	0	0	0	0	60.75	0.00	0.00
Candidatus_Harrisonbacteria_bacterium_RIFCSPLOWO2_01_FULL_40_28	NA	NA	NA	NA	NA	NA	NA	NA	NA	NA	k__Bacteria (UID1452)	924	151	101	49	102	0	0	0	0	58.62	0.00	0.00
Candidatus_Harrisonbacteria_bacterium_RIFCSPLOWO2_01_FULL_44_18	NA	NA	NA	NA	NA	NA	NA	NA	NA	NA	k__Bacteria (UID2495)	2993	143	89	28	114	1	0	0	0	74.36	0.10	0.00
Candidatus_Harrisonbacteria_bacterium_RIFCSPLOWO2_02_FULL_41_11	NA	NA	NA	NA	NA	NA	NA	NA	NA	NA	k__Bacteria (UID1453)	901	171	117	67	101	3	0	0	0	52.44	2.56	0.00
Candidatus_Harrisonbacteria_bacterium_RIFCSPLOWO2_02_FULL_41_13b	NA	NA	NA	NA	NA	NA	NA	NA	NA	NA	k__Bacteria (UID203)	5449	104	58	13	76	15	0	0	0	80.30	8.46	0.00
Candidatus_Harrisonbacteria_bacterium_RIFCSPLOWO2_02_FULL_45_10c	NA	NA	NA	NA	NA	NA	NA	NA	NA	NA	k__Bacteria (UID2495)	2993	143	89	37	105	1	0	0	0	66.40	1.12	0.00
Candidatus_Harrisonbacteria_bacterium_RIFOXYD1_FULL_40_9	NA	NA	NA	NA	NA	NA	NA	NA	NA	NA	k__Bacteria (UID203)	5449	104	58	19	83	2	0	0	0	74.44	0.31	50.00
Candidatus_Jacksonbacteria_bacterium_RIFCSPHIGHO2_02_FULL_43_10	NA	NA	NA	NA	NA	NA	NA	NA	NA	NA	k__Bacteria (UID1452)	924	151	101	33	118	0	0	0	0	70.79	0.00	0.00
Candidatus_Jacksonbacteria_bacterium_RIFCSPHIGHO2_02_FULL_44_25	NA	NA	NA	NA	NA	NA	NA	NA	NA	NA	k__Bacteria (UID1452)	924	160	109	42	118	0	0	0	0	63.30	0.00	0.00
Candidatus_Jacksonbacteria_bacterium_RIFCSPHIGHO2_12_FULL_44_12	NA	NA	NA	NA	NA	NA	NA	NA	NA	NA	k__Bacteria (UID1452)	924	160	109	52	108	0	0	0	0	58.99	0.00	0.00
Candidatus_Jacksonbacteria_bacterium_RIFCSPLOWO2_01_FULL_44_13	NA	NA	NA	NA	NA	NA	NA	NA	NA	NA	k__Bacteria (UID1452)	924	151	101	27	123	1	0	0	0	77.56	0.99	0.00
Candidatus_Jacksonbacteria_bacterium_RIFCSPLOWO2_02_FULL_44_20	NA	NA	NA	NA	NA	NA	NA	NA	NA	NA	k__Bacteria (UID1452)	924	151	101	32	119	0	0	0	0	71.29	0.00	0.00
Candidatus_Jacksonbacteria_bacterium_RIFCSPLOWO2_12_FULL_44_15b	NA	NA	NA	NA	NA	NA	NA	NA	NA	NA	k__Bacteria (UID1452)	924	160	109	40	120	0	0	0	0	65.69	0.00	0.00
Candidatus_Jacksonbacteria_bacterium_RIFOXYA2_FULL_43_12	NA	NA	NA	NA	NA	NA	NA	NA	NA	NA	k__Bacteria (UID1452)	924	160	109	43	116	1	0	0	0	64.37	0.92	0.00
Candidatus_Jacksonbacteria_bacterium_RIFOXYA2_FULL_44_7	NA	NA	NA	NA	NA	NA	NA	NA	NA	NA	k__Bacteria (UID1452)	924	151	101	64	87	0	0	0	0	51.24	0.00	0.00
Candidatus_Jacksonbacteria_bacterium_RIFOXYB2_FULL_44_15	NA	NA	NA	NA	NA	NA	NA	NA	NA	NA	k__Bacteria (UID1452)	924	160	109	43	116	1	0	0	0	63.46	0.92	0.00
Candidatus_Jacksonbacteria_bacterium_RIFOXYC2_FULL_44_29	NA	NA	NA	NA	NA	NA	NA	NA	NA	NA	k__Bacteria (UID1452)	924	160	109	42	116	2	0	0	0	64.37	1.83	0.00
Candidatus_Jacksonbacteria_bacterium_RIFOXYD2_FULL_43_21	NA	NA	NA	NA	NA	NA	NA	NA	NA	NA	k__Bacteria (UID1452)	924	160	109	38	120	2	0	0	0	66.67	1.83	0.00
Candidatus_Jorgensenbacteria_bacterium_GWA1_49_17	NA	NA	NA	NA	NA	NA	NA	NA	NA	NA	k__Bacteria (UID1452)	924	151	101	55	96	0	0	0	0	52.11	0.00	0.00
Candidatus_Jorgensenbacteria_bacterium_GWA1_54_12	NA	NA	NA	NA	NA	NA	NA	NA	NA	NA	k__Bacteria (UID1452)	924	151	101	51	100	0	0	0	0	56.06	0.00	0.00
Candidatus_Jorgensenbacteria_bacterium_RIFCSPHIGHO2_02_FULL_45_20	NA	NA	NA	NA	NA	NA	NA	NA	NA	NA	k__Bacteria (UID2495)	2993	143	89	25	118	0	0	0	0	75.59	0.00	0.00
Candidatus_Jorgensenbacteria_bacterium_RIFCSPLOWO2_01_FULL_45_25b	NA	NA	NA	NA	NA	NA	NA	NA	NA	NA	k__Bacteria (UID2495)	2993	143	89	27	115	1	0	0	0	73.34	1.12	0.00
Candidatus_Jorgensenbacteria_bacterium_RIFCSPLOWO2_02_FULL_45_12	NA	NA	NA	NA	NA	NA	NA	NA	NA	NA	k__Bacteria (UID2495)	2993	143	89	29	114	0	0	0	0	72.78	0.00	0.00
Candidatus_Jorgensenbacteria_bacterium_RIFCSPLOWO2_12_FULL_42_11	NA	NA	NA	NA	NA	NA	NA	NA	NA	NA	k__Bacteria (UID2495)	2993	143	89	38	104	1	0	0	0	63.79	1.12	0.00
Candidatus_Kaiserbacteria_bacterium_RIFCSPHIGHO2_01_FULL_46_22	NA	NA	NA	NA	NA	NA	NA	NA	NA	NA	k__Bacteria (UID1453)	901	171	117	57	110	4	0	0	0	56.90	0.68	0.00
Candidatus_Kaiserbacteria_bacterium_RIFCSPHIGHO2_01_FULL_50_13	NA	NA	NA	NA	NA	NA	NA	NA	NA	NA	k__Bacteria (UID1453)	901	171	117	45	123	3	0	0	0	65.78	1.42	0.00
Candidatus_Kaiserbacteria_bacterium_RIFCSPHIGHO2_01_FULL_51_33	NA	NA	NA	NA	NA	NA	NA	NA	NA	NA	k__Bacteria (UID1452)	924	161	108	52	107	2	0	0	0	57.99	1.85	0.00
Candidatus_Kaiserbacteria_bacterium_RIFCSPHIGHO2_01_FULL_53_29	NA	NA	NA	NA	NA	NA	NA	NA	NA	NA	k__Bacteria (UID1453)	901	171	117	37	128	6	0	0	0	71.34	3.85	0.00
Candidatus_Kaiserbacteria_bacterium_RIFCSPHIGHO2_01_FULL_53_31	NA	NA	NA	NA	NA	NA	NA	NA	NA	NA	k__Bacteria (UID203)	5449	104	58	16	88	0	0	0	0	75.29	0.00	0.00
Candidatus_Kaiserbacteria_bacterium_RIFCSPHIGHO2_01_FULL_54_36	NA	NA	NA	NA	NA	NA	NA	NA	NA	NA	k__Bacteria (UID1453)	901	171	117	41	129	1	0	0	0	67.92	0.85	0.00
Candidatus_Kaiserbacteria_bacterium_RIFCSPHIGHO2_01_FULL_54_36b	NA	NA	NA	NA	NA	NA	NA	NA	NA	NA	k__Bacteria (UID203)	5449	104	58	16	64	24	0	0	0	76.85	22.41	4.17
Candidatus_Kaiserbacteria_bacterium_RIFCSPHIGHO2_01_FULL_55_17	NA	NA	NA	NA	NA	NA	NA	NA	NA	NA	k__Bacteria (UID1453)	901	171	117	57	97	16	1	0	0	55.53	11.97	31.58
Candidatus_Kaiserbacteria_bacterium_RIFCSPHIGHO2_01_FULL_55_37	NA	NA	NA	NA	NA	NA	NA	NA	NA	NA	k__Bacteria (UID1453)	901	171	117	58	113	0	0	0	0	57.26	0.00	0.00
Candidatus_Kaiserbacteria_bacterium_RIFCSPHIGHO2_01_FULL_55_79	NA	NA	NA	NA	NA	NA	NA	NA	NA	NA	k__Bacteria (UID1453)	901	171	117	53	118	0	0	0	0	58.95	0.00	0.00
Candidatus_Kaiserbacteria_bacterium_RIFCSPHIGHO2_01_FULL_56_24	NA	NA	NA	NA	NA	NA	NA	NA	NA	NA	k__Bacteria (UID2495)	2993	143	89	25	99	18	1	0	0	74.53	10.11	0.00
Candidatus_Kaiserbacteria_bacterium_RIFCSPHIGHO2_01_FULL_58_22	NA	NA	NA	NA	NA	NA	NA	NA	NA	NA	k__Bacteria (UID1453)	901	171	117	52	116	3	0	0	0	59.80	1.79	33.33
Candidatus_Kaiserbacteria_bacterium_RIFCSPHIGHO2_02_FULL_49_16	NA	NA	NA	NA	NA	NA	NA	NA	NA	NA	k__Bacteria (UID1453)	901	171	117	47	123	1	0	0	0	63.93	0.85	0.00
Candidatus_Kaiserbacteria_bacterium_RIFCSPHIGHO2_02_FULL_49_34	NA	NA	NA	NA	NA	NA	NA	NA	NA	NA	k__Bacteria (UID203)	5449	104	58	11	93	0	0	0	0	85.48	0.00	0.00
Candidatus_Kaiserbacteria_bacterium_RIFCSPHIGHO2_02_FULL_50_50	NA	NA	NA	NA	NA	NA	NA	NA	NA	NA	k__Bacteria (UID203)	5449	104	58	18	85	1	0	0	0	81.24	0.16	100.00
Candidatus_Kaiserbacteria_bacterium_RIFCSPHIGHO2_02_FULL_50_9	NA	NA	NA	NA	NA	NA	NA	NA	NA	NA	k__Bacteria (UID203)	5449	104	58	24	79	1	0	0	0	67.92	1.72	0.00
Candidatus_Kaiserbacteria_bacterium_RIFCSPHIGHO2_02_FULL_54_11b	NA	NA	NA	NA	NA	NA	NA	NA	NA	NA	k__Bacteria (UID1453)	901	171	117	62	108	1	0	0	0	54.94	0.85	0.00
Candidatus_Kaiserbacteria_bacterium_RIFCSPHIGHO2_02_FULL_54_22	NA	NA	NA	NA	NA	NA	NA	NA	NA	NA	k__Bacteria (UID203)	5449	104	58	18	86	0	0	0	0	72.99	0.00	0.00
Candidatus_Kaiserbacteria_bacterium_RIFCSPHIGHO2_02_FULL_55_17	NA	NA	NA	NA	NA	NA	NA	NA	NA	NA	k__Bacteria (UID203)	5449	104	58	21	80	3	0	0	0	66.67	5.17	66.67
Candidatus_Kaiserbacteria_bacterium_RIFCSPHIGHO2_02_FULL_55_20	NA	NA	NA	NA	NA	NA	NA	NA	NA	NA	k__Bacteria (UID203)	5449	104	58	19	83	2	0	0	0	71.55	3.45	0.00
Candidatus_Kaiserbacteria_bacterium_RIFCSPHIGHO2_02_FULL_55_25	NA	NA	NA	NA	NA	NA	NA	NA	NA	NA	k__Bacteria (UID1453)	901	171	117	43	125	3	0	0	0	66.64	0.51	100.00
Candidatus_Kaiserbacteria_bacterium_RIFCSPHIGHO2_02_FULL_56_30	NA	NA	NA	NA	NA	NA	NA	NA	NA	NA	k__Bacteria (UID1452)	924	151	101	64	86	1	0	0	0	47.52	0.99	100.00
Candidatus_Kaiserbacteria_bacterium_RIFCSPHIGHO2_02_FULL_59_21	NA	NA	NA	NA	NA	NA	NA	NA	NA	NA	k__Bacteria (UID1453)	901	171	117	52	116	3	0	0	0	58.95	2.56	33.33
Candidatus_Kaiserbacteria_bacterium_RIFCSPHIGHO2_12_45_16	NA	NA	NA	NA	NA	NA	NA	NA	NA	NA	k__Bacteria (UID1453)	901	171	117	66	101	4	0	0	0	52.39	2.66	0.00
Candidatus_Kaiserbacteria_bacterium_RIFCSPHIGHO2_12_FULL_53_13	NA	NA	NA	NA	NA	NA	NA	NA	NA	NA	k__Bacteria (UID1453)	901	171	117	48	122	1	0	0	0	62.22	0.85	100.00
Candidatus_Kaiserbacteria_bacterium_RIFCSPHIGHO2_12_FULL_54_16	NA	NA	NA	NA	NA	NA	NA	NA	NA	NA	k__Bacteria (UID203)	5449	104	58	16	88	0	0	0	0	75.29	0.00	0.00
Candidatus_Kaiserbacteria_bacterium_RIFCSPHIGHO2_12_FULL_55_13	NA	NA	NA	NA	NA	NA	NA	NA	NA	NA	k__Bacteria (UID1453)	901	171	117	44	126	1	0	0	0	66.21	0.09	100.00
Candidatus_Kaiserbacteria_bacterium_RIFCSPHIGHO2_12_FULL_56_13	NA	NA	NA	NA	NA	NA	NA	NA	NA	NA	k__Bacteria (UID1452)	924	151	101	55	96	0	0	0	0	53.45	0.00	0.00
Candidatus_Kaiserbacteria_bacterium_RIFCSPLOWO2_01_FULL_45_25	NA	NA	NA	NA	NA	NA	NA	NA	NA	NA	k__Bacteria (UID1452)	924	151	101	42	108	1	0	0	0	63.66	0.99	0.00
Candidatus_Kaiserbacteria_bacterium_RIFCSPLOWO2_01_FULL_50_24	NA	NA	NA	NA	NA	NA	NA	NA	NA	NA	k__Bacteria (UID1453)	901	171	117	46	123	2	0	0	0	64.93	0.57	0.00
Candidatus_Kaiserbacteria_bacterium_RIFCSPLOWO2_01_FULL_51_21	NA	NA	NA	NA	NA	NA	NA	NA	NA	NA	k__Bacteria (UID2495)	2993	143	89	44	99	0	0	0	0	66.48	0.00	0.00
Candidatus_Kaiserbacteria_bacterium_RIFCSPLOWO2_01_FULL_52_12b	NA	NA	NA	NA	NA	NA	NA	NA	NA	NA	k__Bacteria (UID203)	5449	104	58	31	71	2	0	0	0	55.15	3.45	0.00
Candidatus_Kaiserbacteria_bacterium_RIFCSPLOWO2_01_FULL_52_36	NA	NA	NA	NA	NA	NA	NA	NA	NA	NA	k__Bacteria (UID1453)	901	171	117	66	105	0	0	0	0	49.91	0.00	0.00
Candidatus_Kaiserbacteria_bacterium_RIFCSPLOWO2_01_FULL_54_13	NA	NA	NA	NA	NA	NA	NA	NA	NA	NA	k__Bacteria (UID203)	5449	104	58	19	85	0	0	0	0	70.11	0.00	0.00
Candidatus_Kaiserbacteria_bacterium_RIFCSPLOWO2_01_FULL_54_22	NA	NA	NA	NA	NA	NA	NA	NA	NA	NA	k__Bacteria (UID1453)	901	171	117	46	124	1	0	0	0	65.78	0.85	0.00
Candidatus_Kaiserbacteria_bacterium_RIFCSPLOWO2_01_FULL_54_24	NA	NA	NA	NA	NA	NA	NA	NA	NA	NA	k__Bacteria (UID1453)	901	171	117	56	105	10	0	0	0	57.95	3.64	80.00
Candidatus_Kaiserbacteria_bacterium_RIFCSPLOWO2_01_FULL_55_19	NA	NA	NA	NA	NA	NA	NA	NA	NA	NA	k__Bacteria (UID203)	5449	104	58	28	73	3	0	0	0	57.76	0.47	100.00
Candidatus_Kaiserbacteria_bacterium_RIFCSPLOWO2_01_FULL_55_25	NA	NA	NA	NA	NA	NA	NA	NA	NA	NA	k__Bacteria (UID1453)	901	171	117	45	123	3	0	0	0	65.36	0.85	0.00
Candidatus_Kaiserbacteria_bacterium_RIFCSPLOWO2_02_FULL_45_11b	NA	NA	NA	NA	NA	NA	NA	NA	NA	NA	k__Bacteria (UID1453)	901	171	117	54	116	1	0	0	0	59.99	0.85	0.00
Candidatus_Kaiserbacteria_bacterium_RIFCSPLOWO2_02_FULL_51_13	NA	NA	NA	NA	NA	NA	NA	NA	NA	NA	k__Bacteria (UID1453)	901	171	117	45	123	3	0	0	0	65.78	1.42	0.00
Candidatus_Kaiserbacteria_bacterium_RIFCSPLOWO2_02_FULL_54_13	NA	NA	NA	NA	NA	NA	NA	NA	NA	NA	k__Bacteria (UID203)	5449	104	58	16	87	1	0	0	0	75.29	0.16	0.00
Candidatus_Kaiserbacteria_bacterium_RIFCSPLOWO2_02_FULL_55_12	NA	NA	NA	NA	NA	NA	NA	NA	NA	NA	k__Bacteria (UID203)	5449	104	58	26	76	2	0	0	0	61.49	3.45	0.00
Candidatus_Kaiserbacteria_bacterium_RIFCSPLOWO2_02_FULL_56_11	NA	NA	NA	NA	NA	NA	NA	NA	NA	NA	k__Bacteria (UID1452)	924	151	101	67	84	0	0	0	0	45.36	0.00	0.00
Candidatus_Kaiserbacteria_bacterium_RIFCSPLOWO2_02_FULL_59_19	NA	NA	NA	NA	NA	NA	NA	NA	NA	NA	k__Bacteria (UID1453)	901	171	117	50	119	2	0	0	0	59.80	1.71	0.00
Candidatus_Kaiserbacteria_bacterium_RIFCSPLOWO2_12_FULL_45_26	NA	NA	NA	NA	NA	NA	NA	NA	NA	NA	k__Bacteria (UID1453)	901	171	117	53	117	1	0	0	0	60.09	0.85	0.00
Candidatus_Kaiserbacteria_bacterium_RIFCSPLOWO2_12_FULL_50_10	NA	NA	NA	NA	NA	NA	NA	NA	NA	NA	k__Bacteria (UID203)	5449	104	58	15	88	1	0	0	0	82.45	0.16	100.00
Candidatus_Kaiserbacteria_bacterium_RIFCSPLOWO2_12_FULL_50_28	NA	NA	NA	NA	NA	NA	NA	NA	NA	NA	k__Bacteria (UID203)	5449	104	58	35	69	0	0	0	0	50.00	0.00	0.00
Candidatus_Kaiserbacteria_bacterium_RIFCSPLOWO2_12_FULL_53_8	NA	NA	NA	NA	NA	NA	NA	NA	NA	NA	k__Bacteria (UID1453)	901	171	117	70	95	4	1	1	0	50.26	6.32	0.00
Candidatus_Kaiserbacteria_bacterium_RIFOXYB1_FULL_46_14	NA	NA	NA	NA	NA	NA	NA	NA	NA	NA	k__Bacteria (UID1453)	901	171	117	50	121	0	0	0	0	63.71	0.00	0.00
Candidatus_Kaiserbacteria_bacterium_RIFOXYD1_FULL_47_14	NA	NA	NA	NA	NA	NA	NA	NA	NA	NA	k__Bacteria (UID203)	5449	104	58	29	75	0	0	0	0	68.55	0.00	0.00
Candidatus_Kerfeldbacteria_bacterium_RIFCSPHIGHO2_02_FULL_42_14	NA	NA	NA	NA	NA	NA	NA	NA	NA	NA	k__Bacteria (UID203)	5449	104	58	7	97	0	0	0	0	87.93	0.00	0.00
Candidatus_Kerfeldbacteria_bacterium_RIFCSPHIGHO2_12_FULL_42_13	NA	NA	NA	NA	NA	NA	NA	NA	NA	NA	k__Bacteria (UID203)	5449	104	58	7	97	0	0	0	0	87.93	0.00	0.00
Candidatus_Kerfeldbacteria_bacterium_RIFCSPHIGHO2_12_FULL_48_17	NA	NA	NA	NA	NA	NA	NA	NA	NA	NA	k__Bacteria (UID1452)	924	151	101	36	113	2	0	0	0	68.32	1.98	0.00
Candidatus_Kerfeldbacteria_bacterium_RIFCSPLOWO2_01_FULL_48_11	NA	NA	NA	NA	NA	NA	NA	NA	NA	NA	k__Bacteria (UID1452)	924	160	109	35	125	0	0	0	0	69.42	0.00	0.00
Candidatus_Kerfeldbacteria_bacterium_RIFCSPLOWO2_02_FULL_42_19	NA	NA	NA	NA	NA	NA	NA	NA	NA	NA	k__Bacteria (UID203)	5449	104	58	7	97	0	0	0	0	87.93	0.00	0.00
Candidatus_Kerfeldbacteria_bacterium_RIFCSPLOWO2_12_FULL_43_9	NA	NA	NA	NA	NA	NA	NA	NA	NA	NA	k__Bacteria (UID203)	5449	104	58	8	96	0	0	0	0	87.77	0.00	0.00
Candidatus_Kerfeldbacteria_bacterium_RIFOXYA2_FULL_38_24	NA	NA	NA	NA	NA	NA	NA	NA	NA	NA	k__Bacteria (UID1452)	924	151	101	29	119	3	0	0	0	75.25	2.97	0.00
Candidatus_Kerfeldbacteria_bacterium_RIFOXYB2_FULL_38_14	NA	NA	NA	NA	NA	NA	NA	NA	NA	NA	k__Bacteria (UID1452)	924	151	101	28	119	4	0	0	0	76.24	3.96	0.00
Candidatus_Kerfeldbacteria_bacterium_RIFOXYC2_FULL_38_9	NA	NA	NA	NA	NA	NA	NA	NA	NA	NA	k__Bacteria (UID2495)	2993	143	89	34	107	2	0	0	0	75.27	1.19	0.00
Candidatus_Komeilibacteria_bacterium_RIFCSPHIGHO2_01_FULL_52_14	NA	NA	NA	NA	NA	NA	NA	NA	NA	NA	k__Bacteria (UID1452)	924	151	101	54	97	0	0	0	0	61.06	0.00	0.00
Candidatus_Komeilibacteria_bacterium_RIFCSPLOWO2_01_FULL_52_15	NA	NA	NA	NA	NA	NA	NA	NA	NA	NA	k__Bacteria (UID1452)	924	151	101	58	93	0	0	0	0	56.27	0.00	0.00
Candidatus_Komeilibacteria_bacterium_RIFCSPLOWO2_02_FULL_48_11	NA	NA	NA	NA	NA	NA	NA	NA	NA	NA	k__Bacteria (UID1452)	924	151	101	43	106	2	0	0	0	66.01	1.98	0.00
Candidatus_Komeilibacteria_bacterium_RIFOXYA2_FULL_45_9	NA	NA	NA	NA	NA	NA	NA	NA	NA	NA	k__Bacteria (UID1452)	924	151	101	33	118	0	0	0	0	71.78	0.00	0.00
Candidatus_Komeilibacteria_bacterium_RIFOXYC1_FULL_37_11	NA	NA	NA	NA	NA	NA	NA	NA	NA	NA	k__Bacteria (UID1452)	924	151	101	31	120	0	0	0	0	72.44	0.00	0.00
Candidatus_Komeilibacteria_bacterium_RIFOXYC2_FULL_45_12	NA	NA	NA	NA	NA	NA	NA	NA	NA	NA	k__Bacteria (UID1452)	924	151	101	35	116	0	0	0	0	69.47	0.00	0.00
Candidatus_Komeilibacteria_bacterium_RIFOXYD1_FULL_37_29	NA	NA	NA	NA	NA	NA	NA	NA	NA	NA	k__Bacteria (UID1452)	924	151	101	30	121	0	0	0	0	73.43	0.00	0.00
Candidatus_Kuenenbacteria_bacterium_RBG_16_41_7	NA	NA	NA	NA	NA	NA	NA	NA	NA	NA	k__Bacteria (UID1452)	924	151	101	58	92	1	0	0	0	51.78	0.50	0.00
Candidatus_Kuenenbacteria_bacterium_RIFCSPHIGHO2_02_FULL_39_13	NA	NA	NA	NA	NA	NA	NA	NA	NA	NA	k__Bacteria (UID1452)	924	151	101	44	107	0	0	0	0	61.80	0.00	0.00
Candidatus_Kuenenbacteria_bacterium_RIFCSPHIGHO2_12_FULL_42_14	NA	NA	NA	NA	NA	NA	NA	NA	NA	NA	k__Bacteria (UID1452)	924	151	101	46	105	0	0	0	0	60.15	0.00	0.00
Candidatus_Kuenenbacteria_bacterium_RIFCSPLOWO2_02_FULL_42_16	NA	NA	NA	NA	NA	NA	NA	NA	NA	NA	k__Bacteria (UID1452)	924	151	101	46	105	0	0	0	0	59.41	0.00	0.00
Candidatus_Kuenenbacteria_bacterium_RIFCSPLOWO2_12_FULL_42_13	NA	NA	NA	NA	NA	NA	NA	NA	NA	NA	k__Bacteria (UID1452)	924	151	101	50	101	0	0	0	0	58.61	0.00	0.00
Candidatus_Lambdaproteobacteria_bacterium_RIFOXYC1_FULL_56_13	NA	NA	NA	NA	NA	NA	NA	NA	NA	NA	k__Bacteria (UID3187)	2258	190	119	10	178	1	1	0	0	92.80	1.68	0.00
Candidatus_Lambdaproteobacteria_bacterium_RIFOXYD1_FULL_56_27	NA	NA	NA	NA	NA	NA	NA	NA	NA	NA	k__Bacteria (UID3187)	2258	190	119	10	178	1	1	0	0	92.80	1.68	0.00
Candidatus_Lambdaproteobacteria_bacterium_RIFOXYD2_FULL_50_16	NA	NA	NA	NA	NA	NA	NA	NA	NA	NA	k__Bacteria (UID3187)	2258	190	119	15	173	2	0	0	0	90.99	1.68	0.00
Candidatus_Lambdaproteobacteria_bacterium_RIFOXYD2_FULL_56_26	NA	NA	NA	NA	NA	NA	NA	NA	NA	NA	k__Bacteria (UID3187)	2258	190	119	10	178	1	1	0	0	92.80	1.68	0.00
Candidatus_Levybacteria_bacterium_RBG_16_35_11	NA	NA	NA	NA	NA	NA	NA	NA	NA	NA	k__Bacteria (UID1452)	924	151	101	57	94	0	0	0	0	51.65	0.00	0.00
Candidatus_Levybacteria_bacterium_RIFCSPHIGHO2_01_FULL_36_15	NA	NA	NA	NA	NA	NA	NA	NA	NA	NA	k__Bacteria (UID203)	5449	104	58	17	86	1	0	0	0	73.98	1.72	0.00
Candidatus_Levybacteria_bacterium_RIFCSPHIGHO2_01_FULL_36_15b	NA	NA	NA	NA	NA	NA	NA	NA	NA	NA	k__Bacteria (UID1452)	924	151	101	45	104	2	0	0	0	59.90	1.98	0.00
Candidatus_Levybacteria_bacterium_RIFCSPHIGHO2_01_FULL_37_17	NA	NA	NA	NA	NA	NA	NA	NA	NA	NA	k__Bacteria (UID1452)	924	151	101	44	106	1	0	0	0	60.89	0.99	0.00
Candidatus_Levybacteria_bacterium_RIFCSPHIGHO2_01_FULL_37_33	NA	NA	NA	NA	NA	NA	NA	NA	NA	NA	k__Bacteria (UID1452)	924	151	101	47	104	0	0	0	0	60.40	0.00	0.00
Candidatus_Levybacteria_bacterium_RIFCSPHIGHO2_01_FULL_38_12	NA	NA	NA	NA	NA	NA	NA	NA	NA	NA	k__Bacteria (UID1452)	924	151	101	36	115	0	0	0	0	67.33	0.00	0.00
Candidatus_Levybacteria_bacterium_RIFCSPHIGHO2_01_FULL_38_26	NA	NA	NA	NA	NA	NA	NA	NA	NA	NA	k__Bacteria (UID1452)	924	151	101	36	113	2	0	0	0	67.49	1.19	0.00
Candidatus_Levybacteria_bacterium_RIFCSPHIGHO2_01_FULL_38_96	NA	NA	NA	NA	NA	NA	NA	NA	NA	NA	k__Bacteria (UID1452)	924	151	101	67	84	0	0	0	0	47.08	0.00	0.00
Candidatus_Levybacteria_bacterium_RIFCSPHIGHO2_01_FULL_40_10	NA	NA	NA	NA	NA	NA	NA	NA	NA	NA	k__Bacteria (UID1452)	924	151	101	65	86	0	0	0	0	47.43	0.00	0.00
Candidatus_Levybacteria_bacterium_RIFCSPHIGHO2_01_FULL_40_16	NA	NA	NA	NA	NA	NA	NA	NA	NA	NA	k__Bacteria (UID1452)	924	161	108	41	120	0	0	0	0	65.28	0.00	0.00
Candidatus_Levybacteria_bacterium_RIFCSPHIGHO2_01_FULL_40_58	NA	NA	NA	NA	NA	NA	NA	NA	NA	NA	root (UID1)	5656	56	24	5	51	0	0	0	0	82.87	0.00	0.00
Candidatus_Levybacteria_bacterium_RIFCSPHIGHO2_01_FULL_41_15	NA	NA	NA	NA	NA	NA	NA	NA	NA	NA	k__Bacteria (UID1452)	924	151	101	43	108	0	0	0	0	62.54	0.00	0.00
Candidatus_Levybacteria_bacterium_RIFCSPHIGHO2_02_FULL_37_13	NA	NA	NA	NA	NA	NA	NA	NA	NA	NA	k__Bacteria (UID1452)	924	151	101	44	107	0	0	0	0	61.21	0.00	0.00
Candidatus_Levybacteria_bacterium_RIFCSPHIGHO2_02_FULL_39_36	NA	NA	NA	NA	NA	NA	NA	NA	NA	NA	k__Bacteria (UID1452)	924	151	101	51	99	1	0	0	0	53.96	0.99	100.00
Candidatus_Levybacteria_bacterium_RIFCSPHIGHO2_02_FULL_40_18	NA	NA	NA	NA	NA	NA	NA	NA	NA	NA	root (UID1)	5656	56	24	5	51	0	0	0	0	82.87	0.00	0.00
Candidatus_Levybacteria_bacterium_RIFCSPHIGHO2_02_FULL_40_29	NA	NA	NA	NA	NA	NA	NA	NA	NA	NA	k__Bacteria (UID1452)	924	151	101	48	103	0	0	0	0	57.59	0.00	0.00
Candidatus_Levybacteria_bacterium_RIFCSPHIGHO2_12_FULL_37_9	NA	NA	NA	NA	NA	NA	NA	NA	NA	NA	k__Bacteria (UID2495)	2993	143	89	59	84	0	0	0	0	52.56	0.00	0.00
Candidatus_Levybacteria_bacterium_RIFCSPHIGHO2_12_FULL_38_12	NA	NA	NA	NA	NA	NA	NA	NA	NA	NA	k__Bacteria (UID1452)	924	151	101	33	116	2	0	0	0	69.31	0.99	0.00
Candidatus_Levybacteria_bacterium_RIFCSPHIGHO2_12_FULL_39_39	NA	NA	NA	NA	NA	NA	NA	NA	NA	NA	k__Bacteria (UID1452)	924	151	101	61	90	0	0	0	0	48.51	0.00	0.00
Candidatus_Levybacteria_bacterium_RIFCSPHIGHO2_12_FULL_39_9	NA	NA	NA	NA	NA	NA	NA	NA	NA	NA	k__Bacteria (UID1452)	924	161	108	43	118	0	0	0	0	64.04	0.00	0.00
Candidatus_Levybacteria_bacterium_RIFCSPHIGHO2_12_FULL_40_31	NA	NA	NA	NA	NA	NA	NA	NA	NA	NA	k__Bacteria (UID203)	5449	104	58	18	86	0	0	0	0	73.12	0.00	0.00
Candidatus_Levybacteria_bacterium_RIFCSPHIGHO2_12_FULL_40_44	NA	NA	NA	NA	NA	NA	NA	NA	NA	NA	k__Bacteria (UID1452)	924	151	101	51	100	0	0	0	0	54.62	0.00	0.00
Candidatus_Levybacteria_bacterium_RIFCSPLOWO2_01_FULL_36_10	NA	NA	NA	NA	NA	NA	NA	NA	NA	NA	k__Bacteria (UID203)	5449	104	58	25	75	4	0	0	0	64.34	6.90	0.00
Candidatus_Levybacteria_bacterium_RIFCSPLOWO2_01_FULL_36_13	NA	NA	NA	NA	NA	NA	NA	NA	NA	NA	k__Bacteria (UID1452)	924	151	101	45	96	10	0	0	0	59.90	3.74	20.00
Candidatus_Levybacteria_bacterium_RIFCSPLOWO2_01_FULL_37_20	NA	NA	NA	NA	NA	NA	NA	NA	NA	NA	k__Bacteria (UID1452)	924	151	101	43	108	0	0	0	0	64.36	0.00	0.00
Candidatus_Levybacteria_bacterium_RIFCSPLOWO2_01_FULL_37_26	NA	NA	NA	NA	NA	NA	NA	NA	NA	NA	k__Bacteria (UID1452)	924	151	101	56	94	1	0	0	0	53.87	0.99	100.00
Candidatus_Levybacteria_bacterium_RIFCSPLOWO2_01_FULL_38_120	NA	NA	NA	NA	NA	NA	NA	NA	NA	NA	k__Bacteria (UID1452)	924	151	101	68	83	0	0	0	0	43.62	0.00	0.00
Candidatus_Levybacteria_bacterium_RIFCSPLOWO2_01_FULL_38_13	NA	NA	NA	NA	NA	NA	NA	NA	NA	NA	k__Bacteria (UID1452)	924	151	101	57	94	0	0	0	0	51.65	0.00	0.00
Candidatus_Levybacteria_bacterium_RIFCSPLOWO2_01_FULL_38_21	NA	NA	NA	NA	NA	NA	NA	NA	NA	NA	k__Bacteria (UID1452)	924	151	101	45	106	0	0	0	0	60.56	0.00	0.00
Candidatus_Levybacteria_bacterium_RIFCSPLOWO2_01_FULL_38_23	NA	NA	NA	NA	NA	NA	NA	NA	NA	NA	k__Bacteria (UID1452)	924	151	101	44	106	1	0	0	0	60.89	0.99	0.00
Candidatus_Levybacteria_bacterium_RIFCSPLOWO2_01_FULL_39_10	NA	NA	NA	NA	NA	NA	NA	NA	NA	NA	k__Bacteria (UID1452)	924	151	101	39	112	0	0	0	0	65.51	0.00	0.00
Candidatus_Levybacteria_bacterium_RIFCSPLOWO2_01_FULL_39_24	NA	NA	NA	NA	NA	NA	NA	NA	NA	NA	k__Bacteria (UID1452)	924	161	108	41	120	0	0	0	0	65.28	0.00	0.00
Candidatus_Levybacteria_bacterium_RIFCSPLOWO2_01_FULL_40_64	NA	NA	NA	NA	NA	NA	NA	NA	NA	NA	k__Bacteria (UID203)	5449	104	58	18	86	0	0	0	0	73.12	0.00	0.00
Candidatus_Levybacteria_bacterium_RIFCSPLOWO2_01_FULL_40_96	NA	NA	NA	NA	NA	NA	NA	NA	NA	NA	k__Bacteria (UID1452)	924	151	101	53	98	0	0	0	0	54.70	0.00	0.00
Candidatus_Levybacteria_bacterium_RIFCSPLOWO2_01_FULL_42_15	NA	NA	NA	NA	NA	NA	NA	NA	NA	NA	k__Bacteria (UID1452)	924	151	101	39	111	1	0	0	0	64.85	0.99	0.00
Candidatus_Levybacteria_bacterium_RIFCSPLOWO2_02_FULL_37_11	NA	NA	NA	NA	NA	NA	NA	NA	NA	NA	k__Bacteria (UID1452)	924	151	101	68	83	0	0	0	0	46.26	0.00	0.00
Candidatus_Levybacteria_bacterium_RIFCSPLOWO2_02_FULL_37_18	NA	NA	NA	NA	NA	NA	NA	NA	NA	NA	k__Bacteria (UID1452)	924	151	101	36	115	0	0	0	0	66.34	0.00	0.00
Candidatus_Levybacteria_bacterium_RIFCSPLOWO2_02_FULL_39_26	NA	NA	NA	NA	NA	NA	NA	NA	NA	NA	k__Bacteria (UID1452)	924	151	101	52	99	0	0	0	0	55.94	0.00	0.00
Candidatus_Levybacteria_bacterium_RIFCSPLOWO2_02_FULL_40_18	NA	NA	NA	NA	NA	NA	NA	NA	NA	NA	k__Bacteria (UID1452)	924	151	101	43	108	0	0	0	0	62.54	0.00	0.00
Candidatus_Levybacteria_bacterium_RIFCSPLOWO2_02_FULL_41_11	NA	NA	NA	NA	NA	NA	NA	NA	NA	NA	k__Bacteria (UID203)	5449	104	58	19	85	0	0	0	0	72.96	0.00	0.00
Candidatus_Levybacteria_bacterium_RIFCSPLOWO2_12_FULL_37_14	NA	NA	NA	NA	NA	NA	NA	NA	NA	NA	k__Bacteria (UID1452)	924	151	101	58	93	0	0	0	0	53.63	0.00	0.00
Candidatus_Levybacteria_bacterium_RIFCSPLOWO2_12_FULL_37_7	NA	NA	NA	NA	NA	NA	NA	NA	NA	NA	k__Bacteria (UID1452)	924	151	101	56	95	0	0	0	0	48.51	0.00	0.00
Candidatus_Levybacteria_bacterium_RIFCSPLOWO2_12_FULL_39_17	NA	NA	NA	NA	NA	NA	NA	NA	NA	NA	k__Bacteria (UID1452)	924	151	101	41	110	0	0	0	0	61.88	0.00	0.00
Candidatus_Levybacteria_bacterium_RIFCSPLOWO2_12_FULL_40_10	NA	NA	NA	NA	NA	NA	NA	NA	NA	NA	k__Bacteria (UID203)	5449	104	58	18	86	0	0	0	0	73.12	0.00	0.00
Candidatus_Levybacteria_bacterium_RIFCSPLOWO2_12_FULL_41_12	NA	NA	NA	NA	NA	NA	NA	NA	NA	NA	k__Bacteria (UID1452)	924	151	101	43	108	0	0	0	0	62.54	0.00	0.00
Candidatus_Levybacteria_bacterium_RIFOXYA1_FULL_41_10	NA	NA	NA	NA	NA	NA	NA	NA	NA	NA	k__Bacteria (UID1452)	924	151	101	46	105	0	0	0	0	59.57	0.00	0.00
Candidatus_Levybacteria_bacterium_RIFOXYB1_FULL_40_17	NA	NA	NA	NA	NA	NA	NA	NA	NA	NA	k__Bacteria (UID1452)	924	151	101	43	107	1	0	0	0	62.54	0.50	100.00
Candidatus_Levybacteria_bacterium_RIFOXYC1_FULL_40_10	NA	NA	NA	NA	NA	NA	NA	NA	NA	NA	k__Bacteria (UID1452)	924	151	101	45	106	0	0	0	0	61.88	0.00	0.00
Candidatus_Levybacteria_bacterium_RIFOXYD1_FULL_40_21	NA	NA	NA	NA	NA	NA	NA	NA	NA	NA	k__Bacteria (UID1452)	924	151	101	44	107	0	0	0	0	61.55	0.00	0.00
Candidatus_Lindowbacteria_bacterium_RIFCSPLOWO2_12_FULL_62_27	NA	NA	NA	NA	NA	NA	NA	NA	NA	NA	k__Bacteria (UID2495)	2993	143	89	5	138	0	0	0	0	94.38	0.00	0.00
Candidatus_Liptonbacteria_bacterium_GWC1_60_9	NA	NA	NA	NA	NA	NA	NA	NA	NA	NA	k__Bacteria (UID1452)	924	160	109	74	84	2	0	0	0	40.95	1.02	0.00
Candidatus_Liptonbacteria_bacterium_RIFCSPHIGHO2_01_FULL_56_18b	NA	NA	NA	NA	NA	NA	NA	NA	NA	NA	k__Bacteria (UID1452)	924	151	101	62	89	0	0	0	0	45.84	0.00	0.00
Candidatus_Liptonbacteria_bacterium_RIFCSPHIGHO2_12_FULL_60_13	NA	NA	NA	NA	NA	NA	NA	NA	NA	NA	k__Bacteria (UID1452)	924	151	101	60	91	0	0	0	0	49.80	0.00	0.00
Candidatus_Liptonbacteria_bacterium_RIFCSPLOWO2_01_FULL_45_15	NA	NA	NA	NA	NA	NA	NA	NA	NA	NA	k__Bacteria (UID1453)	901	171	117	72	99	0	0	0	0	45.70	0.00	0.00
Candidatus_Liptonbacteria_bacterium_RIFCSPLOWO2_01_FULL_52_25	NA	NA	NA	NA	NA	NA	NA	NA	NA	NA	k__Bacteria (UID2495)	2993	143	89	27	110	6	0	0	0	72.28	5.62	0.00
Candidatus_Liptonbacteria_bacterium_RIFCSPLOWO2_01_FULL_53_13	NA	NA	NA	NA	NA	NA	NA	NA	NA	NA	k__Bacteria (UID2495)	2993	143	89	49	94	0	0	0	0	52.71	0.00	0.00
Candidatus_Liptonbacteria_bacterium_RIFCSPLOWO2_01_FULL_56_20	NA	NA	NA	NA	NA	NA	NA	NA	NA	NA	k__Bacteria (UID1452)	924	151	101	50	101	0	0	0	0	57.03	0.00	0.00
Candidatus_Liptonbacteria_bacterium_RIFCSPLOWO2_12_FULL_60_15	NA	NA	NA	NA	NA	NA	NA	NA	NA	NA	k__Bacteria (UID1452)	924	151	101	52	98	1	0	0	0	52.94	0.99	0.00
Candidatus_Liptonbacteria_bacterium_RIFOXYB1_FULL_36_10	NA	NA	NA	NA	NA	NA	NA	NA	NA	NA	k__Bacteria (UID203)	5449	104	58	18	84	2	0	0	0	72.70	1.02	0.00
Candidatus_Liptonbacteria_bacterium_RIFOXYD1_FULL_36_11	NA	NA	NA	NA	NA	NA	NA	NA	NA	NA	k__Bacteria (UID203)	5449	104	58	13	91	0	0	0	0	79.60	0.00	0.00
Candidatus_Lloydbacteria_bacterium_RIFCSPHIGHO2_01_FULL_49_22	NA	NA	NA	NA	NA	NA	NA	NA	NA	NA	k__Bacteria (UID1453)	901	171	117	46	123	2	0	0	0	63.93	1.28	0.00
Candidatus_Lloydbacteria_bacterium_RIFCSPHIGHO2_01_FULL_54_11	NA	NA	NA	NA	NA	NA	NA	NA	NA	NA	k__Bacteria (UID1453)	901	171	117	53	117	1	0	0	0	59.80	0.85	0.00
Candidatus_Lloydbacteria_bacterium_RIFCSPHIGHO2_02_FULL_50_11	NA	NA	NA	NA	NA	NA	NA	NA	NA	NA	k__Bacteria (UID1453)	901	171	117	60	111	0	0	0	0	53.82	0.00	0.00
Candidatus_Lloydbacteria_bacterium_RIFCSPHIGHO2_02_FULL_50_13	NA	NA	NA	NA	NA	NA	NA	NA	NA	NA	k__Bacteria (UID2495)	2993	147	91	46	97	4	0	0	0	69.53	4.40	25.00
Candidatus_Lloydbacteria_bacterium_RIFCSPHIGHO2_02_FULL_50_18	NA	NA	NA	NA	NA	NA	NA	NA	NA	NA	k__Bacteria (UID1453)	901	171	117	47	123	1	0	0	0	63.50	0.85	0.00
Candidatus_Lloydbacteria_bacterium_RIFCSPHIGHO2_02_FULL_51_22	NA	NA	NA	NA	NA	NA	NA	NA	NA	NA	k__Bacteria (UID1453)	901	171	117	70	100	1	0	0	0	50.40	0.09	0.00
Candidatus_Lloydbacteria_bacterium_RIFCSPLOWO2_01_FULL_50_20	NA	NA	NA	NA	NA	NA	NA	NA	NA	NA	k__Bacteria (UID1452)	924	151	101	38	113	0	0	0	0	66.14	0.00	0.00
Candidatus_Lloydbacteria_bacterium_RIFCSPLOWO2_02_FULL_51_11	NA	NA	NA	NA	NA	NA	NA	NA	NA	NA	k__Bacteria (UID1453)	901	171	117	68	103	0	0	0	0	49.89	0.00	0.00
Candidatus_Lloydbacteria_bacterium_RIFCSPLOWO2_02_FULL_54_12	NA	NA	NA	NA	NA	NA	NA	NA	NA	NA	k__Bacteria (UID203)	5449	104	58	16	88	0	0	0	0	78.42	0.00	0.00
Candidatus_Lloydbacteria_bacterium_RIFOXYC12_FULL_46_25	NA	NA	NA	NA	NA	NA	NA	NA	NA	NA	k__Bacteria (UID1453)	901	171	117	73	96	2	0	0	0	48.74	1.14	0.00
Candidatus_Magasanikbacteria_bacterium_RIFCSPHIGHO2_01_FULL_33_34	NA	NA	NA	NA	NA	NA	NA	NA	NA	NA	k__Bacteria (UID1452)	924	151	101	22	128	1	0	0	0	79.21	0.50	0.00
Candidatus_Magasanikbacteria_bacterium_RIFCSPHIGHO2_01_FULL_41_23	NA	NA	NA	NA	NA	NA	NA	NA	NA	NA	k__Bacteria (UID1452)	924	151	101	39	112	0	0	0	0	66.74	0.00	0.00
Candidatus_Magasanikbacteria_bacterium_RIFCSPHIGHO2_01_FULL_50_8	NA	NA	NA	NA	NA	NA	NA	NA	NA	NA	k__Bacteria (UID1452)	924	151	101	53	98	0	0	0	0	52.88	0.00	0.00
Candidatus_Magasanikbacteria_bacterium_RIFCSPHIGHO2_02_FULL_33_17	NA	NA	NA	NA	NA	NA	NA	NA	NA	NA	k__Bacteria (UID1452)	924	151	101	22	126	3	0	0	0	79.21	2.48	0.00
Candidatus_Magasanikbacteria_bacterium_RIFCSPHIGHO2_02_FULL_41_13	NA	NA	NA	NA	NA	NA	NA	NA	NA	NA	k__Bacteria (UID1453)	901	171	117	85	82	4	0	0	0	40.36	2.56	0.00
Candidatus_Magasanikbacteria_bacterium_RIFCSPHIGHO2_02_FULL_44_13	NA	NA	NA	NA	NA	NA	NA	NA	NA	NA	k__Bacteria (UID1452)	924	151	101	44	106	1	0	0	0	60.89	0.99	0.00
Candidatus_Magasanikbacteria_bacterium_RIFCSPHIGHO2_02_FULL_47_14	NA	NA	NA	NA	NA	NA	NA	NA	NA	NA	k__Bacteria (UID1452)	924	151	101	57	93	1	0	0	0	54.73	0.99	100.00
Candidatus_Magasanikbacteria_bacterium_RIFCSPHIGHO2_02_FULL_48_18	NA	NA	NA	NA	NA	NA	NA	NA	NA	NA	k__Bacteria (UID2495)	2993	143	89	20	122	1	0	0	0	79.71	1.12	0.00
Candidatus_Magasanikbacteria_bacterium_RIFCSPHIGHO2_02_FULL_50_9b	NA	NA	NA	NA	NA	NA	NA	NA	NA	NA	k__Bacteria (UID1452)	924	151	101	48	103	0	0	0	0	58.33	0.00	0.00
Candidatus_Magasanikbacteria_bacterium_RIFCSPHIGHO2_02_FULL_51_14	NA	NA	NA	NA	NA	NA	NA	NA	NA	NA	k__Bacteria (UID1452)	924	161	108	59	101	1	0	0	0	52.13	0.15	0.00
Candidatus_Magasanikbacteria_bacterium_RIFCSPHIGHO2_12_FULL_41_16	NA	NA	NA	NA	NA	NA	NA	NA	NA	NA	k__Bacteria (UID1452)	924	151	101	39	112	0	0	0	0	66.74	0.00	0.00
Candidatus_Magasanikbacteria_bacterium_RIFCSPLOWO2_01_FULL_33_34	NA	NA	NA	NA	NA	NA	NA	NA	NA	NA	k__Bacteria (UID1452)	924	151	101	22	127	2	0	0	0	79.21	0.99	0.00
Candidatus_Magasanikbacteria_bacterium_RIFCSPLOWO2_01_FULL_40_15	NA	NA	NA	NA	NA	NA	NA	NA	NA	NA	k__Bacteria (UID1452)	924	151	101	39	112	0	0	0	0	66.74	0.00	0.00
Candidatus_Magasanikbacteria_bacterium_RIFCSPLOWO2_01_FULL_43_20b	NA	NA	NA	NA	NA	NA	NA	NA	NA	NA	k__Bacteria (UID1452)	924	151	101	48	102	1	0	0	0	58.91	0.50	100.00
Candidatus_Magasanikbacteria_bacterium_RIFCSPLOWO2_02_FULL_43_22	NA	NA	NA	NA	NA	NA	NA	NA	NA	NA	k__Bacteria (UID1452)	924	151	101	55	95	1	0	0	0	54.55	0.50	100.00
Candidatus_Magasanikbacteria_bacterium_RIFCSPLOWO2_02_FULL_44_11	NA	NA	NA	NA	NA	NA	NA	NA	NA	NA	k__Bacteria (UID2495)	2993	143	89	27	115	1	0	0	0	73.99	1.12	0.00
Candidatus_Magasanikbacteria_bacterium_RIFCSPLOWO2_02_FULL_47_16	NA	NA	NA	NA	NA	NA	NA	NA	NA	NA	k__Bacteria (UID2495)	2993	143	89	21	121	1	0	0	0	78.59	1.12	0.00
Candidatus_Magasanikbacteria_bacterium_RIFCSPLOWO2_12_FULL_34_7	NA	NA	NA	NA	NA	NA	NA	NA	NA	NA	k__Bacteria (UID1452)	924	151	101	31	115	5	0	0	0	71.78	3.96	0.00
Candidatus_Magasanikbacteria_bacterium_RIFCSPLOWO2_12_FULL_43_12	NA	NA	NA	NA	NA	NA	NA	NA	NA	NA	k__Bacteria (UID1452)	924	151	101	39	112	0	0	0	0	65.97	0.00	0.00
Candidatus_Magasanikbacteria_bacterium_RIFCSPLOWO2_12_FULL_47_9b	NA	NA	NA	NA	NA	NA	NA	NA	NA	NA	k__Bacteria (UID2495)	2993	143	89	23	119	1	0	0	0	78.21	1.12	0.00
Candidatus_Magasanikbacteria_bacterium_RIFOXYA1_FULL_40_8	NA	NA	NA	NA	NA	NA	NA	NA	NA	NA	k__Bacteria (UID1453)	901	171	117	73	98	0	0	0	0	46.82	0.00	0.00
Candidatus_Magasanikbacteria_bacterium_RIFOXYA2_FULL_40_20	NA	NA	NA	NA	NA	NA	NA	NA	NA	NA	k__Bacteria (UID1453)	901	171	117	71	100	0	0	0	0	46.30	0.00	0.00
Candidatus_Magasanikbacteria_bacterium_RIFOXYB1_FULL_40_15	NA	NA	NA	NA	NA	NA	NA	NA	NA	NA	k__Bacteria (UID1452)	924	151	101	46	104	1	0	0	0	58.91	0.50	0.00
Candidatus_Magasanikbacteria_bacterium_RIFOXYB2_FULL_38_10	NA	NA	NA	NA	NA	NA	NA	NA	NA	NA	k__Bacteria (UID1452)	924	151	101	35	115	1	0	0	0	69.47	0.99	0.00
Candidatus_Magasanikbacteria_bacterium_RIFOXYB2_FULL_40_13	NA	NA	NA	NA	NA	NA	NA	NA	NA	NA	k__Bacteria (UID1453)	901	171	117	67	102	2	0	0	0	48.96	1.28	0.00
Candidatus_Magasanikbacteria_bacterium_RIFOXYC2_FULL_39_8	NA	NA	NA	NA	NA	NA	NA	NA	NA	NA	k__Bacteria (UID2495)	2993	143	89	32	110	1	0	0	0	69.97	1.12	0.00
Candidatus_Magasanikbacteria_bacterium_RIFOXYC2_FULL_40_16	NA	NA	NA	NA	NA	NA	NA	NA	NA	NA	k__Bacteria (UID1452)	924	151	101	44	106	1	0	0	0	59.90	0.50	0.00
Candidatus_Magasanikbacteria_bacterium_RIFOXYC2_FULL_42_28	NA	NA	NA	NA	NA	NA	NA	NA	NA	NA	k__Bacteria (UID1452)	924	151	101	36	115	0	0	0	0	68.32	0.00	0.00
Candidatus_Magasanikbacteria_bacterium_RIFOXYD12_FULL_33_17	NA	NA	NA	NA	NA	NA	NA	NA	NA	NA	k__Bacteria (UID2495)	2993	143	89	30	111	2	0	0	0	70.04	2.25	50.00
Candidatus_Magasanikbacteria_bacterium_RIFOXYD1_FULL_40_23	NA	NA	NA	NA	NA	NA	NA	NA	NA	NA	k__Bacteria (UID1453)	901	171	117	42	129	0	0	0	0	66.67	0.00	0.00
Candidatus_Magasanikbacteria_bacterium_RIFOXYD2_FULL_36_9	NA	NA	NA	NA	NA	NA	NA	NA	NA	NA	k__Bacteria (UID2495)	2993	143	89	55	88	0	0	0	0	52.56	0.00	0.00
Candidatus_Magasanikbacteria_bacterium_RIFOXYD2_FULL_39_9	NA	NA	NA	NA	NA	NA	NA	NA	NA	NA	k__Bacteria (UID1453)	901	171	117	49	122	0	0	0	0	61.44	0.00	0.00
Candidatus_Magasanikbacteria_bacterium_RIFOXYD2_FULL_41_14	NA	NA	NA	NA	NA	NA	NA	NA	NA	NA	k__Bacteria (UID1453)	901	171	117	37	132	2	0	0	0	70.51	1.71	0.00
Candidatus_Margulisbacteria_bacterium_GWD2_39_127	NA	NA	NA	NA	NA	NA	NA	NA	NA	NA	k__Bacteria (UID1453)	901	171	117	9	155	7	0	0	0	94.87	4.27	0.00
Candidatus_Margulisbacteria_bacterium_GWE2_39_32	NA	NA	NA	NA	NA	NA	NA	NA	NA	NA	k__Bacteria (UID1453)	901	171	117	5	158	8	0	0	0	96.58	5.13	0.00
Candidatus_Margulisbacteria_bacterium_GWF2_35_9	NA	NA	NA	NA	NA	NA	NA	NA	NA	NA	k__Bacteria (UID1453)	901	171	117	36	131	4	0	0	0	76.15	3.42	0.00
Candidatus_Margulisbacteria_bacterium_GWF2_38_17	NA	NA	NA	NA	NA	NA	NA	NA	NA	NA	k__Bacteria (UID1453)	901	171	117	6	157	8	0	0	0	95.73	5.13	0.00
Candidatus_Melainabacteria_bacterium_GWA2_34_9	NA	NA	NA	NA	NA	NA	NA	NA	NA	NA	k__Bacteria (UID1453)	901	171	117	29	139	3	0	0	0	81.31	0.85	0.00
Candidatus_Melainabacteria_bacterium_GWF2_37_15	NA	NA	NA	NA	NA	NA	NA	NA	NA	NA	k__Bacteria (UID1453)	901	171	117	18	149	4	0	0	0	87.01	1.71	0.00
Candidatus_Melainabacteria_bacterium_RIFCSPHIGHO2_02_FULL_34_12	NA	NA	NA	NA	NA	NA	NA	NA	NA	NA	k__Bacteria (UID1453)	901	171	117	6	165	0	0	0	0	94.87	0.00	0.00
Candidatus_Melainabacteria_bacterium_RIFCSPLOWO2_02_FULL_35_15	NA	NA	NA	NA	NA	NA	NA	NA	NA	NA	k__Bacteria (UID1453)	901	171	117	4	166	1	0	0	0	96.58	0.85	0.00
Candidatus_Melainabacteria_bacterium_RIFCSPLOWO2_12_FULL_35_11	NA	NA	NA	NA	NA	NA	NA	NA	NA	NA	k__Bacteria (UID1453)	901	171	117	4	166	1	0	0	0	96.58	0.85	0.00
Candidatus_Melainabacteria_bacterium_RIFOXYA12_FULL_32_12	NA	NA	NA	NA	NA	NA	NA	NA	NA	NA	k__Bacteria (UID1453)	901	171	117	24	145	2	0	0	0	82.05	1.71	0.00
Candidatus_Melainabacteria_bacterium_RIFOXYA2_FULL_32_9	NA	NA	NA	NA	NA	NA	NA	NA	NA	NA	k__Bacteria (UID1453)	901	171	117	15	154	2	0	0	0	89.49	1.71	0.00
Candidatus_Micrarchaeota_archaeon_RBG_16_36_9	NA	NA	NA	NA	NA	NA	NA	NA	NA	NA	p__Euryarchaeota (UID4)	45	299	202	126	159	14	0	0	0	47.88	2.06	0.00
Candidatus_Micrarchaeota_archaeon_RBG_16_49_10	NA	NA	NA	NA	NA	NA	NA	NA	NA	NA	k__Archaea (UID2)	207	149	107	29	120	0	0	0	0	74.92	0.00	0.00
Candidatus_Moranbacteria_bacterium_RBG_13_45_13	NA	NA	NA	NA	NA	NA	NA	NA	NA	NA	k__Bacteria (UID1452)	924	161	108	58	83	16	4	0	0	57.03	21.30	0.00
Candidatus_Moranbacteria_bacterium_RIFCSPHIGHO2_01_FULL_54_31	NA	NA	NA	NA	NA	NA	NA	NA	NA	NA	k__Bacteria (UID1452)	924	151	101	41	110	0	0	0	0	64.62	0.00	0.00
Candidatus_Moranbacteria_bacterium_RIFCSPHIGHO2_01_FULL_55_24	NA	NA	NA	NA	NA	NA	NA	NA	NA	NA	k__Bacteria (UID1452)	924	151	101	33	118	0	0	0	0	69.47	0.00	0.00
Candidatus_Moranbacteria_bacterium_RIFCSPHIGHO2_02_FULL_40_12b	NA	NA	NA	NA	NA	NA	NA	NA	NA	NA	k__Bacteria (UID1452)	924	151	101	44	107	0	0	0	0	61.39	0.00	0.00
Candidatus_Moranbacteria_bacterium_RIFCSPHIGHO2_12_FULL_40_10	NA	NA	NA	NA	NA	NA	NA	NA	NA	NA	k__Bacteria (UID2329)	174	149	89	52	97	0	0	0	0	55.41	0.00	0.00
Candidatus_Moranbacteria_bacterium_RIFCSPLOWO2_02_FULL_48_19	NA	NA	NA	NA	NA	NA	NA	NA	NA	NA	k__Bacteria (UID1452)	924	151	101	43	107	1	0	0	0	63.44	0.33	0.00
Candidatus_Moranbacteria_bacterium_RIFCSPLOWO2_12_FULL_48_12	NA	NA	NA	NA	NA	NA	NA	NA	NA	NA	k__Bacteria (UID1452)	924	151	101	42	108	1	0	0	0	63.35	0.33	0.00
Candidatus_Moranbacteria_bacterium_RIFOXYA12_FULL_35_19	NA	NA	NA	NA	NA	NA	NA	NA	NA	NA	k__Bacteria (UID1452)	924	151	101	32	119	0	0	0	0	70.46	0.00	0.00
Candidatus_Moranbacteria_bacterium_RIFOXYA12_FULL_44_15	NA	NA	NA	NA	NA	NA	NA	NA	NA	NA	k__Bacteria (UID1452)	924	161	108	49	111	1	0	0	0	61.48	0.93	100.00
Candidatus_Moranbacteria_bacterium_RIFOXYA1_FULL_44_7	NA	NA	NA	NA	NA	NA	NA	NA	NA	NA	k__Bacteria (UID203)	5449	104	58	25	78	1	0	0	0	72.49	0.86	0.00
Candidatus_Moranbacteria_bacterium_RIFOXYA1_FULL_44_8	NA	NA	NA	NA	NA	NA	NA	NA	NA	NA	k__Bacteria (UID1452)	924	151	101	50	100	1	0	0	0	56.51	0.11	0.00
Candidatus_Moranbacteria_bacterium_RIFOXYA2_FULL_43_15	NA	NA	NA	NA	NA	NA	NA	NA	NA	NA	k__Bacteria (UID1452)	924	161	108	45	115	1	0	0	0	62.19	0.93	0.00
Candidatus_Moranbacteria_bacterium_RIFOXYB12_FULL_35_8	NA	NA	NA	NA	NA	NA	NA	NA	NA	NA	k__Bacteria (UID1452)	924	151	101	47	103	1	0	0	0	60.55	0.17	0.00
Candidatus_Moranbacteria_bacterium_RIFOXYB1_FULL_43_19	NA	NA	NA	NA	NA	NA	NA	NA	NA	NA	k__Bacteria (UID203)	5449	104	58	12	92	0	0	0	0	85.19	0.00	0.00
Candidatus_Moranbacteria_bacterium_RIFOXYB1_FULL_44_23	NA	NA	NA	NA	NA	NA	NA	NA	NA	NA	k__Bacteria (UID203)	5449	104	58	7	97	0	0	0	0	89.50	0.00	0.00
Candidatus_Moranbacteria_bacterium_RIFOXYC12_FULL_36_13	NA	NA	NA	NA	NA	NA	NA	NA	NA	NA	k__Bacteria (UID1452)	924	151	101	61	90	0	0	0	0	56.60	0.00	0.00
Candidatus_Moranbacteria_bacterium_RIFOXYC1_FULL_44_13	NA	NA	NA	NA	NA	NA	NA	NA	NA	NA	k__Bacteria (UID203)	5449	104	58	8	94	2	0	0	0	87.77	3.45	50.00
Candidatus_Moranbacteria_bacterium_RIFOXYC1_FULL_44_8	NA	NA	NA	NA	NA	NA	NA	NA	NA	NA	k__Bacteria (UID203)	5449	104	58	21	83	0	0	0	0	70.53	0.00	0.00
Candidatus_Moranbacteria_bacterium_RIFOXYD1_FULL_44_12	NA	NA	NA	NA	NA	NA	NA	NA	NA	NA	k__Bacteria (UID203)	5449	104	58	8	94	2	0	0	0	88.64	3.45	0.00
Candidatus_Moranbacteria_bacterium_RIFOXYD1_FULL_44_9	NA	NA	NA	NA	NA	NA	NA	NA	NA	NA	k__Bacteria (UID203)	5449	104	58	27	76	1	0	0	0	73.75	1.72	0.00
Candidatus_Muproteobacteria_bacterium_RBG_16_60_9	NA	NA	NA	NA	NA	NA	NA	NA	NA	NA	p__Proteobacteria (UID3880)	1495	261	164	47	213	1	0	0	0	77.34	0.03	0.00
Candidatus_Muproteobacteria_bacterium_RBG_16_64_11	NA	NA	NA	NA	NA	NA	NA	NA	NA	NA	p__Proteobacteria (UID3880)	1495	261	164	89	166	6	0	0	0	61.33	3.25	0.00
Candidatus_Muproteobacteria_bacterium_RBG_16_65_31	NA	NA	NA	NA	NA	NA	NA	NA	NA	NA	p__Proteobacteria (UID3880)	1495	261	164	64	187	10	0	0	0	69.51	5.49	10.00
Candidatus_Muproteobacteria_bacterium_RBG_16_65_34	NA	NA	NA	NA	NA	NA	NA	NA	NA	NA	p__Proteobacteria (UID3880)	1495	261	164	55	205	1	0	0	0	81.25	0.15	0.00
Candidatus_Muproteobacteria_bacterium_RIFCSPHIGHO2_01_60_12	NA	NA	NA	NA	NA	NA	NA	NA	NA	NA	p__Proteobacteria (UID3880)	1495	261	164	51	206	4	0	0	0	76.56	1.30	0.00
Candidatus_Muproteobacteria_bacterium_RIFCSPHIGHO2_01_FULL_61_200	NA	NA	NA	NA	NA	NA	NA	NA	NA	NA	p__Proteobacteria (UID3880)	1495	261	164	62	194	3	2	0	0	70.95	2.64	11.11
Candidatus_Muproteobacteria_bacterium_RIFCSPHIGHO2_01_FULL_65_16	NA	NA	NA	NA	NA	NA	NA	NA	NA	NA	p__Proteobacteria (UID3880)	1495	261	164	40	220	1	0	0	0	81.59	0.61	0.00
Candidatus_Muproteobacteria_bacterium_RIFCSPHIGHO2_02_FULL_65_16	NA	NA	NA	NA	NA	NA	NA	NA	NA	NA	p__Proteobacteria (UID3880)	1495	261	164	56	202	3	0	0	0	72.56	1.37	33.33
Candidatus_Muproteobacteria_bacterium_RIFCSPHIGHO2_12_FULL_60_33	NA	NA	NA	NA	NA	NA	NA	NA	NA	NA	p__Proteobacteria (UID3880)	1495	261	164	33	225	3	0	0	0	82.01	1.02	0.00
Candidatus_Muproteobacteria_bacterium_RIFCSPLOWO2_01_FULL_60_18	NA	NA	NA	NA	NA	NA	NA	NA	NA	NA	p__Proteobacteria (UID3880)	1495	261	164	28	232	0	1	0	0	87.20	1.22	0.00
Candidatus_Nealsonbacteria_bacterium_RBG_13_36_15	NA	NA	NA	NA	NA	NA	NA	NA	NA	NA	k__Bacteria (UID1452)	924	151	101	50	100	1	0	0	0	57.23	0.99	0.00
Candidatus_Nealsonbacteria_bacterium_RBG_13_42_11	NA	NA	NA	NA	NA	NA	NA	NA	NA	NA	k__Bacteria (UID1452)	924	151	101	50	100	1	0	0	0	56.73	0.99	0.00
Candidatus_Nealsonbacteria_bacterium_RIFCSPHIGHO2_01_FULL_38_55	NA	NA	NA	NA	NA	NA	NA	NA	NA	NA	k__Bacteria (UID203)	5449	104	58	19	85	0	0	0	0	70.98	0.00	0.00
Candidatus_Nealsonbacteria_bacterium_RIFCSPHIGHO2_01_FULL_43_31	NA	NA	NA	NA	NA	NA	NA	NA	NA	NA	k__Bacteria (UID203)	5449	104	58	27	69	8	0	0	0	60.48	5.96	0.00
Candidatus_Nealsonbacteria_bacterium_RIFCSPHIGHO2_02_38_10	NA	NA	NA	NA	NA	NA	NA	NA	NA	NA	k__Bacteria (UID203)	5449	104	58	26	78	0	0	0	0	66.04	0.00	0.00
Candidatus_Nealsonbacteria_bacterium_RIFCSPHIGHO2_02_FULL_38_75	NA	NA	NA	NA	NA	NA	NA	NA	NA	NA	k__Bacteria (UID203)	5449	104	58	33	70	1	0	0	0	68.78	1.72	0.00
Candidatus_Nealsonbacteria_bacterium_RIFCSPHIGHO2_02_FULL_43_13	NA	NA	NA	NA	NA	NA	NA	NA	NA	NA	k__Bacteria (UID203)	5449	104	58	24	78	2	0	0	0	67.76	3.45	0.00
Candidatus_Nealsonbacteria_bacterium_RIFCSPHIGHO2_12_FULL_38_18	NA	NA	NA	NA	NA	NA	NA	NA	NA	NA	k__Bacteria (UID203)	5449	104	58	24	79	1	0	0	0	63.22	1.72	0.00
Candidatus_Nealsonbacteria_bacterium_RIFCSPLOWO2_01_FULL_38_120	NA	NA	NA	NA	NA	NA	NA	NA	NA	NA	k__Bacteria (UID203)	5449	104	58	24	80	0	0	0	0	67.06	0.00	0.00
Candidatus_Nealsonbacteria_bacterium_RIFCSPLOWO2_01_FULL_43_32	NA	NA	NA	NA	NA	NA	NA	NA	NA	NA	k__Bacteria (UID203)	5449	104	58	39	65	0	0	0	0	53.74	0.00	0.00
Candidatus_Nealsonbacteria_bacterium_RIFCSPLOWO2_01_FULL_43_36	NA	NA	NA	NA	NA	NA	NA	NA	NA	NA	k__Bacteria (UID1452)	924	151	101	59	90	2	0	0	0	49.31	0.50	0.00
Candidatus_Nealsonbacteria_bacterium_RIFCSPLOWO2_02_39_8	NA	NA	NA	NA	NA	NA	NA	NA	NA	NA	k__Bacteria (UID203)	5449	104	58	39	64	1	0	0	0	55.46	1.72	0.00
Candidatus_Nealsonbacteria_bacterium_RIFCSPLOWO2_12_FULL_39_31	NA	NA	NA	NA	NA	NA	NA	NA	NA	NA	k__Bacteria (UID203)	5449	104	58	26	63	15	0	0	0	58.91	6.03	0.00
Candidatus_Nealsonbacteria_bacterium_RIFOXYB1_FULL_40_15	NA	NA	NA	NA	NA	NA	NA	NA	NA	NA	k__Bacteria (UID1452)	924	151	101	42	109	0	0	0	0	62.67	0.00	0.00
Candidatus_Nealsonbacteria_bacterium_RIFOXYC1_FULL_40_7	NA	NA	NA	NA	NA	NA	NA	NA	NA	NA	k__Bacteria (UID1452)	924	151	101	46	98	7	0	0	0	61.88	3.41	0.00
Candidatus_Nealsonbacteria_bacterium_RIFOXYD1_FULL_39_11	NA	NA	NA	NA	NA	NA	NA	NA	NA	NA	k__Bacteria (UID1452)	924	151	101	42	105	4	0	0	0	63.17	3.96	0.00
Candidatus_Niyogibacteria_bacterium_RIFCSPLOWO2_01_FULL_45_48	NA	NA	NA	NA	NA	NA	NA	NA	NA	NA	k__Bacteria (UID2495)	2993	143	89	38	105	0	0	0	0	69.71	0.00	0.00
Candidatus_Niyogibacteria_bacterium_RIFCSPLOWO2_02_FULL_45_13	NA	NA	NA	NA	NA	NA	NA	NA	NA	NA	k__Bacteria (UID203)	5449	104	58	25	68	11	0	0	0	64.94	3.29	0.00
Candidatus_Niyogibacteria_bacterium_RIFCSPLOWO2_12_FULL_41_13	NA	NA	NA	NA	NA	NA	NA	NA	NA	NA	k__Bacteria (UID203)	5449	104	58	20	84	0	0	0	0	68.05	0.00	0.00
Candidatus_Nomurabacteria_bacterium_RBG_16_40_11	NA	NA	NA	NA	NA	NA	NA	NA	NA	NA	k__Bacteria (UID2495)	2993	143	89	30	113	0	0	0	0	74.07	0.00	0.00
Candidatus_Nomurabacteria_bacterium_RIFCSPHIGHO2_01_FULL_36_23	NA	NA	NA	NA	NA	NA	NA	NA	NA	NA	k__Bacteria (UID203)	5449	104	58	21	83	0	0	0	0	71.53	0.00	0.00
Candidatus_Nomurabacteria_bacterium_RIFCSPHIGHO2_01_FULL_37_25	NA	NA	NA	NA	NA	NA	NA	NA	NA	NA	k__Bacteria (UID2495)	2993	143	89	26	117	0	0	0	0	77.11	0.00	0.00
Candidatus_Nomurabacteria_bacterium_RIFCSPHIGHO2_01_FULL_39_10	NA	NA	NA	NA	NA	NA	NA	NA	NA	NA	k__Bacteria (UID203)	5449	104	58	21	80	3	0	0	0	73.09	1.88	0.00
Candidatus_Nomurabacteria_bacterium_RIFCSPHIGHO2_01_FULL_39_220	NA	NA	NA	NA	NA	NA	NA	NA	NA	NA	k__Bacteria (UID2495)	2993	143	89	27	116	0	0	0	0	75.95	0.00	0.00
Candidatus_Nomurabacteria_bacterium_RIFCSPHIGHO2_01_FULL_40_20	NA	NA	NA	NA	NA	NA	NA	NA	NA	NA	k__Bacteria (UID2495)	2993	143	89	43	100	0	0	0	0	62.23	0.00	0.00
Candidatus_Nomurabacteria_bacterium_RIFCSPHIGHO2_01_FULL_40_24b	NA	NA	NA	NA	NA	NA	NA	NA	NA	NA	k__Bacteria (UID203)	5449	104	58	19	78	7	0	0	0	74.11	8.62	28.57
Candidatus_Nomurabacteria_bacterium_RIFCSPHIGHO2_01_FULL_41_71	NA	NA	NA	NA	NA	NA	NA	NA	NA	NA	k__Bacteria (UID203)	5449	104	58	19	85	0	0	0	0	73.96	0.00	0.00
Candidatus_Nomurabacteria_bacterium_RIFCSPHIGHO2_01_FULL_41_91	NA	NA	NA	NA	NA	NA	NA	NA	NA	NA	k__Bacteria (UID2495)	2993	143	89	31	112	0	0	0	0	72.49	0.00	0.00
Candidatus_Nomurabacteria_bacterium_RIFCSPHIGHO2_01_FULL_42_15	NA	NA	NA	NA	NA	NA	NA	NA	NA	NA	k__Bacteria (UID203)	5449	104	58	16	88	0	0	0	0	78.42	0.00	0.00
Candidatus_Nomurabacteria_bacterium_RIFCSPHIGHO2_01_FULL_42_16	NA	NA	NA	NA	NA	NA	NA	NA	NA	NA	k__Bacteria (UID203)	5449	104	58	22	82	0	0	0	0	72.23	0.00	0.00
Candidatus_Nomurabacteria_bacterium_RIFCSPHIGHO2_01_FULL_43_16	NA	NA	NA	NA	NA	NA	NA	NA	NA	NA	k__Bacteria (UID2495)	2993	143	89	40	101	2	0	0	0	63.31	2.25	50.00
Candidatus_Nomurabacteria_bacterium_RIFCSPHIGHO2_02_40_30	NA	NA	NA	NA	NA	NA	NA	NA	NA	NA	k__Bacteria (UID1453)	901	171	117	48	120	3	0	0	0	64.57	2.14	0.00
Candidatus_Nomurabacteria_bacterium_RIFCSPHIGHO2_02_41_18	NA	NA	NA	NA	NA	NA	NA	NA	NA	NA	k__Bacteria (UID2495)	2993	143	89	28	115	0	0	0	0	74.82	0.00	0.00
Candidatus_Nomurabacteria_bacterium_RIFCSPHIGHO2_02_FULL_33_12	NA	NA	NA	NA	NA	NA	NA	NA	NA	NA	k__Bacteria (UID203)	5449	104	58	27	76	1	0	0	0	62.20	1.72	0.00
Candidatus_Nomurabacteria_bacterium_RIFCSPHIGHO2_02_FULL_35_13	NA	NA	NA	NA	NA	NA	NA	NA	NA	NA	k__Bacteria (UID1453)	901	171	117	54	117	0	0	0	0	58.63	0.00	0.00
Candidatus_Nomurabacteria_bacterium_RIFCSPHIGHO2_02_FULL_36_29	NA	NA	NA	NA	NA	NA	NA	NA	NA	NA	k__Bacteria (UID2495)	2993	143	89	26	117	0	0	0	0	77.11	0.00	0.00
Candidatus_Nomurabacteria_bacterium_RIFCSPHIGHO2_02_FULL_37_13	NA	NA	NA	NA	NA	NA	NA	NA	NA	NA	k__Bacteria (UID203)	5449	104	58	21	83	0	0	0	0	71.53	0.00	0.00
Candidatus_Nomurabacteria_bacterium_RIFCSPHIGHO2_02_FULL_41_150	NA	NA	NA	NA	NA	NA	NA	NA	NA	NA	k__Bacteria (UID2495)	2993	143	89	42	101	0	0	0	0	70.43	0.00	0.00
Candidatus_Nomurabacteria_bacterium_RIFCSPHIGHO2_02_FULL_41_18	NA	NA	NA	NA	NA	NA	NA	NA	NA	NA	k__Bacteria (UID203)	5449	104	58	23	81	0	0	0	0	68.78	0.00	0.00
Candidatus_Nomurabacteria_bacterium_RIFCSPHIGHO2_02_FULL_41_52	NA	NA	NA	NA	NA	NA	NA	NA	NA	NA	k__Bacteria (UID1452)	924	151	101	54	97	0	0	0	0	58.75	0.00	0.00
Candidatus_Nomurabacteria_bacterium_RIFCSPHIGHO2_02_FULL_42_19	NA	NA	NA	NA	NA	NA	NA	NA	NA	NA	k__Bacteria (UID2495)	2993	143	89	40	103	0	0	0	0	63.62	0.00	0.00
Candidatus_Nomurabacteria_bacterium_RIFCSPHIGHO2_02_FULL_42_24	NA	NA	NA	NA	NA	NA	NA	NA	NA	NA	k__Bacteria (UID203)	5449	104	58	35	69	0	0	0	0	53.11	0.00	0.00
Candidatus_Nomurabacteria_bacterium_RIFCSPHIGHO2_12_40_11	NA	NA	NA	NA	NA	NA	NA	NA	NA	NA	k__Bacteria (UID1453)	901	171	117	48	122	1	0	0	0	64.14	0.85	0.00
Candidatus_Nomurabacteria_bacterium_RIFCSPHIGHO2_12_FULL_37_29	NA	NA	NA	NA	NA	NA	NA	NA	NA	NA	k__Bacteria (UID203)	5449	104	58	21	83	0	0	0	0	72.10	0.00	0.00
Candidatus_Nomurabacteria_bacterium_RIFCSPHIGHO2_12_FULL_40_64	NA	NA	NA	NA	NA	NA	NA	NA	NA	NA	k__Bacteria (UID2495)	2993	143	89	27	116	0	0	0	0	75.95	0.00	0.00
Candidatus_Nomurabacteria_bacterium_RIFCSPHIGHO2_12_FULL_40_77	NA	NA	NA	NA	NA	NA	NA	NA	NA	NA	k__Bacteria (UID1453)	901	171	117	50	120	1	0	0	0	62.00	0.85	100.00
Candidatus_Nomurabacteria_bacterium_RIFCSPHIGHO2_12_FULL_42_19	NA	NA	NA	NA	NA	NA	NA	NA	NA	NA	k__Bacteria (UID203)	5449	104	58	15	89	0	0	0	0	79.28	0.00	0.00
Candidatus_Nomurabacteria_bacterium_RIFCSPLOWO2_01_FULL_33_17	NA	NA	NA	NA	NA	NA	NA	NA	NA	NA	k__Bacteria (UID203)	5449	104	58	27	77	0	0	0	0	62.20	0.00	0.00
Candidatus_Nomurabacteria_bacterium_RIFCSPLOWO2_01_FULL_36_10b	NA	NA	NA	NA	NA	NA	NA	NA	NA	NA	k__Bacteria (UID1453)	901	171	117	65	106	0	0	0	0	51.60	0.00	0.00
Candidatus_Nomurabacteria_bacterium_RIFCSPLOWO2_01_FULL_36_16	NA	NA	NA	NA	NA	NA	NA	NA	NA	NA	k__Bacteria (UID203)	5449	104	58	17	87	0	0	0	0	78.42	0.00	0.00
Candidatus_Nomurabacteria_bacterium_RIFCSPLOWO2_01_FULL_37_25	NA	NA	NA	NA	NA	NA	NA	NA	NA	NA	k__Bacteria (UID203)	5449	104	58	20	84	0	0	0	0	72.39	0.00	0.00
Candidatus_Nomurabacteria_bacterium_RIFCSPLOWO2_01_FULL_37_49	NA	NA	NA	NA	NA	NA	NA	NA	NA	NA	k__Bacteria (UID203)	5449	104	58	27	77	0	0	0	0	63.77	0.00	0.00
Candidatus_Nomurabacteria_bacterium_RIFCSPLOWO2_01_FULL_39_17	NA	NA	NA	NA	NA	NA	NA	NA	NA	NA	k__Bacteria (UID2495)	2993	143	89	41	102	0	0	0	0	64.25	0.00	0.00
Candidatus_Nomurabacteria_bacterium_RIFCSPLOWO2_01_FULL_39_18	NA	NA	NA	NA	NA	NA	NA	NA	NA	NA	k__Bacteria (UID203)	5449	104	58	22	82	0	0	0	0	68.94	0.00	0.00
Candidatus_Nomurabacteria_bacterium_RIFCSPLOWO2_01_FULL_41_12	NA	NA	NA	NA	NA	NA	NA	NA	NA	NA	k__Bacteria (UID203)	5449	104	58	16	88	0	0	0	0	77.56	0.00	0.00
Candidatus_Nomurabacteria_bacterium_RIFCSPLOWO2_01_FULL_41_18	NA	NA	NA	NA	NA	NA	NA	NA	NA	NA	k__Bacteria (UID203)	5449	104	58	16	88	0	0	0	0	78.42	0.00	0.00
Candidatus_Nomurabacteria_bacterium_RIFCSPLOWO2_01_FULL_41_21	NA	NA	NA	NA	NA	NA	NA	NA	NA	NA	k__Bacteria (UID2495)	2993	143	89	46	97	0	0	0	0	58.29	0.00	0.00
Candidatus_Nomurabacteria_bacterium_RIFCSPLOWO2_01_FULL_41_220	NA	NA	NA	NA	NA	NA	NA	NA	NA	NA	k__Bacteria (UID2495)	2993	143	89	31	111	1	0	0	0	71.45	1.12	100.00
Candidatus_Nomurabacteria_bacterium_RIFCSPLOWO2_01_FULL_41_52	NA	NA	NA	NA	NA	NA	NA	NA	NA	NA	k__Bacteria (UID2495)	2993	143	89	31	112	0	0	0	0	70.99	0.00	0.00
Candidatus_Nomurabacteria_bacterium_RIFCSPLOWO2_01_FULL_41_52b	NA	NA	NA	NA	NA	NA	NA	NA	NA	NA	k__Bacteria (UID203)	5449	104	58	21	83	0	0	0	0	72.23	0.00	0.00
Candidatus_Nomurabacteria_bacterium_RIFCSPLOWO2_01_FULL_42_17	NA	NA	NA	NA	NA	NA	NA	NA	NA	NA	k__Bacteria (UID203)	5449	104	58	16	88	0	0	0	0	78.42	0.00	0.00
Candidatus_Nomurabacteria_bacterium_RIFCSPLOWO2_01_FULL_42_20	NA	NA	NA	NA	NA	NA	NA	NA	NA	NA	k__Bacteria (UID203)	5449	104	58	20	84	0	0	0	0	74.82	0.00	0.00
Candidatus_Nomurabacteria_bacterium_RIFCSPLOWO2_01_FULL_43_15	NA	NA	NA	NA	NA	NA	NA	NA	NA	NA	k__Bacteria (UID2495)	2993	143	89	37	106	0	0	0	0	67.74	0.00	0.00
Candidatus_Nomurabacteria_bacterium_RIFCSPLOWO2_01_FULL_46_18	NA	NA	NA	NA	NA	NA	NA	NA	NA	NA	k__Bacteria (UID203)	5449	104	58	31	73	0	0	0	0	55.30	0.00	0.00
Candidatus_Nomurabacteria_bacterium_RIFCSPLOWO2_02_40_28	NA	NA	NA	NA	NA	NA	NA	NA	NA	NA	k__Bacteria (UID1453)	901	171	117	46	124	1	0	0	0	65.42	0.85	0.00
Candidatus_Nomurabacteria_bacterium_RIFCSPLOWO2_02_FULL_40_10	NA	NA	NA	NA	NA	NA	NA	NA	NA	NA	k__Bacteria (UID203)	5449	104	58	18	83	3	0	0	0	80.19	4.31	0.00
Candidatus_Nomurabacteria_bacterium_RIFCSPLOWO2_02_FULL_40_67	NA	NA	NA	NA	NA	NA	NA	NA	NA	NA	k__Bacteria (UID2495)	2993	143	89	27	116	0	0	0	0	75.95	0.00	0.00
Candidatus_Nomurabacteria_bacterium_RIFCSPLOWO2_02_FULL_42_17	NA	NA	NA	NA	NA	NA	NA	NA	NA	NA	k__Bacteria (UID203)	5449	104	58	33	70	1	0	0	0	57.42	0.16	100.00
Candidatus_Nomurabacteria_bacterium_RIFCSPLOWO2_02_FULL_42_24	NA	NA	NA	NA	NA	NA	NA	NA	NA	NA	k__Bacteria (UID203)	5449	104	58	15	89	0	0	0	0	79.28	0.00	0.00
Candidatus_Nomurabacteria_bacterium_RIFCSPLOWO2_02_FULL_44_12	NA	NA	NA	NA	NA	NA	NA	NA	NA	NA	k__Bacteria (UID203)	5449	104	58	21	83	0	0	0	0	68.23	0.00	0.00
Candidatus_Nomurabacteria_bacterium_RIFCSPLOWO2_12_40_14	NA	NA	NA	NA	NA	NA	NA	NA	NA	NA	k__Bacteria (UID1453)	901	171	117	46	122	3	0	0	0	65.42	2.56	0.00
Candidatus_Nomurabacteria_bacterium_RIFCSPLOWO2_12_FULL_37_8	NA	NA	NA	NA	NA	NA	NA	NA	NA	NA	k__Bacteria (UID203)	5449	104	58	27	77	0	0	0	0	62.04	0.00	0.00
Candidatus_Nomurabacteria_bacterium_RIFCSPLOWO2_12_FULL_40_42	NA	NA	NA	NA	NA	NA	NA	NA	NA	NA	k__Bacteria (UID2495)	2993	143	89	27	116	0	0	0	0	75.95	0.00	0.00
Candidatus_Nomurabacteria_bacterium_RIFCSPLOWO2_12_FULL_41_10	NA	NA	NA	NA	NA	NA	NA	NA	NA	NA	k__Bacteria (UID203)	5449	104	58	15	88	1	0	0	0	79.28	1.72	0.00
Candidatus_Nomurabacteria_bacterium_RIFCSPLOWO2_12_FULL_44_11	NA	NA	NA	NA	NA	NA	NA	NA	NA	NA	k__Bacteria (UID203)	5449	104	58	22	82	0	0	0	0	68.23	0.00	0.00
Candidatus_Nomurabacteria_bacterium_RIFCSPLOWO2_12_FULL_46_14	NA	NA	NA	NA	NA	NA	NA	NA	NA	NA	k__Bacteria (UID2495)	2993	143	89	45	98	0	0	0	0	58.75	0.00	0.00
Candidatus_Nomurabacteria_bacterium_RIFOXYA1_FULL_42_12	NA	NA	NA	NA	NA	NA	NA	NA	NA	NA	k__Bacteria (UID2495)	2993	143	89	32	111	0	0	0	0	71.49	0.00	0.00
Candidatus_Nomurabacteria_bacterium_RIFOXYA2_FULL_35_9	NA	NA	NA	NA	NA	NA	NA	NA	NA	NA	k__Bacteria (UID203)	5449	104	58	25	79	0	0	0	0	69.17	0.00	0.00
Candidatus_Nomurabacteria_bacterium_RIFOXYA2_FULL_42_12	NA	NA	NA	NA	NA	NA	NA	NA	NA	NA	k__Bacteria (UID2495)	2993	143	89	27	116	0	0	0	0	75.98	0.00	0.00
Candidatus_Nomurabacteria_bacterium_RIFOXYB1_FULL_36_10	NA	NA	NA	NA	NA	NA	NA	NA	NA	NA	k__Bacteria (UID2495)	2993	143	89	33	109	1	0	0	0	72.08	1.12	0.00
Candidatus_Nomurabacteria_bacterium_RIFOXYB1_FULL_39_16	NA	NA	NA	NA	NA	NA	NA	NA	NA	NA	k__Bacteria (UID203)	5449	104	58	12	92	0	0	0	0	82.89	0.00	0.00
Candidatus_Nomurabacteria_bacterium_RIFOXYB1_FULL_43_14	NA	NA	NA	NA	NA	NA	NA	NA	NA	NA	k__Bacteria (UID2495)	2993	143	89	30	111	2	0	0	0	74.76	2.25	0.00
Candidatus_Nomurabacteria_bacterium_RIFOXYC1_FULL_43_8	NA	NA	NA	NA	NA	NA	NA	NA	NA	NA	k__Bacteria (UID2495)	2993	143	89	41	102	0	0	0	0	64.54	0.00	0.00
Candidatus_Nomurabacteria_bacterium_RIFOXYC2_FULL_36_19	NA	NA	NA	NA	NA	NA	NA	NA	NA	NA	k__Bacteria (UID203)	5449	104	58	16	86	2	0	0	0	78.42	3.45	50.00
Candidatus_Nomurabacteria_bacterium_RIFOXYC2_FULL_43_16	NA	NA	NA	NA	NA	NA	NA	NA	NA	NA	k__Bacteria (UID2495)	2993	143	89	30	112	1	0	0	0	73.74	1.12	0.00
Candidatus_Nomurabacteria_bacterium_RIFOXYD1_FULL_36_19	NA	NA	NA	NA	NA	NA	NA	NA	NA	NA	k__Bacteria (UID2495)	2993	143	89	31	111	0	1	0	0	70.62	2.25	0.00
Candidatus_Nomurabacteria_bacterium_RIFOXYD1_FULL_39_12	NA	NA	NA	NA	NA	NA	NA	NA	NA	NA	k__Bacteria (UID203)	5449	104	58	19	85	0	0	0	0	73.41	0.00	0.00
Candidatus_Nomurabacteria_bacterium_RIFOXYD1_FULL_42_14	NA	NA	NA	NA	NA	NA	NA	NA	NA	NA	k__Bacteria (UID2495)	2993	143	89	28	114	1	0	0	0	74.86	1.12	0.00
Candidatus_Nomurabacteria_bacterium_RIFOXYD2_FULL_35_12	NA	NA	NA	NA	NA	NA	NA	NA	NA	NA	k__Bacteria (UID203)	5449	104	58	20	84	0	0	0	0	74.66	0.00	0.00
Candidatus_Nomurabacteria_bacterium_RIFOXYD2_FULL_42_12	NA	NA	NA	NA	NA	NA	NA	NA	NA	NA	k__Bacteria (UID1453)	901	171	117	56	115	0	0	0	0	63.26	0.00	0.00
Candidatus_Pacearchaeota_archaeon_RBG_13_33_26	NA	NA	NA	NA	NA	NA	NA	NA	NA	NA	k__Archaea (UID2)	207	149	107	41	108	0	0	0	0	67.52	0.00	0.00
Candidatus_Pacearchaeota_archaeon_RBG_13_36_9	NA	NA	NA	NA	NA	NA	NA	NA	NA	NA	k__Archaea (UID2)	207	149	107	54	95	0	0	0	0	62.44	0.00	0.00
Candidatus_Pacebacteria_bacterium_RIFCSPHIGHO2_01_FULL_46_10	NA	NA	NA	NA	NA	NA	NA	NA	NA	NA	k__Bacteria (UID2495)	2993	143	89	53	87	3	0	0	0	58.51	3.37	0.00
Candidatus_Pacebacteria_bacterium_RIFCSPHIGHO2_02_FULL_46_9	NA	NA	NA	NA	NA	NA	NA	NA	NA	NA	k__Bacteria (UID1453)	901	171	117	68	102	1	0	0	0	50.94	0.43	0.00
Candidatus_Pacebacteria_bacterium_RIFCSPLOWO2_01_FULL_47_12	NA	NA	NA	NA	NA	NA	NA	NA	NA	NA	k__Bacteria (UID1453)	901	171	117	73	97	1	0	0	0	44.44	0.43	0.00
Candidatus_Pacebacteria_bacterium_RIFOXYA1_FULL_38_18	NA	NA	NA	NA	NA	NA	NA	NA	NA	NA	k__Bacteria (UID1452)	924	161	108	44	117	0	0	0	0	62.81	0.00	0.00
Candidatus_Pacebacteria_bacterium_RIFOXYB1_FULL_39_46	NA	NA	NA	NA	NA	NA	NA	NA	NA	NA	k__Bacteria (UID1452)	924	161	108	48	113	0	0	0	0	59.57	0.00	0.00
Candidatus_Pacebacteria_bacterium_RIFOXYB1_FULL_44_10	NA	NA	NA	NA	NA	NA	NA	NA	NA	NA	k__Bacteria (UID1452)	924	151	101	53	98	0	0	0	0	57.63	0.00	0.00
Candidatus_Pacebacteria_bacterium_RIFOXYC1_FULL_39_21	NA	NA	NA	NA	NA	NA	NA	NA	NA	NA	k__Bacteria (UID1452)	924	161	108	47	114	0	0	0	0	60.03	0.00	0.00
Candidatus_Pacebacteria_bacterium_RIFOXYD1_FULL_39_27	NA	NA	NA	NA	NA	NA	NA	NA	NA	NA	k__Bacteria (UID1452)	924	161	108	46	115	0	0	0	0	60.96	0.00	0.00
Candidatus_Peregrinibacteria_bacterium_RIFCSPLOWO2_01_FULL_39_12	NA	NA	NA	NA	NA	NA	NA	NA	NA	NA	k__Bacteria (UID1452)	924	151	101	57	94	0	0	0	0	52.31	0.00	0.00
Candidatus_Peregrinibacteria_bacterium_RIFCSPLOWO2_02_FULL_39_10	NA	NA	NA	NA	NA	NA	NA	NA	NA	NA	k__Bacteria (UID1452)	924	151	101	58	93	0	0	0	0	52.67	0.00	0.00
Candidatus_Peregrinibacteria_bacterium_RIFCSPLOWO2_02_FULL_48_14	NA	NA	NA	NA	NA	NA	NA	NA	NA	NA	k__Bacteria (UID1452)	924	151	101	52	99	0	0	0	0	54.26	0.00	0.00
Candidatus_Peregrinibacteria_bacterium_RIFOXYA12_FULL_33_12	NA	NA	NA	NA	NA	NA	NA	NA	NA	NA	k__Bacteria (UID2329)	174	149	89	19	130	0	0	0	0	79.78	0.00	0.00
Candidatus_Peregrinibacteria_bacterium_RIFOXYA2_FULL_33_21	NA	NA	NA	NA	NA	NA	NA	NA	NA	NA	k__Bacteria (UID2329)	174	149	89	20	129	0	0	0	0	78.65	0.00	0.00
Candidatus_Peregrinibacteria_bacterium_RIFOXYA2_FULL_33_7	NA	NA	NA	NA	NA	NA	NA	NA	NA	NA	k__Bacteria (UID1452)	924	161	108	44	115	2	0	0	0	68.07	1.85	0.00
Candidatus_Peregrinibacteria_bacterium_RIFOXYA2_FULL_41_18	NA	NA	NA	NA	NA	NA	NA	NA	NA	NA	k__Bacteria (UID1452)	924	161	108	26	134	1	0	0	0	77.78	0.93	0.00
Candidatus_Peregrinibacteria_bacterium_RIFOXYB12_FULL_41_12	NA	NA	NA	NA	NA	NA	NA	NA	NA	NA	k__Bacteria (UID1452)	924	161	108	22	137	2	0	0	0	81.02	1.85	50.00
Candidatus_Peregrinibacteria_bacterium_RIFOXYB2_FULL_32_7	NA	NA	NA	NA	NA	NA	NA	NA	NA	NA	k__Bacteria (UID2329)	174	149	89	45	104	0	0	0	0	58.52	0.00	0.00
Candidatus_Peregrinibacteria_bacterium_RIFOXYB2_FULL_33_20	NA	NA	NA	NA	NA	NA	NA	NA	NA	NA	k__Bacteria (UID2329)	174	149	89	19	130	0	0	0	0	79.78	0.00	0.00
Candidatus_Peregrinibacteria_bacterium_RIFOXYB2_FULL_41_88	NA	NA	NA	NA	NA	NA	NA	NA	NA	NA	k__Bacteria (UID1452)	924	161	108	38	122	1	0	0	0	69.44	0.10	0.00
Candidatus_Peregrinibacteria_bacterium_RIFOXYC2_FULL_33_13	NA	NA	NA	NA	NA	NA	NA	NA	NA	NA	k__Bacteria (UID1452)	924	161	108	60	97	4	0	0	0	56.83	3.70	0.00
Candidatus_Peregrinibacteria_bacterium_RIFOXYC2_FULL_41_22	NA	NA	NA	NA	NA	NA	NA	NA	NA	NA	k__Bacteria (UID1452)	924	161	108	38	123	0	0	0	0	70.37	0.00	0.00
Candidatus_Peribacteria_bacterium_RIFCSPHIGHO2_01_FULL_49_38	NA	NA	NA	NA	NA	NA	NA	NA	NA	NA	k__Bacteria (UID1452)	924	161	108	34	125	2	0	0	0	70.75	1.85	0.00
Candidatus_Peribacteria_bacterium_RIFCSPHIGHO2_01_FULL_51_35	NA	NA	NA	NA	NA	NA	NA	NA	NA	NA	k__Bacteria (UID1452)	924	161	108	21	139	1	0	0	0	81.02	0.93	0.00
Candidatus_Peribacteria_bacterium_RIFCSPHIGHO2_01_FULL_51_9	NA	NA	NA	NA	NA	NA	NA	NA	NA	NA	k__Bacteria (UID1452)	924	161	108	42	110	8	1	0	0	65.19	8.02	0.00
Candidatus_Peribacteria_bacterium_RIFCSPHIGHO2_01_FULL_54_22	NA	NA	NA	NA	NA	NA	NA	NA	NA	NA	k__Bacteria (UID1452)	924	161	108	36	124	1	0	0	0	68.90	0.93	0.00
Candidatus_Peribacteria_bacterium_RIFCSPHIGHO2_01_FULL_55_13	NA	NA	NA	NA	NA	NA	NA	NA	NA	NA	k__Bacteria (UID1452)	924	161	108	28	130	3	0	0	0	76.68	2.78	33.33
Candidatus_Peribacteria_bacterium_RIFCSPHIGHO2_02_FULL_49_16	NA	NA	NA	NA	NA	NA	NA	NA	NA	NA	k__Bacteria (UID1452)	924	161	108	32	128	1	0	0	0	72.60	0.93	0.00
Candidatus_Peribacteria_bacterium_RIFCSPHIGHO2_02_FULL_51_15	NA	NA	NA	NA	NA	NA	NA	NA	NA	NA	k__Bacteria (UID1452)	924	161	108	29	132	0	0	0	0	75.56	0.00	0.00
Candidatus_Peribacteria_bacterium_RIFCSPHIGHO2_02_FULL_53_20	NA	NA	NA	NA	NA	NA	NA	NA	NA	NA	k__Bacteria (UID1452)	924	161	108	45	115	1	0	0	0	67.67	0.93	0.00
Candidatus_Peribacteria_bacterium_RIFCSPHIGHO2_02_FULL_55_24	NA	NA	NA	NA	NA	NA	NA	NA	NA	NA	k__Bacteria (UID1452)	924	161	108	35	125	1	0	0	0	69.82	0.93	0.00
Candidatus_Peribacteria_bacterium_RIFCSPHIGHO2_12_FULL_54_10	NA	NA	NA	NA	NA	NA	NA	NA	NA	NA	k__Bacteria (UID1452)	924	161	108	59	102	0	0	0	0	55.42	0.00	0.00
Candidatus_Peribacteria_bacterium_RIFCSPHIGHO2_12_FULL_55_11	NA	NA	NA	NA	NA	NA	NA	NA	NA	NA	k__Bacteria (UID1452)	924	161	108	36	122	3	0	0	0	71.19	2.78	33.33
Candidatus_Peribacteria_bacterium_RIFCSPLOWO2_01_FULL_51_18	NA	NA	NA	NA	NA	NA	NA	NA	NA	NA	k__Bacteria (UID1452)	924	161	108	23	137	1	0	0	0	79.17	0.93	0.00
Candidatus_Peribacteria_bacterium_RIFCSPLOWO2_01_FULL_54_110	NA	NA	NA	NA	NA	NA	NA	NA	NA	NA	k__Bacteria (UID1452)	924	161	108	45	113	3	0	0	0	62.42	1.85	0.00
Candidatus_Peribacteria_bacterium_RIFCSPLOWO2_02_FULL_51_10	NA	NA	NA	NA	NA	NA	NA	NA	NA	NA	k__Bacteria (UID1452)	924	161	108	41	119	1	0	0	0	67.59	0.93	0.00
Candidatus_Peribacteria_bacterium_RIFCSPLOWO2_02_FULL_55_36	NA	NA	NA	NA	NA	NA	NA	NA	NA	NA	k__Bacteria (UID1452)	924	161	108	38	122	1	0	0	0	67.51	0.93	0.00
Candidatus_Peribacteria_bacterium_RIFCSPLOWO2_12_FULL_53_10	NA	NA	NA	NA	NA	NA	NA	NA	NA	NA	k__Bacteria (UID1452)	924	161	108	31	127	3	0	0	0	73.61	2.78	0.00
Candidatus_Peribacteria_bacterium_RIFCSPLOWO2_12_FULL_55_15	NA	NA	NA	NA	NA	NA	NA	NA	NA	NA	k__Bacteria (UID1452)	924	161	108	34	126	1	0	0	0	70.75	0.93	0.00
Candidatus_Peribacteria_bacterium_RIFOXYA1_FULL_56_14	NA	NA	NA	NA	NA	NA	NA	NA	NA	NA	k__Bacteria (UID1452)	924	161	108	27	132	2	0	0	0	76.39	0.62	0.00
Candidatus_Peribacteria_bacterium_RIFOXYA2_FULL_55_28	NA	NA	NA	NA	NA	NA	NA	NA	NA	NA	k__Bacteria (UID1452)	924	161	108	21	137	3	0	0	0	81.02	1.54	0.00
Candidatus_Peribacteria_bacterium_RIFOXYB1_FULL_54_35	NA	NA	NA	NA	NA	NA	NA	NA	NA	NA	k__Bacteria (UID1452)	924	161	108	21	137	3	0	0	0	81.02	1.54	0.00
Candidatus_Peribacteria_bacterium_RIFOXYB1_FULL_57_12	NA	NA	NA	NA	NA	NA	NA	NA	NA	NA	k__Bacteria (UID1452)	924	151	101	20	127	4	0	0	0	81.59	2.64	0.00
Candidatus_Peribacteria_bacterium_RIFOXYB2_FULL_54_17	NA	NA	NA	NA	NA	NA	NA	NA	NA	NA	k__Bacteria (UID1452)	924	161	108	21	137	3	0	0	0	81.02	1.54	0.00
Candidatus_Peribacteria_bacterium_RIFOXYC1_FULL_54_13	NA	NA	NA	NA	NA	NA	NA	NA	NA	NA	k__Bacteria (UID1452)	924	161	108	21	136	4	0	0	0	81.02	2.47	0.00
Candidatus_Peribacteria_bacterium_RIFOXYC1_FULL_58_8	NA	NA	NA	NA	NA	NA	NA	NA	NA	NA	k__Bacteria (UID1452)	924	151	101	40	106	5	0	0	0	65.53	2.81	0.00
Candidatus_Peribacteria_bacterium_RIFOXYC2_FULL_55_14	NA	NA	NA	NA	NA	NA	NA	NA	NA	NA	k__Bacteria (UID1452)	924	161	108	22	136	3	0	0	0	80.09	1.54	0.00
Candidatus_Peribacteria_bacterium_RIFOXYC2_FULL_58_10	NA	NA	NA	NA	NA	NA	NA	NA	NA	NA	k__Bacteria (UID1452)	924	161	108	35	123	3	0	0	0	72.27	1.54	0.00
Candidatus_Peribacteria_bacterium_RIFOXYC2_FULL_58_32	NA	NA	NA	NA	NA	NA	NA	NA	NA	NA	k__Bacteria (UID1452)	924	151	101	19	128	4	0	0	0	82.58	2.64	0.00
Candidatus_Peribacteria_bacterium_RIFOXYD1_FULL_54_13	NA	NA	NA	NA	NA	NA	NA	NA	NA	NA	k__Bacteria (UID1452)	924	161	108	23	134	4	0	0	0	79.17	2.47	0.00
Candidatus_Peribacteria_bacterium_RIFOXYD2_FULL_58_15	NA	NA	NA	NA	NA	NA	NA	NA	NA	NA	k__Bacteria (UID1452)	924	161	108	25	133	3	0	0	0	77.78	1.54	0.00
Candidatus_Portnoybacteria_bacterium_RBG_13_40_8	NA	NA	NA	NA	NA	NA	NA	NA	NA	NA	k__Bacteria (UID203)	5449	104	58	13	26	64	1	0	0	79.60	51.07	2.99
Candidatus_Portnoybacteria_bacterium_RBG_19FT_COMBO_36_7	NA	NA	NA	NA	NA	NA	NA	NA	NA	NA	k__Bacteria (UID203)	5449	104	58	15	80	9	0	0	0	76.85	1.41	0.00
Candidatus_Portnoybacteria_bacterium_RIFCSPHIGHO2_01_FULL_39_19	NA	NA	NA	NA	NA	NA	NA	NA	NA	NA	k__Bacteria (UID2495)	2993	143	89	53	88	2	0	0	0	59.27	2.25	0.00
Candidatus_Portnoybacteria_bacterium_RIFCSPHIGHO2_01_FULL_40_12b	NA	NA	NA	NA	NA	NA	NA	NA	NA	NA	k__Bacteria (UID1452)	924	151	101	47	102	2	0	0	0	60.03	1.98	0.00
Candidatus_Portnoybacteria_bacterium_RIFCSPHIGHO2_02_FULL_39_12	NA	NA	NA	NA	NA	NA	NA	NA	NA	NA	k__Bacteria (UID1452)	924	151	101	43	108	0	0	0	0	63.17	0.00	0.00
Candidatus_Portnoybacteria_bacterium_RIFCSPHIGHO2_02_FULL_40_23	NA	NA	NA	NA	NA	NA	NA	NA	NA	NA	k__Bacteria (UID1452)	924	151	101	57	91	3	0	0	0	57.67	1.58	0.00
Candidatus_Portnoybacteria_bacterium_RIFCSPHIGHO2_12_FULL_38_9	NA	NA	NA	NA	NA	NA	NA	NA	NA	NA	k__Bacteria (UID1452)	924	151	101	41	109	1	0	0	0	66.14	0.99	0.00
Candidatus_Portnoybacteria_bacterium_RIFCSPLOWO2_01_FULL_38_39	NA	NA	NA	NA	NA	NA	NA	NA	NA	NA	k__Bacteria (UID1452)	924	151	101	47	103	1	0	0	0	61.19	0.99	0.00
Candidatus_Portnoybacteria_bacterium_RIFCSPLOWO2_01_FULL_43_11	NA	NA	NA	NA	NA	NA	NA	NA	NA	NA	k__Bacteria (UID1452)	924	151	101	50	99	2	0	0	0	59.04	1.49	0.00
Candidatus_Portnoybacteria_bacterium_RIFCSPLOWO2_02_FULL_39_11	NA	NA	NA	NA	NA	NA	NA	NA	NA	NA	k__Bacteria (UID1452)	924	161	108	67	94	0	0	0	0	48.58	0.00	0.00
Candidatus_Portnoybacteria_bacterium_RIFCSPLOWO2_02_FULL_40_15	NA	NA	NA	NA	NA	NA	NA	NA	NA	NA	k__Bacteria (UID1452)	924	151	101	47	104	0	0	0	0	59.54	0.00	0.00
Candidatus_Portnoybacteria_bacterium_RIFCSPLOWO2_12_FULL_39_9	NA	NA	NA	NA	NA	NA	NA	NA	NA	NA	k__Bacteria (UID1452)	924	151	101	39	111	1	0	0	0	67.13	0.99	0.00
Candidatus_Raymondbacteria_bacterium_RifOxyA12_full_50_37	NA	NA	NA	NA	NA	NA	NA	NA	NA	NA	k__Bacteria (UID2495)	2993	147	91	17	129	1	0	0	0	82.42	1.10	0.00
Candidatus_Raymondbacteria_bacterium_RIFOXYA1_FULL_49_35	NA	NA	NA	NA	NA	NA	NA	NA	NA	NA	k__Bacteria (UID2495)	2993	147	91	2	143	2	0	0	0	97.80	2.20	0.00
Candidatus_Raymondbacteria_bacterium_RIFOXYA2_FULL_49_16	NA	NA	NA	NA	NA	NA	NA	NA	NA	NA	k__Bacteria (UID2495)	2993	147	91	2	143	2	0	0	0	97.80	2.20	0.00
Candidatus_Raymondbacteria_bacterium_RifOxyC12_full_50_8	NA	NA	NA	NA	NA	NA	NA	NA	NA	NA	k__Bacteria (UID2495)	2993	147	91	17	129	1	0	0	0	85.06	1.10	0.00
Candidatus_Raymondbacteria_bacterium_RIFOXYC2_FULL_50_21	NA	NA	NA	NA	NA	NA	NA	NA	NA	NA	k__Bacteria (UID2495)	2993	147	91	28	118	1	0	0	0	70.33	1.10	0.00
Candidatus_Raymondbacteria_bacterium_RIFOXYD12_FULL_49_13	NA	NA	NA	NA	NA	NA	NA	NA	NA	NA	k__Bacteria (UID2495)	2993	147	91	6	139	2	0	0	0	96.51	2.20	0.00
Candidatus_Riflebacteria_bacterium_GWC2_50_8	NA	NA	NA	NA	NA	NA	NA	NA	NA	NA	k__Bacteria (UID209)	5443	105	59	22	81	2	0	0	0	76.19	1.85	0.00
Candidatus_Roizmanbacteria_bacterium_RIFCSPHIGHO2_01_FULL_35_10	NA	NA	NA	NA	NA	NA	NA	NA	NA	NA	k__Bacteria (UID1453)	901	171	117	57	113	1	0	0	0	55.13	0.43	0.00
Candidatus_Roizmanbacteria_bacterium_RIFCSPHIGHO2_01_FULL_37_16b	NA	NA	NA	NA	NA	NA	NA	NA	NA	NA	k__Bacteria (UID203)	5449	104	58	22	82	0	0	0	0	74.06	0.00	0.00
Candidatus_Roizmanbacteria_bacterium_RIFCSPHIGHO2_01_FULL_38_15	NA	NA	NA	NA	NA	NA	NA	NA	NA	NA	k__Bacteria (UID2495)	2993	143	89	60	83	0	0	0	0	41.93	0.00	0.00
Candidatus_Roizmanbacteria_bacterium_RIFCSPHIGHO2_01_FULL_38_41	NA	NA	NA	NA	NA	NA	NA	NA	NA	NA	k__Bacteria (UID203)	5449	104	58	23	80	1	0	0	0	68.50	1.72	0.00
Candidatus_Roizmanbacteria_bacterium_RIFCSPHIGHO2_01_FULL_39_12b	NA	NA	NA	NA	NA	NA	NA	NA	NA	NA	k__Bacteria (UID203)	5449	104	58	23	75	6	0	0	0	67.08	4.08	0.00
Candidatus_Roizmanbacteria_bacterium_RIFCSPHIGHO2_01_FULL_39_12c	NA	NA	NA	NA	NA	NA	NA	NA	NA	NA	k__Bacteria (UID2495)	2993	143	89	35	102	6	0	0	0	66.31	0.61	0.00
Candidatus_Roizmanbacteria_bacterium_RIFCSPHIGHO2_01_FULL_39_24	NA	NA	NA	NA	NA	NA	NA	NA	NA	NA	k__Bacteria (UID203)	5449	104	58	21	83	0	0	0	0	67.08	0.00	0.00
Candidatus_Roizmanbacteria_bacterium_RIFCSPHIGHO2_01_FULL_39_8	NA	NA	NA	NA	NA	NA	NA	NA	NA	NA	k__Bacteria (UID203)	5449	104	58	21	83	0	0	0	0	73.29	0.00	0.00
Candidatus_Roizmanbacteria_bacterium_RIFCSPHIGHO2_01_FULL_40_98	NA	NA	NA	NA	NA	NA	NA	NA	NA	NA	k__Bacteria (UID203)	5449	104	58	23	80	1	0	0	0	66.07	1.72	0.00
Candidatus_Roizmanbacteria_bacterium_RIFCSPHIGHO2_02_FULL_37_13b	NA	NA	NA	NA	NA	NA	NA	NA	NA	NA	k__Bacteria (UID203)	5449	104	58	16	88	0	0	0	0	75.71	0.00	0.00
Candidatus_Roizmanbacteria_bacterium_RIFCSPHIGHO2_02_FULL_37_15	NA	NA	NA	NA	NA	NA	NA	NA	NA	NA	k__Bacteria (UID203)	5449	104	58	17	86	1	0	0	0	76.41	0.86	0.00
Candidatus_Roizmanbacteria_bacterium_RIFCSPHIGHO2_02_FULL_37_24	NA	NA	NA	NA	NA	NA	NA	NA	NA	NA	k__Bacteria (UID203)	5449	104	58	29	73	2	0	0	0	72.07	2.07	0.00
Candidatus_Roizmanbacteria_bacterium_RIFCSPHIGHO2_02_FULL_37_9b	NA	NA	NA	NA	NA	NA	NA	NA	NA	NA	k__Bacteria (UID203)	5449	104	58	18	84	2	0	0	0	73.41	3.45	0.00
Candidatus_Roizmanbacteria_bacterium_RIFCSPHIGHO2_02_FULL_38_11	NA	NA	NA	NA	NA	NA	NA	NA	NA	NA	k__Bacteria (UID203)	5449	104	58	19	84	1	0	0	0	74.53	1.72	0.00
Candidatus_Roizmanbacteria_bacterium_RIFCSPHIGHO2_02_FULL_39_9	NA	NA	NA	NA	NA	NA	NA	NA	NA	NA	k__Bacteria (UID203)	5449	104	58	25	78	1	0	0	0	65.88	1.72	0.00
Candidatus_Roizmanbacteria_bacterium_RIFCSPHIGHO2_02_FULL_40_13b	NA	NA	NA	NA	NA	NA	NA	NA	NA	NA	k__Bacteria (UID203)	5449	104	58	19	85	0	0	0	0	70.53	0.00	0.00
Candidatus_Roizmanbacteria_bacterium_RIFCSPHIGHO2_02_FULL_40_53	NA	NA	NA	NA	NA	NA	NA	NA	NA	NA	k__Bacteria (UID203)	5449	104	58	22	81	1	0	0	0	67.79	1.72	0.00
Candidatus_Roizmanbacteria_bacterium_RIFCSPHIGHO2_02_FULL_43_11	NA	NA	NA	NA	NA	NA	NA	NA	NA	NA	k__Bacteria (UID2495)	2993	143	89	40	103	0	0	0	0	61.88	0.00	0.00
Candidatus_Roizmanbacteria_bacterium_RIFCSPHIGHO2_12_41_18	NA	NA	NA	NA	NA	NA	NA	NA	NA	NA	k__Bacteria (UID203)	5449	104	58	21	82	1	0	0	0	69.51	1.72	0.00
Candidatus_Roizmanbacteria_bacterium_RIFCSPHIGHO2_12_FULL_33_9	NA	NA	NA	NA	NA	NA	NA	NA	NA	NA	k__Bacteria (UID203)	5449	104	58	30	72	2	0	0	0	61.04	3.45	0.00
Candidatus_Roizmanbacteria_bacterium_RIFCSPHIGHO2_12_FULL_36_11	NA	NA	NA	NA	NA	NA	NA	NA	NA	NA	k__Bacteria (UID203)	5449	104	58	19	84	1	0	0	0	72.96	1.72	0.00
Candidatus_Roizmanbacteria_bacterium_RIFCSPHIGHO2_12_FULL_37_23	NA	NA	NA	NA	NA	NA	NA	NA	NA	NA	k__Bacteria (UID203)	5449	104	58	15	89	0	0	0	0	77.43	0.00	0.00
Candidatus_Roizmanbacteria_bacterium_RIFCSPHIGHO2_12_FULL_37_9b	NA	NA	NA	NA	NA	NA	NA	NA	NA	NA	k__Bacteria (UID203)	5449	104	58	36	68	0	0	0	0	51.25	0.00	0.00
Candidatus_Roizmanbacteria_bacterium_RIFCSPHIGHO2_12_FULL_38_13	NA	NA	NA	NA	NA	NA	NA	NA	NA	NA	k__Bacteria (UID203)	5449	104	58	24	80	0	0	0	0	63.64	0.00	0.00
Candidatus_Roizmanbacteria_bacterium_RIFCSPHIGHO2_12_FULL_40_130	NA	NA	NA	NA	NA	NA	NA	NA	NA	NA	k__Bacteria (UID203)	5449	104	58	23	80	1	0	0	0	66.07	1.72	0.00
Candidatus_Roizmanbacteria_bacterium_RIFCSPHIGHO2_12_FULL_41_11	NA	NA	NA	NA	NA	NA	NA	NA	NA	NA	k__Bacteria (UID203)	5449	104	58	25	76	3	0	0	0	65.20	5.17	0.00
Candidatus_Roizmanbacteria_bacterium_RIFCSPLOWO2_01_FULL_35_13	NA	NA	NA	NA	NA	NA	NA	NA	NA	NA	k__Bacteria (UID203)	5449	104	58	19	85	0	0	0	0	73.82	0.00	0.00
Candidatus_Roizmanbacteria_bacterium_RIFCSPLOWO2_01_FULL_37_12	NA	NA	NA	NA	NA	NA	NA	NA	NA	NA	k__Bacteria (UID203)	5449	104	58	20	82	2	0	0	0	72.10	3.45	0.00
Candidatus_Roizmanbacteria_bacterium_RIFCSPLOWO2_01_FULL_37_16	NA	NA	NA	NA	NA	NA	NA	NA	NA	NA	k__Bacteria (UID1453)	901	171	117	60	111	0	0	0	0	57.09	0.00	0.00
Candidatus_Roizmanbacteria_bacterium_RIFCSPLOWO2_01_FULL_38_11	NA	NA	NA	NA	NA	NA	NA	NA	NA	NA	k__Bacteria (UID2495)	2993	143	89	50	91	2	0	0	0	54.97	1.23	50.00
Candidatus_Roizmanbacteria_bacterium_RIFCSPLOWO2_01_FULL_38_12	NA	NA	NA	NA	NA	NA	NA	NA	NA	NA	k__Bacteria (UID203)	5449	104	58	30	74	0	0	0	0	57.29	0.00	0.00
Candidatus_Roizmanbacteria_bacterium_RIFCSPLOWO2_01_FULL_40_13	NA	NA	NA	NA	NA	NA	NA	NA	NA	NA	k__Bacteria (UID2495)	2993	143	89	38	105	0	0	0	0	65.68	0.00	0.00
Candidatus_Roizmanbacteria_bacterium_RIFCSPLOWO2_01_FULL_40_14	NA	NA	NA	NA	NA	NA	NA	NA	NA	NA	k__Bacteria (UID1453)	901	171	117	69	101	1	0	0	0	55.89	0.85	100.00
Candidatus_Roizmanbacteria_bacterium_RIFCSPLOWO2_01_FULL_40_32	NA	NA	NA	NA	NA	NA	NA	NA	NA	NA	k__Bacteria (UID203)	5449	104	58	20	84	0	0	0	0	68.81	0.00	0.00
Candidatus_Roizmanbacteria_bacterium_RIFCSPLOWO2_01_FULL_40_42	NA	NA	NA	NA	NA	NA	NA	NA	NA	NA	k__Bacteria (UID203)	5449	104	58	23	80	1	0	0	0	66.07	1.72	0.00
Candidatus_Roizmanbacteria_bacterium_RIFCSPLOWO2_01_FULL_41_22	NA	NA	NA	NA	NA	NA	NA	NA	NA	NA	k__Bacteria (UID203)	5449	104	58	26	77	1	0	0	0	61.76	1.72	0.00
Candidatus_Roizmanbacteria_bacterium_RIFCSPLOWO2_01_FULL_44_13	NA	NA	NA	NA	NA	NA	NA	NA	NA	NA	k__Bacteria (UID2495)	2993	143	89	45	98	0	0	0	0	56.20	0.00	0.00
Candidatus_Roizmanbacteria_bacterium_RIFCSPLOWO2_02_FULL_36_11	NA	NA	NA	NA	NA	NA	NA	NA	NA	NA	k__Bacteria (UID203)	5449	104	58	16	88	0	0	0	0	75.71	0.00	0.00
Candidatus_Roizmanbacteria_bacterium_RIFCSPLOWO2_02_FULL_37_19	NA	NA	NA	NA	NA	NA	NA	NA	NA	NA	k__Bacteria (UID203)	5449	104	58	19	85	0	0	0	0	73.82	0.00	0.00
Candidatus_Roizmanbacteria_bacterium_RIFCSPLOWO2_02_FULL_38_10	NA	NA	NA	NA	NA	NA	NA	NA	NA	NA	k__Bacteria (UID2495)	2993	143	89	52	90	1	0	0	0	54.72	1.12	0.00
Candidatus_Roizmanbacteria_bacterium_RIFCSPLOWO2_02_FULL_40_13	NA	NA	NA	NA	NA	NA	NA	NA	NA	NA	k__Bacteria (UID203)	5449	104	58	20	83	1	0	0	0	71.24	1.72	0.00
Candidatus_Roizmanbacteria_bacterium_RIFCSPLOWO2_02_FULL_41_9	NA	NA	NA	NA	NA	NA	NA	NA	NA	NA	k__Bacteria (UID203)	5449	104	58	33	71	0	0	0	0	52.98	0.00	0.00
Candidatus_Roizmanbacteria_bacterium_RIFCSPLOWO2_02_FULL_43_10	NA	NA	NA	NA	NA	NA	NA	NA	NA	NA	k__Bacteria (UID2495)	2993	143	89	42	101	0	0	0	0	58.70	0.00	0.00
Candidatus_Roizmanbacteria_bacterium_RIFCSPLOWO2_12_FULL_40_12	NA	NA	NA	NA	NA	NA	NA	NA	NA	NA	k__Bacteria (UID203)	5449	104	58	21	82	1	0	0	0	69.51	1.72	0.00
Candidatus_Roizmanbacteria_bacterium_RIFOXYA1_FULL_37_12	NA	NA	NA	NA	NA	NA	NA	NA	NA	NA	k__Bacteria (UID203)	5449	104	58	19	85	0	0	0	0	72.10	0.00	0.00
Candidatus_Roizmanbacteria_bacterium_RIFOXYA1_FULL_41_12	NA	NA	NA	NA	NA	NA	NA	NA	NA	NA	k__Bacteria (UID203)	5449	104	58	19	85	0	0	0	0	72.96	0.00	0.00
Candidatus_Roizmanbacteria_bacterium_RIFOXYA2_FULL_38_14	NA	NA	NA	NA	NA	NA	NA	NA	NA	NA	k__Bacteria (UID203)	5449	104	58	19	85	0	0	0	0	72.10	0.00	0.00
Candidatus_Roizmanbacteria_bacterium_RIFOXYA2_FULL_41_8	NA	NA	NA	NA	NA	NA	NA	NA	NA	NA	k__Bacteria (UID203)	5449	104	58	28	76	0	0	0	0	66.46	0.00	0.00
Candidatus_Roizmanbacteria_bacterium_RIFOXYB1_FULL_40_23	NA	NA	NA	NA	NA	NA	NA	NA	NA	NA	k__Bacteria (UID203)	5449	104	58	19	85	0	0	0	0	72.10	0.00	0.00
Candidatus_Roizmanbacteria_bacterium_RIFOXYB1_FULL_41_27	NA	NA	NA	NA	NA	NA	NA	NA	NA	NA	k__Bacteria (UID203)	5449	104	58	19	85	0	0	0	0	71.39	0.00	0.00
Candidatus_Roizmanbacteria_bacterium_RIFOXYB2_FULL_38_10	NA	NA	NA	NA	NA	NA	NA	NA	NA	NA	k__Bacteria (UID203)	5449	104	58	20	84	0	0	0	0	70.38	0.00	0.00
Candidatus_Roizmanbacteria_bacterium_RIFOXYB2_FULL_41_10	NA	NA	NA	NA	NA	NA	NA	NA	NA	NA	k__Bacteria (UID203)	5449	104	58	17	87	0	0	0	0	74.84	0.00	0.00
Candidatus_Roizmanbacteria_bacterium_RIFOXYC1_FULL_38_14	NA	NA	NA	NA	NA	NA	NA	NA	NA	NA	k__Bacteria (UID203)	5449	104	58	19	85	0	0	0	0	72.10	0.00	0.00
Candidatus_Roizmanbacteria_bacterium_RIFOXYC1_FULL_41_16	NA	NA	NA	NA	NA	NA	NA	NA	NA	NA	k__Bacteria (UID203)	5449	104	58	19	85	0	0	0	0	72.54	0.00	0.00
Candidatus_Roizmanbacteria_bacterium_RIFOXYC2_FULL_38_9	NA	NA	NA	NA	NA	NA	NA	NA	NA	NA	k__Bacteria (UID203)	5449	104	58	20	84	0	0	0	0	70.38	0.00	0.00
Candidatus_Roizmanbacteria_bacterium_RIFOXYC2_FULL_41_10	NA	NA	NA	NA	NA	NA	NA	NA	NA	NA	k__Bacteria (UID203)	5449	104	58	23	81	0	0	0	0	67.54	0.00	0.00
Candidatus_Roizmanbacteria_bacterium_RIFOXYD1_FULL_38_12	NA	NA	NA	NA	NA	NA	NA	NA	NA	NA	k__Bacteria (UID203)	5449	104	58	19	85	0	0	0	0	72.10	0.00	0.00
Candidatus_Roizmanbacteria_bacterium_RIFOXYD1_FULL_41_24	NA	NA	NA	NA	NA	NA	NA	NA	NA	NA	k__Bacteria (UID203)	5449	104	58	19	85	0	0	0	0	71.39	0.00	0.00
Candidatus_Rokubacteria_bacterium_GWA2_70_23	NA	NA	NA	NA	NA	NA	NA	NA	NA	NA	k__Bacteria (UID3187)	2258	188	117	21	161	6	0	0	0	84.19	2.96	0.00
Candidatus_Rokubacteria_bacterium_GWA2_73_35	NA	NA	NA	NA	NA	NA	NA	NA	NA	NA	k__Bacteria (UID3187)	2258	187	116	62	120	5	0	0	0	70.99	2.69	0.00
Candidatus_Rokubacteria_bacterium_GWC2_70_16	NA	NA	NA	NA	NA	NA	NA	NA	NA	NA	k__Bacteria (UID3187)	2258	188	117	45	139	4	0	0	0	77.94	1.82	0.00
Candidatus_Rokubacteria_bacterium_GWC2_70_24	NA	NA	NA	NA	NA	NA	NA	NA	NA	NA	k__Bacteria (UID3187)	2258	188	117	42	142	4	0	0	0	75.71	1.82	0.00
Candidatus_Rokubacteria_bacterium_GWF2_70_14	NA	NA	NA	NA	NA	NA	NA	NA	NA	NA	k__Bacteria (UID3187)	2258	188	117	47	138	3	0	0	0	66.45	2.14	0.00
Candidatus_Rokubacteria_bacterium_RIFCSPHIGHO2_02_FULL_73_26	NA	NA	NA	NA	NA	NA	NA	NA	NA	NA	k__Bacteria (UID3187)	2258	188	117	23	155	8	2	0	0	84.33	5.77	7.14
Candidatus_Rokubacteria_bacterium_RIFCSPHIGHO2_12_FULL_73_22	NA	NA	NA	NA	NA	NA	NA	NA	NA	NA	k__Bacteria (UID3187)	2258	188	117	47	136	5	0	0	0	68.33	2.67	0.00
Candidatus_Rokubacteria_bacterium_RIFCSPLOWO2_02_FULL_68_19	NA	NA	NA	NA	NA	NA	NA	NA	NA	NA	k__Bacteria (UID3187)	2258	187	116	28	154	5	0	0	0	79.45	2.69	20.00
Candidatus_Rokubacteria_bacterium_RIFCSPLOWO2_02_FULL_73_56	NA	NA	NA	NA	NA	NA	NA	NA	NA	NA	k__Bacteria (UID3187)	2258	188	117	19	160	9	0	0	0	87.61	4.81	11.11
Candidatus_Rokubacteria_bacterium_RIFCSPLOWO2_12_FULL_69_21	NA	NA	NA	NA	NA	NA	NA	NA	NA	NA	k__Bacteria (UID3187)	2258	187	116	43	125	18	1	0	0	70.19	14.22	4.76
Candidatus_Rokubacteria_bacterium_RIFCSPLOWO2_12_FULL_71_22	NA	NA	NA	NA	NA	NA	NA	NA	NA	NA	k__Bacteria (UID3187)	2258	188	117	41	139	8	0	0	0	70.51	3.44	0.00
Candidatus_Ryanbacteria_bacterium_RIFCSPHIGHO2_01_45_13	NA	NA	NA	NA	NA	NA	NA	NA	NA	NA	k__Bacteria (UID1452)	924	151	101	36	110	5	0	0	0	67.62	3.47	0.00
Candidatus_Ryanbacteria_bacterium_RIFCSPHIGHO2_01_FULL_44_130	NA	NA	NA	NA	NA	NA	NA	NA	NA	NA	k__Bacteria (UID1452)	924	151	101	36	115	0	0	0	0	67.62	0.00	0.00
Candidatus_Ryanbacteria_bacterium_RIFCSPHIGHO2_01_FULL_45_22	NA	NA	NA	NA	NA	NA	NA	NA	NA	NA	k__Bacteria (UID1453)	901	171	117	43	121	7	0	0	0	66.64	5.13	0.00
Candidatus_Ryanbacteria_bacterium_RIFCSPHIGHO2_01_FULL_48_27	NA	NA	NA	NA	NA	NA	NA	NA	NA	NA	k__Bacteria (UID1453)	901	171	117	50	116	5	0	0	0	62.36	4.27	0.00
Candidatus_Ryanbacteria_bacterium_RIFCSPHIGHO2_02_FULL_45_13b	NA	NA	NA	NA	NA	NA	NA	NA	NA	NA	k__Bacteria (UID1452)	924	161	108	44	113	4	0	0	0	63.40	1.85	25.00
Candidatus_Ryanbacteria_bacterium_RIFCSPHIGHO2_02_FULL_45_17b	NA	NA	NA	NA	NA	NA	NA	NA	NA	NA	k__Bacteria (UID1453)	901	171	117	51	118	2	0	0	0	62.79	1.71	0.00
Candidatus_Ryanbacteria_bacterium_RIFCSPHIGHO2_02_FULL_45_43	NA	NA	NA	NA	NA	NA	NA	NA	NA	NA	k__Bacteria (UID1452)	924	151	101	36	115	0	0	0	0	67.62	0.00	0.00
Candidatus_Ryanbacteria_bacterium_RIFCSPHIGHO2_02_FULL_48_12	NA	NA	NA	NA	NA	NA	NA	NA	NA	NA	k__Bacteria (UID1453)	901	171	117	53	117	1	0	0	0	60.23	0.43	0.00
Candidatus_Ryanbacteria_bacterium_RIFCSPHIGHO2_12_FULL_44_20	NA	NA	NA	NA	NA	NA	NA	NA	NA	NA	k__Bacteria (UID1452)	924	151	101	36	115	0	0	0	0	67.62	0.00	0.00
Candidatus_Ryanbacteria_bacterium_RIFCSPHIGHO2_12_FULL_47_12b	NA	NA	NA	NA	NA	NA	NA	NA	NA	NA	k__Bacteria (UID1452)	924	161	108	58	103	0	0	0	0	52.90	0.00	0.00
Candidatus_Ryanbacteria_bacterium_RIFCSPLOWO2_01_FULL_44_230	NA	NA	NA	NA	NA	NA	NA	NA	NA	NA	k__Bacteria (UID1452)	924	151	101	36	115	0	0	0	0	67.62	0.00	0.00
Candidatus_Ryanbacteria_bacterium_RIFCSPLOWO2_02_FULL_44_40	NA	NA	NA	NA	NA	NA	NA	NA	NA	NA	k__Bacteria (UID1452)	924	151	101	36	115	0	0	0	0	67.62	0.00	0.00
Candidatus_Ryanbacteria_bacterium_RIFCSPLOWO2_02_FULL_47_14	NA	NA	NA	NA	NA	NA	NA	NA	NA	NA	k__Bacteria (UID1452)	924	161	108	52	107	2	0	0	0	58.46	1.85	50.00
Candidatus_Ryanbacteria_bacterium_RIFCSPLOWO2_12_FULL_44_26	NA	NA	NA	NA	NA	NA	NA	NA	NA	NA	k__Bacteria (UID1452)	924	151	101	36	115	0	0	0	0	67.62	0.00	0.00
Candidatus_Ryanbacteria_bacterium_RIFCSPLOWO2_12_FULL_47_9c	NA	NA	NA	NA	NA	NA	NA	NA	NA	NA	k__Bacteria (UID1452)	924	161	108	56	104	1	0	0	0	58.92	0.93	0.00
Candidatus_Saccharibacteria_bacterium_RIFCSPHIGHO2_01_FULL_45_15	NA	NA	NA	NA	NA	NA	NA	NA	NA	NA	k__Bacteria (UID1453)	901	171	117	47	123	1	0	0	0	65.10	0.85	0.00
Candidatus_Saccharibacteria_bacterium_RIFCSPHIGHO2_01_FULL_46_30	NA	NA	NA	NA	NA	NA	NA	NA	NA	NA	k__Bacteria (UID1453)	901	171	117	48	123	0	0	0	0	64.25	0.00	0.00
Candidatus_Saccharibacteria_bacterium_RIFCSPHIGHO2_01_FULL_49_21	NA	NA	NA	NA	NA	NA	NA	NA	NA	NA	k__Bacteria (UID1453)	901	171	117	66	103	2	0	0	0	50.85	1.71	50.00
Candidatus_Saccharibacteria_bacterium_RIFCSPHIGHO2_02_FULL_46_12	NA	NA	NA	NA	NA	NA	NA	NA	NA	NA	k__Bacteria (UID1453)	901	171	117	52	118	1	0	0	0	62.03	0.85	0.00
Candidatus_Saccharibacteria_bacterium_RIFCSPHIGHO2_02_FULL_47_12	NA	NA	NA	NA	NA	NA	NA	NA	NA	NA	k__Bacteria (UID1453)	901	171	117	64	106	1	0	0	0	54.65	0.09	0.00
Candidatus_Saccharibacteria_bacterium_RIFCSPHIGHO2_12_FULL_41_12	NA	NA	NA	NA	NA	NA	NA	NA	NA	NA	k__Bacteria (UID1452)	924	161	108	32	129	0	0	0	0	72.69	0.00	0.00
Candidatus_Saccharibacteria_bacterium_RIFCSPHIGHO2_12_FULL_42_8	NA	NA	NA	NA	NA	NA	NA	NA	NA	NA	k__Bacteria (UID1452)	924	161	108	61	99	1	0	0	0	53.20	0.93	0.00
Candidatus_Saccharibacteria_bacterium_RIFCSPHIGHO2_12_FULL_44_22	NA	NA	NA	NA	NA	NA	NA	NA	NA	NA	k__Bacteria (UID1453)	901	171	117	47	123	1	0	0	0	65.10	0.85	0.00
Candidatus_Saccharibacteria_bacterium_RIFCSPHIGHO2_12_FULL_47_16	NA	NA	NA	NA	NA	NA	NA	NA	NA	NA	k__Bacteria (UID1453)	901	171	117	50	121	0	0	0	0	64.07	0.00	0.00
Candidatus_Saccharibacteria_bacterium_RIFCSPHIGHO2_12_FULL_47_16b	NA	NA	NA	NA	NA	NA	NA	NA	NA	NA	k__Bacteria (UID1452)	924	151	101	29	122	0	0	0	0	73.27	0.00	0.00
Candidatus_Saccharibacteria_bacterium_RIFCSPHIGHO2_12_FULL_47_17	NA	NA	NA	NA	NA	NA	NA	NA	NA	NA	k__Bacteria (UID1452)	924	151	101	34	117	0	0	0	0	73.22	0.00	0.00
Candidatus_Saccharibacteria_bacterium_RIFCSPHIGHO2_12_FULL_49_19	NA	NA	NA	NA	NA	NA	NA	NA	NA	NA	k__Bacteria (UID1453)	901	171	117	53	117	1	0	0	0	59.83	0.85	100.00
Candidatus_Saccharibacteria_bacterium_RIFCSPLOWO2_01_FULL_49_22	NA	NA	NA	NA	NA	NA	NA	NA	NA	NA	k__Bacteria (UID1453)	901	171	117	60	111	0	0	0	0	55.98	0.00	0.00
Candidatus_Schekmanbacteria_bacterium_GWA2_38_9	NA	NA	NA	NA	NA	NA	NA	NA	NA	NA	k__Bacteria (UID3187)	2258	188	117	38	145	4	1	0	0	86.32	2.72	0.00
Candidatus_Schekmanbacteria_bacterium_RBG_16_38_11	NA	NA	NA	NA	NA	NA	NA	NA	NA	NA	k__Bacteria (UID3187)	2258	188	117	46	140	2	0	0	0	68.58	0.90	0.00
Candidatus_Schekmanbacteria_bacterium_RIFCSPHIGHO2_02_FULL_38_11	NA	NA	NA	NA	NA	NA	NA	NA	NA	NA	k__Bacteria (UID3187)	2258	188	117	16	170	1	1	0	0	89.92	2.56	0.00
Candidatus_Schekmanbacteria_bacterium_RIFCSPLOWO2_02_FULL_38_14	NA	NA	NA	NA	NA	NA	NA	NA	NA	NA	k__Bacteria (UID3187)	2258	188	117	7	178	2	1	0	0	94.02	3.42	0.00
Candidatus_Schekmanbacteria_bacterium_RIFCSPLOWO2_12_FULL_38_15	NA	NA	NA	NA	NA	NA	NA	NA	NA	NA	k__Bacteria (UID3187)	2258	188	117	7	179	0	2	0	0	94.02	3.42	0.00
Candidatus_Shapirobacteria_bacterium_RIFOXYA1_FULL_39_17	NA	NA	NA	NA	NA	NA	NA	NA	NA	NA	k__Bacteria (UID203)	5449	104	58	25	78	1	0	0	0	63.48	0.16	100.00
Candidatus_Shapirobacteria_bacterium_RIFOXYD1_FULL_38_32	NA	NA	NA	NA	NA	NA	NA	NA	NA	NA	k__Bacteria (UID203)	5449	104	58	19	85	0	0	0	0	70.53	0.00	0.00
Candidatus_Spechtbacteria_bacterium_RIFCSPHIGHO2_01_FULL_38_11	NA	NA	NA	NA	NA	NA	NA	NA	NA	NA	k__Bacteria (UID1452)	924	151	101	51	98	2	0	0	0	56.29	1.49	0.00
Candidatus_Spechtbacteria_bacterium_RIFCSPHIGHO2_01_FULL_43_30	NA	NA	NA	NA	NA	NA	NA	NA	NA	NA	k__Bacteria (UID1452)	924	161	108	49	110	2	0	0	0	61.70	0.62	0.00
Candidatus_Spechtbacteria_bacterium_RIFCSPHIGHO2_02_FULL_43_15b	NA	NA	NA	NA	NA	NA	NA	NA	NA	NA	k__Bacteria (UID1452)	924	161	108	38	121	2	0	0	0	68.33	0.62	0.00
Candidatus_Spechtbacteria_bacterium_RIFCSPHIGHO2_12_FULL_38_30	NA	NA	NA	NA	NA	NA	NA	NA	NA	NA	k__Bacteria (UID1452)	924	160	109	60	99	1	0	0	0	50.58	0.92	0.00
Candidatus_Spechtbacteria_bacterium_RIFCSPLOWO2_01_FULL_38_20	NA	NA	NA	NA	NA	NA	NA	NA	NA	NA	k__Bacteria (UID1452)	924	151	101	58	92	1	0	0	0	51.18	0.99	0.00
Candidatus_Spechtbacteria_bacterium_RIFCSPLOWO2_02_FULL_38_8	NA	NA	NA	NA	NA	NA	NA	NA	NA	NA	k__Bacteria (UID1452)	924	161	108	74	84	3	0	0	0	44.64	2.78	0.00
Candidatus_Spechtbacteria_bacterium_RIFCSPLOWO2_12_FULL_38_22	NA	NA	NA	NA	NA	NA	NA	NA	NA	NA	k__Bacteria (UID1452)	924	160	109	52	107	1	0	0	0	57.00	0.92	0.00
Candidatus_Staskawiczbacteria_bacterium_RIFCSPHIGHO2_01_FULL_36_16	NA	NA	NA	NA	NA	NA	NA	NA	NA	NA	k__Bacteria (UID1452)	924	151	101	59	91	1	0	0	0	48.81	0.50	100.00
Candidatus_Staskawiczbacteria_bacterium_RIFCSPHIGHO2_01_FULL_37_17	NA	NA	NA	NA	NA	NA	NA	NA	NA	NA	k__Bacteria (UID203)	5449	104	58	16	88	0	0	0	0	75.99	0.00	0.00
Candidatus_Staskawiczbacteria_bacterium_RIFCSPHIGHO2_01_FULL_39_25	NA	NA	NA	NA	NA	NA	NA	NA	NA	NA	k__Bacteria (UID1452)	924	151	101	41	109	1	0	0	0	64.16	0.99	0.00
Candidatus_Staskawiczbacteria_bacterium_RIFCSPHIGHO2_01_FULL_41_41	NA	NA	NA	NA	NA	NA	NA	NA	NA	NA	k__Bacteria (UID1452)	924	151	101	46	101	4	0	0	0	63.66	0.83	50.00
Candidatus_Staskawiczbacteria_bacterium_RIFCSPHIGHO2_02_FULL_33_16	NA	NA	NA	NA	NA	NA	NA	NA	NA	NA	k__Bacteria (UID1452)	924	151	101	50	100	1	0	0	0	58.09	0.99	0.00
Candidatus_Staskawiczbacteria_bacterium_RIFCSPHIGHO2_02_FULL_34_10	NA	NA	NA	NA	NA	NA	NA	NA	NA	NA	k__Bacteria (UID1452)	924	151	101	46	105	0	0	0	0	61.57	0.00	0.00
Candidatus_Staskawiczbacteria_bacterium_RIFCSPHIGHO2_02_FULL_34_9	NA	NA	NA	NA	NA	NA	NA	NA	NA	NA	k__Bacteria (UID1452)	924	151	101	56	94	1	0	0	0	53.14	0.99	0.00
Candidatus_Staskawiczbacteria_bacterium_RIFCSPHIGHO2_02_FULL_42_22	NA	NA	NA	NA	NA	NA	NA	NA	NA	NA	k__Bacteria (UID1452)	924	151	101	49	102	0	0	0	0	56.73	0.00	0.00
Candidatus_Staskawiczbacteria_bacterium_RIFCSPHIGHO2_02_FULL_43_16	NA	NA	NA	NA	NA	NA	NA	NA	NA	NA	k__Bacteria (UID1452)	924	151	101	49	102	0	0	0	0	58.88	0.00	0.00
Candidatus_Staskawiczbacteria_bacterium_RIFCSPHIGHO2_12_FULL_38_11	NA	NA	NA	NA	NA	NA	NA	NA	NA	NA	k__Bacteria (UID1452)	924	151	101	69	81	1	0	0	0	42.89	0.99	0.00
Candidatus_Staskawiczbacteria_bacterium_RIFCSPLOWO2_01_FULL_33_13	NA	NA	NA	NA	NA	NA	NA	NA	NA	NA	k__Bacteria (UID1452)	924	151	101	43	107	1	0	0	0	60.86	0.99	0.00
Candidatus_Staskawiczbacteria_bacterium_RIFCSPLOWO2_01_FULL_37_19	NA	NA	NA	NA	NA	NA	NA	NA	NA	NA	root (UID1)	5656	56	24	7	49	0	0	0	0	77.31	0.00	0.00
Candidatus_Staskawiczbacteria_bacterium_RIFCSPLOWO2_01_FULL_38_12b	NA	NA	NA	NA	NA	NA	NA	NA	NA	NA	k__Bacteria (UID1452)	924	151	101	43	108	0	0	0	0	60.36	0.00	0.00
Candidatus_Staskawiczbacteria_bacterium_RIFCSPLOWO2_01_FULL_40_39	NA	NA	NA	NA	NA	NA	NA	NA	NA	NA	k__Bacteria (UID1452)	924	151	101	41	108	2	0	0	0	64.16	1.49	0.00
Candidatus_Staskawiczbacteria_bacterium_RIFCSPLOWO2_01_FULL_43_17b	NA	NA	NA	NA	NA	NA	NA	NA	NA	NA	k__Bacteria (UID1452)	924	151	101	43	106	2	0	0	0	62.84	1.98	0.00
Candidatus_Staskawiczbacteria_bacterium_RIFCSPLOWO2_02_FULL_39_8	NA	NA	NA	NA	NA	NA	NA	NA	NA	NA	k__Bacteria (UID1452)	924	151	101	57	94	0	0	0	0	50.79	0.00	0.00
Candidatus_Staskawiczbacteria_bacterium_RIFOXYA1_FULL_37_15	NA	NA	NA	NA	NA	NA	NA	NA	NA	NA	root (UID1)	5656	56	24	6	50	0	0	0	0	81.48	0.00	0.00
Candidatus_Staskawiczbacteria_bacterium_RIFOXYB1_FULL_32_11	NA	NA	NA	NA	NA	NA	NA	NA	NA	NA	k__Bacteria (UID1452)	924	151	101	52	98	1	0	0	0	55.78	0.99	0.00
Candidatus_Staskawiczbacteria_bacterium_RIFOXYB1_FULL_37_44	NA	NA	NA	NA	NA	NA	NA	NA	NA	NA	k__Bacteria (UID1452)	924	151	101	38	113	0	0	0	0	65.31	0.00	0.00
Candidatus_Staskawiczbacteria_bacterium_RIFOXYB1_FULL_38_37	NA	NA	NA	NA	NA	NA	NA	NA	NA	NA	k__Bacteria (UID203)	5449	104	58	14	90	0	0	0	0	79.44	0.00	0.00
Candidatus_Staskawiczbacteria_bacterium_RIFOXYB2_FULL_32_9	NA	NA	NA	NA	NA	NA	NA	NA	NA	NA	k__Bacteria (UID1452)	924	151	101	57	93	1	0	0	0	52.31	0.99	0.00
Candidatus_Staskawiczbacteria_bacterium_RIFOXYB2_FULL_37_10	NA	NA	NA	NA	NA	NA	NA	NA	NA	NA	k__Bacteria (UID203)	5449	104	58	16	88	0	0	0	0	76.85	0.00	0.00
Candidatus_Staskawiczbacteria_bacterium_RIFOXYC12_FULL_39_20	NA	NA	NA	NA	NA	NA	NA	NA	NA	NA	k__Bacteria (UID203)	5449	104	58	14	90	0	0	0	0	79.44	0.00	0.00
Candidatus_Staskawiczbacteria_bacterium_RIFOXYC1_FULL_37_43	NA	NA	NA	NA	NA	NA	NA	NA	NA	NA	k__Bacteria (UID203)	5449	104	58	14	90	0	0	0	0	79.44	0.00	0.00
Candidatus_Staskawiczbacteria_bacterium_RIFOXYC1_FULL_37_52	NA	NA	NA	NA	NA	NA	NA	NA	NA	NA	k__Bacteria (UID1452)	924	151	101	41	109	1	0	0	0	64.14	0.20	100.00
Candidatus_Staskawiczbacteria_bacterium_RIFOXYC1_FULL_38_18	NA	NA	NA	NA	NA	NA	NA	NA	NA	NA	k__Bacteria (UID1452)	924	151	101	42	109	0	0	0	0	61.85	0.00	0.00
Candidatus_Staskawiczbacteria_bacterium_RIFOXYC2_FULL_32_10	NA	NA	NA	NA	NA	NA	NA	NA	NA	NA	k__Bacteria (UID1452)	924	151	101	56	94	1	0	0	0	53.80	0.99	0.00
Candidatus_Staskawiczbacteria_bacterium_RIFOXYC2_FULL_37_17	NA	NA	NA	NA	NA	NA	NA	NA	NA	NA	k__Bacteria (UID203)	5449	104	58	14	90	0	0	0	0	79.44	0.00	0.00
Candidatus_Staskawiczbacteria_bacterium_RIFOXYC2_FULL_37_19	NA	NA	NA	NA	NA	NA	NA	NA	NA	NA	k__Bacteria (UID1452)	924	151	101	55	96	0	0	0	0	57.23	0.00	0.00
Candidatus_Staskawiczbacteria_bacterium_RIFOXYD12_FULL_37_10	NA	NA	NA	NA	NA	NA	NA	NA	NA	NA	k__Bacteria (UID203)	5449	104	58	22	81	1	0	0	0	73.48	0.16	0.00
Candidatus_Staskawiczbacteria_bacterium_RIFOXYD1_FULL_32_13	NA	NA	NA	NA	NA	NA	NA	NA	NA	NA	k__Bacteria (UID1452)	924	151	101	51	99	1	0	0	0	56.77	0.99	0.00
Candidatus_Staskawiczbacteria_bacterium_RIFOXYD1_FULL_37_110	NA	NA	NA	NA	NA	NA	NA	NA	NA	NA	k__Bacteria (UID1452)	924	151	101	43	107	1	0	0	0	61.35	0.20	100.00
Candidatus_Staskawiczbacteria_bacterium_RIFOXYD1_FULL_37_73	NA	NA	NA	NA	NA	NA	NA	NA	NA	NA	k__Bacteria (UID203)	5449	104	58	14	90	0	0	0	0	79.44	0.00	0.00
Candidatus_Staskawiczbacteria_bacterium_RIFOXYD1_FULL_39_28	NA	NA	NA	NA	NA	NA	NA	NA	NA	NA	k__Bacteria (UID1452)	924	151	101	49	102	0	0	0	0	59.87	0.00	0.00
Candidatus_Staskawiczbacteria_bacterium_RIFOXYD2_FULL_37_10	NA	NA	NA	NA	NA	NA	NA	NA	NA	NA	k__Bacteria (UID1452)	924	161	108	57	104	0	0	0	0	54.82	0.00	0.00
Candidatus_Staskawiczbacteria_bacterium_RIFOXYD2_FULL_37_9	NA	NA	NA	NA	NA	NA	NA	NA	NA	NA	k__Bacteria (UID1452)	924	151	101	50	101	0	0	0	0	56.73	0.00	0.00
Candidatus_Sungbacteria_bacterium_RIFCSPHIGHO2_01_FULL_47_32	NA	NA	NA	NA	NA	NA	NA	NA	NA	NA	k__Bacteria (UID1452)	924	161	108	41	120	0	0	0	0	66.17	0.00	0.00
Candidatus_Sungbacteria_bacterium_RIFCSPHIGHO2_01_FULL_50_25	NA	NA	NA	NA	NA	NA	NA	NA	NA	NA	k__Bacteria (UID1452)	924	151	101	50	100	1	0	0	0	57.23	0.99	100.00
Candidatus_Sungbacteria_bacterium_RIFCSPHIGHO2_01_FULL_51_22	NA	NA	NA	NA	NA	NA	NA	NA	NA	NA	k__Bacteria (UID1452)	924	161	108	48	111	2	0	0	0	62.50	0.62	0.00
Candidatus_Sungbacteria_bacterium_RIFCSPHIGHO2_01_FULL_54_26	NA	NA	NA	NA	NA	NA	NA	NA	NA	NA	k__Bacteria (UID1452)	924	151	101	45	104	2	0	0	0	60.36	0.83	100.00
Candidatus_Sungbacteria_bacterium_RIFCSPHIGHO2_02_FULL_41_12b	NA	NA	NA	NA	NA	NA	NA	NA	NA	NA	k__Bacteria (UID1452)	924	161	108	46	114	1	0	0	0	62.85	0.93	100.00
Candidatus_Sungbacteria_bacterium_RIFCSPHIGHO2_02_FULL_46_12	NA	NA	NA	NA	NA	NA	NA	NA	NA	NA	k__Bacteria (UID1452)	924	161	108	54	107	0	0	0	0	56.91	0.00	0.00
Candidatus_Sungbacteria_bacterium_RIFCSPHIGHO2_02_FULL_47_11	NA	NA	NA	NA	NA	NA	NA	NA	NA	NA	k__Bacteria (UID1453)	901	171	117	57	99	15	0	0	0	56.76	5.45	0.00
Candidatus_Sungbacteria_bacterium_RIFCSPHIGHO2_02_FULL_49_12	NA	NA	NA	NA	NA	NA	NA	NA	NA	NA	k__Bacteria (UID1452)	924	151	101	62	88	1	0	0	0	47.24	0.99	0.00
Candidatus_Sungbacteria_bacterium_RIFCSPHIGHO2_02_FULL_49_20	NA	NA	NA	NA	NA	NA	NA	NA	NA	NA	k__Bacteria (UID1452)	924	161	108	64	95	2	0	0	0	50.43	0.93	0.00
Candidatus_Sungbacteria_bacterium_RIFCSPHIGHO2_02_FULL_51_29	NA	NA	NA	NA	NA	NA	NA	NA	NA	NA	k__Bacteria (UID1452)	924	161	108	47	112	2	0	0	0	60.46	0.62	0.00
Candidatus_Sungbacteria_bacterium_RIFCSPHIGHO2_02_FULL_52_23	NA	NA	NA	NA	NA	NA	NA	NA	NA	NA	k__Bacteria (UID1452)	924	151	101	48	102	1	0	0	0	62.35	0.99	0.00
Candidatus_Sungbacteria_bacterium_RIFCSPHIGHO2_02_FULL_53_17	NA	NA	NA	NA	NA	NA	NA	NA	NA	NA	k__Bacteria (UID1452)	924	151	101	33	118	0	0	0	0	71.25	0.00	0.00
Candidatus_Sungbacteria_bacterium_RIFCSPLOWO2_01_FULL_47_10	NA	NA	NA	NA	NA	NA	NA	NA	NA	NA	k__Bacteria (UID1452)	924	161	108	63	98	0	0	0	0	51.15	0.00	0.00
Candidatus_Sungbacteria_bacterium_RIFCSPLOWO2_01_FULL_47_32	NA	NA	NA	NA	NA	NA	NA	NA	NA	NA	k__Bacteria (UID1452)	924	161	108	40	121	0	0	0	0	67.56	0.00	0.00
Candidatus_Sungbacteria_bacterium_RIFCSPLOWO2_01_FULL_51_34	NA	NA	NA	NA	NA	NA	NA	NA	NA	NA	k__Bacteria (UID1452)	924	161	108	47	112	2	0	0	0	61.02	0.62	0.00
Candidatus_Sungbacteria_bacterium_RIFCSPLOWO2_01_FULL_54_21	NA	NA	NA	NA	NA	NA	NA	NA	NA	NA	k__Bacteria (UID1452)	924	151	101	37	114	0	0	0	0	67.29	0.00	0.00
Candidatus_Sungbacteria_bacterium_RIFCSPLOWO2_01_FULL_59_16	NA	NA	NA	NA	NA	NA	NA	NA	NA	NA	k__Bacteria (UID1452)	924	160	109	56	96	8	0	0	0	56.88	5.96	0.00
Candidatus_Sungbacteria_bacterium_RIFCSPLOWO2_02_FULL_48_13b	NA	NA	NA	NA	NA	NA	NA	NA	NA	NA	k__Bacteria (UID1453)	901	171	117	68	101	2	0	0	0	50.94	0.85	0.00
Candidatus_Sungbacteria_bacterium_RIFCSPLOWO2_02_FULL_51_17	NA	NA	NA	NA	NA	NA	NA	NA	NA	NA	k__Bacteria (UID1452)	924	161	108	40	119	2	0	0	0	66.76	0.62	0.00
Candidatus_Sungbacteria_bacterium_RIFCSPLOWO2_02_FULL_54_10	NA	NA	NA	NA	NA	NA	NA	NA	NA	NA	k__Bacteria (UID1452)	924	151	101	41	108	2	0	0	0	65.53	1.98	0.00
Candidatus_Sungbacteria_bacterium_RIFCSPLOWO2_12_FULL_41_11	NA	NA	NA	NA	NA	NA	NA	NA	NA	NA	k__Bacteria (UID1452)	924	161	108	43	118	0	0	0	0	64.32	0.00	0.00
Candidatus_Taylorbacteria_bacterium_RIFCSPHIGHO2_01_FULL_43_120	NA	NA	NA	NA	NA	NA	NA	NA	NA	NA	k__Bacteria (UID203)	5449	104	58	19	85	0	0	0	0	71.68	0.00	0.00
Candidatus_Taylorbacteria_bacterium_RIFCSPHIGHO2_01_FULL_43_47	NA	NA	NA	NA	NA	NA	NA	NA	NA	NA	k__Bacteria (UID1453)	901	171	117	58	113	0	0	0	0	55.53	0.00	0.00
Candidatus_Taylorbacteria_bacterium_RIFCSPHIGHO2_01_FULL_44_110	NA	NA	NA	NA	NA	NA	NA	NA	NA	NA	k__Bacteria (UID203)	5449	104	58	15	89	0	0	0	0	77.01	0.00	0.00
Candidatus_Taylorbacteria_bacterium_RIFCSPHIGHO2_01_FULL_45_63	NA	NA	NA	NA	NA	NA	NA	NA	NA	NA	k__Bacteria (UID1453)	901	171	117	65	106	0	0	0	0	50.68	0.00	0.00
Candidatus_Taylorbacteria_bacterium_RIFCSPHIGHO2_01_FULL_46_22b	NA	NA	NA	NA	NA	NA	NA	NA	NA	NA	k__Bacteria (UID203)	5449	104	58	15	89	0	0	0	0	78.58	0.00	0.00
Candidatus_Taylorbacteria_bacterium_RIFCSPHIGHO2_01_FULL_48_38	NA	NA	NA	NA	NA	NA	NA	NA	NA	NA	k__Bacteria (UID1453)	901	171	117	66	105	0	0	0	0	51.60	0.00	0.00
Candidatus_Taylorbacteria_bacterium_RIFCSPHIGHO2_01_FULL_51_15	NA	NA	NA	NA	NA	NA	NA	NA	NA	NA	k__Bacteria (UID2495)	2993	143	89	34	98	11	0	0	0	66.04	2.15	9.09
Candidatus_Taylorbacteria_bacterium_RIFCSPHIGHO2_02_FULL_43_32b	NA	NA	NA	NA	NA	NA	NA	NA	NA	NA	k__Bacteria (UID1453)	901	171	117	56	114	1	0	0	0	57.24	0.85	0.00
Candidatus_Taylorbacteria_bacterium_RIFCSPHIGHO2_02_FULL_43_55	NA	NA	NA	NA	NA	NA	NA	NA	NA	NA	k__Bacteria (UID203)	5449	104	58	14	90	0	0	0	0	80.30	0.00	0.00
Candidatus_Taylorbacteria_bacterium_RIFCSPHIGHO2_02_FULL_45_28	NA	NA	NA	NA	NA	NA	NA	NA	NA	NA	k__Bacteria (UID203)	5449	104	58	24	80	0	0	0	0	65.52	0.00	0.00
Candidatus_Taylorbacteria_bacterium_RIFCSPHIGHO2_02_FULL_45_35	NA	NA	NA	NA	NA	NA	NA	NA	NA	NA	k__Bacteria (UID1453)	901	171	117	59	111	1	0	0	0	54.96	0.85	0.00
Candidatus_Taylorbacteria_bacterium_RIFCSPHIGHO2_02_FULL_46_13	NA	NA	NA	NA	NA	NA	NA	NA	NA	NA	k__Bacteria (UID203)	5449	104	58	19	84	1	0	0	0	72.54	1.72	0.00
Candidatus_Taylorbacteria_bacterium_RIFCSPHIGHO2_02_FULL_47_18	NA	NA	NA	NA	NA	NA	NA	NA	NA	NA	k__Bacteria (UID1453)	901	171	117	60	111	0	0	0	0	57.08	0.00	0.00
Candidatus_Taylorbacteria_bacterium_RIFCSPHIGHO2_12_FULL_42_34	NA	NA	NA	NA	NA	NA	NA	NA	NA	NA	k__Bacteria (UID203)	5449	104	58	13	91	0	0	0	0	82.03	0.00	0.00
Candidatus_Taylorbacteria_bacterium_RIFCSPHIGHO2_12_FULL_45_16	NA	NA	NA	NA	NA	NA	NA	NA	NA	NA	k__Bacteria (UID203)	5449	104	58	17	87	0	0	0	0	73.56	0.00	0.00
Candidatus_Taylorbacteria_bacterium_RIFCSPLOWO2_01_FULL_43_44	NA	NA	NA	NA	NA	NA	NA	NA	NA	NA	k__Bacteria (UID1453)	901	171	117	59	112	0	0	0	0	55.53	0.00	0.00
Candidatus_Taylorbacteria_bacterium_RIFCSPLOWO2_01_FULL_43_83	NA	NA	NA	NA	NA	NA	NA	NA	NA	NA	k__Bacteria (UID203)	5449	104	58	13	91	0	0	0	0	82.03	0.00	0.00
Candidatus_Taylorbacteria_bacterium_RIFCSPLOWO2_01_FULL_45_15b	NA	NA	NA	NA	NA	NA	NA	NA	NA	NA	k__Bacteria (UID203)	5449	104	58	26	77	1	0	0	0	69.33	1.72	0.00
Candidatus_Taylorbacteria_bacterium_RIFCSPLOWO2_01_FULL_45_34b	NA	NA	NA	NA	NA	NA	NA	NA	NA	NA	k__Bacteria (UID1453)	901	171	117	61	110	0	0	0	0	55.38	0.00	0.00
Candidatus_Taylorbacteria_bacterium_RIFCSPLOWO2_01_FULL_45_59	NA	NA	NA	NA	NA	NA	NA	NA	NA	NA	k__Bacteria (UID203)	5449	104	58	15	89	0	0	0	0	77.01	0.00	0.00
Candidatus_Taylorbacteria_bacterium_RIFCSPLOWO2_01_FULL_48_100	NA	NA	NA	NA	NA	NA	NA	NA	NA	NA	k__Bacteria (UID1453)	901	171	117	58	113	0	0	0	0	58.01	0.00	0.00
Candidatus_Taylorbacteria_bacterium_RIFCSPLOWO2_02_50_13	NA	NA	NA	NA	NA	NA	NA	NA	NA	NA	k__Bacteria (UID1453)	901	171	117	57	112	2	0	0	0	58.09	1.71	0.00
Candidatus_Taylorbacteria_bacterium_RIFCSPLOWO2_02_FULL_43_11	NA	NA	NA	NA	NA	NA	NA	NA	NA	NA	k__Bacteria (UID1453)	901	171	117	54	116	1	0	0	0	59.37	0.21	0.00
Candidatus_Taylorbacteria_bacterium_RIFCSPLOWO2_02_FULL_43_22b	NA	NA	NA	NA	NA	NA	NA	NA	NA	NA	k__Bacteria (UID203)	5449	104	58	12	91	1	0	0	0	83.75	1.72	0.00
Candidatus_Taylorbacteria_bacterium_RIFCSPLOWO2_02_FULL_44_35	NA	NA	NA	NA	NA	NA	NA	NA	NA	NA	k__Bacteria (UID203)	5449	104	58	24	79	1	0	0	0	67.53	1.72	0.00
Candidatus_Taylorbacteria_bacterium_RIFCSPLOWO2_02_FULL_45_10b	NA	NA	NA	NA	NA	NA	NA	NA	NA	NA	k__Bacteria (UID203)	5449	104	58	16	88	0	0	0	0	75.29	0.00	0.00
Candidatus_Taylorbacteria_bacterium_RIFCSPLOWO2_02_FULL_48_16	NA	NA	NA	NA	NA	NA	NA	NA	NA	NA	k__Bacteria (UID1452)	924	151	101	49	101	1	0	0	0	61.08	0.99	0.00
Candidatus_Taylorbacteria_bacterium_RIFCSPLOWO2_12_FULL_43_20	NA	NA	NA	NA	NA	NA	NA	NA	NA	NA	k__Bacteria (UID203)	5449	104	58	13	91	0	0	0	0	82.89	0.00	0.00
Candidatus_Taylorbacteria_bacterium_RIFCSPLOWO2_12_FULL_44_9	NA	NA	NA	NA	NA	NA	NA	NA	NA	NA	k__Bacteria (UID2495)	2993	143	89	36	107	0	0	0	0	67.88	0.00	0.00
Candidatus_Taylorbacteria_bacterium_RIFCSPLOWO2_12_FULL_47_20	NA	NA	NA	NA	NA	NA	NA	NA	NA	NA	k__Bacteria (UID1453)	901	171	117	62	107	2	0	0	0	53.25	1.71	0.00
Candidatus_Taylorbacteria_bacterium_RIFCSPLOWO2_12_FULL_48_11	NA	NA	NA	NA	NA	NA	NA	NA	NA	NA	k__Bacteria (UID1453)	901	171	117	61	110	0	0	0	0	56.16	0.00	0.00
Candidatus_Tectomicrobia_bacterium_RIFCSPLOWO2_12_FULL_69_37	NA	NA	NA	NA	NA	NA	NA	NA	NA	NA	k__Bacteria (UID3187)	2258	188	117	25	162	1	0	0	0	89.13	0.85	0.00
Candidatus_Terrybacteria_bacterium_RIFCSPHIGHO2_01_FULL_43_35	NA	NA	NA	NA	NA	NA	NA	NA	NA	NA	k__Bacteria (UID1452)	924	160	109	41	118	1	0	0	0	65.57	0.10	100.00
Candidatus_Terrybacteria_bacterium_RIFCSPHIGHO2_01_FULL_48_17	NA	NA	NA	NA	NA	NA	NA	NA	NA	NA	k__Bacteria (UID1452)	924	161	108	50	110	1	0	0	0	58.77	0.93	0.00
Candidatus_Terrybacteria_bacterium_RIFCSPHIGHO2_01_FULL_58_15	NA	NA	NA	NA	NA	NA	NA	NA	NA	NA	k__Bacteria (UID1453)	901	171	117	49	120	2	0	0	0	62.36	1.71	50.00
Candidatus_Terrybacteria_bacterium_RIFCSPLOWO2_01_FULL_40_23	NA	NA	NA	NA	NA	NA	NA	NA	NA	NA	k__Bacteria (UID1452)	924	160	109	45	114	1	0	0	0	61.90	0.46	0.00
Candidatus_Terrybacteria_bacterium_RIFCSPLOWO2_01_FULL_44_24	NA	NA	NA	NA	NA	NA	NA	NA	NA	NA	k__Bacteria (UID1452)	924	160	109	39	121	0	0	0	0	67.40	0.00	0.00
Candidatus_Terrybacteria_bacterium_RIFCSPLOWO2_01_FULL_48_14	NA	NA	NA	NA	NA	NA	NA	NA	NA	NA	k__Bacteria (UID1452)	924	161	108	45	114	2	0	0	0	64.63	1.85	0.00
Candidatus_Terrybacteria_bacterium_RIFCSPLOWO2_01_FULL_58_14	NA	NA	NA	NA	NA	NA	NA	NA	NA	NA	k__Bacteria (UID1453)	901	171	117	49	122	0	0	0	0	63.22	0.00	0.00
Candidatus_Uhrbacteria_bacterium_RIFCSPHIGHO2_01_FULL_46_23	NA	NA	NA	NA	NA	NA	NA	NA	NA	NA	k__Bacteria (UID1452)	924	151	101	36	115	0	0	0	0	71.29	0.00	0.00
Candidatus_Uhrbacteria_bacterium_RIFCSPHIGHO2_01_FULL_47_10	NA	NA	NA	NA	NA	NA	NA	NA	NA	NA	k__Bacteria (UID2495)	2993	143	89	26	116	1	0	0	0	78.14	1.12	0.00
Candidatus_Uhrbacteria_bacterium_RIFCSPHIGHO2_01_FULL_47_11	NA	NA	NA	NA	NA	NA	NA	NA	NA	NA	k__Bacteria (UID1452)	924	151	101	47	104	0	0	0	0	59.41	0.00	0.00
Candidatus_Uhrbacteria_bacterium_RIFCSPHIGHO2_01_FULL_63_20	NA	NA	NA	NA	NA	NA	NA	NA	NA	NA	k__Bacteria (UID1452)	924	151	101	30	121	0	0	0	0	73.27	0.00	0.00
Candidatus_Uhrbacteria_bacterium_RIFCSPHIGHO2_02_FULL_46_47	NA	NA	NA	NA	NA	NA	NA	NA	NA	NA	k__Bacteria (UID1452)	924	151	101	41	110	0	0	0	0	64.36	0.00	0.00
Candidatus_Uhrbacteria_bacterium_RIFCSPHIGHO2_02_FULL_47_29	NA	NA	NA	NA	NA	NA	NA	NA	NA	NA	k__Bacteria (UID1452)	924	151	101	35	116	0	0	0	0	70.30	0.00	0.00
Candidatus_Uhrbacteria_bacterium_RIFCSPHIGHO2_02_FULL_47_44	NA	NA	NA	NA	NA	NA	NA	NA	NA	NA	k__Bacteria (UID1452)	924	151	101	35	115	1	0	0	0	69.31	0.99	0.00
Candidatus_Uhrbacteria_bacterium_RIFCSPHIGHO2_02_FULL_53_13	NA	NA	NA	NA	NA	NA	NA	NA	NA	NA	k__Bacteria (UID1452)	924	151	101	43	108	0	0	0	0	62.62	0.00	0.00
Candidatus_Uhrbacteria_bacterium_RIFCSPHIGHO2_02_FULL_54_11	NA	NA	NA	NA	NA	NA	NA	NA	NA	NA	k__Bacteria (UID1453)	901	171	117	62	108	1	0	0	0	52.39	0.85	0.00
Candidatus_Uhrbacteria_bacterium_RIFCSPHIGHO2_02_FULL_57_19	NA	NA	NA	NA	NA	NA	NA	NA	NA	NA	k__Bacteria (UID1452)	924	151	101	50	100	1	0	0	0	59.60	0.99	0.00
Candidatus_Uhrbacteria_bacterium_RIFCSPHIGHO2_02_FULL_60_44	NA	NA	NA	NA	NA	NA	NA	NA	NA	NA	k__Bacteria (UID1453)	901	171	117	62	109	0	0	0	0	54.70	0.00	0.00
Candidatus_Uhrbacteria_bacterium_RIFCSPHIGHO2_12_FULL_46_13	NA	NA	NA	NA	NA	NA	NA	NA	NA	NA	k__Bacteria (UID1452)	924	151	101	42	109	0	0	0	0	63.86	0.00	0.00
Candidatus_Uhrbacteria_bacterium_RIFCSPHIGHO2_12_FULL_47_11	NA	NA	NA	NA	NA	NA	NA	NA	NA	NA	k__Bacteria (UID1452)	924	151	101	52	99	0	0	0	0	58.42	0.00	0.00
Candidatus_Uhrbacteria_bacterium_RIFCSPHIGHO2_12_FULL_47_12	NA	NA	NA	NA	NA	NA	NA	NA	NA	NA	k__Bacteria (UID1452)	924	151	101	34	116	1	0	0	0	69.80	0.99	100.00
Candidatus_Uhrbacteria_bacterium_RIFCSPHIGHO2_12_FULL_57_11	NA	NA	NA	NA	NA	NA	NA	NA	NA	NA	k__Bacteria (UID1452)	924	151	101	54	97	0	0	0	0	56.41	0.00	0.00
Candidatus_Uhrbacteria_bacterium_RIFCSPHIGHO2_12_FULL_60_25	NA	NA	NA	NA	NA	NA	NA	NA	NA	NA	k__Bacteria (UID1453)	901	171	117	49	122	0	0	0	0	63.68	0.00	0.00
Candidatus_Uhrbacteria_bacterium_RIFCSPLOWO2_01_FULL_47_17	NA	NA	NA	NA	NA	NA	NA	NA	NA	NA	k__Bacteria (UID1452)	924	151	101	34	117	0	0	0	0	69.80	0.00	0.00
Candidatus_Uhrbacteria_bacterium_RIFCSPLOWO2_01_FULL_47_24	NA	NA	NA	NA	NA	NA	NA	NA	NA	NA	k__Bacteria (UID2495)	2993	143	89	43	99	1	0	0	0	67.35	1.12	0.00
Candidatus_Uhrbacteria_bacterium_RIFCSPLOWO2_01_FULL_47_25	NA	NA	NA	NA	NA	NA	NA	NA	NA	NA	k__Bacteria (UID1452)	924	151	101	32	119	0	0	0	0	73.27	0.00	0.00
Candidatus_Uhrbacteria_bacterium_RIFCSPLOWO2_01_FULL_53_9	NA	NA	NA	NA	NA	NA	NA	NA	NA	NA	k__Bacteria (UID1453)	901	171	117	83	87	1	0	0	0	42.23	0.17	0.00
Candidatus_Uhrbacteria_bacterium_RIFCSPLOWO2_02_FULL_46_19	NA	NA	NA	NA	NA	NA	NA	NA	NA	NA	k__Bacteria (UID1452)	924	151	101	33	117	1	0	0	0	72.28	0.99	0.00
Candidatus_Uhrbacteria_bacterium_RIFCSPLOWO2_02_FULL_46_25	NA	NA	NA	NA	NA	NA	NA	NA	NA	NA	k__Bacteria (UID1452)	924	151	101	41	109	1	0	0	0	64.36	0.99	0.00
Candidatus_Uhrbacteria_bacterium_RIFCSPLOWO2_02_FULL_48_12	NA	NA	NA	NA	NA	NA	NA	NA	NA	NA	k__Bacteria (UID1452)	924	151	101	49	102	0	0	0	0	58.58	0.00	0.00
Candidatus_Uhrbacteria_bacterium_RIFCSPLOWO2_02_FULL_48_18	NA	NA	NA	NA	NA	NA	NA	NA	NA	NA	k__Bacteria (UID1452)	924	151	101	32	118	1	0	0	0	71.78	0.99	0.00
Candidatus_Uhrbacteria_bacterium_RIFCSPLOWO2_02_FULL_53_10	NA	NA	NA	NA	NA	NA	NA	NA	NA	NA	k__Bacteria (UID1452)	924	151	101	45	104	2	0	0	0	60.64	1.98	0.00
Candidatus_Uhrbacteria_bacterium_RIFCSPLOWO2_12_FULL_46_10	NA	NA	NA	NA	NA	NA	NA	NA	NA	NA	k__Bacteria (UID1452)	924	151	101	38	112	1	0	0	0	68.81	0.99	0.00
Candidatus_Uhrbacteria_bacterium_RIFCSPLOWO2_12_FULL_47_10	NA	NA	NA	NA	NA	NA	NA	NA	NA	NA	k__Bacteria (UID1452)	924	151	101	44	107	0	0	0	0	61.39	0.00	0.00
Candidatus_Uhrbacteria_bacterium_RIFCSPLOWO2_12_FULL_47_9	NA	NA	NA	NA	NA	NA	NA	NA	NA	NA	k__Bacteria (UID1452)	924	151	101	41	108	2	0	0	0	64.36	1.10	50.00
Candidatus_Uhrbacteria_bacterium_RIFOXYA2_FULL_40_9	NA	NA	NA	NA	NA	NA	NA	NA	NA	NA	k__Bacteria (UID2495)	2993	143	89	30	113	0	0	0	0	76.19	0.00	0.00
Candidatus_Uhrbacteria_bacterium_RIFOXYA2_FULL_41_8	NA	NA	NA	NA	NA	NA	NA	NA	NA	NA	k__Bacteria (UID1453)	901	171	117	68	102	1	0	0	0	51.71	0.09	0.00
Candidatus_Uhrbacteria_bacterium_RIFOXYB12_FULL_58_10	NA	NA	NA	NA	NA	NA	NA	NA	NA	NA	k__Bacteria (UID1452)	924	151	101	32	117	2	0	0	0	71.29	1.98	0.00
Candidatus_Uhrbacteria_bacterium_RIFOXYB2_FULL_41_10	NA	NA	NA	NA	NA	NA	NA	NA	NA	NA	k__Bacteria (UID1452)	924	151	101	44	107	0	0	0	0	62.38	0.00	0.00
Candidatus_Uhrbacteria_bacterium_RIFOXYB2_FULL_41_18	NA	NA	NA	NA	NA	NA	NA	NA	NA	NA	k__Bacteria (UID1452)	924	160	109	36	124	0	0	0	0	70.18	0.00	0.00
Candidatus_Uhrbacteria_bacterium_RIFOXYB2_FULL_45_11	NA	NA	NA	NA	NA	NA	NA	NA	NA	NA	k__Bacteria (UID2495)	2993	143	89	48	95	0	0	0	0	56.16	0.00	0.00
Candidatus_Uhrbacteria_bacterium_RIFOXYB2_FULL_57_15	NA	NA	NA	NA	NA	NA	NA	NA	NA	NA	k__Bacteria (UID1452)	924	151	101	31	117	3	0	0	0	72.28	2.48	0.00
Candidatus_Uhrbacteria_bacterium_RIFOXYC12_FULL_57_11	NA	NA	NA	NA	NA	NA	NA	NA	NA	NA	k__Bacteria (UID1452)	924	151	101	32	117	2	0	0	0	71.29	1.98	0.00
Candidatus_Uhrbacteria_bacterium_RIFOXYC2_FULL_47_19	NA	NA	NA	NA	NA	NA	NA	NA	NA	NA	k__Bacteria (UID1452)	924	151	101	35	116	0	0	0	0	69.80	0.00	0.00
Candidatus_Veblenbacteria_bacterium_RIFOXYA2_FULL_43_9	NA	NA	NA	NA	NA	NA	NA	NA	NA	NA	k__Bacteria (UID1452)	924	151	101	42	108	1	0	0	0	62.87	0.09	0.00
Candidatus_Veblenbacteria_bacterium_RIFOXYB1_FULL_43_13	NA	NA	NA	NA	NA	NA	NA	NA	NA	NA	k__Bacteria (UID1452)	924	151	101	52	99	0	0	0	0	55.94	0.00	0.00
Candidatus_Veblenbacteria_bacterium_RIFOXYC2_FULL_42_11	NA	NA	NA	NA	NA	NA	NA	NA	NA	NA	k__Bacteria (UID1452)	924	151	101	40	110	1	0	0	0	64.69	0.99	0.00
Candidatus_Veblenbacteria_bacterium_RIFOXYD1_FULL_43_11	NA	NA	NA	NA	NA	NA	NA	NA	NA	NA	k__Bacteria (UID1452)	924	151	101	48	102	1	0	0	0	57.70	0.20	0.00
Candidatus_Vogelbacteria_bacterium_GWA1_51_14	NA	NA	NA	NA	NA	NA	NA	NA	NA	NA	k__Bacteria (UID1453)	901	171	117	71	99	1	0	0	0	44.77	0.08	100.00
Candidatus_Vogelbacteria_bacterium_RIFOXYB1_FULL_42_16	NA	NA	NA	NA	NA	NA	NA	NA	NA	NA	k__Bacteria (UID203)	5449	104	58	26	78	0	0	0	0	64.47	0.00	0.00
Candidatus_Vogelbacteria_bacterium_RIFOXYD1_FULL_44_32	NA	NA	NA	NA	NA	NA	NA	NA	NA	NA	k__Bacteria (UID1452)	924	151	101	39	112	0	0	0	0	66.14	0.00	0.00
Candidatus_Vogelbacteria_bacterium_RIFOXYD1_FULL_46_19	NA	NA	NA	NA	NA	NA	NA	NA	NA	NA	k__Bacteria (UID1453)	901	171	117	55	116	0	0	0	0	57.81	0.00	0.00
Candidatus_Vogelbacteria_bacterium_RIFOXYD1_FULL_51_18	NA	NA	NA	NA	NA	NA	NA	NA	NA	NA	k__Bacteria (UID1452)	924	151	101	48	103	0	0	0	0	59.70	0.00	0.00
Candidatus_Vogelbacteria_bacterium_RIFOXYD2_FULL_44_9	NA	NA	NA	NA	NA	NA	NA	NA	NA	NA	k__Bacteria (UID203)	5449	104	58	30	74	0	0	0	0	61.57	0.00	0.00
Candidatus_Wallbacteria_bacterium_GWC2_49_35	NA	NA	NA	NA	NA	NA	NA	NA	NA	NA	k__Bacteria (UID2328)	3167	126	75	18	107	1	0	0	0	80.00	0.12	0.00
Candidatus_Wildermuthbacteria_bacterium_GWA1_49_26	NA	NA	NA	NA	NA	NA	NA	NA	NA	NA	k__Bacteria (UID1452)	924	151	101	38	113	0	0	0	0	67.62	0.00	0.00
Candidatus_Wildermuthbacteria_bacterium_GWA2_46_15	NA	NA	NA	NA	NA	NA	NA	NA	NA	NA	k__Bacteria (UID203)	5449	104	58	27	76	1	0	0	0	60.48	1.72	100.00
Candidatus_Wildermuthbacteria_bacterium_RIFCSPHIGHO2_01_FULL_45_20	NA	NA	NA	NA	NA	NA	NA	NA	NA	NA	k__Bacteria (UID1452)	924	160	109	48	111	1	0	0	0	60.52	0.92	0.00
Candidatus_Wildermuthbacteria_bacterium_RIFCSPHIGHO2_01_FULL_47_27	NA	NA	NA	NA	NA	NA	NA	NA	NA	NA	k__Bacteria (UID1452)	924	160	109	53	105	2	0	0	0	57.46	1.83	0.00
Candidatus_Wildermuthbacteria_bacterium_RIFCSPHIGHO2_01_FULL_48_25	NA	NA	NA	NA	NA	NA	NA	NA	NA	NA	k__Bacteria (UID1452)	924	151	101	52	98	1	0	0	0	57.96	0.99	0.00
Candidatus_Wildermuthbacteria_bacterium_RIFCSPHIGHO2_01_FULL_48_27b	NA	NA	NA	NA	NA	NA	NA	NA	NA	NA	k__Bacteria (UID203)	5449	104	58	36	68	0	0	0	0	60.63	0.00	0.00
Candidatus_Wildermuthbacteria_bacterium_RIFCSPHIGHO2_01_FULL_49_22b	NA	NA	NA	NA	NA	NA	NA	NA	NA	NA	k__Bacteria (UID1452)	924	151	101	49	101	1	0	0	0	58.71	0.99	100.00
Candidatus_Wildermuthbacteria_bacterium_RIFCSPHIGHO2_01_FULL_50_47	NA	NA	NA	NA	NA	NA	NA	NA	NA	NA	k__Bacteria (UID1452)	924	151	101	38	113	0	0	0	0	67.62	0.00	0.00
Candidatus_Wildermuthbacteria_bacterium_RIFCSPHIGHO2_02_FULL_45_25	NA	NA	NA	NA	NA	NA	NA	NA	NA	NA	k__Bacteria (UID1452)	924	160	109	41	118	1	0	0	0	66.02	0.92	0.00
Candidatus_Wildermuthbacteria_bacterium_RIFCSPHIGHO2_02_FULL_47_12	NA	NA	NA	NA	NA	NA	NA	NA	NA	NA	k__Bacteria (UID1452)	924	160	109	61	98	1	0	0	0	54.28	0.92	0.00
Candidatus_Wildermuthbacteria_bacterium_RIFCSPHIGHO2_02_FULL_47_17	NA	NA	NA	NA	NA	NA	NA	NA	NA	NA	k__Bacteria (UID1453)	901	171	117	52	102	17	0	0	0	60.09	9.88	5.88
Candidatus_Wildermuthbacteria_bacterium_RIFCSPHIGHO2_02_FULL_49_12b	NA	NA	NA	NA	NA	NA	NA	NA	NA	NA	k__Bacteria (UID1452)	924	160	109	59	99	2	0	0	0	55.70	1.38	50.00
Candidatus_Wildermuthbacteria_bacterium_RIFCSPHIGHO2_02_FULL_49_17	NA	NA	NA	NA	NA	NA	NA	NA	NA	NA	k__Bacteria (UID1452)	924	151	101	36	115	0	0	0	0	68.61	0.00	0.00
Candidatus_Wildermuthbacteria_bacterium_RIFCSPHIGHO2_02_FULL_49_9	NA	NA	NA	NA	NA	NA	NA	NA	NA	NA	k__Bacteria (UID203)	5449	104	58	30	74	0	0	0	0	61.29	0.00	0.00
Candidatus_Wildermuthbacteria_bacterium_RIFCSPHIGHO2_12_FULL_40_12	NA	NA	NA	NA	NA	NA	NA	NA	NA	NA	k__Bacteria (UID203)	5449	104	58	27	76	1	0	0	0	62.20	0.86	0.00
Candidatus_Wildermuthbacteria_bacterium_RIFCSPHIGHO2_12_FULL_49_13	NA	NA	NA	NA	NA	NA	NA	NA	NA	NA	k__Bacteria (UID1452)	924	151	101	38	112	1	0	0	0	67.62	0.11	0.00
Candidatus_Wildermuthbacteria_bacterium_RIFCSPLOWO2_01_FULL_48_16	NA	NA	NA	NA	NA	NA	NA	NA	NA	NA	k__Bacteria (UID1452)	924	151	101	43	106	2	0	0	0	63.57	1.98	0.00
Candidatus_Wildermuthbacteria_bacterium_RIFCSPLOWO2_01_FULL_48_29	NA	NA	NA	NA	NA	NA	NA	NA	NA	NA	k__Bacteria (UID1452)	924	151	101	56	95	0	0	0	0	53.27	0.00	0.00
Candidatus_Wildermuthbacteria_bacterium_RIFCSPLOWO2_01_FULL_48_35	NA	NA	NA	NA	NA	NA	NA	NA	NA	NA	k__Bacteria (UID1452)	924	151	101	55	90	6	0	0	0	54.36	3.96	0.00
Candidatus_Wildermuthbacteria_bacterium_RIFCSPLOWO2_01_FULL_50_46	NA	NA	NA	NA	NA	NA	NA	NA	NA	NA	k__Bacteria (UID1452)	924	151	101	37	111	3	0	0	0	68.12	2.48	33.33
Candidatus_Wildermuthbacteria_bacterium_RIFCSPLOWO2_02_FULL_47_10	NA	NA	NA	NA	NA	NA	NA	NA	NA	NA	k__Bacteria (UID1452)	924	161	108	58	97	6	0	0	0	55.52	5.56	0.00
Candidatus_Wildermuthbacteria_bacterium_RIFCSPLOWO2_12_FULL_40_9	NA	NA	NA	NA	NA	NA	NA	NA	NA	NA	k__Bacteria (UID203)	5449	104	58	36	67	1	0	0	0	49.27	0.86	0.00
Candidatus_Wildermuthbacteria_bacterium_RIFCSPLOWO2_12_FULL_49_9	NA	NA	NA	NA	NA	NA	NA	NA	NA	NA	k__Bacteria (UID1452)	924	151	101	48	103	0	0	0	0	59.10	0.00	0.00
Candidatus_Wildermuthbacteria_bacterium_RIFOXYD1_FULL_50_12	NA	NA	NA	NA	NA	NA	NA	NA	NA	NA	k__Bacteria (UID1452)	924	151	101	36	115	0	0	0	0	68.61	0.00	0.00
Candidatus_Woesebacteria_bacterium_GWA1_41_8	NA	NA	NA	NA	NA	NA	NA	NA	NA	NA	k__Bacteria (UID1452)	924	151	101	66	82	3	0	0	0	39.77	2.48	0.00
Candidatus_Woesebacteria_bacterium_GWB1_37_5	NA	NA	NA	NA	NA	NA	NA	NA	NA	NA	k__Bacteria (UID203)	5449	104	58	25	79	0	0	0	0	61.05	0.00	0.00
Candidatus_Woesebacteria_bacterium_GWC2_33_12	NA	NA	NA	NA	NA	NA	NA	NA	NA	NA	k__Bacteria (UID203)	5449	104	58	21	83	0	0	0	0	70.22	0.00	0.00
Candidatus_Woesebacteria_bacterium_RBG_13_36_22	NA	NA	NA	NA	NA	NA	NA	NA	NA	NA	k__Bacteria (UID1452)	924	151	101	64	85	2	0	0	0	46.70	0.99	0.00
Candidatus_Woesebacteria_bacterium_RBG_13_46_13	NA	NA	NA	NA	NA	NA	NA	NA	NA	NA	k__Bacteria (UID1452)	924	151	101	52	99	0	0	0	0	53.63	0.00	0.00
Candidatus_Woesebacteria_bacterium_RBG_16_34_12	NA	NA	NA	NA	NA	NA	NA	NA	NA	NA	k__Bacteria (UID1452)	924	151	101	60	91	0	0	0	0	49.17	0.00	0.00
Candidatus_Woesebacteria_bacterium_RBG_16_36_11	NA	NA	NA	NA	NA	NA	NA	NA	NA	NA	k__Bacteria (UID1452)	924	151	101	55	92	4	0	0	0	51.16	3.96	25.00
Candidatus_Woesebacteria_bacterium_RBG_16_40_11	NA	NA	NA	NA	NA	NA	NA	NA	NA	NA	k__Bacteria (UID1452)	924	151	101	52	99	0	0	0	0	56.01	0.00	0.00
Candidatus_Woesebacteria_bacterium_RBG_16_41_13	NA	NA	NA	NA	NA	NA	NA	NA	NA	NA	k__Bacteria (UID2495)	2993	143	89	39	102	2	0	0	0	66.92	2.25	0.00
Candidatus_Woesebacteria_bacterium_RBG_16_42_24	NA	NA	NA	NA	NA	NA	NA	NA	NA	NA	k__Bacteria (UID1453)	901	171	117	62	109	0	0	0	0	52.28	0.00	0.00
Candidatus_Woesebacteria_bacterium_RBG_19FT_COMBO_37_29	NA	NA	NA	NA	NA	NA	NA	NA	NA	NA	k__Bacteria (UID1452)	924	151	101	60	90	1	0	0	0	50.66	0.99	0.00
Candidatus_Woesebacteria_bacterium_RBG_19FT_COMBO_42_9	NA	NA	NA	NA	NA	NA	NA	NA	NA	NA	k__Bacteria (UID1453)	901	171	117	69	98	3	1	0	0	48.79	4.27	0.00
Candidatus_Woesebacteria_bacterium_RBG_19FT_COMBO_47_8	NA	NA	NA	NA	NA	NA	NA	NA	NA	NA	k__Bacteria (UID203)	5449	104	58	26	78	0	0	0	0	65.60	0.00	0.00
Candidatus_Woesebacteria_bacterium_RIFCSPHIGHO2_01_FULL_37_10	NA	NA	NA	NA	NA	NA	NA	NA	NA	NA	k__Bacteria (UID1452)	924	151	101	71	80	0	0	0	0	41.09	0.00	0.00
Candidatus_Woesebacteria_bacterium_RIFCSPHIGHO2_01_FULL_38_10	NA	NA	NA	NA	NA	NA	NA	NA	NA	NA	k__Bacteria (UID203)	5449	104	58	17	87	0	0	0	0	73.98	0.00	0.00
Candidatus_Woesebacteria_bacterium_RIFCSPHIGHO2_01_FULL_38_26b	NA	NA	NA	NA	NA	NA	NA	NA	NA	NA	k__Bacteria (UID1452)	924	151	101	65	86	0	0	0	0	44.27	0.00	0.00
Candidatus_Woesebacteria_bacterium_RIFCSPHIGHO2_01_FULL_38_9b	NA	NA	NA	NA	NA	NA	NA	NA	NA	NA	k__Bacteria (UID1452)	924	151	101	72	77	2	0	0	0	45.97	0.61	0.00
Candidatus_Woesebacteria_bacterium_RIFCSPHIGHO2_01_FULL_39_17	NA	NA	NA	NA	NA	NA	NA	NA	NA	NA	k__Bacteria (UID1452)	924	151	101	68	83	0	0	0	0	43.73	0.00	0.00
Candidatus_Woesebacteria_bacterium_RIFCSPHIGHO2_01_FULL_39_23	NA	NA	NA	NA	NA	NA	NA	NA	NA	NA	k__Bacteria (UID1452)	924	151	101	54	97	0	0	0	0	53.14	0.00	0.00
Candidatus_Woesebacteria_bacterium_RIFCSPHIGHO2_01_FULL_39_28	NA	NA	NA	NA	NA	NA	NA	NA	NA	NA	k__Bacteria (UID203)	5449	104	58	24	80	0	0	0	0	62.77	0.00	0.00
Candidatus_Woesebacteria_bacterium_RIFCSPHIGHO2_01_FULL_39_32	NA	NA	NA	NA	NA	NA	NA	NA	NA	NA	k__Bacteria (UID203)	5449	104	58	20	84	0	0	0	0	68.81	0.00	0.00
Candidatus_Woesebacteria_bacterium_RIFCSPHIGHO2_01_FULL_39_95	NA	NA	NA	NA	NA	NA	NA	NA	NA	NA	k__Bacteria (UID203)	5449	104	58	32	71	1	0	0	0	65.52	0.86	0.00
Candidatus_Woesebacteria_bacterium_RIFCSPHIGHO2_01_FULL_40_22	NA	NA	NA	NA	NA	NA	NA	NA	NA	NA	k__Bacteria (UID1452)	924	151	101	52	99	0	0	0	0	56.01	0.00	0.00
Candidatus_Woesebacteria_bacterium_RIFCSPHIGHO2_01_FULL_41_10	NA	NA	NA	NA	NA	NA	NA	NA	NA	NA	k__Bacteria (UID1452)	924	151	101	62	89	0	0	0	0	49.68	0.00	0.00
Candidatus_Woesebacteria_bacterium_RIFCSPHIGHO2_01_FULL_42_80	NA	NA	NA	NA	NA	NA	NA	NA	NA	NA	k__Bacteria (UID2495)	2993	143	89	35	108	0	0	0	0	65.25	0.00	0.00
Candidatus_Woesebacteria_bacterium_RIFCSPHIGHO2_01_FULL_44_10	NA	NA	NA	NA	NA	NA	NA	NA	NA	NA	k__Bacteria (UID1452)	924	151	101	57	94	0	0	0	0	50.66	0.00	0.00
Candidatus_Woesebacteria_bacterium_RIFCSPHIGHO2_01_FULL_44_21	NA	NA	NA	NA	NA	NA	NA	NA	NA	NA	k__Bacteria (UID1452)	924	151	101	51	99	1	0	0	0	55.61	0.99	0.00
Candidatus_Woesebacteria_bacterium_RIFCSPHIGHO2_02_FULL_38_9	NA	NA	NA	NA	NA	NA	NA	NA	NA	NA	k__Bacteria (UID203)	5449	104	58	27	77	0	0	0	0	58.46	0.00	0.00
Candidatus_Woesebacteria_bacterium_RIFCSPHIGHO2_02_FULL_39_13	NA	NA	NA	NA	NA	NA	NA	NA	NA	NA	k__Bacteria (UID203)	5449	104	58	31	72	1	0	0	0	68.39	0.86	0.00
Candidatus_Woesebacteria_bacterium_RIFCSPHIGHO2_02_FULL_42_20	NA	NA	NA	NA	NA	NA	NA	NA	NA	NA	k__Bacteria (UID2495)	2993	143	89	34	109	0	0	0	0	67.43	0.00	0.00
Candidatus_Woesebacteria_bacterium_RIFCSPHIGHO2_12_FULL_38_11	NA	NA	NA	NA	NA	NA	NA	NA	NA	NA	k__Bacteria (UID1452)	924	151	101	49	101	1	0	0	0	58.00	0.99	0.00
Candidatus_Woesebacteria_bacterium_RIFCSPHIGHO2_12_FULL_38_9	NA	NA	NA	NA	NA	NA	NA	NA	NA	NA	k__Bacteria (UID1452)	924	151	101	56	95	0	0	0	0	53.44	0.00	0.00
Candidatus_Woesebacteria_bacterium_RIFCSPHIGHO2_12_FULL_40_20	NA	NA	NA	NA	NA	NA	NA	NA	NA	NA	k__Bacteria (UID203)	5449	104	58	30	73	1	0	0	0	68.97	0.86	0.00
Candidatus_Woesebacteria_bacterium_RIFCSPHIGHO2_12_FULL_41_24	NA	NA	NA	NA	NA	NA	NA	NA	NA	NA	k__Bacteria (UID2495)	2993	143	89	34	109	0	0	0	0	67.43	0.00	0.00
Candidatus_Woesebacteria_bacterium_RIFCSPHIGHO2_12_FULL_42_9	NA	NA	NA	NA	NA	NA	NA	NA	NA	NA	k__Bacteria (UID1452)	924	151	101	61	90	0	0	0	0	45.71	0.00	0.00
Candidatus_Woesebacteria_bacterium_RIFCSPHIGHO2_12_FULL_44_11	NA	NA	NA	NA	NA	NA	NA	NA	NA	NA	k__Bacteria (UID1452)	924	151	101	54	97	0	0	0	0	52.64	0.00	0.00
Candidatus_Woesebacteria_bacterium_RIFCSPHIGHO2_12_FULL_46_16	NA	NA	NA	NA	NA	NA	NA	NA	NA	NA	k__Bacteria (UID1452)	924	151	101	61	90	0	0	0	0	46.70	0.00	0.00
Candidatus_Woesebacteria_bacterium_RIFCSPLOWO2_01_FULL_37_19	NA	NA	NA	NA	NA	NA	NA	NA	NA	NA	k__Bacteria (UID1452)	924	151	101	63	87	1	0	0	0	44.55	0.50	0.00
Candidatus_Woesebacteria_bacterium_RIFCSPLOWO2_01_FULL_38_20	NA	NA	NA	NA	NA	NA	NA	NA	NA	NA	k__Bacteria (UID203)	5449	104	58	22	82	0	0	0	0	65.36	0.00	0.00
Candidatus_Woesebacteria_bacterium_RIFCSPLOWO2_01_FULL_39_10	NA	NA	NA	NA	NA	NA	NA	NA	NA	NA	k__Bacteria (UID203)	5449	104	58	28	76	0	0	0	0	62.46	0.00	0.00
Candidatus_Woesebacteria_bacterium_RIFCSPLOWO2_01_FULL_39_10b	NA	NA	NA	NA	NA	NA	NA	NA	NA	NA	k__Bacteria (UID1452)	924	151	101	48	103	0	0	0	0	58.09	0.00	0.00
Candidatus_Woesebacteria_bacterium_RIFCSPLOWO2_01_FULL_39_14	NA	NA	NA	NA	NA	NA	NA	NA	NA	NA	k__Bacteria (UID1452)	924	151	101	51	99	1	0	0	0	54.62	0.99	0.00
Candidatus_Woesebacteria_bacterium_RIFCSPLOWO2_01_FULL_39_21	NA	NA	NA	NA	NA	NA	NA	NA	NA	NA	k__Bacteria (UID1452)	924	151	101	55	96	0	0	0	0	51.65	0.00	0.00
Candidatus_Woesebacteria_bacterium_RIFCSPLOWO2_01_FULL_39_23	NA	NA	NA	NA	NA	NA	NA	NA	NA	NA	k__Bacteria (UID1452)	924	151	101	52	99	0	0	0	0	56.01	0.00	0.00
Candidatus_Woesebacteria_bacterium_RIFCSPLOWO2_01_FULL_39_25	NA	NA	NA	NA	NA	NA	NA	NA	NA	NA	k__Bacteria (UID203)	5449	104	58	19	85	0	0	0	0	70.53	0.00	0.00
Candidatus_Woesebacteria_bacterium_RIFCSPLOWO2_01_FULL_39_61	NA	NA	NA	NA	NA	NA	NA	NA	NA	NA	k__Bacteria (UID203)	5449	104	58	31	72	1	0	0	0	67.24	0.86	0.00
Candidatus_Woesebacteria_bacterium_RIFCSPLOWO2_01_FULL_42_67	NA	NA	NA	NA	NA	NA	NA	NA	NA	NA	k__Bacteria (UID2495)	2993	143	89	35	107	1	0	0	0	66.31	1.12	0.00
Candidatus_Woesebacteria_bacterium_RIFCSPLOWO2_01_FULL_43_11	NA	NA	NA	NA	NA	NA	NA	NA	NA	NA	k__Bacteria (UID1453)	901	171	117	66	104	1	0	0	0	51.23	0.85	0.00
Candidatus_Woesebacteria_bacterium_RIFCSPLOWO2_01_FULL_44_14	NA	NA	NA	NA	NA	NA	NA	NA	NA	NA	k__Bacteria (UID1452)	924	151	101	51	99	1	0	0	0	54.62	0.99	0.00
Candidatus_Woesebacteria_bacterium_RIFCSPLOWO2_01_FULL_44_24b	NA	NA	NA	NA	NA	NA	NA	NA	NA	NA	k__Bacteria (UID1452)	924	151	101	50	101	0	0	0	0	56.60	0.00	0.00
Candidatus_Woesebacteria_bacterium_RIFCSPLOWO2_02_FULL_42_10	NA	NA	NA	NA	NA	NA	NA	NA	NA	NA	k__Bacteria (UID1452)	924	151	101	52	99	0	0	0	0	54.95	0.00	0.00
Candidatus_Woesebacteria_bacterium_RIFCSPLOWO2_12_FULL_39_9	NA	NA	NA	NA	NA	NA	NA	NA	NA	NA	k__Bacteria (UID1452)	924	151	101	53	97	1	0	0	0	55.94	0.50	0.00
Candidatus_Woesebacteria_bacterium_RIFOXYA1_FULL_31_71	NA	NA	NA	NA	NA	NA	NA	NA	NA	NA	k__Bacteria (UID203)	5449	104	58	18	86	0	0	0	0	73.82	0.00	0.00
Candidatus_Woesebacteria_bacterium_RIFOXYA1_FULL_38_9	NA	NA	NA	NA	NA	NA	NA	NA	NA	NA	k__Bacteria (UID203)	5449	104	58	37	67	0	0	0	0	60.34	0.00	0.00
Candidatus_Woesebacteria_bacterium_RIFOXYA1_FULL_43_16	NA	NA	NA	NA	NA	NA	NA	NA	NA	NA	k__Bacteria (UID1452)	924	151	101	60	91	0	0	0	0	47.43	0.00	0.00
Candidatus_Woesebacteria_bacterium_RIFOXYA1_FULL_43_9	NA	NA	NA	NA	NA	NA	NA	NA	NA	NA	k__Bacteria (UID1452)	924	151	101	70	81	0	0	0	0	40.40	0.00	0.00
Candidatus_Woesebacteria_bacterium_RIFOXYA1_FULL_48_16	NA	NA	NA	NA	NA	NA	NA	NA	NA	NA	k__Bacteria (UID1452)	924	151	101	68	79	3	1	0	0	40.07	4.95	0.00
Candidatus_Woesebacteria_bacterium_RIFOXYB1_FULL_31_120	NA	NA	NA	NA	NA	NA	NA	NA	NA	NA	k__Bacteria (UID2495)	2993	143	89	45	98	0	0	0	0	66.38	0.00	0.00
Candidatus_Woesebacteria_bacterium_RIFOXYB1_FULL_33_9	NA	NA	NA	NA	NA	NA	NA	NA	NA	NA	k__Bacteria (UID1453)	901	171	117	72	99	0	0	0	0	49.92	0.00	0.00
Candidatus_Woesebacteria_bacterium_RIFOXYB1_FULL_38_16	NA	NA	NA	NA	NA	NA	NA	NA	NA	NA	k__Bacteria (UID1453)	901	171	117	65	105	1	0	0	0	52.36	0.85	0.00
Candidatus_Woesebacteria_bacterium_RIFOXYB1_FULL_40_26	NA	NA	NA	NA	NA	NA	NA	NA	NA	NA	k__Bacteria (UID1452)	924	151	101	79	72	0	0	0	0	32.35	0.00	0.00
Candidatus_Woesebacteria_bacterium_RIFOXYB1_FULL_41_13	NA	NA	NA	NA	NA	NA	NA	NA	NA	NA	k__Bacteria (UID1452)	924	151	101	52	98	1	0	0	0	55.36	0.50	100.00
Candidatus_Woesebacteria_bacterium_RIFOXYB1_FULL_47_31	NA	NA	NA	NA	NA	NA	NA	NA	NA	NA	k__Bacteria (UID1452)	924	151	101	66	85	0	0	0	0	45.71	0.00	0.00
Candidatus_Woesebacteria_bacterium_RIFOXYC1_FULL_31_51	NA	NA	NA	NA	NA	NA	NA	NA	NA	NA	root (UID1)	5656	56	24	7	49	0	0	0	0	78.32	0.00	0.00
Candidatus_Woesebacteria_bacterium_RIFOXYC1_FULL_41_14	NA	NA	NA	NA	NA	NA	NA	NA	NA	NA	k__Bacteria (UID1452)	924	151	101	63	87	1	0	0	0	46.25	0.50	100.00
Candidatus_Woesebacteria_bacterium_RIFOXYC1_FULL_43_18	NA	NA	NA	NA	NA	NA	NA	NA	NA	NA	k__Bacteria (UID1452)	924	151	101	66	85	0	0	0	0	42.08	0.00	0.00
Candidatus_Woesebacteria_bacterium_RIFOXYC1_FULL_46_16	NA	NA	NA	NA	NA	NA	NA	NA	NA	NA	k__Bacteria (UID1452)	924	151	101	75	76	0	0	0	0	35.41	0.00	0.00
Candidatus_Woesebacteria_bacterium_RIFOXYD1_FULL_31_53	NA	NA	NA	NA	NA	NA	NA	NA	NA	NA	root (UID1)	5656	56	24	7	49	0	0	0	0	78.32	0.00	0.00
Candidatus_Woesebacteria_bacterium_RIFOXYD1_FULL_33_11	NA	NA	NA	NA	NA	NA	NA	NA	NA	NA	k__Bacteria (UID1452)	924	151	101	55	95	1	0	0	0	53.38	0.99	100.00
Candidatus_Woesebacteria_bacterium_RIFOXYD1_FULL_40_21	NA	NA	NA	NA	NA	NA	NA	NA	NA	NA	k__Bacteria (UID1452)	924	151	101	75	76	0	0	0	0	34.53	0.00	0.00
Candidatus_Woesebacteria_bacterium_RIFOXYD1_FULL_41_28	NA	NA	NA	NA	NA	NA	NA	NA	NA	NA	k__Bacteria (UID1452)	924	151	101	56	95	0	0	0	0	52.39	0.00	0.00
Candidatus_Woesebacteria_bacterium_RIFOXYD1_FULL_43_18	NA	NA	NA	NA	NA	NA	NA	NA	NA	NA	k__Bacteria (UID1452)	924	151	101	63	88	0	0	0	0	46.04	0.00	0.00
Candidatus_Woesebacteria_bacterium_RIFOXYD1_FULL_46_19	NA	NA	NA	NA	NA	NA	NA	NA	NA	NA	k__Bacteria (UID1452)	924	151	101	61	89	1	0	0	0	48.59	0.20	100.00
Candidatus_Wolfebacteria_bacterium_RIFCSPHIGHO2_01_FULL_48_22	NA	NA	NA	NA	NA	NA	NA	NA	NA	NA	k__Bacteria (UID2495)	2993	143	89	27	112	4	0	0	0	75.67	3.37	0.00
Candidatus_Wolfebacteria_bacterium_RIFCSPLOWO2_01_FULL_38_11	NA	NA	NA	NA	NA	NA	NA	NA	NA	NA	k__Bacteria (UID209)	5443	105	59	20	85	0	0	0	0	68.93	0.00	0.00
Candidatus_Wolfebacteria_bacterium_RIFCSPLOWO2_01_FULL_45_19	NA	NA	NA	NA	NA	NA	NA	NA	NA	NA	k__Bacteria (UID203)	5449	104	58	16	88	0	0	0	0	76.85	0.00	0.00
Candidatus_Wolfebacteria_bacterium_RIFCSPLOWO2_01_FULL_47_17b	NA	NA	NA	NA	NA	NA	NA	NA	NA	NA	k__Bacteria (UID203)	5449	104	58	19	84	1	0	0	0	72.54	1.72	0.00
Candidatus_Wolfebacteria_bacterium_RIFOXYB1_FULL_54_12	NA	NA	NA	NA	NA	NA	NA	NA	NA	NA	k__Bacteria (UID1452)	924	151	101	46	103	2	0	0	0	62.18	1.98	0.00
Candidatus_Wolfebacteria_bacterium_RIFOXYD12_FULL_48_21	NA	NA	NA	NA	NA	NA	NA	NA	NA	NA	k__Bacteria (UID1452)	924	151	101	43	106	2	0	0	0	63.66	1.98	0.00
Candidatus_Wolfebacteria_bacterium_RIFOXYD1_FULL_48_65	NA	NA	NA	NA	NA	NA	NA	NA	NA	NA	k__Bacteria (UID1452)	924	151	101	44	104	3	0	0	0	62.67	2.97	33.33
Candidatus_Wolfebacteria_bacterium_RIFOXYD2_FULL_48_11	NA	NA	NA	NA	NA	NA	NA	NA	NA	NA	k__Bacteria (UID2495)	2993	143	89	39	103	1	0	0	0	67.64	1.12	0.00
Candidatus_Woykebacteria_bacterium_GWA1_44_8	NA	NA	NA	NA	NA	NA	NA	NA	NA	NA	k__Bacteria (UID1452)	924	161	108	56	103	2	0	0	0	54.14	1.85	0.00
Candidatus_Woykebacteria_bacterium_GWB1_45_5	NA	NA	NA	NA	NA	NA	NA	NA	NA	NA	k__Bacteria (UID1452)	924	161	108	57	104	0	0	0	0	57.18	0.00	0.00
Candidatus_Woykebacteria_bacterium_RBG_13_40_15	NA	NA	NA	NA	NA	NA	NA	NA	NA	NA	k__Bacteria (UID1452)	924	161	108	49	111	1	0	0	0	59.72	0.93	0.00
Candidatus_Woykebacteria_bacterium_RBG_13_40_7b	NA	NA	NA	NA	NA	NA	NA	NA	NA	NA	k__Bacteria (UID203)	5449	104	58	26	78	0	0	0	0	60.19	0.00	0.00
Candidatus_Woykebacteria_bacterium_RBG_16_39_9b	NA	NA	NA	NA	NA	NA	NA	NA	NA	NA	k__Bacteria (UID1452)	924	151	101	44	106	1	0	0	0	60.80	0.99	0.00
Candidatus_Woykebacteria_bacterium_RBG_16_43_9	NA	NA	NA	NA	NA	NA	NA	NA	NA	NA	k__Bacteria (UID1452)	924	161	108	53	98	10	0	0	0	57.56	7.41	0.00
Candidatus_Woykebacteria_bacterium_RIFCSPHIGHO2_01_FULL_39_12	NA	NA	NA	NA	NA	NA	NA	NA	NA	NA	k__Bacteria (UID1452)	924	151	101	57	93	1	0	0	0	53.91	0.99	0.00
Candidatus_Woykebacteria_bacterium_RIFCSPHIGHO2_02_FULL_43_16b	NA	NA	NA	NA	NA	NA	NA	NA	NA	NA	k__Bacteria (UID1452)	924	161	108	56	101	4	0	0	0	55.09	1.85	0.00
Candidatus_Woykebacteria_bacterium_RIFCSPHIGHO2_12_FULL_43_10	NA	NA	NA	NA	NA	NA	NA	NA	NA	NA	k__Bacteria (UID1452)	924	151	101	56	95	0	0	0	0	54.29	0.00	0.00
Candidatus_Woykebacteria_bacterium_RIFCSPHIGHO2_12_FULL_45_10	NA	NA	NA	NA	NA	NA	NA	NA	NA	NA	k__Bacteria (UID1452)	924	161	108	60	98	3	0	0	0	54.94	1.23	100.00
Candidatus_Woykebacteria_bacterium_RIFCSPLOWO2_01_FULL_43_14	NA	NA	NA	NA	NA	NA	NA	NA	NA	NA	k__Bacteria (UID1452)	924	161	108	53	108	0	0	0	0	56.11	0.00	0.00
Candidatus_Yanofskybacteria_bacterium_RIFCSPHIGHO2_01_FULL_41_21	NA	NA	NA	NA	NA	NA	NA	NA	NA	NA	k__Bacteria (UID203)	5449	104	58	30	73	1	0	0	0	69.25	1.72	0.00
Candidatus_Yanofskybacteria_bacterium_RIFCSPHIGHO2_01_FULL_41_26	NA	NA	NA	NA	NA	NA	NA	NA	NA	NA	k__Bacteria (UID1452)	924	161	108	47	112	2	0	0	0	61.39	1.85	0.00
Candidatus_Yanofskybacteria_bacterium_RIFCSPHIGHO2_01_FULL_41_27	NA	NA	NA	NA	NA	NA	NA	NA	NA	NA	k__Bacteria (UID1452)	924	161	108	56	105	0	0	0	0	53.83	0.00	0.00
Candidatus_Yanofskybacteria_bacterium_RIFCSPHIGHO2_01_FULL_41_53	NA	NA	NA	NA	NA	NA	NA	NA	NA	NA	k__Bacteria (UID1452)	924	161	108	50	111	0	0	0	0	59.23	0.00	0.00
Candidatus_Yanofskybacteria_bacterium_RIFCSPHIGHO2_01_FULL_42_12	NA	NA	NA	NA	NA	NA	NA	NA	NA	NA	k__Bacteria (UID1452)	924	151	101	41	110	0	0	0	0	63.00	0.00	0.00
Candidatus_Yanofskybacteria_bacterium_RIFCSPHIGHO2_01_FULL_43_32	NA	NA	NA	NA	NA	NA	NA	NA	NA	NA	k__Bacteria (UID1452)	924	161	108	46	115	0	0	0	0	61.08	0.00	0.00
Candidatus_Yanofskybacteria_bacterium_RIFCSPHIGHO2_01_FULL_43_42	NA	NA	NA	NA	NA	NA	NA	NA	NA	NA	k__Bacteria (UID1452)	924	160	109	46	111	3	0	0	0	61.59	2.75	0.00
Candidatus_Yanofskybacteria_bacterium_RIFCSPHIGHO2_01_FULL_44_110b	NA	NA	NA	NA	NA	NA	NA	NA	NA	NA	k__Bacteria (UID1452)	924	161	108	70	91	0	0	0	0	42.77	0.00	0.00
Candidatus_Yanofskybacteria_bacterium_RIFCSPHIGHO2_01_FULL_44_17	NA	NA	NA	NA	NA	NA	NA	NA	NA	NA	k__Bacteria (UID1452)	924	151	101	52	99	0	0	0	0	55.74	0.00	0.00
Candidatus_Yanofskybacteria_bacterium_RIFCSPHIGHO2_01_FULL_44_22	NA	NA	NA	NA	NA	NA	NA	NA	NA	NA	k__Bacteria (UID203)	5449	104	58	29	75	0	0	0	0	60.19	0.00	0.00
Candidatus_Yanofskybacteria_bacterium_RIFCSPHIGHO2_01_FULL_44_24	NA	NA	NA	NA	NA	NA	NA	NA	NA	NA	k__Bacteria (UID203)	5449	104	58	23	81	0	0	0	0	79.60	0.00	0.00
Candidatus_Yanofskybacteria_bacterium_RIFCSPHIGHO2_01_FULL_45_42	NA	NA	NA	NA	NA	NA	NA	NA	NA	NA	k__Bacteria (UID203)	5449	104	58	19	69	16	0	0	0	71.68	11.91	12.50
Candidatus_Yanofskybacteria_bacterium_RIFCSPHIGHO2_01_FULL_48_25b	NA	NA	NA	NA	NA	NA	NA	NA	NA	NA	k__Bacteria (UID1452)	924	161	108	58	101	2	0	0	0	53.28	1.85	0.00
Candidatus_Yanofskybacteria_bacterium_RIFCSPHIGHO2_02_FULL_38_22b	NA	NA	NA	NA	NA	NA	NA	NA	NA	NA	k__Bacteria (UID1452)	924	151	101	46	105	0	0	0	0	57.56	0.00	0.00
Candidatus_Yanofskybacteria_bacterium_RIFCSPHIGHO2_02_FULL_41_11	NA	NA	NA	NA	NA	NA	NA	NA	NA	NA	k__Bacteria (UID203)	5449	104	58	15	74	15	0	0	0	80.15	11.76	20.00
Candidatus_Yanofskybacteria_bacterium_RIFCSPHIGHO2_02_FULL_41_12	NA	NA	NA	NA	NA	NA	NA	NA	NA	NA	k__Bacteria (UID1452)	924	161	108	66	94	1	0	0	0	48.84	0.93	100.00
Candidatus_Yanofskybacteria_bacterium_RIFCSPHIGHO2_02_FULL_41_29	NA	NA	NA	NA	NA	NA	NA	NA	NA	NA	k__Bacteria (UID1452)	924	161	108	50	111	0	0	0	0	59.23	0.00	0.00
Candidatus_Yanofskybacteria_bacterium_RIFCSPHIGHO2_02_FULL_43_12	NA	NA	NA	NA	NA	NA	NA	NA	NA	NA	k__Bacteria (UID1452)	924	161	108	48	113	0	0	0	0	59.23	0.00	0.00
Candidatus_Yanofskybacteria_bacterium_RIFCSPHIGHO2_02_FULL_43_15c	NA	NA	NA	NA	NA	NA	NA	NA	NA	NA	k__Bacteria (UID203)	5449	104	58	24	66	14	0	0	0	66.51	8.46	7.14
Candidatus_Yanofskybacteria_bacterium_RIFCSPHIGHO2_02_FULL_43_17	NA	NA	NA	NA	NA	NA	NA	NA	NA	NA	k__Bacteria (UID1452)	924	160	109	46	112	2	0	0	0	61.59	1.83	0.00
Candidatus_Yanofskybacteria_bacterium_RIFCSPHIGHO2_02_FULL_43_22	NA	NA	NA	NA	NA	NA	NA	NA	NA	NA	k__Bacteria (UID1452)	924	151	101	46	92	13	0	0	0	60.33	10.40	7.69
Candidatus_Yanofskybacteria_bacterium_RIFCSPHIGHO2_02_FULL_44_12b	NA	NA	NA	NA	NA	NA	NA	NA	NA	NA	k__Bacteria (UID203)	5449	104	58	20	82	2	0	0	0	78.66	3.45	0.00
Candidatus_Yanofskybacteria_bacterium_RIFCSPHIGHO2_02_FULL_44_36b	NA	NA	NA	NA	NA	NA	NA	NA	NA	NA	k__Bacteria (UID203)	5449	104	58	31	73	0	0	0	0	66.67	0.00	0.00
Candidatus_Yanofskybacteria_bacterium_RIFCSPHIGHO2_02_FULL_46_19	NA	NA	NA	NA	NA	NA	NA	NA	NA	NA	k__Bacteria (UID203)	5449	104	58	23	80	1	0	0	0	67.37	1.72	0.00
Candidatus_Yanofskybacteria_bacterium_RIFCSPHIGHO2_02_FULL_50_12	NA	NA	NA	NA	NA	NA	NA	NA	NA	NA	k__Bacteria (UID203)	5449	104	58	27	75	2	0	0	0	59.46	0.31	0.00
Candidatus_Yanofskybacteria_bacterium_RIFCSPHIGHO2_12_FULL_41_9	NA	NA	NA	NA	NA	NA	NA	NA	NA	NA	k__Bacteria (UID1452)	924	161	108	58	103	0	0	0	0	53.90	0.00	0.00
Candidatus_Yanofskybacteria_bacterium_RIFCSPHIGHO2_12_FULL_43_11	NA	NA	NA	NA	NA	NA	NA	NA	NA	NA	k__Bacteria (UID1452)	924	161	108	51	110	0	0	0	0	58.56	0.00	0.00
Candidatus_Yanofskybacteria_bacterium_RIFCSPHIGHO2_12_FULL_44_29b	NA	NA	NA	NA	NA	NA	NA	NA	NA	NA	k__Bacteria (UID1452)	924	161	108	58	103	0	0	0	0	52.59	0.00	0.00
Candidatus_Yanofskybacteria_bacterium_RIFCSPHIGHO2_12_FULL_45_19b	NA	NA	NA	NA	NA	NA	NA	NA	NA	NA	k__Bacteria (UID1452)	924	161	108	58	103	0	0	0	0	52.75	0.00	0.00
Candidatus_Yanofskybacteria_bacterium_RIFCSPLOWO2_01_FULL_39_28	NA	NA	NA	NA	NA	NA	NA	NA	NA	NA	k__Bacteria (UID1452)	924	151	101	52	99	0	0	0	0	51.62	0.00	0.00
Candidatus_Yanofskybacteria_bacterium_RIFCSPLOWO2_01_FULL_41_33	NA	NA	NA	NA	NA	NA	NA	NA	NA	NA	k__Bacteria (UID1452)	924	161	108	58	103	0	0	0	0	52.44	0.00	0.00
Candidatus_Yanofskybacteria_bacterium_RIFCSPLOWO2_01_FULL_41_34	NA	NA	NA	NA	NA	NA	NA	NA	NA	NA	k__Bacteria (UID1452)	924	161	108	46	110	5	0	0	0	62.31	3.24	0.00
Candidatus_Yanofskybacteria_bacterium_RIFCSPLOWO2_01_FULL_41_67	NA	NA	NA	NA	NA	NA	NA	NA	NA	NA	k__Bacteria (UID1452)	924	161	108	51	110	0	0	0	0	58.30	0.00	0.00
Candidatus_Yanofskybacteria_bacterium_RIFCSPLOWO2_01_FULL_42_49	NA	NA	NA	NA	NA	NA	NA	NA	NA	NA	k__Bacteria (UID1452)	924	161	108	48	113	0	0	0	0	61.39	0.00	0.00
Candidatus_Yanofskybacteria_bacterium_RIFCSPLOWO2_01_FULL_43_22	NA	NA	NA	NA	NA	NA	NA	NA	NA	NA	k__Bacteria (UID1452)	924	160	109	47	110	3	0	0	0	60.67	1.83	0.00
Candidatus_Yanofskybacteria_bacterium_RIFCSPLOWO2_01_FULL_43_46	NA	NA	NA	NA	NA	NA	NA	NA	NA	NA	k__Bacteria (UID1452)	924	161	108	51	110	0	0	0	0	58.30	0.00	0.00
Candidatus_Yanofskybacteria_bacterium_RIFCSPLOWO2_01_FULL_44_22	NA	NA	NA	NA	NA	NA	NA	NA	NA	NA	k__Bacteria (UID1452)	924	161	108	52	109	0	0	0	0	60.93	0.00	0.00
Candidatus_Yanofskybacteria_bacterium_RIFCSPLOWO2_01_FULL_44_88	NA	NA	NA	NA	NA	NA	NA	NA	NA	NA	k__Bacteria (UID1452)	924	161	108	64	97	0	0	0	0	49.35	0.00	0.00
Candidatus_Yanofskybacteria_bacterium_RIFCSPLOWO2_01_FULL_45_72	NA	NA	NA	NA	NA	NA	NA	NA	NA	NA	k__Bacteria (UID203)	5449	104	58	20	84	0	0	0	0	69.96	0.00	0.00
Candidatus_Yanofskybacteria_bacterium_RIFCSPLOWO2_01_FULL_49_17	NA	NA	NA	NA	NA	NA	NA	NA	NA	NA	k__Bacteria (UID203)	5449	104	58	21	81	2	0	0	0	68.94	0.31	0.00
Candidatus_Yanofskybacteria_bacterium_RIFCSPLOWO2_01_FULL_49_25	NA	NA	NA	NA	NA	NA	NA	NA	NA	NA	k__Bacteria (UID1452)	924	151	101	48	99	4	0	0	0	61.65	3.96	0.00
Candidatus_Yanofskybacteria_bacterium_RIFCSPLOWO2_02_FULL_41_13	NA	NA	NA	NA	NA	NA	NA	NA	NA	NA	k__Bacteria (UID1452)	924	161	108	49	112	0	0	0	0	60.15	0.00	0.00
Candidatus_Yanofskybacteria_bacterium_RIFCSPLOWO2_02_FULL_43_10	NA	NA	NA	NA	NA	NA	NA	NA	NA	NA	k__Bacteria (UID1452)	924	161	108	48	113	0	0	0	0	59.23	0.00	0.00
Candidatus_Yanofskybacteria_bacterium_RIFCSPLOWO2_02_FULL_43_10b	NA	NA	NA	NA	NA	NA	NA	NA	NA	NA	k__Bacteria (UID203)	5449	104	58	41	62	1	0	0	0	53.16	1.72	0.00
Candidatus_Yanofskybacteria_bacterium_RIFCSPLOWO2_02_FULL_44_18	NA	NA	NA	NA	NA	NA	NA	NA	NA	NA	k__Bacteria (UID1452)	924	161	108	54	106	1	0	0	0	55.37	0.93	0.00
Candidatus_Yanofskybacteria_bacterium_RIFCSPLOWO2_02_FULL_45_10	NA	NA	NA	NA	NA	NA	NA	NA	NA	NA	k__Bacteria (UID1452)	924	161	108	64	97	0	0	0	0	48.86	0.00	0.00
Candidatus_Yanofskybacteria_bacterium_RIFCSPLOWO2_02_FULL_45_18	NA	NA	NA	NA	NA	NA	NA	NA	NA	NA	k__Bacteria (UID203)	5449	104	58	18	86	0	0	0	0	74.97	0.00	0.00
Candidatus_Yanofskybacteria_bacterium_RIFCSPLOWO2_02_FULL_47_9b	NA	NA	NA	NA	NA	NA	NA	NA	NA	NA	k__Bacteria (UID1452)	924	161	108	60	93	5	3	0	0	52.97	9.26	0.00
Candidatus_Yanofskybacteria_bacterium_RIFCSPLOWO2_12_FULL_41_8	NA	NA	NA	NA	NA	NA	NA	NA	NA	NA	k__Bacteria (UID1452)	924	161	108	72	89	0	0	0	0	44.32	0.00	0.00
Candidatus_Yanofskybacteria_bacterium_RIFCSPLOWO2_12_FULL_43_11b	NA	NA	NA	NA	NA	NA	NA	NA	NA	NA	k__Bacteria (UID1452)	924	161	108	46	115	0	0	0	0	61.08	0.00	0.00
Candidatus_Yanofskybacteria_bacterium_RIFCSPLOWO2_12_FULL_44_13b	NA	NA	NA	NA	NA	NA	NA	NA	NA	NA	k__Bacteria (UID1452)	924	161	108	52	108	1	0	0	0	57.22	0.93	0.00
Candidatus_Yanofskybacteria_bacterium_RIFOXYA1_FULL_44_17	NA	NA	NA	NA	NA	NA	NA	NA	NA	NA	k__Bacteria (UID1452)	924	161	108	58	103	0	0	0	0	53.83	0.00	0.00
Candidatus_Yanofskybacteria_bacterium_RIFOXYA2_FULL_45_28	NA	NA	NA	NA	NA	NA	NA	NA	NA	NA	k__Bacteria (UID1452)	924	161	108	49	112	0	0	0	0	58.92	0.00	0.00
Candidatus_Yanofskybacteria_bacterium_RIFOXYB1_FULL_44_29	NA	NA	NA	NA	NA	NA	NA	NA	NA	NA	k__Bacteria (UID1452)	924	161	108	50	111	0	0	0	0	57.99	0.00	0.00
Candidatus_Yanofskybacteria_bacterium_RIFOXYB2_FULL_44_18	NA	NA	NA	NA	NA	NA	NA	NA	NA	NA	k__Bacteria (UID1452)	924	161	108	55	106	0	0	0	0	54.75	0.00	0.00
Candidatus_Yanofskybacteria_bacterium_RIFOXYC1_FULL_44_16	NA	NA	NA	NA	NA	NA	NA	NA	NA	NA	k__Bacteria (UID1452)	924	161	108	52	109	0	0	0	0	57.53	0.00	0.00
Candidatus_Yanofskybacteria_bacterium_RIFOXYC2_FULL_44_13	NA	NA	NA	NA	NA	NA	NA	NA	NA	NA	k__Bacteria (UID1452)	924	161	108	49	112	0	0	0	0	58.92	0.00	0.00
Candidatus_Yanofskybacteria_bacterium_RIFOXYD1_FULL_42_10	NA	NA	NA	NA	NA	NA	NA	NA	NA	NA	k__Bacteria (UID203)	5449	104	58	27	77	0	0	0	0	66.04	0.00	0.00
Candidatus_Yanofskybacteria_bacterium_RIFOXYD1_FULL_44_17	NA	NA	NA	NA	NA	NA	NA	NA	NA	NA	k__Bacteria (UID1452)	924	161	108	53	108	0	0	0	0	56.60	0.00	0.00
Candidatus_Yonathbacteria_bacterium_RIFCSPHIGHO2_01_FULL_44_19	NA	NA	NA	NA	NA	NA	NA	NA	NA	NA	k__Bacteria (UID1453)	901	171	117	73	98	0	0	0	0	47.79	0.00	0.00
Candidatus_Yonathbacteria_bacterium_RIFCSPHIGHO2_01_FULL_44_41	NA	NA	NA	NA	NA	NA	NA	NA	NA	NA	k__Bacteria (UID1453)	901	171	117	52	119	0	0	0	0	61.08	0.00	0.00
Candidatus_Yonathbacteria_bacterium_RIFCSPHIGHO2_01_FULL_51_10	NA	NA	NA	NA	NA	NA	NA	NA	NA	NA	k__Bacteria (UID203)	5449	104	58	17	87	0	0	0	0	74.27	0.00	0.00
Candidatus_Yonathbacteria_bacterium_RIFCSPHIGHO2_02_FULL_44_14	NA	NA	NA	NA	NA	NA	NA	NA	NA	NA	k__Bacteria (UID1453)	901	171	117	56	115	0	0	0	0	57.66	0.00	0.00
Candidatus_Yonathbacteria_bacterium_RIFCSPLOWO2_01_FULL_43_20	NA	NA	NA	NA	NA	NA	NA	NA	NA	NA	k__Bacteria (UID1453)	901	171	117	52	119	0	0	0	0	61.08	0.00	0.00
Candidatus_Yonathbacteria_bacterium_RIFCSPLOWO2_01_FULL_43_27	NA	NA	NA	NA	NA	NA	NA	NA	NA	NA	k__Bacteria (UID203)	5449	104	58	13	91	0	0	0	0	82.03	0.00	0.00
Candidatus_Yonathbacteria_bacterium_RIFCSPLOWO2_01_FULL_47_33b	NA	NA	NA	NA	NA	NA	NA	NA	NA	NA	k__Bacteria (UID2495)	2993	143	89	37	106	0	0	0	0	74.72	0.00	0.00
Candidatus_Yonathbacteria_bacterium_RIFOXYC1_FULL_52_10	NA	NA	NA	NA	NA	NA	NA	NA	NA	NA	k__Bacteria (UID203)	5449	104	58	16	88	0	0	0	0	79.15	0.00	0.00
Candidatus_Yonathbacteria_bacterium_RIFOXYC2_FULL_47_9	NA	NA	NA	NA	NA	NA	NA	NA	NA	NA	k__Bacteria (UID1453)	901	171	117	56	115	0	0	0	0	59.38	0.00	0.00
Candidatus_Yonathbacteria_bacterium_RIFOXYD1_FULL_52_36	NA	NA	NA	NA	NA	NA	NA	NA	NA	NA	k__Bacteria (UID2495)	2993	143	89	30	112	1	0	0	0	72.85	1.12	100.00
Candidatus_Zambryskibacteria_bacterium_RIFCSPHIGHO2_01_FULL_39_63	NA	NA	NA	NA	NA	NA	NA	NA	NA	NA	k__Bacteria (UID203)	5449	104	58	11	93	0	0	0	0	83.05	0.00	0.00
Candidatus_Zambryskibacteria_bacterium_RIFCSPHIGHO2_01_FULL_43_25	NA	NA	NA	NA	NA	NA	NA	NA	NA	NA	k__Bacteria (UID203)	5449	104	58	16	88	0	0	0	0	75.29	0.00	0.00
Candidatus_Zambryskibacteria_bacterium_RIFCSPHIGHO2_01_FULL_43_27	NA	NA	NA	NA	NA	NA	NA	NA	NA	NA	k__Bacteria (UID203)	5449	104	58	26	78	0	0	0	0	63.39	0.00	0.00
Candidatus_Zambryskibacteria_bacterium_RIFCSPHIGHO2_01_FULL_43_60	NA	NA	NA	NA	NA	NA	NA	NA	NA	NA	k__Bacteria (UID2495)	2993	143	89	38	104	1	0	0	0	65.50	1.12	0.00
Candidatus_Zambryskibacteria_bacterium_RIFCSPHIGHO2_01_FULL_44_22b	NA	NA	NA	NA	NA	NA	NA	NA	NA	NA	k__Bacteria (UID203)	5449	104	58	33	70	1	0	0	0	54.13	0.86	0.00
Candidatus_Zambryskibacteria_bacterium_RIFCSPHIGHO2_01_FULL_46_25	NA	NA	NA	NA	NA	NA	NA	NA	NA	NA	k__Bacteria (UID203)	5449	104	58	22	82	0	0	0	0	67.37	0.00	0.00
Candidatus_Zambryskibacteria_bacterium_RIFCSPHIGHO2_01_FULL_49_18	NA	NA	NA	NA	NA	NA	NA	NA	NA	NA	k__Bacteria (UID2329)	174	149	89	47	94	8	0	0	0	59.43	7.30	0.00
Candidatus_Zambryskibacteria_bacterium_RIFCSPHIGHO2_01_FULL_52_18	NA	NA	NA	NA	NA	NA	NA	NA	NA	NA	k__Bacteria (UID203)	5449	104	58	18	86	0	0	0	0	73.41	0.00	0.00
Candidatus_Zambryskibacteria_bacterium_RIFCSPHIGHO2_02_38_10.5	NA	NA	NA	NA	NA	NA	NA	NA	NA	NA	k__Bacteria (UID1453)	901	171	117	56	110	5	0	0	0	57.95	3.13	0.00
Candidatus_Zambryskibacteria_bacterium_RIFCSPHIGHO2_02_39_10	NA	NA	NA	NA	NA	NA	NA	NA	NA	NA	k__Bacteria (UID1453)	901	171	117	66	104	1	0	0	0	53.25	0.85	0.00
Candidatus_Zambryskibacteria_bacterium_RIFCSPHIGHO2_02_FULL_38_22	NA	NA	NA	NA	NA	NA	NA	NA	NA	NA	k__Bacteria (UID203)	5449	104	58	30	74	0	0	0	0	57.18	0.00	0.00
Candidatus_Zambryskibacteria_bacterium_RIFCSPHIGHO2_02_FULL_39_16	NA	NA	NA	NA	NA	NA	NA	NA	NA	NA	k__Bacteria (UID2329)	174	149	89	50	98	1	0	0	0	56.34	1.12	0.00
Candidatus_Zambryskibacteria_bacterium_RIFCSPHIGHO2_02_FULL_39_19	NA	NA	NA	NA	NA	NA	NA	NA	NA	NA	k__Bacteria (UID203)	5449	104	58	11	92	1	0	0	0	83.05	1.72	0.00
Candidatus_Zambryskibacteria_bacterium_RIFCSPHIGHO2_02_FULL_39_82	NA	NA	NA	NA	NA	NA	NA	NA	NA	NA	k__Bacteria (UID2495)	2993	143	89	41	87	15	0	0	0	62.38	5.62	0.00
Candidatus_Zambryskibacteria_bacterium_RIFCSPHIGHO2_02_FULL_43_14	NA	NA	NA	NA	NA	NA	NA	NA	NA	NA	k__Bacteria (UID2495)	2993	143	89	35	107	1	0	0	0	67.74	1.12	0.00
Candidatus_Zambryskibacteria_bacterium_RIFCSPHIGHO2_02_FULL_43_37	NA	NA	NA	NA	NA	NA	NA	NA	NA	NA	k__Bacteria (UID203)	5449	104	58	18	86	0	0	0	0	73.41	0.00	0.00
Candidatus_Zambryskibacteria_bacterium_RIFCSPHIGHO2_12_FULL_38_34	NA	NA	NA	NA	NA	NA	NA	NA	NA	NA	k__Bacteria (UID2495)	2993	143	89	33	109	1	0	0	0	70.91	1.12	100.00
Candidatus_Zambryskibacteria_bacterium_RIFCSPHIGHO2_12_FULL_38_37	NA	NA	NA	NA	NA	NA	NA	NA	NA	NA	k__Bacteria (UID2495)	2993	143	89	31	97	15	0	0	0	73.72	5.62	0.00
Candidatus_Zambryskibacteria_bacterium_RIFCSPHIGHO2_12_FULL_39_21	NA	NA	NA	NA	NA	NA	NA	NA	NA	NA	k__Bacteria (UID203)	5449	104	58	11	93	0	0	0	0	83.05	0.00	0.00
Candidatus_Zambryskibacteria_bacterium_RIFCSPHIGHO2_12_FULL_39_47	NA	NA	NA	NA	NA	NA	NA	NA	NA	NA	k__Bacteria (UID203)	5449	104	58	28	76	0	0	0	0	57.18	0.00	0.00
Candidatus_Zambryskibacteria_bacterium_RIFCSPHIGHO2_12_FULL_43_12b	NA	NA	NA	NA	NA	NA	NA	NA	NA	NA	k__Bacteria (UID203)	5449	104	58	17	87	0	0	0	0	75.29	0.00	0.00
Candidatus_Zambryskibacteria_bacterium_RIFCSPHIGHO2_12_FULL_44_12b	NA	NA	NA	NA	NA	NA	NA	NA	NA	NA	k__Bacteria (UID1453)	901	171	117	57	114	0	0	0	0	56.67	0.00	0.00
Candidatus_Zambryskibacteria_bacterium_RIFCSPHIGHO2_12_FULL_48_10	NA	NA	NA	NA	NA	NA	NA	NA	NA	NA	k__Bacteria (UID1453)	901	171	117	80	91	0	0	0	0	43.00	0.00	0.00
Candidatus_Zambryskibacteria_bacterium_RIFCSPLOWO2_01_FULL_35_19	NA	NA	NA	NA	NA	NA	NA	NA	NA	NA	k__Bacteria (UID203)	5449	104	58	22	82	0	0	0	0	69.10	0.00	0.00
Candidatus_Zambryskibacteria_bacterium_RIFCSPLOWO2_01_FULL_39_39	NA	NA	NA	NA	NA	NA	NA	NA	NA	NA	k__Bacteria (UID203)	5449	104	58	11	93	0	0	0	0	83.05	0.00	0.00
Candidatus_Zambryskibacteria_bacterium_RIFCSPLOWO2_01_FULL_42_41	NA	NA	NA	NA	NA	NA	NA	NA	NA	NA	k__Bacteria (UID2329)	174	149	89	48	99	2	0	0	0	57.66	0.94	0.00
Candidatus_Zambryskibacteria_bacterium_RIFCSPLOWO2_01_FULL_43_17	NA	NA	NA	NA	NA	NA	NA	NA	NA	NA	k__Bacteria (UID203)	5449	104	58	21	83	0	0	0	0	73.91	0.00	0.00
Candidatus_Zambryskibacteria_bacterium_RIFCSPLOWO2_01_FULL_45_21	NA	NA	NA	NA	NA	NA	NA	NA	NA	NA	k__Bacteria (UID1453)	901	171	117	58	111	2	0	0	0	56.24	1.71	0.00
Candidatus_Zambryskibacteria_bacterium_RIFCSPLOWO2_01_FULL_45_43	NA	NA	NA	NA	NA	NA	NA	NA	NA	NA	k__Bacteria (UID1453)	901	171	117	75	79	16	1	0	0	47.47	10.51	0.00
Candidatus_Zambryskibacteria_bacterium_RIFCSPLOWO2_01_FULL_47_33	NA	NA	NA	NA	NA	NA	NA	NA	NA	NA	k__Bacteria (UID1453)	901	171	117	72	98	1	0	0	0	49.61	0.43	100.00
Candidatus_Zambryskibacteria_bacterium_RIFCSPLOWO2_01_FULL_48_25	NA	NA	NA	NA	NA	NA	NA	NA	NA	NA	k__Bacteria (UID203)	5449	104	58	23	81	0	0	0	0	65.65	0.00	0.00
Candidatus_Zambryskibacteria_bacterium_RIFCSPLOWO2_01_FULL_52_12	NA	NA	NA	NA	NA	NA	NA	NA	NA	NA	k__Bacteria (UID203)	5449	104	58	20	84	0	0	0	0	71.68	0.00	0.00
Candidatus_Zambryskibacteria_bacterium_RIFCSPLOWO2_02_39_10	NA	NA	NA	NA	NA	NA	NA	NA	NA	NA	k__Bacteria (UID1453)	901	171	117	56	111	4	0	0	0	58.52	2.23	0.00
Candidatus_Zambryskibacteria_bacterium_RIFCSPLOWO2_02_FULL_38_13	NA	NA	NA	NA	NA	NA	NA	NA	NA	NA	k__Bacteria (UID203)	5449	104	58	18	86	0	0	0	0	77.25	0.00	0.00
Candidatus_Zambryskibacteria_bacterium_RIFCSPLOWO2_02_FULL_39_14	NA	NA	NA	NA	NA	NA	NA	NA	NA	NA	k__Bacteria (UID2329)	174	149	89	45	103	1	0	0	0	59.90	1.12	0.00
Candidatus_Zambryskibacteria_bacterium_RIFCSPLOWO2_02_FULL_39_26	NA	NA	NA	NA	NA	NA	NA	NA	NA	NA	k__Bacteria (UID203)	5449	104	58	19	85	0	0	0	0	70.98	0.00	0.00
Candidatus_Zambryskibacteria_bacterium_RIFCSPLOWO2_02_FULL_39_69	NA	NA	NA	NA	NA	NA	NA	NA	NA	NA	k__Bacteria (UID1453)	901	171	117	59	109	3	0	0	0	55.95	1.45	66.67
Candidatus_Zambryskibacteria_bacterium_RIFCSPLOWO2_02_FULL_44_12b	NA	NA	NA	NA	NA	NA	NA	NA	NA	NA	k__Bacteria (UID1453)	901	171	117	75	95	1	0	0	0	44.99	0.85	0.00
Candidatus_Zambryskibacteria_bacterium_RIFCSPLOWO2_02_FULL_51_21	NA	NA	NA	NA	NA	NA	NA	NA	NA	NA	k__Bacteria (UID203)	5449	104	58	18	86	0	0	0	0	73.41	0.00	0.00
Candidatus_Zambryskibacteria_bacterium_RIFCSPLOWO2_12_39_8	NA	NA	NA	NA	NA	NA	NA	NA	NA	NA	k__Bacteria (UID1453)	901	171	117	64	102	5	0	0	0	54.42	2.64	0.00
Candidatus_Zambryskibacteria_bacterium_RIFCSPLOWO2_12_FULL_39_16	NA	NA	NA	NA	NA	NA	NA	NA	NA	NA	k__Bacteria (UID203)	5449	104	58	18	86	0	0	0	0	74.43	0.00	0.00
Candidatus_Zambryskibacteria_bacterium_RIFCSPLOWO2_12_FULL_39_23	NA	NA	NA	NA	NA	NA	NA	NA	NA	NA	k__Bacteria (UID203)	5449	104	58	21	83	0	0	0	0	67.53	0.00	0.00
Candidatus_Zambryskibacteria_bacterium_RIFCSPLOWO2_12_FULL_39_45	NA	NA	NA	NA	NA	NA	NA	NA	NA	NA	k__Bacteria (UID1453)	901	171	117	62	108	1	0	0	0	54.96	0.85	0.00
Candidatus_Zambryskibacteria_bacterium_RIFOXYC1_FULL_39_10	NA	NA	NA	NA	NA	NA	NA	NA	NA	NA	k__Bacteria (UID203)	5449	104	58	16	88	0	0	0	0	76.15	0.00	0.00
Candidatus_Zambryskibacteria_bacterium_RIFOXYD1_FULL_39_35	NA	NA	NA	NA	NA	NA	NA	NA	NA	NA	k__Bacteria (UID203)	5449	104	58	16	88	0	0	0	0	76.15	0.00	0.00
Candidatus_Zambryskibacteria_bacterium_RIFOXYD1_FULL_40_13	NA	NA	NA	NA	NA	NA	NA	NA	NA	NA	k__Bacteria (UID203)	5449	104	58	16	88	0	0	0	0	76.67	0.00	0.00
Candidatus_Zambryskibacteria_bacterium_RIFOXYD2_FULL_43_10	NA	NA	NA	NA	NA	NA	NA	NA	NA	NA	k__Bacteria (UID2495)	2993	143	89	50	92	1	0	0	0	60.05	1.12	0.00
Caulobacterales_bacterium_RIFCSPHIGHO2_01_FULL_67_30	NA	NA	NA	NA	NA	NA	NA	NA	NA	NA	c__Alphaproteobacteria (UID3422)	26	529	308	70	449	10	0	0	0	85.13	2.18	80.00
Caulobacterales_bacterium_RIFCSPHIGHO2_01_FULL_70_19	NA	NA	NA	NA	NA	NA	NA	NA	NA	NA	c__Alphaproteobacteria (UID3422)	26	529	308	9	520	0	0	0	0	97.86	0.00	0.00
Caulobacterales_bacterium_RIFCSPHIGHO2_12_FULL_68_13	NA	NA	NA	NA	NA	NA	NA	NA	NA	NA	c__Alphaproteobacteria (UID3422)	26	529	308	148	377	4	0	0	0	68.50	0.61	50.00
Caulobacterales_bacterium_RIFOXYA1_FULL_67_7	NA	NA	NA	NA	NA	NA	NA	NA	NA	NA	c__Alphaproteobacteria (UID3422)	26	529	308	299	229	1	0	0	0	41.05	0.11	0.00
Caulobacterales_bacterium_RIFOXYB1_FULL_67_16	NA	NA	NA	NA	NA	NA	NA	NA	NA	NA	c__Alphaproteobacteria (UID3422)	26	529	308	107	417	5	0	0	0	77.92	1.03	20.00
Chlamydiae_bacterium_GWA2_50_15	NA	NA	NA	NA	NA	NA	NA	NA	NA	NA	k__Bacteria (UID2982)	88	230	148	29	200	1	0	0	0	84.46	0.17	0.00
Chlamydiae_bacterium_GWC2_50_10	NA	NA	NA	NA	NA	NA	NA	NA	NA	NA	k__Bacteria (UID2982)	88	230	148	41	188	1	0	0	0	78.38	0.17	0.00
Chlamydiae_bacterium_RIFCSPHIGHO2_01_FULL_44_39	NA	NA	NA	NA	NA	NA	NA	NA	NA	NA	k__Bacteria (UID2982)	88	230	148	10	218	2	0	0	0	93.92	1.35	0.00
Chlamydiae_bacterium_RIFCSPHIGHO2_02_FULL_45_9	NA	NA	NA	NA	NA	NA	NA	NA	NA	NA	k__Bacteria (UID2982)	88	230	148	38	191	1	0	0	0	81.80	0.68	0.00
Chlamydiae_bacterium_RIFCSPHIGHO2_02_FULL_49_29	NA	NA	NA	NA	NA	NA	NA	NA	NA	NA	k__Bacteria (UID2982)	88	230	148	25	204	1	0	0	0	85.81	0.17	0.00
Chlamydiae_bacterium_RIFCSPHIGHO2_12_FULL_27_8	NA	NA	NA	NA	NA	NA	NA	NA	NA	NA	k__Bacteria (UID2982)	88	230	148	76	153	1	0	0	0	64.10	0.68	0.00
Chlamydiae_bacterium_RIFCSPHIGHO2_12_FULL_44_59	NA	NA	NA	NA	NA	NA	NA	NA	NA	NA	k__Bacteria (UID2982)	88	230	148	10	218	2	0	0	0	93.92	1.35	0.00
Chlamydiae_bacterium_RIFCSPHIGHO2_12_FULL_49_11	NA	NA	NA	NA	NA	NA	NA	NA	NA	NA	k__Bacteria (UID2982)	88	230	148	44	181	5	0	0	0	77.24	1.91	20.00
Chlamydiae_bacterium_RIFCSPHIGHO2_12_FULL_49_32	NA	NA	NA	NA	NA	NA	NA	NA	NA	NA	k__Bacteria (UID2982)	88	230	148	26	203	1	0	0	0	85.14	0.17	0.00
Chlamydiae_bacterium_RIFCSPLOWO2_01_FULL_44_52	NA	NA	NA	NA	NA	NA	NA	NA	NA	NA	k__Bacteria (UID2982)	88	230	148	10	218	2	0	0	0	93.92	1.35	0.00
Chlamydiae_bacterium_RIFCSPLOWO2_02_FULL_45_22	NA	NA	NA	NA	NA	NA	NA	NA	NA	NA	k__Bacteria (UID2982)	88	230	148	10	218	2	0	0	0	93.92	1.35	0.00
Chlamydiae_bacterium_RIFCSPLOWO2_02_FULL_49_12	NA	NA	NA	NA	NA	NA	NA	NA	NA	NA	k__Bacteria (UID2982)	88	230	148	17	212	1	0	0	0	90.32	0.17	0.00
Chlamydiae_bacterium_RIFCSPLOWO2_12_FULL_45_20	NA	NA	NA	NA	NA	NA	NA	NA	NA	NA	k__Bacteria (UID2982)	88	230	148	10	218	2	0	0	0	93.92	1.35	0.00
Chlamydiae_bacterium_RIFCSPLOWO2_12_FULL_49_12	NA	NA	NA	NA	NA	NA	NA	NA	NA	NA	k__Bacteria (UID2982)	88	230	148	23	206	1	0	0	0	87.16	0.17	0.00
Chloroflexi_bacterium_GWB2_49_20	NA	NA	NA	NA	NA	NA	NA	NA	NA	NA	k__Bacteria (UID1452)	924	163	110	1	161	1	0	0	0	99.09	0.91	0.00
Chloroflexi_bacterium_GWB2_54_36	NA	NA	NA	NA	NA	NA	NA	NA	NA	NA	k__Bacteria (UID1452)	924	163	110	13	144	6	0	0	0	91.82	5.45	0.00
Chloroflexi_bacterium_GWC2_49_37	NA	NA	NA	NA	NA	NA	NA	NA	NA	NA	k__Bacteria (UID1452)	924	163	110	1	161	1	0	0	0	99.09	0.91	0.00
Chloroflexi_bacterium_GWC2_70_10	NA	NA	NA	NA	NA	NA	NA	NA	NA	NA	k__Bacteria (UID1452)	924	161	108	60	100	1	0	0	0	62.96	0.93	0.00
Chloroflexi_bacterium_GWC2_73_18	NA	NA	NA	NA	NA	NA	NA	NA	NA	NA	k__Bacteria (UID1452)	924	161	108	12	148	1	0	0	0	89.35	0.93	0.00
Chloroflexi_bacterium_GWD2_49_16	NA	NA	NA	NA	NA	NA	NA	NA	NA	NA	k__Bacteria (UID1452)	924	163	110	1	161	1	0	0	0	99.09	0.91	0.00
Chloroflexi_bacterium_RBG_13_51_36	NA	NA	NA	NA	NA	NA	NA	NA	NA	NA	k__Bacteria (UID1452)	924	151	101	10	140	1	0	0	0	92.24	0.20	100.00
Chloroflexi_bacterium_RBG_13_51_52	NA	NA	NA	NA	NA	NA	NA	NA	NA	NA	k__Bacteria (UID1452)	924	151	101	51	100	0	0	0	0	54.29	0.00	0.00
Chloroflexi_bacterium_RBG_13_53_26	NA	NA	NA	NA	NA	NA	NA	NA	NA	NA	k__Bacteria (UID1452)	924	151	101	46	105	0	0	0	0	59.08	0.00	0.00
Chloroflexi_bacterium_RBG_13_54_8	NA	NA	NA	NA	NA	NA	NA	NA	NA	NA	k__Bacteria (UID1452)	924	151	101	59	91	1	0	0	0	54.64	0.99	0.00
Chloroflexi_bacterium_RBG_13_57_8	NA	NA	NA	NA	NA	NA	NA	NA	NA	NA	k__Bacteria (UID1452)	924	151	101	54	97	0	0	0	0	63.25	0.00	0.00
Chloroflexi_bacterium_RBG_13_66_10	NA	NA	NA	NA	NA	NA	NA	NA	NA	NA	k__Bacteria (UID1452)	924	163	110	61	98	4	0	0	0	58.37	2.91	0.00
Chloroflexi_bacterium_RBG_13_68_17	NA	NA	NA	NA	NA	NA	NA	NA	NA	NA	k__Bacteria (UID1452)	924	163	110	24	123	15	1	0	0	83.33	11.21	0.00
Chloroflexi_bacterium_RBG_16_48_8	NA	NA	NA	NA	NA	NA	NA	NA	NA	NA	k__Bacteria (UID1452)	924	163	110	27	132	4	0	0	0	80.00	2.91	0.00
Chloroflexi_bacterium_RBG_16_50_11	NA	NA	NA	NA	NA	NA	NA	NA	NA	NA	k__Bacteria (UID1452)	924	151	101	39	104	7	1	0	0	66.01	6.12	10.00
Chloroflexi_bacterium_RBG_16_50_9	NA	NA	NA	NA	NA	NA	NA	NA	NA	NA	k__Bacteria (UID1452)	924	151	101	41	102	8	0	0	0	71.42	6.93	12.50
Chloroflexi_bacterium_RBG_16_51_16	NA	NA	NA	NA	NA	NA	NA	NA	NA	NA	k__Bacteria (UID1452)	924	163	110	35	126	2	0	0	0	74.85	1.82	0.00
Chloroflexi_bacterium_RBG_16_51_9	NA	NA	NA	NA	NA	NA	NA	NA	NA	NA	k__Bacteria (UID1452)	924	151	101	40	109	2	0	0	0	65.95	0.99	0.00
Chloroflexi_bacterium_RBG_16_52_11	NA	NA	NA	NA	NA	NA	NA	NA	NA	NA	k__Bacteria (UID1452)	924	163	110	60	98	4	1	0	0	56.79	4.00	0.00
Chloroflexi_bacterium_RBG_16_54_18	NA	NA	NA	NA	NA	NA	NA	NA	NA	NA	k__Bacteria (UID1452)	924	163	110	36	121	6	0	0	0	73.43	4.73	0.00
Chloroflexi_bacterium_RBG_16_56_11	NA	NA	NA	NA	NA	NA	NA	NA	NA	NA	k__Bacteria (UID1452)	924	151	101	36	115	0	0	0	0	69.97	0.00	0.00
Chloroflexi_bacterium_RBG_16_57_11	NA	NA	NA	NA	NA	NA	NA	NA	NA	NA	k__Bacteria (UID1452)	924	163	110	19	139	5	0	0	0	86.36	3.94	0.00
Chloroflexi_bacterium_RBG_16_57_8	NA	NA	NA	NA	NA	NA	NA	NA	NA	NA	k__Bacteria (UID1452)	924	151	101	49	101	1	0	0	0	61.30	0.99	0.00
Chloroflexi_bacterium_RBG_16_60_22	NA	NA	NA	NA	NA	NA	NA	NA	NA	NA	k__Bacteria (UID1452)	924	151	101	16	135	0	0	0	0	88.78	0.00	0.00
Chloroflexi_bacterium_RBG_16_63_12	NA	NA	NA	NA	NA	NA	NA	NA	NA	NA	k__Bacteria (UID1452)	924	163	110	33	121	9	0	0	0	72.64	2.53	0.00
Chloroflexi_bacterium_RBG_16_64_32	NA	NA	NA	NA	NA	NA	NA	NA	NA	NA	k__Bacteria (UID1452)	924	151	101	39	112	0	0	0	0	67.49	0.00	0.00
Chloroflexi_bacterium_RBG_16_68_14	NA	NA	NA	NA	NA	NA	NA	NA	NA	NA	k__Bacteria (UID1452)	924	151	101	33	116	2	0	0	0	79.49	1.98	0.00
Chloroflexi_bacterium_RBG_16_70_13	NA	NA	NA	NA	NA	NA	NA	NA	NA	NA	k__Bacteria (UID1452)	924	161	108	38	120	3	0	0	0	78.36	2.78	66.67
Chloroflexi_bacterium_RBG_16_72_14	NA	NA	NA	NA	NA	NA	NA	NA	NA	NA	k__Bacteria (UID1452)	924	161	108	38	121	2	0	0	0	80.09	1.85	0.00
Chloroflexi_bacterium_RBG_19FT_COMBO_55_16	NA	NA	NA	NA	NA	NA	NA	NA	NA	NA	k__Bacteria (UID1452)	924	163	110	60	102	1	0	0	0	58.04	0.91	0.00
Chloroflexi_bacterium_RBG_19FT_COMBO_56_12	NA	NA	NA	NA	NA	NA	NA	NA	NA	NA	k__Bacteria (UID1452)	924	163	110	73	79	10	1	0	0	47.27	8.18	23.08
Chloroflexi_bacterium_RIFCSPLOWO2_02_FULL_71_16	NA	NA	NA	NA	NA	NA	NA	NA	NA	NA	k__Bacteria (UID1452)	924	161	108	34	127	0	0	0	0	82.41	0.00	0.00
Chloroflexi_bacterium_RIFCSPLOWO2_12_FULL_71_12	NA	NA	NA	NA	NA	NA	NA	NA	NA	NA	k__Bacteria (UID1452)	924	161	108	44	117	0	0	0	0	76.39	0.00	0.00
Chloroflexi_bacterium_RIFOXYD12_FULL_57_15	NA	NA	NA	NA	NA	NA	NA	NA	NA	NA	k__Bacteria (UID1452)	924	163	110	75	85	2	1	0	0	42.95	2.18	0.00
Chromatiales_bacterium_RIFOXYA1_FULL_46_5	NA	NA	NA	NA	NA	NA	NA	NA	NA	NA	c__Gammaproteobacteria (UID4761)	52	693	297	223	455	15	0	0	0	66.32	1.86	6.67
Clostridiales_bacterium_GWB2_37_7	NA	NA	NA	NA	NA	NA	NA	NA	NA	NA	c__Clostridia (UID1118)	387	223	124	12	208	3	0	0	0	91.94	2.42	0.00
Clostridiales_bacterium_GWD2_32_19	NA	NA	NA	NA	NA	NA	NA	NA	NA	NA	o__Clostridiales (UID1212)	172	263	149	45	212	6	0	0	0	79.60	3.58	0.00
Clostridiales_bacterium_GWD2_32_59	NA	NA	NA	NA	NA	NA	NA	NA	NA	NA	o__Clostridiales (UID1212)	172	263	149	44	212	6	0	1	0	79.43	5.70	0.00
Clostridiales_bacterium_GWE2_32_10	NA	NA	NA	NA	NA	NA	NA	NA	NA	NA	o__Clostridiales (UID1212)	172	263	149	53	209	1	0	0	0	74.90	0.67	0.00
Clostridiales_bacterium_GWF2_36_10	NA	NA	NA	NA	NA	NA	NA	NA	NA	NA	o__Clostridiales (UID1212)	172	263	149	19	234	10	0	0	0	90.36	2.68	0.00
Clostridiales_bacterium_GWF2_38_85	NA	NA	NA	NA	NA	NA	NA	NA	NA	NA	o__Clostridiales (UID1212)	172	263	149	18	239	6	0	0	0	90.04	2.22	0.00
Coxiella_sp._RIFCSPHIGHO2_12_FULL_42_15	NA	NA	NA	NA	NA	NA	NA	NA	NA	NA	c__Gammaproteobacteria (UID4266)	1097	270	172	54	213	3	0	0	0	76.74	0.97	0.00
Coxiella_sp._RIFCSPHIGHO2_12_FULL_44_14	NA	NA	NA	NA	NA	NA	NA	NA	NA	NA	c__Gammaproteobacteria (UID4266)	1097	270	172	33	213	24	0	0	0	82.95	10.47	8.33
Curvibacter_sp._GWA2_63_95	NA	NA	NA	NA	NA	NA	NA	NA	NA	NA	o__Burkholderiales (UID4000)	193	427	214	13	413	0	1	0	0	98.54	0.06	33.33
Curvibacter_sp._GWA2_64_110	NA	NA	NA	NA	NA	NA	NA	NA	NA	NA	o__Burkholderiales (UID4000)	193	427	214	10	415	2	0	0	0	98.63	0.06	0.00
Curvibacter_sp._RIFCSPHIGHO2_12_FULL_63_18	NA	NA	NA	NA	NA	NA	NA	NA	NA	NA	o__Burkholderiales (UID4000)	193	427	214	8	418	1	0	0	0	98.43	0.03	0.00
Deltaproteobacteria_bacterium_GWA2_38_16	NA	NA	NA	NA	NA	NA	NA	NA	NA	NA	k__Bacteria (UID3187)	2258	190	119	12	177	1	0	0	0	90.59	0.84	0.00
Deltaproteobacteria_bacterium_GWA2_43_19	NA	NA	NA	NA	NA	NA	NA	NA	NA	NA	c__Deltaproteobacteria (UID3216)	83	247	155	40	206	1	0	0	0	79.33	0.65	0.00
Deltaproteobacteria_bacterium_GWA2_45_12	NA	NA	NA	NA	NA	NA	NA	NA	NA	NA	c__Deltaproteobacteria (UID3216)	83	247	155	24	220	3	0	0	0	86.45	1.94	0.00
Deltaproteobacteria_bacterium_GWA2_54_12	NA	NA	NA	NA	NA	NA	NA	NA	NA	NA	c__Deltaproteobacteria (UID3216)	83	247	155	86	155	6	0	0	0	65.39	2.00	83.33
Deltaproteobacteria_bacterium_GWA2_55_10	NA	NA	NA	NA	NA	NA	NA	NA	NA	NA	c__Deltaproteobacteria (UID3216)	83	247	155	58	185	4	0	0	0	72.33	2.58	50.00
Deltaproteobacteria_bacterium_GWA2_55_82	NA	NA	NA	NA	NA	NA	NA	NA	NA	NA	c__Deltaproteobacteria (UID3216)	83	247	155	8	236	3	0	0	0	94.84	1.94	0.00
Deltaproteobacteria_bacterium_GWA2_57_13	NA	NA	NA	NA	NA	NA	NA	NA	NA	NA	k__Bacteria (UID3187)	2258	190	119	51	135	4	0	0	0	66.33	3.36	0.00
Deltaproteobacteria_bacterium_GWA2_65_63	NA	NA	NA	NA	NA	NA	NA	NA	NA	NA	k__Bacteria (UID3187)	2258	190	119	7	181	2	0	0	0	94.96	1.68	0.00
Deltaproteobacteria_bacterium_GWB2_55_19	NA	NA	NA	NA	NA	NA	NA	NA	NA	NA	c__Deltaproteobacteria (UID3216)	83	247	155	8	235	4	0	0	0	94.84	2.26	0.00
Deltaproteobacteria_bacterium_GWB2_65_81	NA	NA	NA	NA	NA	NA	NA	NA	NA	NA	k__Bacteria (UID3187)	2258	190	119	11	177	2	0	0	0	92.44	1.68	0.00
Deltaproteobacteria_bacterium_GWC2_42_11	NA	NA	NA	NA	NA	NA	NA	NA	NA	NA	c__Deltaproteobacteria (UID3216)	83	247	155	13	232	2	0	0	0	91.61	0.67	0.00
Deltaproteobacteria_bacterium_GWC2_42_51	NA	NA	NA	NA	NA	NA	NA	NA	NA	NA	c__Deltaproteobacteria (UID3216)	83	247	155	83	162	2	0	0	0	59.01	0.97	50.00
Deltaproteobacteria_bacterium_GWC2_55_46	NA	NA	NA	NA	NA	NA	NA	NA	NA	NA	c__Deltaproteobacteria (UID3216)	83	247	155	8	236	3	0	0	0	94.84	1.94	0.00
Deltaproteobacteria_bacterium_GWC2_56_8	NA	NA	NA	NA	NA	NA	NA	NA	NA	NA	k__Bacteria (UID3187)	2258	187	116	50	134	3	0	0	0	73.79	2.16	0.00
Deltaproteobacteria_bacterium_GWC2_65_14	NA	NA	NA	NA	NA	NA	NA	NA	NA	NA	k__Bacteria (UID3187)	2258	190	119	1	188	1	0	0	0	99.16	0.84	0.00
Deltaproteobacteria_bacterium_GWC2_66_88	NA	NA	NA	NA	NA	NA	NA	NA	NA	NA	k__Bacteria (UID3187)	2258	190	119	6	182	2	0	0	0	94.96	1.68	0.00
Deltaproteobacteria_bacterium_GWD2_42_10	NA	NA	NA	NA	NA	NA	NA	NA	NA	NA	c__Deltaproteobacteria (UID3216)	83	247	155	45	202	0	0	0	0	86.41	0.00	0.00
Deltaproteobacteria_bacterium_GWF2_42_12	NA	NA	NA	NA	NA	NA	NA	NA	NA	NA	c__Deltaproteobacteria (UID3216)	83	247	155	29	217	1	0	0	0	87.88	0.65	0.00
Deltaproteobacteria_bacterium_RBG_13_43_22	NA	NA	NA	NA	NA	NA	NA	NA	NA	NA	c__Deltaproteobacteria (UID3216)	83	247	155	60	186	1	0	0	0	76.75	0.65	0.00
Deltaproteobacteria_bacterium_RBG_13_47_9	NA	NA	NA	NA	NA	NA	NA	NA	NA	NA	c__Deltaproteobacteria (UID3216)	83	247	155	119	109	15	4	0	0	39.66	9.98	11.11
Deltaproteobacteria_bacterium_RBG_13_49_15	NA	NA	NA	NA	NA	NA	NA	NA	NA	NA	c__Deltaproteobacteria (UID3216)	83	247	155	46	198	3	0	0	0	77.77	1.45	0.00
Deltaproteobacteria_bacterium_RBG_13_52_11	NA	NA	NA	NA	NA	NA	NA	NA	NA	NA	c__Deltaproteobacteria (UID3216)	83	247	155	35	200	11	1	0	0	80.00	5.34	28.57
Deltaproteobacteria_bacterium_RBG_13_53_10	NA	NA	NA	NA	NA	NA	NA	NA	NA	NA	c__Deltaproteobacteria (UID3216)	83	247	155	115	112	17	3	0	0	44.98	11.67	3.85
Deltaproteobacteria_bacterium_RBG_13_61_14	NA	NA	NA	NA	NA	NA	NA	NA	NA	NA	c__Deltaproteobacteria (UID3216)	83	247	155	19	223	5	0	0	0	89.66	2.74	0.00
Deltaproteobacteria_bacterium_RBG_13_65_10	NA	NA	NA	NA	NA	NA	NA	NA	NA	NA	c__Deltaproteobacteria (UID3216)	83	247	155	44	201	2	0	0	0	75.25	1.29	0.00
Deltaproteobacteria_bacterium_RBG_16_44_11	NA	NA	NA	NA	NA	NA	NA	NA	NA	NA	c__Deltaproteobacteria (UID3216)	83	247	155	10	234	3	0	0	0	93.87	1.33	0.00
Deltaproteobacteria_bacterium_RBG_16_47_11	NA	NA	NA	NA	NA	NA	NA	NA	NA	NA	c__Deltaproteobacteria (UID3216)	83	247	155	62	137	29	18	1	0	68.93	36.88	6.74
Deltaproteobacteria_bacterium_RBG_16_49_23	NA	NA	NA	NA	NA	NA	NA	NA	NA	NA	c__Deltaproteobacteria (UID3216)	83	247	155	26	219	2	0	0	0	83.87	1.29	0.00
Deltaproteobacteria_bacterium_RBG_16_54_11	NA	NA	NA	NA	NA	NA	NA	NA	NA	NA	c__Deltaproteobacteria (UID3216)	83	247	155	30	210	7	0	0	0	82.58	4.52	14.29
Deltaproteobacteria_bacterium_RBG_16_54_18	NA	NA	NA	NA	NA	NA	NA	NA	NA	NA	c__Deltaproteobacteria (UID3216)	83	247	155	59	186	1	1	0	0	73.01	1.94	0.00
Deltaproteobacteria_bacterium_RBG_16_58_17	NA	NA	NA	NA	NA	NA	NA	NA	NA	NA	c__Deltaproteobacteria (UID3216)	83	247	155	17	228	2	0	0	0	90.00	1.29	50.00
Deltaproteobacteria_bacterium_RBG_16_64_85	NA	NA	NA	NA	NA	NA	NA	NA	NA	NA	k__Bacteria (UID3187)	2258	190	119	3	186	1	0	0	0	97.90	0.84	0.00
Deltaproteobacteria_bacterium_RBG_16_66_15	NA	NA	NA	NA	NA	NA	NA	NA	NA	NA	k__Bacteria (UID3187)	2258	190	119	60	128	2	0	0	0	70.17	1.01	0.00
Deltaproteobacteria_bacterium_RBG_16_71_12	NA	NA	NA	NA	NA	NA	NA	NA	NA	NA	c__Deltaproteobacteria (UID3216)	83	247	155	75	168	3	1	0	0	68.75	2.26	0.00
Deltaproteobacteria_bacterium_RIFCSPHIGHO2_01_FULL_43_49	NA	NA	NA	NA	NA	NA	NA	NA	NA	NA	c__Deltaproteobacteria (UID3216)	83	247	155	22	224	1	0	0	0	88.06	0.65	0.00
Deltaproteobacteria_bacterium_RIFCSPHIGHO2_02_FULL_38_15	NA	NA	NA	NA	NA	NA	NA	NA	NA	NA	k__Bacteria (UID3187)	2258	190	119	9	180	1	0	0	0	93.11	0.84	100.00
Deltaproteobacteria_bacterium_RIFCSPHIGHO2_02_FULL_40_11	NA	NA	NA	NA	NA	NA	NA	NA	NA	NA	k__Bacteria (UID3187)	2258	190	119	32	156	2	0	0	0	78.56	0.89	0.00
Deltaproteobacteria_bacterium_RIFCSPHIGHO2_02_FULL_40_28	NA	NA	NA	NA	NA	NA	NA	NA	NA	NA	k__Bacteria (UID3187)	2258	190	119	7	183	0	0	0	0	94.12	0.00	0.00
Deltaproteobacteria_bacterium_RIFCSPHIGHO2_02_FULL_42_44	NA	NA	NA	NA	NA	NA	NA	NA	NA	NA	c__Deltaproteobacteria (UID3216)	83	247	155	61	185	1	0	0	0	70.62	0.65	0.00
Deltaproteobacteria_bacterium_RIFCSPHIGHO2_02_FULL_43_33	NA	NA	NA	NA	NA	NA	NA	NA	NA	NA	c__Deltaproteobacteria (UID3216)	83	247	155	23	223	1	0	0	0	88.04	0.65	0.00
Deltaproteobacteria_bacterium_RIFCSPHIGHO2_02_FULL_44_16	NA	NA	NA	NA	NA	NA	NA	NA	NA	NA	k__Bacteria (UID3187)	2258	190	119	10	179	1	0	0	0	92.16	0.84	0.00
Deltaproteobacteria_bacterium_RIFCSPHIGHO2_02_FULL_44_53	NA	NA	NA	NA	NA	NA	NA	NA	NA	NA	c__Deltaproteobacteria (UID3216)	83	247	155	22	224	1	0	0	0	88.06	0.65	0.00
Deltaproteobacteria_bacterium_RIFCSPHIGHO2_02_FULL_50_15	NA	NA	NA	NA	NA	NA	NA	NA	NA	NA	k__Bacteria (UID3187)	2258	190	119	15	173	2	0	0	0	88.18	1.68	50.00
Deltaproteobacteria_bacterium_RIFCSPHIGHO2_12_FULL_40_32	NA	NA	NA	NA	NA	NA	NA	NA	NA	NA	k__Bacteria (UID3187)	2258	190	119	7	183	0	0	0	0	94.12	0.00	0.00
Deltaproteobacteria_bacterium_RIFCSPHIGHO2_12_FULL_43_9	NA	NA	NA	NA	NA	NA	NA	NA	NA	NA	k__Bacteria (UID3187)	2258	190	119	42	146	2	0	0	0	77.06	0.42	0.00
Deltaproteobacteria_bacterium_RIFCSPHIGHO2_12_FULL_44_21	NA	NA	NA	NA	NA	NA	NA	NA	NA	NA	c__Deltaproteobacteria (UID3216)	83	247	155	23	223	1	0	0	0	87.42	0.65	0.00
Deltaproteobacteria_bacterium_RIFCSPLOWO2_01_FULL_38_9	NA	NA	NA	NA	NA	NA	NA	NA	NA	NA	k__Bacteria (UID3187)	2258	190	119	33	157	0	0	0	0	81.76	0.00	0.00
Deltaproteobacteria_bacterium_RIFCSPLOWO2_01_FULL_42_9	NA	NA	NA	NA	NA	NA	NA	NA	NA	NA	c__Deltaproteobacteria (UID3216)	83	247	155	62	179	6	0	0	0	69.25	3.39	0.00
Deltaproteobacteria_bacterium_RIFCSPLOWO2_01_FULL_45_74	NA	NA	NA	NA	NA	NA	NA	NA	NA	NA	c__Deltaproteobacteria (UID3216)	83	247	155	23	223	1	0	0	0	87.42	0.65	0.00
Deltaproteobacteria_bacterium_RIFCSPLOWO2_02_44_9	NA	NA	NA	NA	NA	NA	NA	NA	NA	NA	c__Deltaproteobacteria (UID3216)	83	247	155	82	161	4	0	0	0	58.56	2.15	25.00
Deltaproteobacteria_bacterium_RIFCSPLOWO2_02_56_12	NA	NA	NA	NA	NA	NA	NA	NA	NA	NA	k__Bacteria (UID3187)	2258	190	119	21	163	6	0	0	0	83.14	2.00	0.00
Deltaproteobacteria_bacterium_RIFCSPLOWO2_02_FULL_40_36	NA	NA	NA	NA	NA	NA	NA	NA	NA	NA	k__Bacteria (UID3187)	2258	190	119	7	183	0	0	0	0	94.12	0.00	0.00
Deltaproteobacteria_bacterium_RIFCSPLOWO2_02_FULL_42_39	NA	NA	NA	NA	NA	NA	NA	NA	NA	NA	c__Deltaproteobacteria (UID3216)	83	247	155	50	196	1	0	0	0	74.01	0.65	0.00
Deltaproteobacteria_bacterium_RIFCSPLOWO2_02_FULL_44_10	NA	NA	NA	NA	NA	NA	NA	NA	NA	NA	c__Deltaproteobacteria (UID3216)	83	247	155	30	215	2	0	0	0	82.58	0.81	0.00
Deltaproteobacteria_bacterium_RIFCSPLOWO2_02_FULL_44_34	NA	NA	NA	NA	NA	NA	NA	NA	NA	NA	c__Deltaproteobacteria (UID3216)	83	247	155	23	223	1	0	0	0	87.42	0.65	0.00
Deltaproteobacteria_bacterium_RIFCSPLOWO2_02_FULL_47_10	NA	NA	NA	NA	NA	NA	NA	NA	NA	NA	c__Deltaproteobacteria (UID3216)	83	247	155	101	146	0	0	0	0	45.83	0.00	0.00
Deltaproteobacteria_bacterium_RIFCSPLOWO2_02_FULL_50_16	NA	NA	NA	NA	NA	NA	NA	NA	NA	NA	k__Bacteria (UID3187)	2258	190	119	13	176	1	0	0	0	89.08	0.84	0.00
Deltaproteobacteria_bacterium_RIFCSPLOWO2_02_FULL_53_8	NA	NA	NA	NA	NA	NA	NA	NA	NA	NA	k__Bacteria (UID3187)	2258	190	119	55	128	7	0	0	0	69.51	5.46	0.00
Deltaproteobacteria_bacterium_RIFCSPLOWO2_02_FULL_55_12	NA	NA	NA	NA	NA	NA	NA	NA	NA	NA	c__Deltaproteobacteria (UID3216)	83	247	155	32	212	3	0	0	0	91.45	1.94	0.00
Deltaproteobacteria_bacterium_RIFCSPLOWO2_02_FULL_57_26	NA	NA	NA	NA	NA	NA	NA	NA	NA	NA	k__Bacteria (UID3187)	2258	190	119	44	145	0	1	0	0	68.86	1.68	0.00
Deltaproteobacteria_bacterium_RIFCSPLOWO2_12_55_13	NA	NA	NA	NA	NA	NA	NA	NA	NA	NA	k__Bacteria (UID3187)	2258	190	119	46	142	2	0	0	0	67.80	1.68	0.00
Deltaproteobacteria_bacterium_RIFCSPLOWO2_12_FULL_38_8	NA	NA	NA	NA	NA	NA	NA	NA	NA	NA	k__Bacteria (UID3187)	2258	190	119	38	152	0	0	0	0	77.05	0.00	0.00
Deltaproteobacteria_bacterium_RIFCSPLOWO2_12_FULL_40_28	NA	NA	NA	NA	NA	NA	NA	NA	NA	NA	k__Bacteria (UID3187)	2258	190	119	7	183	0	0	0	0	94.12	0.00	0.00
Deltaproteobacteria_bacterium_RIFCSPLOWO2_12_FULL_42_16	NA	NA	NA	NA	NA	NA	NA	NA	NA	NA	c__Deltaproteobacteria (UID3216)	83	247	155	42	204	1	0	0	0	79.01	0.13	100.00
Deltaproteobacteria_bacterium_RIFCSPLOWO2_12_FULL_43_16	NA	NA	NA	NA	NA	NA	NA	NA	NA	NA	c__Deltaproteobacteria (UID3216)	83	247	155	30	210	7	0	0	0	85.78	3.87	14.29
Deltaproteobacteria_bacterium_RIFCSPLOWO2_12_FULL_44_12	NA	NA	NA	NA	NA	NA	NA	NA	NA	NA	c__Deltaproteobacteria (UID3216)	83	247	155	23	223	1	0	0	0	87.42	0.65	0.00
Deltaproteobacteria_bacterium_RIFCSPLOWO2_12_FULL_50_11	NA	NA	NA	NA	NA	NA	NA	NA	NA	NA	k__Bacteria (UID3187)	2258	190	119	21	168	1	0	0	0	83.98	0.84	0.00
Deltaproteobacteria_bacterium_RIFCSPLOWO2_12_FULL_57_22	NA	NA	NA	NA	NA	NA	NA	NA	NA	NA	k__Bacteria (UID3187)	2258	190	119	26	160	3	1	0	0	78.94	4.20	0.00
Deltaproteobacteria_bacterium_RIFCSPLOWO2_12_FULL_60_16	NA	NA	NA	NA	NA	NA	NA	NA	NA	NA	k__Bacteria (UID3187)	2258	190	119	44	146	0	0	0	0	71.87	0.00	0.00
Deltaproteobacteria_bacterium_RIFCSPLOWO2_12_FULL_60_19	NA	NA	NA	NA	NA	NA	NA	NA	NA	NA	c__Deltaproteobacteria (UID3216)	83	247	155	11	231	5	0	0	0	93.53	2.42	20.00
Deltaproteobacteria_bacterium_RIFOXYA12_FULL_58_15	NA	NA	NA	NA	NA	NA	NA	NA	NA	NA	c__Deltaproteobacteria (UID3216)	83	247	155	26	212	7	1	1	0	87.80	5.70	6.25
Deltaproteobacteria_bacterium_RIFOXYA12_FULL_61_11	NA	NA	NA	NA	NA	NA	NA	NA	NA	NA	c__Deltaproteobacteria (UID3216)	83	247	155	59	186	2	0	0	0	67.86	0.48	0.00
Deltaproteobacteria_bacterium_RIFOXYA2_FULL_42_10	NA	NA	NA	NA	NA	NA	NA	NA	NA	NA	c__Deltaproteobacteria (UID3216)	83	247	155	34	211	2	0	0	0	84.01	0.68	0.00
Deltaproteobacteria_bacterium_RIFOXYA2_FULL_55_11	NA	NA	NA	NA	NA	NA	NA	NA	NA	NA	k__Bacteria (UID3187)	2258	190	119	51	137	2	0	0	0	64.64	1.68	0.00
Deltaproteobacteria_bacterium_RIFOXYB12_FULL_58_9	NA	NA	NA	NA	NA	NA	NA	NA	NA	NA	c__Deltaproteobacteria (UID3216)	83	247	155	30	207	9	1	0	0	87.21	5.54	16.67
Deltaproteobacteria_bacterium_RIFOXYC2_FULL_48_10	NA	NA	NA	NA	NA	NA	NA	NA	NA	NA	c__Deltaproteobacteria (UID3216)	83	247	155	90	155	2	0	0	0	57.40	0.67	0.00
Deltaproteobacteria_bacterium_RIFOXYD12_FULL_50_9	NA	NA	NA	NA	NA	NA	NA	NA	NA	NA	c__Deltaproteobacteria (UID3217)	62	280	168	35	241	4	0	0	0	84.99	1.59	0.00
Deltaproteobacteria_bacterium_RIFOXYD12_FULL_53_23	NA	NA	NA	NA	NA	NA	NA	NA	NA	NA	c__Deltaproteobacteria (UID3217)	62	280	168	62	210	8	0	0	0	78.35	3.00	37.50
Deltaproteobacteria_bacterium_RIFOXYD12_FULL_55_16	NA	NA	NA	NA	NA	NA	NA	NA	NA	NA	c__Deltaproteobacteria (UID3217)	62	280	168	41	238	1	0	0	0	90.33	0.60	0.00
Deltaproteobacteria_bacterium_RIFOXYD12_FULL_56_24	NA	NA	NA	NA	NA	NA	NA	NA	NA	NA	root (UID1)	5656	56	24	56	0	0	0	0	0	0.00	0.00	0.00
Desulfobacterales_bacterium_GWB2_56_26	NA	NA	NA	NA	NA	NA	NA	NA	NA	NA	c__Deltaproteobacteria (UID3217)	62	280	168	25	253	2	0	0	0	91.91	0.89	0.00
Desulfobacterales_bacterium_RIFOXYA12_FULL_46_15	NA	NA	NA	NA	NA	NA	NA	NA	NA	NA	c__Deltaproteobacteria (UID3216)	83	247	155	4	240	3	0	0	0	97.42	0.99	33.33
Desulfobacula_sp._GWF2_41_7	NA	NA	NA	NA	NA	NA	NA	NA	NA	NA	c__Deltaproteobacteria (UID3216)	83	247	155	70	174	3	0	0	0	69.26	1.94	0.00
Desulfobacula_sp._RIFOXYA12_FULL_46_16	NA	NA	NA	NA	NA	NA	NA	NA	NA	NA	c__Deltaproteobacteria (UID3216)	83	247	155	78	161	8	0	0	0	61.42	3.55	75.00
Desulfobacula_sp._RIFOXYB2_FULL_45_6	NA	NA	NA	NA	NA	NA	NA	NA	NA	NA	c__Deltaproteobacteria (UID3216)	83	247	155	55	137	53	2	0	0	72.86	24.33	44.07
Desulfovibrionales_bacterium_GWA2_65_9	NA	NA	NA	NA	NA	NA	NA	NA	NA	NA	c__Deltaproteobacteria (UID3218)	61	284	169	36	248	0	0	0	0	89.65	0.00	0.00
Desulfuromonadales_bacterium_GWC2_61_20	NA	NA	NA	NA	NA	NA	NA	NA	NA	NA	c__Deltaproteobacteria (UID3216)	83	247	155	57	188	2	0	0	0	77.90	0.67	0.00
Desulfuromonadales_bacterium_GWD2_54_10	NA	NA	NA	NA	NA	NA	NA	NA	NA	NA	c__Deltaproteobacteria (UID3216)	83	246	155	66	179	1	0	0	0	68.47	0.16	100.00
Desulfuromonadales_bacterium_GWD2_61_12	NA	NA	NA	NA	NA	NA	NA	NA	NA	NA	c__Deltaproteobacteria (UID3216)	83	247	155	47	198	2	0	0	0	79.57	0.67	0.00
Elusimicrobia_bacterium_GWA2_38_7	NA	NA	NA	NA	NA	NA	NA	NA	NA	NA	k__Bacteria (UID2495)	2993	143	89	43	98	2	0	0	0	74.07	1.69	0.00
Elusimicrobia_bacterium_GWA2_51_34	NA	NA	NA	NA	NA	NA	NA	NA	NA	NA	k__Bacteria (UID2495)	2993	143	89	4	138	1	0	0	0	96.07	1.12	0.00
Elusimicrobia_bacterium_GWA2_56_46	NA	NA	NA	NA	NA	NA	NA	NA	NA	NA	k__Bacteria (UID2495)	2993	143	89	3	140	0	0	0	0	96.63	0.00	0.00
Elusimicrobia_bacterium_GWA2_61_42	NA	NA	NA	NA	NA	NA	NA	NA	NA	NA	k__Bacteria (UID2495)	2993	143	89	21	121	1	0	0	0	90.64	1.12	0.00
Elusimicrobia_bacterium_GWA2_62_23	NA	NA	NA	NA	NA	NA	NA	NA	NA	NA	k__Bacteria (UID2495)	2993	143	89	25	117	1	0	0	0	89.89	1.12	0.00
Elusimicrobia_bacterium_GWA2_64_40	NA	NA	NA	NA	NA	NA	NA	NA	NA	NA	k__Bacteria (UID2495)	2993	143	89	14	127	2	0	0	0	89.60	2.25	50.00
Elusimicrobia_bacterium_GWA2_66_18	NA	NA	NA	NA	NA	NA	NA	NA	NA	NA	k__Bacteria (UID2495)	2993	143	89	20	122	1	0	0	0	92.32	0.37	0.00
Elusimicrobia_bacterium_GWA2_69_24	NA	NA	NA	NA	NA	NA	NA	NA	NA	NA	k__Bacteria (UID2495)	2993	143	89	21	120	2	0	0	0	83.90	1.69	0.00
Elusimicrobia_bacterium_GWB2_63_16	NA	NA	NA	NA	NA	NA	NA	NA	NA	NA	k__Bacteria (UID2495)	2993	143	89	16	126	1	0	0	0	89.67	1.12	0.00
Elusimicrobia_bacterium_GWB2_63_22	NA	NA	NA	NA	NA	NA	NA	NA	NA	NA	k__Bacteria (UID2495)	2993	143	89	10	132	1	0	0	0	92.85	1.12	0.00
Elusimicrobia_bacterium_GWC2_56_31	NA	NA	NA	NA	NA	NA	NA	NA	NA	NA	k__Bacteria (UID2495)	2993	143	89	3	140	0	0	0	0	96.63	0.00	0.00
Elusimicrobia_bacterium_GWC2_61_25	NA	NA	NA	NA	NA	NA	NA	NA	NA	NA	k__Bacteria (UID2495)	2993	143	89	29	110	4	0	0	0	85.39	3.37	25.00
Elusimicrobia_bacterium_GWC2_64_44	NA	NA	NA	NA	NA	NA	NA	NA	NA	NA	k__Bacteria (UID2495)	2993	143	89	29	112	2	0	0	0	87.54	2.25	50.00
Elusimicrobia_bacterium_GWC2_65_9	NA	NA	NA	NA	NA	NA	NA	NA	NA	NA	k__Bacteria (UID2495)	2993	143	89	10	132	1	0	0	0	88.76	0.37	0.00
Elusimicrobia_bacterium_GWD2_63_28	NA	NA	NA	NA	NA	NA	NA	NA	NA	NA	k__Bacteria (UID2495)	2993	143	89	28	113	2	0	0	0	88.39	2.25	0.00
Elusimicrobia_bacterium_GWF2_52_66	NA	NA	NA	NA	NA	NA	NA	NA	NA	NA	k__Bacteria (UID2495)	2993	143	89	22	119	2	0	0	0	83.33	1.19	50.00
Elusimicrobia_bacterium_GWF2_62_30	NA	NA	NA	NA	NA	NA	NA	NA	NA	NA	k__Bacteria (UID2495)	2993	143	89	28	115	0	0	0	0	86.52	0.00	0.00
Elusimicrobia_bacterium_RBG_16_66_12	NA	NA	NA	NA	NA	NA	NA	NA	NA	NA	k__Bacteria (UID2495)	2993	143	89	37	102	4	0	0	0	75.47	3.75	0.00
Elusimicrobia_bacterium_RIFCSPHIGHO2_01_FULL_64_10	NA	NA	NA	NA	NA	NA	NA	NA	NA	NA	k__Bacteria (UID2495)	2993	143	89	23	120	0	0	0	0	81.65	0.00	0.00
Elusimicrobia_bacterium_RIFCSPHIGHO2_02_FULL_39_36	NA	NA	NA	NA	NA	NA	NA	NA	NA	NA	k__Bacteria (UID2495)	2993	143	89	8	133	2	0	0	0	92.88	1.69	0.00
Elusimicrobia_bacterium_RIFCSPHIGHO2_02_FULL_57_9	NA	NA	NA	NA	NA	NA	NA	NA	NA	NA	k__Bacteria (UID2495)	2993	143	89	11	130	2	0	0	0	93.92	1.69	0.00
Elusimicrobia_bacterium_RIFCSPHIGHO2_02_FULL_61_10	NA	NA	NA	NA	NA	NA	NA	NA	NA	NA	k__Bacteria (UID2495)	2993	143	89	39	97	5	2	0	0	66.42	5.36	18.18
Elusimicrobia_bacterium_RIFCSPLOWO2_01_FULL_54_10	NA	NA	NA	NA	NA	NA	NA	NA	NA	NA	k__Bacteria (UID2495)	2993	143	89	31	111	1	0	0	0	75.66	1.12	0.00
Elusimicrobia_bacterium_RIFCSPLOWO2_01_FULL_59_12	NA	NA	NA	NA	NA	NA	NA	NA	NA	NA	k__Bacteria (UID2495)	2993	143	89	10	133	0	0	0	0	88.76	0.00	0.00
Elusimicrobia_bacterium_RIFCSPLOWO2_01_FULL_64_13	NA	NA	NA	NA	NA	NA	NA	NA	NA	NA	k__Bacteria (UID2495)	2993	143	89	16	127	0	0	0	0	82.02	0.00	0.00
Elusimicrobia_bacterium_RIFCSPLOWO2_02_FULL_39_32	NA	NA	NA	NA	NA	NA	NA	NA	NA	NA	k__Bacteria (UID2495)	2993	143	89	5	136	2	0	0	0	94.38	1.69	0.00
Elusimicrobia_bacterium_RIFCSPLOWO2_12_FULL_39_28	NA	NA	NA	NA	NA	NA	NA	NA	NA	NA	k__Bacteria (UID2495)	2993	143	89	7	134	2	0	0	0	94.01	1.69	0.00
Elusimicrobia_bacterium_RIFOXYA12_FULL_49_49	NA	NA	NA	NA	NA	NA	NA	NA	NA	NA	k__Bacteria (UID2495)	2993	143	89	4	139	0	0	0	0	96.56	0.00	0.00
Elusimicrobia_bacterium_RIFOXYA12_FULL_51_18	NA	NA	NA	NA	NA	NA	NA	NA	NA	NA	k__Bacteria (UID2495)	2993	143	89	8	134	1	0	0	0	91.57	1.12	0.00
Elusimicrobia_bacterium_RIFOXYA12_FULL_57_11	NA	NA	NA	NA	NA	NA	NA	NA	NA	NA	k__Bacteria (UID2495)	2993	143	89	21	122	0	0	0	0	83.40	0.00	0.00
Elusimicrobia_bacterium_RIFOXYA1_FULL_47_7	NA	NA	NA	NA	NA	NA	NA	NA	NA	NA	k__Bacteria (UID2495)	2993	143	89	34	109	0	0	0	0	70.11	0.00	0.00
Elusimicrobia_bacterium_RIFOXYA2_FULL_39_19	NA	NA	NA	NA	NA	NA	NA	NA	NA	NA	k__Bacteria (UID2495)	2993	143	89	5	135	3	0	0	0	94.38	3.37	0.00
Elusimicrobia_bacterium_RIFOXYA2_FULL_47_53	NA	NA	NA	NA	NA	NA	NA	NA	NA	NA	k__Bacteria (UID2495)	2993	143	89	3	140	0	0	0	0	96.63	0.00	0.00
Elusimicrobia_bacterium_RIFOXYA2_FULL_50_26	NA	NA	NA	NA	NA	NA	NA	NA	NA	NA	k__Bacteria (UID2495)	2993	143	89	15	128	0	0	0	0	86.89	0.00	0.00
Elusimicrobia_bacterium_RIFOXYA2_FULL_53_38	NA	NA	NA	NA	NA	NA	NA	NA	NA	NA	k__Bacteria (UID2495)	2993	143	89	5	136	2	0	0	0	94.94	2.25	0.00
Elusimicrobia_bacterium_RIFOXYA2_FULL_58_8	NA	NA	NA	NA	NA	NA	NA	NA	NA	NA	k__Bacteria (UID2495)	2993	143	89	26	116	1	0	0	0	85.58	1.12	0.00
Elusimicrobia_bacterium_RIFOXYB12_FULL_50_12	NA	NA	NA	NA	NA	NA	NA	NA	NA	NA	k__Bacteria (UID2495)	2993	143	89	20	123	0	0	0	0	82.74	0.00	0.00
Elusimicrobia_bacterium_RIFOXYB1_FULL_48_9	NA	NA	NA	NA	NA	NA	NA	NA	NA	NA	k__Bacteria (UID2495)	2993	143	89	25	116	2	0	0	0	75.71	0.20	0.00
Elusimicrobia_bacterium_RIFOXYB2_FULL_46_23	NA	NA	NA	NA	NA	NA	NA	NA	NA	NA	k__Bacteria (UID2495)	2993	143	89	4	139	0	0	0	0	96.56	0.00	0.00
Elusimicrobia_bacterium_RIFOXYB2_FULL_48_7	NA	NA	NA	NA	NA	NA	NA	NA	NA	NA	k__Bacteria (UID2495)	2993	143	89	28	114	1	0	0	0	72.30	1.12	0.00
Elusimicrobia_bacterium_RIFOXYB2_FULL_49_7	NA	NA	NA	NA	NA	NA	NA	NA	NA	NA	k__Bacteria (UID2495)	2993	143	89	26	114	3	0	0	0	77.79	3.37	0.00
Elusimicrobia_bacterium_RIFOXYB2_FULL_50_12	NA	NA	NA	NA	NA	NA	NA	NA	NA	NA	k__Bacteria (UID2495)	2993	143	89	12	129	2	0	0	0	87.57	2.25	0.00
Elusimicrobia_bacterium_RIFOXYB2_FULL_62_6	NA	NA	NA	NA	NA	NA	NA	NA	NA	NA	k__Bacteria (UID2495)	2993	143	89	49	90	4	0	0	0	61.12	4.49	0.00
Elusimicrobia_bacterium_RIFOXYC2_FULL_34_12	NA	NA	NA	NA	NA	NA	NA	NA	NA	NA	k__Bacteria (UID2495)	2993	143	89	17	123	3	0	0	0	83.83	3.37	0.00
Elusimicrobia_bacterium_RIFOXYD12_FULL_66_9	NA	NA	NA	NA	NA	NA	NA	NA	NA	NA	k__Bacteria (UID2495)	2993	143	89	30	112	1	0	0	0	73.33	0.56	0.00
Elusimicrobia_bacterium_RIFOXYD2_FULL_34_15	NA	NA	NA	NA	NA	NA	NA	NA	NA	NA	k__Bacteria (UID2495)	2993	143	89	7	133	3	0	0	0	93.19	2.35	0.00
Elusimicrobia_bacterium_RIFOXYD2_FULL_34_30	NA	NA	NA	NA	NA	NA	NA	NA	NA	NA	k__Bacteria (UID2495)	2993	143	89	12	128	3	0	0	0	88.70	3.37	0.00
Erythrobacter_sp._RIFCSPHIGHO2_12_FULL_63_10	NA	NA	NA	NA	NA	NA	NA	NA	NA	NA	o__Sphingomonadales (UID3310)	26	569	293	154	326	84	5	0	0	72.82	17.54	15.15
Euryarchaeota_archaeon_RBG_13_57_23	NA	NA	NA	NA	NA	NA	NA	NA	NA	NA	p__Euryarchaeota (UID3)	148	188	125	35	152	1	0	0	0	83.80	0.80	0.00
Euryarchaeota_archaeon_RBG_16_62_10	NA	NA	NA	NA	NA	NA	NA	NA	NA	NA	p__Euryarchaeota (UID3)	148	188	125	43	143	2	0	0	0	74.45	1.60	0.00
Euryarchaeota_archaeon_RBG_16_67_27	NA	NA	NA	NA	NA	NA	NA	NA	NA	NA	p__Euryarchaeota (UID3)	148	188	125	31	156	1	0	0	0	77.47	0.40	0.00
Euryarchaeota_archaeon_RBG_19FT_COMBO_56_21	NA	NA	NA	NA	NA	NA	NA	NA	NA	NA	p__Euryarchaeota (UID3)	148	188	125	13	174	1	0	0	0	92.80	0.80	0.00
Euryarchaeota_archaeon_RBG_19FT_COMBO_69_17	NA	NA	NA	NA	NA	NA	NA	NA	NA	NA	p__Euryarchaeota (UID3)	148	188	125	5	162	21	0	0	0	96.67	6.34	38.10
Firmicutes_bacterium_GWE2_51_13	NA	NA	NA	NA	NA	NA	NA	NA	NA	NA	k__Bacteria (UID2372)	131	177	106	2	171	4	0	0	0	98.74	2.49	0.00
Firmicutes_bacterium_GWF2_51_9	NA	NA	NA	NA	NA	NA	NA	NA	NA	NA	k__Bacteria (UID2372)	131	177	106	7	167	3	0	0	0	95.50	2.36	0.00
Flavobacteria_bacterium_GWA2_35_26	NA	NA	NA	NA	NA	NA	NA	NA	NA	NA	f__Flavobacteriaceae (UID2817)	81	511	283	2	509	0	0	0	0	99.29	0.00	0.00
Flavobacteria_bacterium_GWF1_32_7	NA	NA	NA	NA	NA	NA	NA	NA	NA	NA	f__Flavobacteriaceae (UID2817)	81	511	283	2	508	1	0	0	0	99.47	0.18	0.00
Flavobacteria_bacterium_RIFCSPLOWO2_12_FULL_31_7	NA	NA	NA	NA	NA	NA	NA	NA	NA	NA	f__Flavobacteriaceae (UID2817)	81	511	283	173	335	3	0	0	0	68.49	0.56	100.00
Flavobacteria_bacterium_RIFCSPLOWO2_12_FULL_35_11	NA	NA	NA	NA	NA	NA	NA	NA	NA	NA	f__Flavobacteriaceae (UID2845)	53	548	298	22	515	9	2	0	0	95.49	1.68	0.00
Fluviicola_sp._RIFCSPHIGHO2_01_FULL_43_53	NA	NA	NA	NA	NA	NA	NA	NA	NA	NA	k__Bacteria (UID2569)	434	277	185	0	277	0	0	0	0	100.00	0.00	0.00
Fluviicola_sp._RIFCSPHIGHO2_02_FULL_43_260	NA	NA	NA	NA	NA	NA	NA	NA	NA	NA	k__Bacteria (UID2569)	434	277	185	0	277	0	0	0	0	100.00	0.00	0.00
Fluviicola_sp._RIFCSPHIGHO2_12_FULL_43_24	NA	NA	NA	NA	NA	NA	NA	NA	NA	NA	k__Bacteria (UID2569)	434	277	185	0	277	0	0	0	0	100.00	0.00	0.00
Gallionellales_bacterium_GWA2_54_124	NA	NA	NA	NA	NA	NA	NA	NA	NA	NA	c__Betaproteobacteria (UID3959)	235	418	210	2	410	6	0	0	0	99.37	0.81	66.67
Gallionellales_bacterium_GWA2_55_18	NA	NA	NA	NA	NA	NA	NA	NA	NA	NA	c__Betaproteobacteria (UID3959)	235	418	210	112	303	3	0	0	0	68.73	0.87	0.00
Gallionellales_bacterium_GWA2_60_18	NA	NA	NA	NA	NA	NA	NA	NA	NA	NA	c__Betaproteobacteria (UID3959)	235	418	210	72	322	18	6	0	0	84.37	3.02	8.33
Gallionellales_bacterium_GWE2_58_10	NA	NA	NA	NA	NA	NA	NA	NA	NA	NA	c__Betaproteobacteria (UID3959)	235	418	210	213	204	1	0	0	0	40.36	0.03	100.00
Gallionellales_bacterium_RIFCSPHIGHO2_02_FULL_57_16	NA	NA	NA	NA	NA	NA	NA	NA	NA	NA	c__Betaproteobacteria (UID3959)	235	418	210	62	268	79	8	1	0	82.24	28.14	24.77
Gallionellales_bacterium_RIFCSPLOWO2_02_58_13	NA	NA	NA	NA	NA	NA	NA	NA	NA	NA	c__Betaproteobacteria (UID3959)	235	418	210	86	305	25	1	1	0	80.08	8.79	41.18
Gallionellales_bacterium_RIFCSPLOWO2_02_FULL_57_47	NA	NA	NA	NA	NA	NA	NA	NA	NA	NA	c__Betaproteobacteria (UID3959)	235	418	210	16	385	17	0	0	0	93.10	3.68	23.53
Gallionellales_bacterium_RIFCSPLOWO2_02_FULL_59_110	NA	NA	NA	NA	NA	NA	NA	NA	NA	NA	c__Betaproteobacteria (UID3959)	235	418	210	10	402	6	0	0	0	95.48	1.39	0.00
Gallionellales_bacterium_RIFCSPLOWO2_12_FULL_59_22	NA	NA	NA	NA	NA	NA	NA	NA	NA	NA	c__Betaproteobacteria (UID3959)	235	418	210	53	341	24	0	0	0	87.75	6.30	16.67
Gallionellales_bacterium_RIFOXYB12_FULL_54_9	NA	NA	NA	NA	NA	NA	NA	NA	NA	NA	c__Betaproteobacteria (UID3959)	235	418	210	101	310	6	1	0	0	71.07	2.08	22.22
Gallionellales_bacterium_RIFOXYD12_FULL_53_10	NA	NA	NA	NA	NA	NA	NA	NA	NA	NA	c__Betaproteobacteria (UID3959)	235	418	210	97	314	7	0	0	0	77.73	0.87	42.86
Gammaproteobacteria_bacterium_GWE2_37_16	NA	NA	NA	NA	NA	NA	NA	NA	NA	NA	c__Gammaproteobacteria (UID4266)	1097	270	172	96	169	5	0	0	0	59.48	1.21	20.00
Gammaproteobacteria_bacterium_GWE2_42_36	NA	NA	NA	NA	NA	NA	NA	NA	NA	NA	c__Gammaproteobacteria (UID4266)	1097	270	172	46	223	1	0	0	0	79.65	0.03	100.00
Gammaproteobacteria_bacterium_RBG_16_51_14	NA	NA	NA	NA	NA	NA	NA	NA	NA	NA	c__Gammaproteobacteria (UID4267)	119	544	284	52	483	8	0	1	0	87.55	2.20	7.14
Gammaproteobacteria_bacterium_RBG_16_57_12	NA	NA	NA	NA	NA	NA	NA	NA	NA	NA	c__Gammaproteobacteria (UID4267)	119	544	284	98	440	6	0	0	0	76.95	1.41	0.00
Gammaproteobacteria_bacterium_RIFCSPHIGHO2_01_FULL_42_8	NA	NA	NA	NA	NA	NA	NA	NA	NA	NA	c__Gammaproteobacteria (UID4266)	1097	270	172	82	187	1	0	0	0	70.69	0.58	0.00
Gammaproteobacteria_bacterium_RIFCSPHIGHO2_02_FULL_39_13	NA	NA	NA	NA	NA	NA	NA	NA	NA	NA	c__Gammaproteobacteria (UID4266)	1097	270	172	16	252	2	0	0	0	93.17	1.16	0.00
Gammaproteobacteria_bacterium_RIFCSPHIGHO2_02_FULL_42_13	NA	NA	NA	NA	NA	NA	NA	NA	NA	NA	c__Gammaproteobacteria (UID4266)	1097	270	172	37	228	5	0	0	0	81.52	1.45	0.00
Gammaproteobacteria_bacterium_RIFCSPHIGHO2_02_FULL_42_43	NA	NA	NA	NA	NA	NA	NA	NA	NA	NA	c__Gammaproteobacteria (UID4266)	1097	270	172	12	257	1	0	0	0	94.48	0.58	0.00
Gammaproteobacteria_bacterium_RIFCSPHIGHO2_12_38_15	NA	NA	NA	NA	NA	NA	NA	NA	NA	NA	c__Gammaproteobacteria (UID4266)	1097	270	172	37	231	2	0	0	0	83.32	0.78	50.00
Gammaproteobacteria_bacterium_RIFCSPHIGHO2_12_FULL_35_23	NA	NA	NA	NA	NA	NA	NA	NA	NA	NA	c__Gammaproteobacteria (UID4266)	1097	270	172	6	262	2	0	0	0	96.51	0.78	0.00
Gammaproteobacteria_bacterium_RIFCSPHIGHO2_12_FULL_36_30	NA	NA	NA	NA	NA	NA	NA	NA	NA	NA	c__Gammaproteobacteria (UID4266)	1097	270	172	14	254	2	0	0	0	93.90	1.16	0.00
Gammaproteobacteria_bacterium_RIFCSPHIGHO2_12_FULL_37_14	NA	NA	NA	NA	NA	NA	NA	NA	NA	NA	c__Gammaproteobacteria (UID4266)	1097	270	172	42	211	17	0	0	0	88.66	7.07	0.00
Gammaproteobacteria_bacterium_RIFCSPHIGHO2_12_FULL_37_34	NA	NA	NA	NA	NA	NA	NA	NA	NA	NA	c__Gammaproteobacteria (UID4266)	1097	270	172	22	244	4	0	0	0	89.93	1.74	0.00
Gammaproteobacteria_bacterium_RIFCSPHIGHO2_12_FULL_38_11	NA	NA	NA	NA	NA	NA	NA	NA	NA	NA	c__Gammaproteobacteria (UID4266)	1097	270	172	58	200	12	0	0	0	81.25	5.52	0.00
Gammaproteobacteria_bacterium_RIFCSPHIGHO2_12_FULL_38_14	NA	NA	NA	NA	NA	NA	NA	NA	NA	NA	c__Gammaproteobacteria (UID4266)	1097	270	172	68	185	14	3	0	0	78.34	9.34	4.35
Gammaproteobacteria_bacterium_RIFCSPHIGHO2_12_FULL_39_24	NA	NA	NA	NA	NA	NA	NA	NA	NA	NA	c__Gammaproteobacteria (UID4266)	1097	270	172	16	253	1	0	0	0	93.17	0.58	0.00
Gammaproteobacteria_bacterium_RIFCSPHIGHO2_12_FULL_40_19	NA	NA	NA	NA	NA	NA	NA	NA	NA	NA	c__Gammaproteobacteria (UID4266)	1097	270	172	20	232	16	2	0	0	91.13	8.72	4.55
Gammaproteobacteria_bacterium_RIFCSPHIGHO2_12_FULL_41_15	NA	NA	NA	NA	NA	NA	NA	NA	NA	NA	c__Gammaproteobacteria (UID4266)	1097	270	172	75	166	28	1	0	0	68.31	13.95	0.00
Gammaproteobacteria_bacterium_RIFCSPHIGHO2_12_FULL_41_20	NA	NA	NA	NA	NA	NA	NA	NA	NA	NA	c__Gammaproteobacteria (UID4266)	1097	270	172	10	260	0	0	0	0	94.19	0.00	0.00
Gammaproteobacteria_bacterium_RIFCSPHIGHO2_12_FULL_41_25	NA	NA	NA	NA	NA	NA	NA	NA	NA	NA	c__Gammaproteobacteria (UID4266)	1097	270	172	32	237	1	0	0	0	93.31	0.58	0.00
Gammaproteobacteria_bacterium_RIFCSPHIGHO2_12_FULL_42_10	NA	NA	NA	NA	NA	NA	NA	NA	NA	NA	c__Gammaproteobacteria (UID4266)	1097	270	172	39	224	7	0	0	0	84.09	2.33	0.00
Gammaproteobacteria_bacterium_RIFCSPHIGHO2_12_FULL_42_13	NA	NA	NA	NA	NA	NA	NA	NA	NA	NA	c__Gammaproteobacteria (UID4266)	1097	270	172	111	147	12	0	0	0	46.80	4.94	0.00
Gammaproteobacteria_bacterium_RIFCSPHIGHO2_12_FULL_43_28	NA	NA	NA	NA	NA	NA	NA	NA	NA	NA	c__Gammaproteobacteria (UID4266)	1097	270	172	40	226	4	0	0	0	81.44	1.74	0.00
Gammaproteobacteria_bacterium_RIFCSPHIGHO2_12_FULL_45_12	NA	NA	NA	NA	NA	NA	NA	NA	NA	NA	c__Gammaproteobacteria (UID4266)	1097	270	172	80	190	0	0	0	0	63.72	0.00	0.00
Gammaproteobacteria_bacterium_RIFCSPHIGHO2_12_FULL_45_9	NA	NA	NA	NA	NA	NA	NA	NA	NA	NA	c__Gammaproteobacteria (UID4266)	1097	270	172	37	179	50	3	0	1	84.54	23.03	7.25
Gammaproteobacteria_bacterium_RIFCSPHIGHO2_12_FULL_63_22	NA	NA	NA	NA	NA	NA	NA	NA	NA	NA	f__Xanthomonadaceae (UID4214)	55	659	290	14	618	25	2	0	0	97.46	3.71	6.45
Gammaproteobacteria_bacterium_RIFCSPLOWO2_01_FULL_47_190	NA	NA	NA	NA	NA	NA	NA	NA	NA	NA	c__Gammaproteobacteria (UID4267)	119	544	284	145	396	3	0	0	0	64.52	0.38	0.00
Gammaproteobacteria_bacterium_RIFCSPLOWO2_02_FULL_38_11	NA	NA	NA	NA	NA	NA	NA	NA	NA	NA	c__Gammaproteobacteria (UID4266)	1097	270	172	31	238	1	0	0	0	86.80	0.19	0.00
Gammaproteobacteria_bacterium_RIFCSPLOWO2_02_FULL_42_14	NA	NA	NA	NA	NA	NA	NA	NA	NA	NA	c__Gammaproteobacteria (UID4266)	1097	270	172	15	254	1	0	0	0	92.73	0.58	0.00
Gammaproteobacteria_bacterium_RIFCSPLOWO2_02_FULL_42_9	NA	NA	NA	NA	NA	NA	NA	NA	NA	NA	c__Gammaproteobacteria (UID4266)	1097	270	172	50	209	11	0	0	0	76.38	3.34	0.00
Gammaproteobacteria_bacterium_RIFCSPLOWO2_02_FULL_56_15	NA	NA	NA	NA	NA	NA	NA	NA	NA	NA	c__Gammaproteobacteria (UID4267)	119	544	284	107	431	6	0	0	0	77.38	1.47	0.00
Gammaproteobacteria_bacterium_RIFCSPLOWO2_02_FULL_57_10	NA	NA	NA	NA	NA	NA	NA	NA	NA	NA	c__Gammaproteobacteria (UID4443)	356	451	270	24	423	4	0	0	0	92.78	0.68	0.00
Gammaproteobacteria_bacterium_RIFCSPLOWO2_02_FULL_61_13	NA	NA	NA	NA	NA	NA	NA	NA	NA	NA	c__Gammaproteobacteria (UID4267)	119	544	284	39	482	23	0	0	0	91.23	3.90	0.00
Gammaproteobacteria_bacterium_RIFCSPLOWO2_12_47_11	NA	NA	NA	NA	NA	NA	NA	NA	NA	NA	c__Gammaproteobacteria (UID4267)	119	544	284	53	482	8	1	0	0	88.05	1.57	0.00
Gammaproteobacteria_bacterium_RIFCSPLOWO2_12_FULL_38_14	NA	NA	NA	NA	NA	NA	NA	NA	NA	NA	c__Gammaproteobacteria (UID4266)	1097	270	172	37	231	2	0	0	0	82.99	0.48	50.00
Gammaproteobacteria_bacterium_RIFCSPLOWO2_12_FULL_42_18	NA	NA	NA	NA	NA	NA	NA	NA	NA	NA	c__Gammaproteobacteria (UID4266)	1097	270	172	15	252	3	0	0	0	92.73	0.97	33.33
Gammaproteobacteria_bacterium_RIFCSPLOWO2_12_FULL_52_10	NA	NA	NA	NA	NA	NA	NA	NA	NA	NA	c__Gammaproteobacteria (UID4267)	119	544	284	214	321	9	0	0	0	53.70	0.98	55.56
Gammaproteobacteria_bacterium_RIFOXYA12_FULL_61_12	NA	NA	NA	NA	NA	NA	NA	NA	NA	NA	c__Gammaproteobacteria (UID4274)	112	577	287	79	488	9	1	0	0	84.10	1.73	16.67
Gammaproteobacteria_bacterium_RIFOXYD12_FULL_61_37	NA	NA	NA	NA	NA	NA	NA	NA	NA	NA	c__Gammaproteobacteria (UID4274)	112	577	287	12	555	9	1	0	0	97.39	1.44	8.33
GCF_000003135.1	Scaffold	140	137057	0.009807	3	323391	142578	548480	23501	2396359	f__Bifidobacteriaceae (UID1462)	65	476	217	0	476	0	0	0	0	100.00	0.00	0.00
GCF_000005825.2	Complete Genome	NA	NA	0	NA	NA	NA	398511	0	4249248	c__Bacilli (UID257)	764	273	151	3	268	2	0	0	0	98.01	1.32	0.00
GCF_000005845.2	Complete Genome	NA	NA	0	NA	NA	NA	511145	0	4641652	f__Enterobacteriaceae (UID5103)	157	1005	324	3	1001	1	0	0	0	99.81	0.08	0.00
GCF_000006175.1	Complete Genome	NA	NA	0	NA	NA	NA	456320	0	1936387	p__Euryarchaeota (UID5)	32	308	210	7	301	0	0	0	0	97.98	0.00	0.00
GCF_000006605.1	Complete Genome	NA	NA	0	NA	NA	NA	306537	0	2476822	o__Actinomycetales (UID1809)	267	400	222	4	394	2	0	0	0	98.65	0.68	0.00
GCF_000006625.1	Complete Genome	NA	NA	0	NA	NA	NA	273119	0	751719	f__Mycoplasmataceae (UID2466)	36	295	140	2	293	0	0	0	0	99.05	0.00	0.00
GCF_000006645.1	Complete Genome	NA	NA	0	NA	NA	NA	187410	0	4701745	f__Enterobacteriaceae (UID5065)	212	891	305	3	888	0	0	0	0	99.23	0.00	0.00
GCF_000006685.1	Complete Genome	NA	NA	0	NA	NA	NA	243161	0	1080451	o__Chlamydiales (UID2994)	64	455	185	2	453	0	0	0	0	99.19	0.00	0.00
GCF_000006725.1	Complete Genome	NA	NA	0	NA	NA	NA	160492	0	2731750	c__Gammaproteobacteria (UID4202)	67	481	276	11	469	1	0	0	0	98.67	0.18	0.00
GCF_000006745.1	Complete Genome	NA	NA	0	NA	NA	NA	243277	0	4033464	g__Vibrio (UID4878)	67	1130	369	8	1121	1	0	0	0	99.04	0.03	0.00
GCF_000006765.1	Complete Genome	NA	NA	0	NA	NA	NA	208964	0	6264404	o__Pseudomonadales (UID4488)	185	813	308	1	811	1	0	0	0	99.68	0.11	0.00
GCF_000006785.2	Complete Genome	NA	NA	0	NA	NA	NA	160490	0	1852433	o__Lactobacillales (UID543)	294	472	265	1	471	0	0	0	0	99.99	0.00	0.00
GCF_000006805.1	Complete Genome	NA	NA	0	NA	NA	NA	64091	0	2571010	f__Halobacteriaceae (UID84)	60	359	235	2	357	0	0	0	0	99.50	0.00	0.00
GCF_000006825.1	Complete Genome	NA	NA	0	NA	NA	NA	272843	0	2257487	f__Pasteurellaceae (UID4933)	82	770	440	3	767	0	0	0	0	99.55	0.00	0.00
GCF_000006845.1	Complete Genome	NA	NA	0	NA	NA	NA	242231	0	2153922	f__Neisseriaceae (UID3901)	50	804	526	6	797	1	0	0	0	99.22	0.19	0.00
GCF_000006865.1	Complete Genome	NA	NA	0	NA	NA	NA	272623	0	2365589	o__Lactobacillales (UID543)	294	472	265	6	466	0	0	0	0	98.68	0.00	0.00
GCF_000006885.1	Complete Genome	NA	NA	0	NA	NA	NA	170187	0	2160842	NA	NA	NA	NA	NA	NA	NA	NA	NA	NA	NA	NA	NA
GCF_000006905.1	Complete Genome	NA	NA	0	NA	NA	NA	190650	0	4016947	c__Alphaproteobacteria (UID3422)	26	529	308	1	528	0	0	0	0	99.68	0.00	0.00
GCF_000006925.2	Complete Genome	NA	NA	0	NA	NA	NA	198214	0	4828820	f__Enterobacteriaceae (UID5103)	157	1005	324	14	990	1	0	0	0	97.84	0.08	0.00
GCF_000006945.2	Complete Genome	NA	NA	0	NA	NA	NA	99287	0	4951383	f__Enterobacteriaceae (UID5103)	157	1005	324	0	1004	1	0	0	0	100.00	0.08	0.00
GCF_000006965.1	Complete Genome	NA	NA	0	NA	NA	NA	266834	0	6691694	f__Rhizobiaceae (UID3563)	81	808	337	1	807	0	0	0	0	99.96	0.00	0.00
GCF_000006985.1	Complete Genome	NA	NA	0	NA	NA	NA	194439	0	2154946	k__Bacteria (UID2570)	433	272	182	5	266	1	0	0	0	97.80	0.55	0.00
GCF_000007005.1	Complete Genome	NA	NA	0	NA	NA	NA	273057	0	2992245	c__Thermoprotei (UID147)	54	217	168	10	207	0	0	0	0	97.94	0.00	0.00
GCF_000007025.1	Complete Genome	NA	NA	0	NA	NA	NA	272944	0	1268755	NA	NA	NA	NA	NA	NA	NA	NA	NA	NA	NA	NA	NA
GCF_000007045.1	Complete Genome	NA	NA	0	NA	NA	NA	171101	0	2038615	NA	NA	NA	NA	NA	NA	NA	NA	NA	NA	NA	NA	NA
GCF_000007065.1	Complete Genome	NA	NA	0	NA	NA	NA	192952	0	4096345	p__Euryarchaeota (UID49)	95	228	153	2	225	1	0	0	0	98.69	0.65	0.00
GCF_000007085.1	Complete Genome	NA	NA	0	NA	NA	NA	273068	0	2689445	o__Thermoanaerobacterales (UID1420)	32	488	209	1	486	1	0	0	0	99.52	0.48	0.00
GCF_000007105.1	Complete Genome	NA	NA	0	NA	NA	NA	264203	0	2056363	c__Alphaproteobacteria (UID3305)	564	337	221	4	333	0	0	0	0	98.42	0.00	0.00
GCF_000007125.1	Complete Genome	NA	NA	0	NA	NA	NA	224914	0	3294931	o__Rhizobiales (UID3481)	95	1171	249	22	1146	3	0	0	0	98.67	0.44	0.00
GCF_000007145.1	Complete Genome	NA	NA	0	NA	NA	NA	190485	0	5076188	c__Gammaproteobacteria (UID4202)	67	481	276	1	480	0	0	0	0	99.64	0.00	0.00
GCF_000007165.1	Complete Genome	NA	NA	0	NA	NA	NA	190486	0	5274174	c__Gammaproteobacteria (UID4202)	67	481	276	0	481	0	0	0	0	100.00	0.00	0.00
GCF_000007205.1	Complete Genome	NA	NA	0	NA	NA	NA	182082	0	1225935	k__Bacteria (UID2993)	77	301	197	2	299	0	0	0	0	98.98	0.00	0.00
GCF_000007245.1	Complete Genome	NA	NA	0	NA	NA	NA	183190	0	2521148	c__Gammaproteobacteria (UID4202)	67	481	276	5	476	0	0	0	0	99.48	0.00	0.00
GCF_000007265.1	Complete Genome	NA	NA	0	NA	NA	NA	208435	0	2160267	o__Lactobacillales (UID543)	294	472	265	1	471	0	0	0	0	99.81	0.00	0.00
GCF_000007285.1	Complete Genome	NA	NA	0	NA	NA	NA	186103	0	1895017	o__Lactobacillales (UID543)	294	472	265	0	472	0	0	0	0	100.00	0.00	0.00
GCF_000007305.1	Complete Genome	NA	NA	0	NA	NA	NA	186497	0	1908256	p__Euryarchaeota (UID4)	45	299	202	0	299	0	0	0	0	100.00	0.00	0.00
GCF_000007325.1	Complete Genome	NA	NA	0	NA	NA	NA	190304	0	2174500	k__Bacteria (UID2329)	174	149	89	1	148	0	0	0	0	99.95	0.00	0.00
GCF_000007345.1	Complete Genome	NA	NA	0	NA	NA	NA	188937	0	5751492	p__Euryarchaeota (UID49)	95	228	153	2	226	0	0	0	0	99.74	0.00	0.00
GCF_000007365.1	Complete Genome	NA	NA	0	NA	NA	NA	198804	0	641454	k__Bacteria (UID2495)	2993	137	81	5	132	0	0	0	0	93.83	0.00	0.00
GCF_000007385.1	NA	NA	NA	NA	NA	NA	NA	NA	NA	NA	c__Gammaproteobacteria (UID4202)	67	481	276	5	476	0	0	0	0	98.37	0.00	0.00
GCF_000007405.1	NA	NA	NA	NA	NA	NA	NA	NA	NA	NA	f__Enterobacteriaceae (UID5103)	157	1005	324	5	999	1	0	0	0	99.43	0.08	0.00
GCF_000007425.1	Complete Genome	NA	NA	0	NA	NA	NA	198466	0	1900521	o__Lactobacillales (UID543)	294	472	265	0	472	0	0	0	0	100.00	0.00	0.00
GCF_000007445.1	Complete Genome	NA	NA	0	NA	NA	NA	199310	0	5231428	f__Enterobacteriaceae (UID5103)	157	1005	324	23	978	4	0	0	0	98.45	0.31	0.00
GCF_000007465.2	Complete Genome	NA	NA	0	NA	NA	NA	210007	0	2032925	o__Lactobacillales (UID544)	293	475	267	2	473	0	0	0	0	99.25	0.00	0.00
GCF_000007485.1	Complete Genome	NA	NA	0	NA	NA	NA	203267	0	927303	o__Actinomycetales (UID1572)	580	286	171	52	234	0	0	0	0	75.97	0.00	0.00
GCF_000007505.1	Complete Genome	NA	NA	0	NA	NA	NA	204722	0	3315175	o__Rhizobiales (UID3481)	95	1171	249	6	1162	3	0	0	0	99.64	0.44	0.00
GCF_000007525.1	Complete Genome	NA	NA	0	NA	NA	NA	206672	0	2260266	f__Bifidobacteriaceae (UID1462)	65	476	217	6	470	0	0	0	0	98.88	0.00	0.00
GCF_000007545.1	Complete Genome	NA	NA	0	NA	NA	NA	209261	0	4791961	f__Enterobacteriaceae (UID5103)	157	1005	324	7	997	1	0	0	0	98.94	0.08	0.00
GCF_000007565.2	Complete Genome	NA	NA	0	NA	NA	NA	160488	0	6181873	o__Pseudomonadales (UID4488)	185	813	308	2	808	3	0	0	0	99.85	0.22	0.00
GCF_000007585.1	Complete Genome	NA	NA	0	NA	NA	NA	242619	0	2343476	f__Porphyromonadaceae (UID2622)	35	475	318	1	474	0	0	0	0	99.92	0.00	0.00
GCF_000007605.1	Complete Genome	NA	NA	0	NA	NA	NA	227941	0	1181356	k__Bacteria (UID2993)	77	301	197	3	298	0	0	0	0	98.73	0.00	0.00
GCF_000007625.1	Complete Genome	NA	NA	0	NA	NA	NA	212717	0	2873333	g__Clostridium (UID1380)	44	404	145	5	396	3	0	0	0	98.28	0.14	0.00
GCF_000007645.1	Complete Genome	NA	NA	0	NA	NA	NA	176280	0	2564615	g__Staphylococcus (UID294)	60	773	178	2	771	0	0	0	0	99.67	0.00	0.00
GCF_000007665.1	Complete Genome	NA	NA	0	NA	NA	NA	281090	0	2584158	o__Actinomycetales (UID1593)	69	400	198	7	392	1	0	0	0	98.44	0.51	0.00
GCF_000007685.1	Complete Genome	NA	NA	0	NA	NA	NA	267671	0	4627366	k__Bacteria (UID2495)	2993	140	85	2	138	0	0	0	0	97.65	0.00	0.00
GCF_000007705.1	Complete Genome	NA	NA	0	NA	NA	NA	243365	0	4751080	c__Betaproteobacteria (UID3888)	323	387	234	2	383	2	0	0	0	99.47	0.45	0.00
GCF_000007725.1	Complete Genome	NA	NA	0	NA	NA	NA	224915	0	618379	k__Bacteria (UID2495)	2993	126	71	3	123	0	0	0	0	95.77	0.00	0.00
GCF_000007745.1	Complete Genome	NA	NA	0	NA	NA	NA	221988	0	2314078	c__Gammaproteobacteria (UID4387)	965	277	177	3	274	0	0	0	0	98.31	0.00	0.00
GCF_000007765.1	NA	NA	NA	NA	NA	NA	NA	NA	NA	NA	c__Gammaproteobacteria (UID4266)	1097	270	172	5	264	1	0	0	0	97.09	0.58	0.00
GCF_000007765.2	Complete Genome	NA	NA	0	NA	NA	NA	227377	0	2032807	c__Gammaproteobacteria (UID4266)	1097	270	172	6	263	1	0	0	0	96.51	0.58	0.00
GCF_000007785.1	Complete Genome	NA	NA	0	NA	NA	NA	226185	0	3359974	o__Lactobacillales (UID544)	293	475	267	6	467	2	0	0	0	98.66	0.31	0.00
GCF_000007805.1	Complete Genome	NA	NA	0	NA	NA	NA	223283	0	6538260	o__Pseudomonadales (UID4488)	185	813	308	2	809	2	0	0	0	99.62	0.22	0.00
GCF_000007825.1	Complete Genome	NA	NA	0	NA	NA	NA	226900	0	5427083	o__Bacillales (UID828)	139	508	174	10	496	0	2	0	0	97.40	0.07	33.33
GCF_000007845.1	Complete Genome	NA	NA	0	NA	NA	NA	198094	0	5227293	o__Bacillales (UID828)	139	508	174	1	506	1	0	0	0	99.43	0.29	0.00
GCF_000007865.1	Complete Genome	NA	NA	0	NA	NA	NA	262316	0	4829781	o__Actinomycetales (UID1808)	268	398	220	3	394	1	0	0	0	99.03	0.45	0.00
GCF_000007885.1	Complete Genome	NA	NA	0	NA	NA	NA	229193	0	4803217	f__Enterobacteriaceae (UID5065)	212	891	305	3	888	0	0	0	0	99.64	0.00	0.00
GCF_000007905.1	Complete Genome	NA	NA	0	NA	NA	NA	235279	0	1799146	o__Campylobacterales (UID3068)	106	475	283	5	468	2	0	0	0	99.12	0.40	0.00
GCF_000007925.1	Complete Genome	NA	NA	0	NA	NA	NA	167539	0	1751080	p__Cyanobacteria (UID2143)	129	472	368	0	472	0	0	0	0	100.00	0.00	0.00
GCF_000007945.1	Complete Genome	NA	NA	0	NA	NA	NA	233412	0	1698955	f__Pasteurellaceae (UID4932)	83	767	440	13	753	1	0	0	0	97.39	0.02	0.00
GCF_000007985.2	Complete Genome	NA	NA	0	NA	NA	NA	243231	0	3814128	c__Deltaproteobacteria (UID3216)	83	247	155	2	245	0	0	0	0	98.71	0.00	0.00
GCF_000008005.1	Complete Genome	NA	NA	0	NA	NA	NA	222523	0	5432652	o__Bacillales (UID828)	139	508	174	6	498	4	0	0	0	98.92	0.62	0.00
GCF_000008025.1	Complete Genome	NA	NA	0	NA	NA	NA	163164	0	1267782	o__Rickettsiales (UID3811)	63	368	234	9	359	0	0	0	0	99.10	0.00	0.00
GCF_000008045.1	Complete Genome	NA	NA	0	NA	NA	NA	257363	0	1111496	NA	NA	NA	NA	NA	NA	NA	NA	NA	NA	NA	NA	NA
GCF_000008065.1	Complete Genome	NA	NA	0	NA	NA	NA	257314	0	1992676	g__Lactobacillus (UID380)	58	449	129	3	446	0	0	0	0	98.80	0.00	0.00
GCF_000008105.1	Complete Genome	NA	NA	0	NA	NA	NA	321314	0	4944000	f__Enterobacteriaceae (UID5103)	157	1005	324	11	993	1	0	0	0	98.49	0.08	0.00
GCF_000008125.1	Complete Genome	NA	NA	0	NA	NA	NA	262724	0	2127482	k__Bacteria (UID2142)	169	316	236	2	314	0	0	0	0	99.15	0.00	0.00
GCF_000008145.1	Complete Genome	NA	NA	0	NA	NA	NA	262698	0	3286445	o__Rhizobiales (UID3481)	95	1171	249	6	1162	3	0	0	0	99.64	0.44	0.00
GCF_000008165.1	Complete Genome	NA	NA	0	NA	NA	NA	260799	0	5228663	o__Bacillales (UID828)	139	508	174	2	505	1	0	0	0	98.85	0.29	0.00
GCF_000008185.1	Complete Genome	NA	NA	0	NA	NA	NA	243275	0	2843201	f__Spirochaetaceae (UID2512)	56	235	124	4	231	0	0	0	0	97.98	0.00	0.00
GCF_000008205.1	Complete Genome	NA	NA	0	NA	NA	NA	262719	0	897405	g__Mycoplasma (UID2426)	42	258	138	0	258	0	0	0	0	100.00	0.00	0.00
GCF_000008225.1	Complete Genome	NA	NA	0	NA	NA	NA	262722	0	920079	g__Mycoplasma (UID2426)	42	258	138	1	257	0	0	0	0	99.28	0.00	0.00
GCF_000008245.1	Complete Genome	NA	NA	0	NA	NA	NA	262723	0	799476	g__Mycoplasma (UID2415)	53	244	133	0	243	1	0	0	0	100.00	0.19	0.00
GCF_000008265.1	Complete Genome	NA	NA	0	NA	NA	NA	263820	0	1545895	p__Euryarchaeota (UID3)	148	186	123	2	184	0	0	0	0	98.78	0.00	0.00
GCF_000008285.1	Complete Genome	NA	NA	0	NA	NA	NA	265669	0	2905187	c__Bacilli (UID285)	586	325	181	2	323	0	0	0	0	99.17	0.00	0.00
GCF_000008305.1	Complete Genome	NA	NA	0	NA	NA	NA	265311	0	793224	c__Mollicutes (UID2395)	108	228	133	0	227	1	0	0	0	100.00	0.38	0.00
GCF_000008325.1	Complete Genome	NA	NA	0	NA	NA	NA	243233	0	3304561	c__Gammaproteobacteria (UID4274)	112	575	289	6	569	0	0	0	0	99.21	0.00	0.00
GCF_000008345.1	Complete Genome	NA	NA	0	NA	NA	NA	267747	0	2560265	o__Actinomycetales (UID1530)	622	259	152	1	258	0	0	0	0	99.67	0.00	0.00
GCF_000008365.1	Complete Genome	NA	NA	0	NA	NA	NA	267748	0	777079	g__Mycoplasma (UID2415)	53	244	133	5	239	0	0	0	0	98.21	0.00	0.00
GCF_000008385.1	Complete Genome	NA	NA	0	NA	NA	NA	292805	0	1080084	o__Rickettsiales (UID3811)	63	368	234	10	358	0	0	0	0	98.46	0.00	0.00
GCF_000008405.1	Complete Genome	NA	NA	0	NA	NA	NA	295358	0	892758	g__Mycoplasma (UID2426)	42	258	138	1	257	0	0	0	0	99.28	0.00	0.00
GCF_000008425.1	Complete Genome	NA	NA	0	NA	NA	NA	279010	0	4222645	g__Bacillus (UID864)	93	711	241	4	707	0	0	0	0	98.62	0.00	0.00
GCF_000008445.1	Complete Genome	NA	NA	0	NA	NA	NA	261594	0	5503926	o__Bacillales (UID828)	139	508	174	1	506	1	0	0	0	99.43	0.29	0.00
GCF_000008465.1	Complete Genome	NA	NA	0	NA	NA	NA	283942	0	2839318	c__Gammaproteobacteria (UID4761)	52	693	297	1	691	1	0	0	0	99.94	0.17	0.00
GCF_000008485.1	Complete Genome	NA	NA	0	NA	NA	NA	272624	0	3397754	c__Gammaproteobacteria (UID4266)	1097	269	171	2	267	0	0	0	0	98.83	0.00	0.00
GCF_000008505.1	Complete Genome	NA	NA	0	NA	NA	NA	281309	0	5314794	o__Bacillales (UID828)	139	508	174	1	507	0	0	0	0	99.43	0.00	0.00
GCF_000008525.1	Complete Genome	NA	NA	0	NA	NA	NA	85962	0	1667867	o__Campylobacterales (UID3068)	106	477	284	3	474	0	0	0	0	99.41	0.00	0.00
GCF_000008545.1	Complete Genome	NA	NA	0	NA	NA	NA	243274	0	1860725	k__Bacteria (UID209)	5443	102	57	0	100	2	0	0	0	100.00	3.51	50.00
GCF_000008565.1	Complete Genome	NA	NA	0	NA	NA	NA	243230	0	3284156	k__Bacteria (UID2142)	169	316	236	2	313	1	0	0	0	99.44	0.42	0.00
GCF_000008585.1	Complete Genome	NA	NA	0	NA	NA	NA	83331	0	4403837	g__Mycobacterium (UID1816)	100	693	300	12	681	0	0	0	0	98.97	0.00	0.00
GCF_000008605.1	NA	NA	NA	NA	NA	NA	NA	NA	NA	NA	f__Spirochaetaceae (UID2512)	56	235	124	2	233	0	0	0	0	98.39	0.00	0.00
GCF_000008625.1	Complete Genome	NA	NA	0	NA	NA	NA	224324	0	1590791	k__Bacteria (UID3060)	138	335	246	5	326	4	0	0	0	98.17	1.22	75.00
GCF_000008645.1	Complete Genome	NA	NA	0	NA	NA	NA	187420	0	1751377	p__Euryarchaeota (UID3)	148	188	125	3	185	0	0	0	0	98.13	0.00	0.00
GCF_000008665.1	Complete Genome	NA	NA	0	NA	NA	NA	224325	0	2178400	p__Euryarchaeota (UID49)	95	228	153	4	224	0	0	0	0	97.39	0.00	0.00
GCF_000008685.2	Complete Genome	NA	NA	0	NA	NA	NA	224326	0	1521208	f__Spirochaetaceae (UID2512)	56	235	124	4	231	0	0	0	0	97.85	0.00	0.00
GCF_000008725.1	Complete Genome	NA	NA	0	NA	NA	NA	272561	0	1042519	o__Chlamydiales (UID2994)	64	455	185	5	450	0	0	0	0	97.84	0.00	0.00
GCF_000008745.1	Complete Genome	NA	NA	0	NA	NA	NA	115713	0	1230230	k__Bacteria (UID2993)	77	301	197	1	300	0	0	0	0	99.49	0.00	0.00
GCF_000008765.1	Complete Genome	NA	NA	0	NA	NA	NA	272562	0	4132880	g__Clostridium (UID1380)	44	404	145	2	402	0	0	0	0	99.81	0.00	0.00
GCF_000008785.1	Complete Genome	NA	NA	0	NA	NA	NA	85963	0	1643831	o__Campylobacterales (UID3068)	106	477	284	2	475	0	0	0	0	99.77	0.00	0.00
GCF_000008805.1	Complete Genome	NA	NA	0	NA	NA	NA	122586	0	2272360	f__Neisseriaceae (UID3901)	50	804	526	6	788	10	0	0	0	99.18	1.90	80.00
GCF_000008865.1	Complete Genome	NA	NA	0	NA	NA	NA	386585	0	5594477	f__Enterobacteriaceae (UID5103)	157	1005	324	3	1000	2	0	0	0	99.76	0.39	0.00
GCF_000008885.1	Complete Genome	NA	NA	0	NA	NA	NA	36870	0	703004	k__Bacteria (UID2495)	2993	134	80	3	131	0	0	0	0	96.25	0.00	0.00
GCF_000008925.1	Complete Genome	NA	NA	0	NA	NA	NA	362948	0	2133977	o__Lactobacillales (UID374)	471	350	191	2	347	1	0	0	0	98.95	0.52	0.00
GCF_000008945.1	Complete Genome	NA	NA	0	NA	NA	NA	205913	0	2389526	f__Bifidobacteriaceae (UID1462)	65	476	217	1	475	0	0	0	0	99.85	0.00	0.00
GCF_000008985.1	Complete Genome	NA	NA	0	NA	NA	NA	177416	0	1892775	c__Gammaproteobacteria (UID4201)	1164	275	174	3	271	1	0	0	0	98.56	0.57	0.00
GCF_000009005.1	Complete Genome	NA	NA	0	NA	NA	NA	273036	0	2742531	g__Staphylococcus (UID294)	60	773	178	11	761	1	0	0	0	98.60	0.08	0.00
GCF_000009025.1	Complete Genome	NA	NA	0	NA	NA	NA	255470	0	1395502	k__Bacteria (UID1452)	924	151	101	2	149	0	0	0	0	98.68	0.00	0.00
GCF_000009045.1	Complete Genome	NA	NA	0	NA	NA	NA	224308	0	4215606	g__Bacillus (UID864)	93	711	241	1	710	0	0	0	0	99.59	0.00	0.00
GCF_000009065.1	Complete Genome	NA	NA	0	NA	NA	NA	214092	0	4829855	f__Enterobacteriaceae (UID5065)	212	891	305	1	890	0	0	0	0	99.67	0.00	0.00
GCF_000009085.1	Complete Genome	NA	NA	0	NA	NA	NA	192222	0	1641481	NA	NA	NA	NA	NA	NA	NA	NA	NA	NA	NA	NA	NA
GCF_000009105.1	Complete Genome	NA	NA	0	NA	NA	NA	122587	0	2184406	f__Neisseriaceae (UID3901)	50	804	526	4	799	1	0	0	0	99.46	0.19	0.00
GCF_000009125.1	Complete Genome	NA	NA	0	NA	NA	NA	267608	0	5810922	f__Burkholderiaceae (UID4003)	91	596	218	4	592	0	0	0	0	99.03	0.00	0.00
GCF_000009145.1	Complete Genome	NA	NA	0	NA	NA	NA	228410	0	2812094	c__Betaproteobacteria (UID3959)	235	414	211	5	406	3	0	0	0	99.81	0.26	0.00
GCF_000009165.1	Complete Genome	NA	NA	0	NA	NA	NA	316273	0	5420152	c__Gammaproteobacteria (UID4202)	67	481	276	3	478	0	0	0	0	99.20	0.00	0.00
GCF_000009185.1	Complete Genome	NA	NA	0	NA	NA	NA	362976	0	3179361	f__Halobacteriaceae (UID96)	40	417	263	4	413	0	0	0	0	98.92	0.00	0.00
GCF_000009205.1	Complete Genome	NA	NA	0	NA	NA	NA	272563	0	4298133	NA	NA	NA	NA	NA	NA	NA	NA	NA	NA	NA	NA	NA
GCF_000009225.2	Complete Genome	NA	NA	0	NA	NA	NA	216595	0	6722539	o__Pseudomonadales (UID4488)	185	813	308	4	807	2	0	0	0	99.23	0.43	0.00
GCF_000009245.1	Complete Genome	NA	NA	0	NA	NA	NA	376619	0	1895994	c__Gammaproteobacteria (UID4201)	1164	275	174	0	274	1	0	0	0	100.00	0.57	0.00
GCF_000009265.1	Complete Genome	NA	NA	0	NA	NA	NA	216596	0	7751309	f__Rhizobiaceae (UID3564)	78	840	354	4	834	2	0	0	0	99.83	0.56	0.00
GCF_000009285.1	Complete Genome	NA	NA	0	NA	NA	NA	381666	0	7416678	f__Burkholderiaceae (UID4003)	91	596	218	3	593	0	0	0	0	99.25	0.00	0.00
GCF_000009305.1	Complete Genome	NA	NA	0	NA	NA	NA	382638	0	1557588	o__Campylobacterales (UID3068)	106	477	284	8	468	1	0	0	0	98.59	0.35	100.00
GCF_000009325.1	Complete Genome	NA	NA	0	NA	NA	NA	393115	0	1892616	c__Gammaproteobacteria (UID4201)	1164	275	174	1	273	1	0	0	0	99.71	0.57	0.00
GCF_000009345.1	Complete Genome	NA	NA	0	NA	NA	NA	393305	0	4683620	f__Enterobacteriaceae (UID5065)	212	891	305	0	891	0	0	0	0	100.00	0.00	0.00
GCF_000009365.1	Complete Genome	NA	NA	0	NA	NA	NA	393595	0	3120143	c__Gammaproteobacteria (UID4443)	356	448	269	0	448	0	0	0	0	100.00	0.00	0.00
GCF_000009385.1	Complete Genome	NA	NA	0	NA	NA	NA	160491	0	1841271	o__Lactobacillales (UID543)	294	472	265	0	472	0	0	0	0	100.00	0.00	0.00
GCF_000009405.1	Complete Genome	NA	NA	0	NA	NA	NA	396513	0	2566424	c__Bacilli (UID285)	586	325	181	4	319	2	0	0	0	98.07	1.10	0.00
GCF_000009425.1	Complete Genome	NA	NA	0	NA	NA	NA	416870	0	2529478	o__Lactobacillales (UID543)	294	472	265	2	469	1	0	0	0	99.50	0.38	0.00
GCF_000009445.1	Complete Genome	NA	NA	0	NA	NA	NA	410289	0	4374522	g__Mycobacterium (UID1816)	100	693	300	4	688	1	0	0	0	99.28	0.17	100.00
GCF_000009465.1	Complete Genome	NA	NA	0	NA	NA	NA	272831	0	2194961	f__Neisseriaceae (UID3901)	50	804	526	5	798	1	0	0	0	99.68	0.19	0.00
GCF_000009485.1	Complete Genome	NA	NA	0	NA	NA	NA	216591	0	8055782	o__Burkholderiales (UID4002)	107	574	251	4	569	1	0	0	0	99.35	0.20	0.00
GCF_000009505.1	Complete Genome	NA	NA	0	NA	NA	NA	550537	0	4685848	f__Enterobacteriaceae (UID5103)	157	1005	324	1	1003	1	0	0	0	99.69	0.08	0.00
GCF_000009525.1	Complete Genome	NA	NA	0	NA	NA	NA	550538	0	4658697	f__Enterobacteriaceae (UID5103)	157	1005	324	7	997	1	0	0	0	99.24	0.08	0.00
GCF_000009545.1	Complete Genome	NA	NA	0	NA	NA	NA	218495	0	1852352	o__Lactobacillales (UID543)	294	472	265	0	472	0	0	0	0	100.00	0.00	0.00
GCF_000009565.1	Complete Genome	NA	NA	0	NA	NA	NA	469008	0	4558947	f__Enterobacteriaceae (UID5103)	157	1005	324	7	997	1	0	0	0	99.28	0.08	0.00
GCF_000009585.1	Complete Genome	NA	NA	0	NA	NA	NA	523796	0	2885367	g__Staphylococcus (UID294)	60	773	178	3	769	1	0	0	0	99.11	0.08	0.00
GCF_000009605.1	Complete Genome	NA	NA	0	NA	NA	NA	107806	0	655725	k__Bacteria (UID2495)	2993	137	81	0	137	0	0	0	0	100.00	0.00	0.00
GCF_000009625.1	Complete Genome	NA	NA	0	NA	NA	NA	266835	0	7596297	o__Rhizobiales (UID3450)	238	513	244	1	510	1	1	0	0	99.92	1.23	50.00
GCF_000009645.1	Complete Genome	NA	NA	0	NA	NA	NA	158879	0	2839469	g__Staphylococcus (UID294)	60	773	178	2	770	1	0	0	0	99.67	0.08	0.00
GCF_000009665.1	Complete Genome	NA	NA	0	NA	NA	NA	158878	0	2903636	g__Staphylococcus (UID294)	60	773	178	4	768	1	0	0	0	98.97	0.08	0.00
GCF_000009685.1	Complete Genome	NA	NA	0	NA	NA	NA	195102	0	3085740	o__Clostridiales (UID1375)	50	332	124	7	325	0	0	0	0	98.74	0.00	0.00
GCF_000009705.1	Complete Genome	NA	NA	0	NA	NA	NA	103690	0	7211789	p__Cyanobacteria (UID2189)	82	579	450	7	572	0	0	0	0	98.89	0.00	0.00
GCF_000009725.1	Complete Genome	NA	NA	0	NA	NA	NA	1148	0	3947019	p__Cyanobacteria (UID2192)	79	584	458	2	582	0	0	0	0	99.56	0.00	0.00
GCF_000009745.1	Complete Genome	NA	NA	0	NA	NA	NA	196600	0	5260086	f__Vibrionaceae (UID4868)	77	946	363	1	944	1	0	0	0	99.96	0.09	0.00
GCF_000009765.2	Complete Genome	NA	NA	0	NA	NA	NA	227882	0	9119895	f__Streptomycetaceae (UID2048)	60	460	233	2	455	3	0	0	0	99.46	0.79	0.00
GCF_000009785.1	Complete Genome	NA	NA	0	NA	NA	NA	235909	0	3592666	f__Bacillaceae (UID829)	128	561	183	2	559	0	0	0	0	99.41	0.00	0.00
GCF_000009805.1	Complete Genome	NA	NA	0	NA	NA	NA	247156	0	6292344	o__Actinomycetales (UID1815)	120	574	266	6	561	7	0	0	0	99.19	0.30	28.57
GCF_000009825.1	Complete Genome	NA	NA	0	NA	NA	NA	66692	0	4303871	c__Bacilli (UID257)	764	272	150	2	269	1	0	0	0	98.67	0.33	0.00
GCF_000009845.1	Complete Genome	NA	NA	0	NA	NA	NA	262768	0	853092	k__Bacteria (UID2328)	3167	121	70	10	111	0	0	0	0	89.31	0.00	0.00
GCF_000009865.1	Complete Genome	NA	NA	0	NA	NA	NA	279808	0	2697861	c__Bacilli (UID285)	586	325	181	1	323	1	0	0	0	99.45	0.55	0.00
GCF_000009885.1	Complete Genome	NA	NA	0	NA	NA	NA	484021	0	5472672	f__Enterobacteriaceae (UID5103)	157	1005	324	2	997	6	0	0	0	99.54	0.58	0.00
GCF_000009905.1	Complete Genome	NA	NA	0	NA	NA	NA	292459	0	3566135	p__Firmicutes (UID239)	1324	175	101	2	172	1	0	0	0	98.02	0.03	0.00
GCF_000009925.1	Complete Genome	NA	NA	0	NA	NA	NA	295405	0	5310990	o__Bacteroidales (UID2657)	160	492	269	3	489	0	0	0	0	98.88	0.00	0.00
GCF_000009945.1	Complete Genome	NA	NA	0	NA	NA	NA	264202	0	1173791	k__Bacteria (UID2993)	77	301	197	1	300	0	0	0	0	99.49	0.00	0.00
GCF_000009965.1	Complete Genome	NA	NA	0	NA	NA	NA	69014	0	2088737	p__Euryarchaeota (UID4)	45	299	202	1	298	0	0	0	0	99.75	0.00	0.00
GCF_000009985.1	Complete Genome	NA	NA	0	NA	NA	NA	342108	0	4967148	o__Rhodospirillales (UID3754)	63	336	201	9	327	0	0	0	0	96.56	0.00	0.00
GCF_000010005.1	Complete Genome	NA	NA	0	NA	NA	NA	557433	0	2039414	o__Lactobacillales (UID355)	490	336	184	6	329	1	0	0	0	97.55	0.54	0.00
GCF_000010025.1	Complete Genome	NA	NA	0	NA	NA	NA	342109	0	4940217	c__Gammaproteobacteria (UID4202)	67	481	276	1	480	0	0	0	0	99.64	0.00	0.00
GCF_000010045.1	Complete Genome	NA	NA	0	NA	NA	NA	138119	0	5727534	c__Clostridia (UID1085)	35	420	196	7	400	12	1	0	0	98.18	4.08	0.00
GCF_000010065.1	Complete Genome	NA	NA	0	NA	NA	NA	269084	0	2696255	p__Cyanobacteria (UID2143)	129	472	368	6	466	0	0	0	0	98.64	0.00	0.00
GCF_000010085.1	Complete Genome	NA	NA	0	NA	NA	NA	343509	0	4292502	k__Bacteria (UID2495)	2993	137	81	1	136	0	0	0	0	98.77	0.00	0.00
GCF_000010105.1	Complete Genome	NA	NA	0	NA	NA	NA	234621	0	6895538	o__Actinomycetales (UID1815)	120	574	266	4	566	4	0	0	0	99.31	0.98	0.00
GCF_000010125.1	Complete Genome	NA	NA	0	NA	NA	NA	342451	0	2577899	c__Bacilli (UID285)	586	325	181	1	324	0	0	0	0	99.45	0.00	0.00
GCF_000010145.1	Complete Genome	NA	NA	0	NA	NA	NA	334390	0	2098685	o__Lactobacillales (UID355)	490	334	183	3	329	2	0	0	0	98.63	0.82	50.00
GCF_000010165.1	Complete Genome	NA	NA	0	NA	NA	NA	358681	0	6296436	f__Paenibacillaceae (UID971)	46	481	186	4	476	1	0	0	0	99.15	0.27	0.00
GCF_000010185.1	Complete Genome	NA	NA	0	NA	NA	NA	334413	0	1986740	o__Clostridiales (UID1125)	128	313	164	2	311	0	0	0	0	99.19	0.00	0.00
GCF_000010205.1	Complete Genome	NA	NA	0	NA	NA	NA	334380	0	2008987	o__Rickettsiales (UID3809)	83	324	211	6	316	1	0	0	1	97.63	5.69	91.04
GCF_000010225.1	Complete Genome	NA	NA	0	NA	NA	NA	340322	0	3363299	o__Actinomycetales (UID1812)	229	457	227	7	450	0	0	0	0	98.88	0.00	0.00
GCF_000010245.2	Complete Genome	NA	NA	0	NA	NA	NA	316407	0	4646332	f__Enterobacteriaceae (UID5103)	157	1005	324	2	1002	1	0	0	0	99.65	0.08	0.00
GCF_000010265.1	Complete Genome	NA	NA	0	NA	NA	NA	583346	0	3955303	g__Clostridium (UID1380)	44	404	145	1	403	0	0	0	0	99.31	0.00	0.00
GCF_000010285.1	Complete Genome	NA	NA	0	NA	NA	NA	378753	0	2697540	o__Actinomycetales (UID1530)	622	257	152	4	252	1	0	0	0	97.37	0.66	0.00
GCF_000010305.1	Complete Genome	NA	NA	0	NA	NA	NA	379066	0	4636964	k__Bacteria (UID2495)	2993	147	91	1	143	3	0	0	0	98.90	3.30	0.00
GCF_000010325.1	Complete Genome	NA	NA	0	NA	NA	NA	387092	0	1877931	k__Bacteria (UID3060)	138	338	246	5	333	0	0	0	0	97.97	0.00	0.00
GCF_000010345.1	Complete Genome	NA	NA	0	NA	NA	NA	387093	0	2562277	k__Bacteria (UID3060)	138	335	244	1	331	3	0	0	0	99.59	1.02	0.00
GCF_000010385.1	Complete Genome	NA	NA	0	NA	NA	NA	409438	0	5155626	f__Enterobacteriaceae (UID5103)	157	1005	324	1	1002	2	0	0	0	99.96	0.11	0.00
GCF_000010405.1	Complete Genome	NA	NA	0	NA	NA	NA	412965	0	1022154	p__Proteobacteria (UID3880)	1495	245	154	13	232	0	0	0	0	93.54	0.00	0.00
GCF_000010425.1	Complete Genome	NA	NA	0	NA	NA	NA	367928	0	2089645	f__Bifidobacteriaceae (UID1458)	77	464	220	0	464	0	0	0	0	100.00	0.00	0.00
GCF_000010445.1	Complete Genome	NA	NA	0	NA	NA	NA	418127	0	2880168	g__Staphylococcus (UID294)	60	773	178	4	768	1	0	0	0	98.97	0.08	0.00
GCF_000010465.1	Complete Genome	NA	NA	0	NA	NA	NA	426430	0	2878897	g__Staphylococcus (UID294)	60	773	178	4	768	1	0	0	0	99.20	0.08	0.00
GCF_000010485.1	Complete Genome	NA	NA	0	NA	NA	NA	431946	0	4839683	f__Enterobacteriaceae (UID5103)	157	1005	324	1	1003	1	0	0	0	99.96	0.08	0.00
GCF_000010505.1	Complete Genome	NA	NA	0	NA	NA	NA	431947	0	2354886	f__Porphyromonadaceae (UID2622)	35	475	318	2	473	0	0	0	0	99.61	0.00	0.00
GCF_000010525.1	Complete Genome	NA	NA	0	NA	NA	NA	438753	0	5369772	o__Rhizobiales (UID3642)	107	485	316	7	478	0	0	0	0	99.13	0.00	0.00
GCF_000010545.1	Complete Genome	NA	NA	0	NA	NA	NA	395019	0	7008810	o__Burkholderiales (UID4002)	107	574	251	2	572	0	0	0	0	99.75	0.00	0.00
GCF_000010585.1	Complete Genome	NA	NA	0	NA	NA	NA	458233	0	2219737	c__Bacilli (UID285)	586	325	181	12	311	2	0	0	0	95.26	1.10	0.00
GCF_000010605.1	Complete Genome	NA	NA	0	NA	NA	NA	455632	0	8545929	g__Streptomyces (UID2052)	52	563	281	1	562	0	0	0	0	99.91	0.00	0.00
GCF_000010625.1	Complete Genome	NA	NA	0	NA	NA	NA	449447	0	5842795	p__Cyanobacteria (UID2192)	79	582	456	1	577	4	0	0	0	99.89	0.51	25.00
GCF_000010645.1	Complete Genome	NA	NA	0	NA	NA	NA	511995	0	1224919	k__Bacteria (UID2570)	433	273	183	21	251	1	0	0	0	88.96	0.55	0.00
GCF_000010665.1	Complete Genome	NA	NA	0	NA	NA	NA	573370	0	5315620	c__Deltaproteobacteria (UID3217)	62	280	168	0	280	0	0	0	0	100.00	0.00	0.00
GCF_000010685.1	Complete Genome	NA	NA	0	NA	NA	NA	561275	0	4371711	g__Mycobacterium (UID1816)	100	693	300	5	688	0	0	0	0	99.35	0.00	0.00
GCF_000010705.1	Complete Genome	NA	NA	0	NA	NA	NA	486410	0	2106340	o__Lactobacillales (UID543)	294	472	265	2	470	0	0	0	0	99.62	0.00	0.00
GCF_000010725.1	Complete Genome	NA	NA	0	NA	NA	NA	137722	0	7599738	c__Alphaproteobacteria (UID3305)	564	345	228	1	335	9	0	0	0	99.56	2.85	0.00
GCF_000010745.1	Complete Genome	NA	NA	0	NA	NA	NA	585395	0	5524860	f__Enterobacteriaceae (UID5103)	157	1005	324	3	999	3	0	0	0	99.58	0.45	0.00
GCF_000010765.1	Complete Genome	NA	NA	0	NA	NA	NA	585396	0	5766081	f__Enterobacteriaceae (UID5103)	157	1005	324	1	1002	2	0	0	0	99.96	0.12	0.00
GCF_000010785.1	Complete Genome	NA	NA	0	NA	NA	NA	608538	0	1743135	k__Bacteria (UID3060)	138	336	246	3	331	2	0	0	0	98.78	0.51	0.00
GCF_000010805.1	Complete Genome	NA	NA	0	NA	NA	NA	632772	0	8834939	o__Actinomycetales (UID1815)	120	574	266	4	563	7	0	0	0	99.32	1.00	14.29
GCF_000010825.1	Complete Genome	NA	NA	0	NA	NA	NA	634452	0	3340249	o__Rhodospirillales (UID3754)	63	336	201	1	335	0	0	0	0	99.50	0.00	0.00
GCF_000010845.1	Complete Genome	NA	NA	0	NA	NA	NA	634453	0	3339669	o__Rhodospirillales (UID3754)	63	336	201	1	335	0	0	0	0	99.50	0.00	0.00
GCF_000010865.1	Complete Genome	NA	NA	0	NA	NA	NA	634454	0	3338426	o__Rhodospirillales (UID3754)	63	336	201	1	335	0	0	0	0	99.50	0.00	0.00
GCF_000010885.1	Complete Genome	NA	NA	0	NA	NA	NA	634455	0	3339649	o__Rhodospirillales (UID3754)	63	336	201	1	335	0	0	0	0	99.50	0.00	0.00
GCF_000010905.1	Complete Genome	NA	NA	0	NA	NA	NA	634456	0	3339683	o__Rhodospirillales (UID3754)	63	336	201	1	335	0	0	0	0	99.50	0.00	0.00
GCF_000010925.1	Complete Genome	NA	NA	0	NA	NA	NA	634457	0	3337040	o__Rhodospirillales (UID3754)	63	336	201	1	335	0	0	0	0	99.50	0.00	0.00
GCF_000010945.1	Complete Genome	NA	NA	0	NA	NA	NA	634458	0	3247995	o__Rhodospirillales (UID3754)	63	336	201	1	335	0	0	0	0	99.50	0.00	0.00
GCF_000010965.1	Complete Genome	NA	NA	0	NA	NA	NA	634459	0	3336990	o__Rhodospirillales (UID3754)	63	336	201	1	335	0	0	0	0	99.50	0.00	0.00
GCF_000010985.1	Complete Genome	NA	NA	0	NA	NA	NA	639282	0	2542933	k__Bacteria (UID3187)	2258	186	116	4	180	2	0	0	0	96.55	1.72	0.00
GCF_000011025.1	Complete Genome	NA	NA	0	NA	NA	NA	680646	0	2264603	o__Actinomycetales (UID1530)	622	257	151	5	252	0	0	0	0	97.46	0.00	0.00
GCF_000011045.1	Complete Genome	NA	NA	0	NA	NA	NA	568703	0	3005051	g__Lactobacillus (UID436)	31	586	184	1	585	0	0	0	0	99.46	0.00	0.00
GCF_000011065.1	Complete Genome	NA	NA	0	NA	NA	NA	226186	0	6293399	o__Bacteroidales (UID2657)	160	492	269	4	487	1	0	0	0	98.86	0.01	0.00
GCF_000011085.1	Complete Genome	NA	NA	0	NA	NA	NA	272569	0	4274642	f__Halobacteriaceae (UID85)	51	395	250	1	394	0	0	0	0	99.93	0.00	0.00
GCF_000011105.1	Complete Genome	NA	NA	0	NA	NA	NA	70601	0	1738505	p__Euryarchaeota (UID4)	45	299	202	0	299	0	0	0	0	100.00	0.00	0.00
GCF_000011145.1	Complete Genome	NA	NA	0	NA	NA	NA	272558	0	4202352	c__Bacilli (UID257)	764	272	150	2	265	5	0	0	0	98.67	1.33	0.00
GCF_000011165.1	Complete Genome	NA	NA	0	NA	NA	NA	138677	0	1226565	k__Bacteria (UID2993)	77	301	197	1	300	0	0	0	0	99.49	0.00	0.00
GCF_000011185.1	Complete Genome	NA	NA	0	NA	NA	NA	273116	0	1584804	p__Euryarchaeota (UID3)	148	186	123	2	184	0	0	0	0	98.78	0.00	0.00
GCF_000011205.1	Complete Genome	NA	NA	0	NA	NA	NA	273063	0	2694756	c__Thermoprotei (UID147)	54	217	168	0	217	0	0	0	0	100.00	0.00	0.00
[truncated: 102,805 more rows]
