# Supplementary material for: Correcting for 16S rRNA gene copy numbers in microbiome surveys remains an unsolved problem
Source: Microbiome. 2018 Feb 26;6:41. doi: 10.1186/s40168-018-0420-9 (PMC5828423; doi:10.1186/s40168-018-0420-9)
Supplement: Supplementary file 6 — 16S GCNs counted for high-quality genomes. (TSV 120 kb) [file 40168_2018_420_MOESM6_ESM.tsv]

# Table created from the following input table: ./output/genome_analysis/16S_counts_per_genome/16S_counts_per_genome.tsv
# Used command: ./dependencies/extract_subtable.py -v -i ./output/genome_analysis/16S_counts_per_genome/16S_counts_per_genome.tsv -o ./output/genome_analysis/16S_counts_per_genome/16S_counts_per_genome_quality_filtered.tsv --subset_rows_by row_names --wildcards_file ./output/genome_analysis/genome_stats/quality_filtered_genomes_for_16S_GCN_analysis/assembly_and_checkM_stats_filtered.tsv --match_w…
# Generated on: 2018.01.08 15:01:03
#
# genome	16S_gene_count
GCF_000006175.1	2
GCF_000006805.1	1
GCF_000007005.1	1
GCF_000007065.1	3
GCF_000007305.1	1
GCF_000007345.1	3
GCF_000008265.1	1
GCF_000008645.1	2
GCF_000008665.1	1
GCF_000009185.1	2
GCF_000009965.1	1
GCF_000011085.1	3
GCF_000011105.1	1
GCF_000011185.1	1
GCF_000011205.1	1
GCF_000011585.1	3
GCF_000012285.1	1
GCF_000012545.1	4
GCF_000013445.1	4
GCF_000013725.1	3
GCF_000015205.1	1
GCF_000015225.1	1
GCF_000015765.1	3
GCF_000015825.1	1
GCF_000015945.1	1
GCF_000016125.1	3
GCF_000016525.1	2
GCF_000016605.1	1
GCF_000017165.1	4
GCF_000017185.1	2
GCF_000017225.1	3
GCF_000017945.1	1
GCF_000018305.1	1
GCF_000018365.1	1
GCF_000018485.1	3
GCF_000020905.1	1
GCF_000021965.1	3
GCF_000022205.1	3
GCF_000022365.1	1
GCF_000022385.1	1
GCF_000022405.1	1
GCF_000022425.1	1
GCF_000022465.1	1
GCF_000022485.1	1
GCF_000022545.1	1
GCF_000023945.1	1
GCF_000023965.1	3
GCF_000023985.1	2
GCF_000024185.1	2
GCF_000024625.1	2
GCF_000024745.1	1
GCF_000025285.1	1
GCF_000025325.1	3
GCF_000025505.1	1
GCF_000025525.1	2
GCF_000025625.1	3
GCF_000025665.1	1
GCF_000025685.1	2
GCF_000025865.1	3
GCF_000063445.1	3
GCF_000069025.1	1
GCF_000091665.1	2
GCF_000092185.1	1
GCF_000092305.1	2
GCF_000092465.1	1
GCF_000144915.1	1
GCF_000145295.1	2
GCF_000148385.1	1
GCF_000151105.2	1
GCF_000151205.2	1
GCF_000152265.2	1
GCF_000166095.1	2
GCF_000172995.2	2
GCF_000179575.2	2
GCF_000186365.1	1
GCF_000189555.1	1
GCF_000190315.1	1
GCF_000191585.1	2
GCF_000193375.1	1
GCF_000194625.1	1
GCF_000195895.1	3
GCF_000195915.1	1
GCF_000195935.2	1
GCF_000196895.1	1
GCF_000204415.1	2
GCF_000204925.1	1
GCF_000211475.1	1
GCF_000213215.1	1
GCF_000214415.1	2
GCF_000214725.1	3
GCF_000215995.1	1
GCF_000217715.1	3
GCF_000217995.1	3
GCF_000220645.1	2
GCF_000221185.1	1
GCF_000223395.1	1
GCF_000223905.1	3
GCF_000226975.2	3
GCF_000230715.2	3
GCF_000230735.2	3
GCF_000230955.2	1
GCF_000231015.2	1
GCF_000235565.1	1
GCF_000237865.1	2
GCF_000246985.2	1
GCF_000251105.1	2
GCF_000253055.1	1
GCF_000263735.1	1
GCF_000264495.1	1
GCF_000265525.1	1
GCF_000275605.1	1
GCF_000281695.1	3
GCF_000299395.1	1
GCF_000304355.2	1
GCF_000306725.1	3
GCF_000306765.2	2
GCF_000317795.1	1
GCF_000327485.1	1
GCF_000327505.1	1
GCF_000328665.1	2
GCF_000328685.1	4
GCF_000338775.1	1
GCF_000340315.1	1
GCF_000350305.1	1
GCF_000364745.1	1
GCF_000385565.1	1
GCF_000403645.1	1
GCF_000404165.1	3
GCF_000446015.1	1
GCF_000470655.1	1
GCF_000499765.1	2
GCF_000504565.1	3
GCF_000517625.1	2
GCF_000585495.1	1
GCF_000725425.1	2
GCF_000734035.1	1
GCF_000739065.1	2
GCF_000762265.1	2
GCF_000769655.1	1
GCF_000789255.1	1
GCF_000812185.1	1
GCF_000813245.1	1
GCF_000816105.1	1
GCF_000827835.1	3
GCF_000828575.1	2
GCF_000953115.1	2
GCF_000956175.1	1
GCF_000968355.1	1
GCF_000968395.1	1
GCF_000968435.1	1
GCF_000969885.1	3
GCF_000969905.1	3
GCF_000969945.1	3
GCF_000969965.1	3
GCF_000969985.1	3
GCF_000970005.1	3
GCF_000970025.1	3
GCF_000970045.1	3
GCF_000970065.1	3
GCF_000970085.1	3
GCF_000970145.1	3
GCF_000970165.1	3
GCF_000970185.1	3
GCF_000970205.1	3
GCF_000970225.1	3
GCF_000970245.1	3
GCF_000970265.1	3
GCF_000970285.1	3
GCF_000970305.1	3
GCF_000970325.1	3
GCF_000993805.1	1
GCF_001006045.1	1
GCF_001027005.1	3
GCF_001190965.1	2
GCF_001266655.1	1
GCF_001266675.1	1
GCF_001266695.1	1
GCF_001266715.1	1
GCF_001266735.1	1
GCF_001458655.1	2
GCF_001484685.1	1
GCF_001488575.1	1
GCF_001548675.1	2
GCF_001563245.1	2
GCF_001577775.1	1
GCF_001592435.1	1
GCF_001647085.1	1
GCF_001719125.1	1
GCF_001767315.1	1
GCF_001886615.1	4
GCF_001971705.1	2
GCF_002078355.1	1
GCF_002156705.1	2
GCF_002156965.1	1
GCF_002197185.1	1
GCF_002214165.1	1
GCF_002214365.1	1
GCF_002214385.1	1
GCF_002214465.1	1
GCF_002214485.1	1
GCF_002214505.1	1
GCF_002214525.1	1
GCF_002214545.1	1
GCF_002214565.1	1
GCF_002214585.1	1
GCF_002214605.1	1
GCF_002215405.1	1
GCF_002215445.1	1
GCF_002215485.1	1
GCF_002215525.1	1
GCF_002215565.1	1
GCF_002355635.1	2
GCF_002355655.1	2
GCF_002813085.1	2
GCF_002813655.1	2
GCF_002813675.1	2
GCF_002813695.1	2
GCF_002844335.1	2
GCF_900012635.1	1
GCF_900036045.1	1
GCF_900079115.1	1
GCF_900079125.1	1
GCF_900090055.1	1
GCF_900095295.1	3
GCF_900095815.1	2
GCF_900198835.1	1
GCF_000006605.1	3
GCF_000006625.1	2
GCF_000006645.1	7
GCF_000006685.1	2
GCF_000006725.1	2
GCF_000006745.1	8
GCF_000006765.1	4
GCF_000006785.2	6
GCF_000006825.1	6
GCF_000006845.1	4
GCF_000006865.1	6
GCF_000006905.1	2
GCF_000006925.2	7
GCF_000006945.2	7
GCF_000006985.1	2
GCF_000007085.1	4
GCF_000007105.1	3
GCF_000007125.1	3
GCF_000007165.1	2
GCF_000007205.1	1
GCF_000007245.1	2
GCF_000007265.1	7
GCF_000007285.1	6
GCF_000007325.1	5
GCF_000007365.1	1
GCF_000007425.1	6
GCF_000007445.1	7
GCF_000007465.2	5
GCF_000007485.1	1
GCF_000007505.1	3
GCF_000007525.1	4
GCF_000007545.1	7
GCF_000007565.2	7
GCF_000007585.1	4
GCF_000007605.1	1
GCF_000007625.1	6
GCF_000007645.1	5
GCF_000007665.1	1
GCF_000007685.1	2
GCF_000007705.1	8
GCF_000007725.1	1
GCF_000007745.1	6
GCF_000007785.1	4
GCF_000007805.1	5
GCF_000007845.1	11
GCF_000007865.1	1
GCF_000007885.1	7
GCF_000007905.1	1
GCF_000007925.1	1
GCF_000007945.1	6
GCF_000007985.2	2
GCF_000008005.1	12
GCF_000008025.1	1
GCF_000008065.1	6
GCF_000008105.1	7
GCF_000008125.1	2
GCF_000008145.1	3
GCF_000008165.1	11
GCF_000008185.1	2
GCF_000008205.1	1
GCF_000008225.1	1
GCF_000008245.1	2
GCF_000008285.1	6
GCF_000008305.1	2
GCF_000008325.1	2
GCF_000008345.1	3
GCF_000008365.1	1
GCF_000008385.1	1
GCF_000008405.1	1
GCF_000008425.1	7
GCF_000008445.1	11
GCF_000008465.1	4
GCF_000008485.1	3
GCF_000008505.1	14
GCF_000008525.1	2
GCF_000008565.1	3
GCF_000008585.1	1
GCF_000008685.2	1
GCF_000008725.1	2
GCF_000008745.1	1
GCF_000008785.1	2
GCF_000008865.1	7
GCF_000008885.1	2
GCF_000008925.1	7
GCF_000008945.1	4
GCF_000008985.1	3
GCF_000009005.1	5
GCF_000009025.1	1
GCF_000009045.1	10
GCF_000009065.1	6
GCF_000009105.1	4
GCF_000009125.1	4
GCF_000009145.1	1
GCF_000009165.1	2
GCF_000009225.2	5
GCF_000009245.1	3
GCF_000009265.1	3
GCF_000009285.1	5
GCF_000009325.1	3
GCF_000009345.1	7
GCF_000009365.1	3
GCF_000009385.1	6
GCF_000009425.1	6
GCF_000009465.1	4
GCF_000009485.1	6
GCF_000009505.1	7
GCF_000009525.1	7
GCF_000009545.1	5
GCF_000009565.1	7
GCF_000009585.1	6
GCF_000009605.1	1
GCF_000009645.1	5
GCF_000009665.1	5
GCF_000009685.1	10
GCF_000009705.1	4
GCF_000009725.1	2
GCF_000009745.1	9
GCF_000009765.2	6
GCF_000009785.1	9
GCF_000009825.1	7
GCF_000009845.1	2
GCF_000009865.1	5
GCF_000009885.1	8
GCF_000009905.1	6
GCF_000009925.1	6
GCF_000009945.1	1
GCF_000009985.1	2
GCF_000010005.1	6
GCF_000010025.1	2
GCF_000010065.1	2
GCF_000010085.1	7
GCF_000010105.1	5
GCF_000010125.1	6
GCF_000010165.1	15
GCF_000010185.1	4
GCF_000010225.1	6
GCF_000010245.2	7
GCF_000010265.1	7
GCF_000010285.1	3
GCF_000010325.1	3
GCF_000010385.1	7
GCF_000010405.1	1
GCF_000010425.1	5
GCF_000010445.1	5
GCF_000010465.1	5
GCF_000010485.1	7
GCF_000010505.1	4
GCF_000010525.1	3
GCF_000010545.1	5
GCF_000010605.1	6
GCF_000010645.1	2
GCF_000010665.1	3
GCF_000010685.1	1
GCF_000010705.1	5
GCF_000010745.1	7
GCF_000010765.1	7
GCF_000010785.1	1
GCF_000010825.1	5
GCF_000010845.1	5
GCF_000010865.1	5
GCF_000010885.1	5
GCF_000010905.1	5
GCF_000010925.1	5
GCF_000010945.1	4
GCF_000010965.1	5
GCF_000011025.1	3
GCF_000011045.1	5
GCF_000011065.1	5
GCF_000011165.1	1
GCF_000011245.1	7
GCF_000011265.1	6
GCF_000011285.1	5
GCF_000011305.1	5
GCF_000011325.1	6
GCF_000011345.1	1
GCF_000011385.1	1
GCF_000011405.1	3
GCF_000011465.1	1
GCF_000011485.1	2
GCF_000011505.1	5
GCF_000011525.1	6
GCF_000011545.1	4
GCF_000011605.1	7
GCF_000011625.1	13
GCF_000011645.1	7
GCF_000011665.1	6
GCF_000011685.1	4
GCF_000011705.1	4
GCF_000011725.1	2
GCF_000011745.1	1
GCF_000011765.3	6
GCF_000011785.1	5
GCF_000011805.1	12
GCF_000011825.1	6
GCF_000011845.1	6
GCF_000011885.1	7
GCF_000011905.1	1
GCF_000011925.1	6
GCF_000011965.2	3
GCF_000011985.1	4
GCF_000012005.1	7
GCF_000012045.1	6
GCF_000012105.1	2
GCF_000012125.1	2
GCF_000012145.1	1
GCF_000012165.1	6
GCF_000012185.1	6
GCF_000012205.1	5
GCF_000012225.1	2
GCF_000012245.1	5
GCF_000012265.1	5
GCF_000012305.1	4
GCF_000012345.1	1
GCF_000012365.1	4
GCF_000012385.1	1
GCF_000012405.1	4
GCF_000012425.1	4
GCF_000012465.1	1
GCF_000012485.1	2
GCF_000012505.1	2
GCF_000012525.1	2
GCF_000012565.1	1
GCF_000012585.1	1
GCF_000012605.1	3
GCF_000012625.1	2
GCF_000012645.1	1
GCF_000012665.1	4
GCF_000012705.1	7
GCF_000012725.1	1
GCF_000012765.1	2
GCF_000012785.1	4
GCF_000012805.1	2
GCF_000012825.1	7
GCF_000012845.1	7
GCF_000012865.1	4
GCF_000012885.1	2
GCF_000012925.1	2
GCF_000012945.1	6
GCF_000013005.1	1
GCF_000013025.1	1
GCF_000013065.1	13
GCF_000013085.1	4
GCF_000013105.1	1
GCF_000013165.1	1
GCF_000013185.1	2
GCF_000013225.1	2
GCF_000013245.1	2
GCF_000013265.1	7
GCF_000013285.1	8
GCF_000013305.1	7
GCF_000013325.1	3
GCF_000013365.1	1
GCF_000013385.1	2
GCF_000013465.1	5
GCF_000013485.1	6
GCF_000013505.1	6
GCF_000013545.1	6
GCF_000013565.1	1
GCF_000013665.1	2
GCF_000013685.1	2
GCF_000013705.1	2
GCF_000013745.1	2
GCF_000013765.1	8
GCF_000013785.1	4
GCF_000013805.1	7
GCF_000013825.1	7
GCF_000013865.1	1
GCF_000013885.1	1
GCF_000013905.1	4
GCF_000013945.1	2
GCF_000013965.1	2
GCF_000013985.1	1
GCF_000014005.1	1
GCF_000014025.1	5
GCF_000014045.1	1
GCF_000014065.1	5
GCF_000014085.1	6
GCF_000014105.1	4
GCF_000014125.1	10
GCF_000014145.1	3
GCF_000014165.1	2
GCF_000014225.1	5
GCF_000014285.2	3
GCF_000014345.1	1
GCF_000014385.1	2
GCF_000014405.1	9
GCF_000014425.1	6
GCF_000014465.1	5
GCF_000014485.1	6
GCF_000014505.1	5
GCF_000014525.1	5
GCF_000014585.1	2
GCF_000014605.1	3
GCF_000014625.1	4
GCF_000014645.1	3
GCF_000014665.1	9
GCF_000014685.1	9
GCF_000014705.1	9
GCF_000014725.1	3
GCF_000014745.1	2
GCF_000014765.1	1
GCF_000014785.1	2
GCF_000014805.1	10
GCF_000014825.1	2
GCF_000014845.1	7
GCF_000014865.1	3
GCF_000014885.1	8
GCF_000014905.1	2
GCF_000014925.1	6
GCF_000014985.1	1
GCF_000015025.1	1
GCF_000015045.1	4
GCF_000015065.1	14
GCF_000015085.1	3
GCF_000015105.1	1
GCF_000015125.1	2
GCF_000015185.1	8
GCF_000015245.1	8
GCF_000015305.1	2
GCF_000015325.1	3
GCF_000015345.1	3
GCF_000015365.1	3
GCF_000015385.1	4
GCF_000015405.1	2
GCF_000015445.1	2
GCF_000015465.1	5
GCF_000015485.1	5
GCF_000015545.1	3
GCF_000015565.1	3
GCF_000015605.1	4
GCF_000015625.1	4
GCF_000015645.1	1
GCF_000015665.1	1
GCF_000015685.1	1
GCF_000015745.1	10
GCF_000015845.1	10
GCF_000015865.1	4
GCF_000015905.1	4
GCF_000015925.1	4
GCF_000015965.1	1
GCF_000015985.1	4
GCF_000016005.1	2
GCF_000016045.1	7
GCF_000016065.1	8
GCF_000016085.1	1
GCF_000016105.1	3
GCF_000016145.1	1
GCF_000016185.1	4
GCF_000016245.1	8
GCF_000016265.1	3
GCF_000016285.1	4
GCF_000016305.1	8
GCF_000016325.1	7
GCF_000016345.1	1
GCF_000016365.1	2
GCF_000016405.1	4
GCF_000016425.1	3
GCF_000016445.1	7
GCF_000016505.1	7
GCF_000016545.1	3
GCF_000016565.1	4
GCF_000016585.1	8
GCF_000016645.1	6
GCF_000016665.1	2
GCF_000016685.1	6
GCF_000016705.1	1
GCF_000016725.1	2
GCF_000016745.1	2
GCF_000016805.1	6
GCF_000016825.1	6
GCF_000016845.1	3
GCF_000016865.1	6
GCF_000016885.1	5
GCF_000016905.1	4
GCF_000016925.1	1
GCF_000016945.1	7
GCF_000017005.1	4
GCF_000017025.1	8
GCF_000017045.1	8
GCF_000017065.1	9
GCF_000017085.1	5
GCF_000017105.1	1
GCF_000017125.1	6
GCF_000017145.1	3
GCF_000017205.1	4
GCF_000017245.1	6
GCF_000017265.1	1
GCF_000017285.1	8
GCF_000017305.1	4
GCF_000017325.1	10
GCF_000017405.1	4
GCF_000017425.1	13
GCF_000017465.2	3
GCF_000017505.1	2
GCF_000017545.1	2
GCF_000017565.1	1
GCF_000017605.1	2
GCF_000017645.1	2
GCF_000017685.1	2
GCF_000017705.1	11
GCF_000017725.2	3
GCF_000017765.1	7
GCF_000017785.1	3
GCF_000017805.1	2
GCF_000017845.1	2
GCF_000017865.1	1
GCF_000017885.4	7
GCF_000017985.1	7
GCF_000018005.1	3
GCF_000018025.1	12
GCF_000018045.1	7
GCF_000018065.1	1
GCF_000018085.1	7
GCF_000018125.1	6
GCF_000018145.1	2
GCF_000018185.1	4
GCF_000018205.1	1
GCF_000018245.1	1
GCF_000018265.1	3
GCF_000018285.1	11
GCF_000018325.1	8
GCF_000018385.1	7
GCF_000018405.1	1
GCF_000018425.1	2
GCF_000018445.1	6
GCF_000018505.1	5
GCF_000018525.1	3
GCF_000018605.1	2
GCF_000018625.1	7
GCF_000018665.1	5
GCF_000018705.1	7
GCF_000018725.1	3
GCF_000018745.1	1
GCF_000018765.1	10
GCF_000018785.1	2
GCF_000018805.1	7
GCF_000018825.1	14
GCF_000018845.1	5
GCF_000018865.1	3
GCF_000018885.1	2
GCF_000018905.1	3
GCF_000018925.1	3
GCF_000018945.1	1
GCF_000019065.1	4
GCF_000019085.1	4
GCF_000019125.1	7
GCF_000019145.1	2
GCF_000019165.1	10
GCF_000019185.1	10
GCF_000019205.1	3
GCF_000019245.4	5
GCF_000019285.1	3
GCF_000019305.1	9
GCF_000019325.1	2
GCF_000019345.1	2
GCF_000019365.1	6
GCF_000019385.1	7
GCF_000019405.1	5
GCF_000019425.1	7
GCF_000019445.1	7
GCF_000019465.1	7
GCF_000019485.1	2
GCF_000019505.1	6
GCF_000019525.1	10
GCF_000019545.1	9
GCF_000019565.1	8
GCF_000019585.2	2
GCF_000019645.1	7
GCF_000019665.1	1
GCF_000019685.1	1
GCF_000019725.1	6
GCF_000019745.1	1
GCF_000019765.1	2
GCF_000019785.1	2
GCF_000019865.1	1
GCF_000019885.1	1
GCF_000019905.1	9
GCF_000019925.1	6
GCF_000019945.1	5
GCF_000020025.1	4
GCF_000020045.1	6
GCF_000020065.1	1
GCF_000020085.1	7
GCF_000020105.1	4
GCF_000020125.1	6
GCF_000020145.1	1
GCF_000020165.1	11
GCF_000020205.1	3
GCF_000020225.1	3
GCF_000020245.1	2
GCF_000020265.1	3
GCF_000020285.1	11
GCF_000020325.1	3
GCF_000020345.1	9
GCF_000020365.1	6
GCF_000020385.1	2
GCF_000020405.1	6
GCF_000020425.1	4
GCF_000020465.1	2
GCF_000020485.1	4
GCF_000020505.1	2
GCF_000020525.1	1
GCF_000020545.1	2
GCF_000020605.1	5
GCF_000020625.1	1
GCF_000020645.1	3
GCF_000020665.1	4
GCF_000020685.1	4
GCF_000020705.1	7
GCF_000020725.1	4
GCF_000020745.1	7
GCF_000020785.1	2
GCF_000020805.1	2
GCF_000020825.1	2
GCF_000020865.1	8
GCF_000020885.1	7
GCF_000020925.1	7
GCF_000020945.1	2
GCF_000021005.1	4
GCF_000021025.1	7
GCF_000021065.1	1
GCF_000021085.1	1
GCF_000021125.1	7
GCF_000021145.1	6
GCF_000021165.1	2
GCF_000021185.1	6
GCF_000021205.1	14
GCF_000021225.1	14
GCF_000021265.1	2
GCF_000021285.1	3
GCF_000021305.1	13
GCF_000021325.1	4
GCF_000021345.1	3
GCF_000021365.1	1
GCF_000021385.1	4
GCF_000021405.1	1
GCF_000021445.1	11
GCF_000021465.1	2
GCF_000021485.1	2
GCF_000021545.1	2
GCF_000021605.1	7
GCF_000021625.1	8
GCF_000021645.1	2
GCF_000021665.1	10
GCF_000021685.1	2
GCF_000021725.1	4
GCF_000021745.1	2
GCF_000021765.1	4
GCF_000021785.1	12
GCF_000021805.1	2
GCF_000021825.1	3
GCF_000021845.1	5
GCF_000021865.1	4
GCF_000021945.1	3
GCF_000021985.1	1
GCF_000022005.1	2
GCF_000022025.1	5
GCF_000022045.1	2
GCF_000022085.1	7
GCF_000022105.1	1
GCF_000022125.1	3
GCF_000022145.1	2
GCF_000022165.1	7
GCF_000022185.1	3
GCF_000022225.1	7
GCF_000022265.1	2
GCF_000022285.1	1
GCF_000022305.1	3
GCF_000022325.1	3
GCF_000022345.1	7
GCF_000022505.1	14
GCF_000022525.1	1
GCF_000022565.1	1
GCF_000022585.1	7
GCF_000022605.2	1
GCF_000022625.1	3
GCF_000022665.1	7
GCF_000022705.1	4
GCF_000022725.1	2
GCF_000022745.1	3
GCF_000022765.1	9
GCF_000022805.1	6
GCF_000022825.1	6
GCF_000022845.1	6
GCF_000022865.1	11
GCF_000022885.2	8
GCF_000022925.1	5
GCF_000022965.1	4
GCF_000022985.1	6
GCF_000023025.1	3
GCF_000023045.1	9
GCF_000023065.1	8
GCF_000023105.1	2
GCF_000023125.1	4
GCF_000023145.1	3
GCF_000023165.1	2
GCF_000023185.1	3
GCF_000023225.1	2
GCF_000023285.1	4
GCF_000023305.1	3
GCF_000023345.1	2
GCF_000023365.1	7
GCF_000023385.1	10
GCF_000023405.1	3
GCF_000023445.1	5
GCF_000023465.1	3
GCF_000023585.1	12
GCF_000023605.1	7
GCF_000023625.1	1
GCF_000023645.1	4
GCF_000023665.1	7
GCF_000023685.1	2
GCF_000023705.1	2
GCF_000023725.1	2
GCF_000023745.1	2
GCF_000023765.2	3
GCF_000023785.1	2
GCF_000023805.1	2
GCF_000023845.1	3
GCF_000023865.1	3
GCF_000023885.1	2
GCF_000023925.1	2
GCF_000024005.1	6
GCF_000024045.1	2
GCF_000024065.1	5
GCF_000024085.1	2
GCF_000024105.1	4
GCF_000024125.1	2
GCF_000024145.1	1
GCF_000024165.1	2
GCF_000024205.1	10
GCF_000024225.1	1
GCF_000024245.1	3
GCF_000024265.1	3
GCF_000024285.1	6
GCF_000024325.1	2
GCF_000024365.1	2
GCF_000024425.1	2
GCF_000024445.1	4
GCF_000024465.1	1
GCF_000024505.1	1
GCF_000024545.1	2
GCF_000024585.1	5
GCF_000024605.1	2
GCF_000024645.1	7
GCF_000024685.1	8
GCF_000024705.1	8
GCF_000024765.1	2
GCF_000024785.1	2
GCF_000024825.1	11
GCF_000024845.1	1
GCF_000024865.1	6
GCF_000024885.1	3
GCF_000024905.1	3
GCF_000024925.1	4
GCF_000024945.1	4
GCF_000024965.1	3
GCF_000024985.1	2
GCF_000025005.1	2
GCF_000025025.1	1
GCF_000025065.1	7
GCF_000025085.1	6
GCF_000025125.1	2
GCF_000025145.1	5
GCF_000025165.1	7
GCF_000025185.1	1
GCF_000025205.1	2
GCF_000025225.2	2
GCF_000025245.1	4
GCF_000025305.1	6
GCF_000025365.1	2
GCF_000025385.1	2
GCF_000025405.2	7
GCF_000025465.1	8
GCF_000025485.1	3
GCF_000025545.1	1
GCF_000025565.1	8
GCF_000025585.1	1
GCF_000025605.1	1
GCF_000025645.1	4
GCF_000025705.1	2
GCF_000025725.1	2
GCF_000025745.1	7
GCF_000025765.1	3
GCF_000025805.1	11
GCF_000025825.1	12
GCF_000025845.1	2
GCF_000025885.1	3
GCF_000025905.1	2
GCF_000025945.1	7
GCF_000025965.1	4
GCF_000025985.1	6
GCF_000026005.1	1
GCF_000026025.1	1
GCF_000026065.1	7
GCF_000026085.1	9
GCF_000026105.1	7
GCF_000026185.1	7
GCF_000026205.1	2
GCF_000026225.1	7
GCF_000026245.1	7
GCF_000026265.1	7
GCF_000026405.1	4
GCF_000026445.2	1
GCF_000026485.1	5
GCF_000026505.1	5
GCF_000026525.1	5
GCF_000026545.1	7
GCF_000026565.1	7
GCF_000026645.1	4
GCF_000026685.1	1
GCF_000026705.1	6
GCF_000026725.1	4
GCF_000026745.1	4
GCF_000026905.1	2
GCF_000026925.1	2
GCF_000026965.1	4
GCF_000027025.1	7
GCF_000027045.1	5
GCF_000027085.1	7
GCF_000027125.1	7
GCF_000027145.1	6
GCF_000027185.1	6
GCF_000027205.1	7
GCF_000027225.1	7
GCF_000027265.1	7
GCF_000027325.1	1
GCF_000027345.1	1
GCF_000039765.1	9
GCF_000043285.1	1
GCF_000046685.1	2
GCF_000046705.1	2
GCF_000046845.1	7
GCF_000047365.1	7
GCF_000048645.1	3
GCF_000048665.1	3
GCF_000050405.1	1
GCF_000050425.1	1
GCF_000054005.1	3
GCF_000055785.1	5
GCF_000055945.1	2
GCF_000056065.1	9
GCF_000058485.1	2
GCF_000060285.1	6
GCF_000060345.1	3
GCF_000061505.1	4
GCF_000063485.1	2
GCF_000063505.1	2
GCF_000063525.1	1
GCF_000063585.1	9
GCF_000063605.1	2
GCF_000064305.2	6
GCF_000067045.1	4
GCF_000067205.1	3
GCF_000068525.2	2
GCF_000068585.1	2
GCF_000069185.1	1
GCF_000069225.1	2
GCF_000069925.1	2
GCF_000069945.1	3
GCF_000069965.1	7
GCF_000070465.1	3
GCF_000070605.1	2
GCF_000072485.1	4
GCF_000083545.1	5
GCF_000085865.1	2
GCF_000087965.2	2
GCF_000089865.1	2
GCF_000090965.1	1
GCF_000091005.1	7
GCF_000091125.1	3
GCF_000091305.1	6
GCF_000091325.1	14
GCF_000091345.1	2
GCF_000091405.1	4
GCF_000091465.1	8
GCF_000091545.1	2
GCF_000091565.1	7
GCF_000091645.1	5
GCF_000091725.1	2
GCF_000091785.1	4
GCF_000091905.1	4
GCF_000091985.1	2
GCF_000092025.1	4
GCF_000092045.1	3
GCF_000092125.1	2
GCF_000092165.1	14
GCF_000092205.1	2
GCF_000092225.1	2
GCF_000092265.1	4
GCF_000092325.1	3
GCF_000092345.1	9
GCF_000092365.1	4
GCF_000092405.1	2
GCF_000092425.1	2
GCF_000092445.1	8
GCF_000092485.1	2
GCF_000092505.1	4
GCF_000092545.1	3
GCF_000092565.1	2
GCF_000092585.1	2
GCF_000092605.1	1
GCF_000092625.1	3
GCF_000092645.1	4
GCF_000092665.1	2
GCF_000092685.1	2
GCF_000092705.1	2
GCF_000092725.1	2
GCF_000092745.1	2
GCF_000092765.1	4
GCF_000092785.1	2
GCF_000092805.1	2
GCF_000092825.1	1
GCF_000092845.1	1
GCF_000092885.1	7
GCF_000092925.1	1
GCF_000092965.1	4
GCF_000092985.1	5
GCF_000093005.1	2
GCF_000093065.1	2
GCF_000093085.1	7
GCF_000093125.2	5
GCF_000093145.3	3
GCF_000093165.1	1
GCF_000093185.1	2
GCF_000143085.1	2
GCF_000143145.1	1
GCF_000143165.1	1
GCF_000143205.1	6
GCF_000143225.1	3
GCF_000143605.1	11
GCF_000143685.1	9
GCF_000143705.1	4
GCF_000143725.1	1
GCF_000143845.1	1
GCF_000143865.1	2
GCF_000143885.2	3
GCF_000143945.1	1
GCF_000143965.1	1
GCF_000144405.1	4
GCF_000144605.1	2
GCF_000144625.1	6
GCF_000144645.1	3
GCF_000144675.1	4
GCF_000144695.1	5
GCF_000144935.1	4
GCF_000144955.1	5
GCF_000145035.1	6
GCF_000145215.1	3
GCF_000145235.1	3
GCF_000145595.1	5
GCF_000145615.1	5
GCF_000145705.1	1
GCF_000146025.2	1
GCF_000146165.2	9
GCF_000146185.1	5
GCF_000146305.1	8
GCF_000146565.1	8
GCF_000146875.3	12
GCF_000147055.1	7
GCF_000147075.1	2
GCF_000147335.1	3
GCF_000147355.1	4
GCF_000147695.2	4
GCF_000147715.2	2
GCF_000147735.2	10
GCF_000147775.2	3
GCF_000147795.2	3
GCF_000147815.2	6
GCF_000147835.2	3
GCF_000147855.2	7
GCF_000148365.1	7
GCF_000148405.1	2
GCF_000148425.1	4
GCF_000148605.1	7
GCF_000148625.1	2
GCF_000148645.1	7
GCF_000148665.1	1
GCF_000148855.1	2
GCF_000148875.1	2
GCF_000148895.1	2
GCF_000148915.1	2
GCF_000148935.1	7
GCF_000152165.1	4
GCF_000152245.2	5
GCF_000152825.2	1
GCF_000152925.2	3
GCF_000152945.2	2
GCF_000153165.2	2
GCF_000153405.2	10
GCF_000153485.2	3
GCF_000153685.2	1
GCF_000154585.2	1
GCF_000154605.2	1
GCF_000154745.2	4
GCF_000154765.2	4
GCF_000154785.2	1
GCF_000155515.2	5
GCF_000155675.2	2
GCF_000155735.2	2
GCF_000156855.2	4
GCF_000157895.3	1
GCF_000158275.2	5
GCF_000159155.2	2
GCF_000159455.2	6
GCF_000159535.2	6
GCF_000160335.2	4
GCF_000161795.2	2
GCF_000162235.2	5
GCF_000163915.2	5
GCF_000164675.2	4
GCF_000164695.2	3
GCF_000164865.1	7
GCF_000164885.1	5
GCF_000164905.1	1
GCF_000164965.1	3
GCF_000165465.1	4
GCF_000165505.1	8
GCF_000165525.1	6
GCF_000165575.1	6
GCF_000165775.1	4
GCF_000165815.1	7
GCF_000165835.1	3
GCF_000165905.1	3
GCF_000165925.1	7
GCF_000166055.1	2
GCF_000166075.1	10
GCF_000166115.1	5
GCF_000166135.1	3
GCF_000166295.1	3
GCF_000166315.1	3
GCF_000166335.1	3
GCF_000166355.1	3
GCF_000166395.1	3
GCF_000166455.1	7
GCF_000166635.1	1
GCF_000166655.1	1
GCF_000166695.1	3
GCF_000166775.1	3
GCF_000168315.3	2
GCF_000168355.3	4
GCF_000168575.2	6
GCF_000168595.2	6
GCF_000168635.2	5
GCF_000168695.2	6
GCF_000168775.2	3
GCF_000168875.3	1
GCF_000169195.2	10
GCF_000172575.2	4
GCF_000172635.2	5
GCF_000174795.2	8
GCF_000175095.2	1
GCF_000175115.2	4
GCF_000175215.2	3
GCF_000175255.2	2
GCF_000175295.2	4
GCF_000176115.2	6
GCF_000176835.2	7
GCF_000176855.2	3
GCF_000176915.2	2
GCF_000176935.3	6
GCF_000177195.2	6
GCF_000177255.2	2
GCF_000177535.2	3
GCF_000177615.2	2
GCF_000177635.2	3
GCF_000177655.2	3
GCF_000178115.2	3
GCF_000178395.2	10
GCF_000178875.2	10
GCF_000178935.2	2
GCF_000178975.2	1
GCF_000179035.2	1
GCF_000179395.2	6
GCF_000179635.2	4
GCF_000180175.2	6
GCF_000182745.2	5
GCF_000182835.1	9
GCF_000182875.1	5
GCF_000183115.1	2
GCF_000183135.1	3
GCF_000183155.1	3
GCF_000183185.1	1
GCF_000183225.1	1
GCF_000183245.1	1
GCF_000183285.1	1
GCF_000183305.1	1
GCF_000183345.1	7
GCF_000183365.1	2
GCF_000183385.1	2
GCF_000183405.1	2
GCF_000183425.1	2
GCF_000183645.1	7
GCF_000183665.1	3
GCF_000184065.1	8
GCF_000184185.1	7
GCF_000184345.1	2
GCF_000184435.1	2
GCF_000184685.1	2
GCF_000184705.1	2
GCF_000184745.1	2
GCF_000184925.1	4
GCF_000185185.1	2
GCF_000185205.1	2
GCF_000185225.1	2
GCF_000185245.1	2
GCF_000185745.1	3
GCF_000185805.1	3
GCF_000185885.1	6
GCF_000185905.1	2
GCF_000185965.1	2
GCF_000185985.2	1
GCF_000186005.1	2
GCF_000186225.1	5
GCF_000186245.1	2
GCF_000186265.1	5
GCF_000186345.1	3
GCF_000186385.1	4
GCF_000186405.1	4
GCF_000186585.1	9
GCF_000186665.3	6
GCF_000186725.1	7
GCF_000186985.1	1
GCF_000187205.2	6
GCF_000187705.1	7
GCF_000188215.1	6
GCF_000188715.1	5
GCF_000188735.1	7
GCF_000188955.2	7
GCF_000189295.2	2
GCF_000189415.1	5
GCF_000189455.2	4
GCF_000189495.1	5
GCF_000189515.1	4
GCF_000189535.1	4
GCF_000189775.2	5
GCF_000190515.1	14
GCF_000190535.1	4
GCF_000190555.1	3
GCF_000190575.1	6
GCF_000190595.1	4
GCF_000190635.1	4
GCF_000190735.1	4
GCF_000191145.1	2
GCF_000191165.1	9
GCF_000191425.1	4
GCF_000191445.1	4
GCF_000191465.1	4
GCF_000191485.1	4
GCF_000191505.1	4
GCF_000191525.1	4
GCF_000191545.1	4
GCF_000191565.1	3
GCF_000191905.1	11
GCF_000191925.1	1
GCF_000192045.2	2
GCF_000192105.1	7
GCF_000192315.1	1
GCF_000192335.1	1
GCF_000192395.2	2
GCF_000192635.1	5
GCF_000192705.1	6
GCF_000192725.1	3
GCF_000192745.1	2
GCF_000192845.1	4
GCF_000192885.1	3
GCF_000193185.2	1
GCF_000193355.1	13
GCF_000193395.1	4
GCF_000193435.2	3
GCF_000193595.2	3
GCF_000194075.2	1
GCF_000194115.1	4
GCF_000194135.1	2
GCF_000194605.1	2
GCF_000194765.1	5
GCF_000194785.1	5
GCF_000194805.1	5
GCF_000195085.1	1
GCF_000195105.1	4
GCF_000195275.1	4
GCF_000195295.1	1
GCF_000195315.1	2
GCF_000195335.1	3
GCF_000195435.3	5
GCF_000195535.1	3
GCF_000195555.1	3
GCF_000195675.1	3
GCF_000195695.1	3
GCF_000195715.1	3
GCF_000195755.1	5
GCF_000195775.1	2
GCF_000195795.1	6
GCF_000195815.1	5
GCF_000195855.1	1
GCF_000195955.2	1
GCF_000195975.1	2
GCF_000195995.1	7
GCF_000196015.1	4
GCF_000196035.1	6
GCF_000196055.1	7
GCF_000196075.1	1
GCF_000196095.1	11
GCF_000196115.1	1
GCF_000196135.1	3
GCF_000196155.1	7
GCF_000196175.1	2
GCF_000196215.1	2
GCF_000196235.1	5
GCF_000196255.1	15
GCF_000196275.1	4
GCF_000196295.1	4
GCF_000196315.1	2
GCF_000196335.1	6
GCF_000196355.1	1
GCF_000196395.1	9
GCF_000196435.1	2
GCF_000196475.1	7
GCF_000196495.1	12
GCF_000196515.1	4
GCF_000196555.1	4
GCF_000196575.1	4
GCF_000196615.1	7
GCF_000196695.1	4
GCF_000196735.1	10
GCF_000196755.1	2
GCF_000196795.1	6
GCF_000196835.1	4
GCF_000196855.1	4
GCF_000197735.1	6
GCF_000197755.2	6
GCF_000197875.1	6
GCF_000198775.1	3
GCF_000200475.1	6
GCF_000200595.1	2
GCF_000200735.1	1
GCF_000202635.1	2
GCF_000202835.1	2
GCF_000203195.1	7
GCF_000203215.1	1
GCF_000203835.1	6
GCF_000203915.1	6
GCF_000203935.1	9
GCF_000203955.1	6
GCF_000204115.1	10
GCF_000204135.1	1
GCF_000204155.1	3
GCF_000204255.1	1
GCF_000204275.1	7
GCF_000204295.1	4
GCF_000204565.1	10
GCF_000204625.1	4
GCF_000204645.1	3
GCF_000204665.1	5
GCF_000204985.1	4
GCF_000208405.1	4
GCF_000209655.1	2
GCF_000209675.1	6
GCF_000209755.1	6
GCF_000209795.2	10
GCF_000210155.1	2
GCF_000210315.1	5
GCF_000210475.1	7
GCF_000210495.1	2
GCF_000210815.2	6
GCF_000210835.1	6
GCF_000210855.2	7
GCF_000210875.1	6
GCF_000210895.1	6
GCF_000211295.1	1
GCF_000211375.1	5
GCF_000211855.2	2
GCF_000212335.1	5
GCF_000212355.1	3
GCF_000212375.1	2
GCF_000212415.1	4
GCF_000212675.2	3
GCF_000212695.1	2
GCF_000212715.2	7
GCF_000212975.1	3
GCF_000213135.1	2
GCF_000213155.1	3
GCF_000213255.1	3
GCF_000213635.1	7
GCF_000213655.1	5
GCF_000213785.1	2
GCF_000213805.1	4
GCF_000213825.1	5
GCF_000213865.1	3
GCF_000213955.1	2
GCF_000214155.1	2
GCF_000214175.1	3
GCF_000214195.1	7
GCF_000214215.1	8
GCF_000214235.1	7
GCF_000214395.1	5
GCF_000214805.1	7
GCF_000214825.1	2
GCF_000215065.1	2
GCF_000215105.1	3
GCF_000215325.1	3
GCF_000215345.2	5
GCF_000215645.1	4
GCF_000215665.1	4
GCF_000215705.1	1
GCF_000215745.1	8
GCF_000215895.1	10
GCF_000215975.1	1
GCF_000217615.1	3
GCF_000217635.1	1
GCF_000217655.1	2
GCF_000217795.1	2
GCF_000217815.1	1
GCF_000218265.1	3
GCF_000218305.1	6
GCF_000218545.1	2
GCF_000218565.1	1
GCF_000218585.1	1
GCF_000218625.1	2
GCF_000218855.1	11
GCF_000218875.1	3
GCF_000218895.1	2
GCF_000218915.1	13
GCF_000219045.1	3
GCF_000219175.1	1
GCF_000219195.1	2
GCF_000219355.1	1
GCF_000219375.1	1
GCF_000219455.1	3
GCF_000219515.2	7
GCF_000219535.2	12
GCF_000219605.1	4
GCF_000219725.1	3
GCF_000219785.1	4
GCF_000219805.1	5
GCF_000219875.1	6
GCF_000219915.2	2
GCF_000220105.1	2
GCF_000220135.1	2
GCF_000220485.1	8
GCF_000220625.1	3
GCF_000220885.1	4
GCF_000220945.1	4
GCF_000220965.1	2
GCF_000221005.1	3
GCF_000221045.1	3
GCF_000221625.1	4
GCF_000221965.1	2
GCF_000222305.1	1
GCF_000222485.1	3
GCF_000222835.1	2
GCF_000222975.1	6
GCF_000223195.1	3
GCF_000223215.1	1
GCF_000223375.1	5
GCF_000223885.1	4
GCF_000224005.2	3
GCF_000224435.1	1
GCF_000224535.1	2
GCF_000224555.1	2
GCF_000224575.1	2
GCF_000224675.1	7
GCF_000224745.1	1
GCF_000224965.2	4
GCF_000224985.1	6
GCF_000225265.1	11
GCF_000225325.1	7
GCF_000225345.1	4
GCF_000225445.1	1
GCF_000225465.1	1
GCF_000225915.1	2
GCF_000225955.1	4
GCF_000226155.1	4
GCF_000226275.1	6
GCF_000226565.1	4
GCF_000226605.1	2
GCF_000226625.1	3
GCF_000227175.1	4
GCF_000227465.1	10
GCF_000227485.1	10
GCF_000227605.2	4
GCF_000227625.1	7
GCF_000227645.1	3
GCF_000227665.2	2
GCF_000227685.2	1
GCF_000227705.2	5
GCF_000227745.2	3
GCF_000230275.1	3
GCF_000230555.1	2
GCF_000230895.2	2
GCF_000230975.2	1
GCF_000230995.2	2
GCF_000231175.1	2
GCF_000231215.1	2
GCF_000231385.2	11
GCF_000231405.2	8
GCF_000231865.1	4
GCF_000231885.1	4
GCF_000231925.1	4
GCF_000233435.1	1
GCF_000233575.1	4
GCF_000233595.1	7
GCF_000233735.1	4
GCF_000233755.1	5
GCF_000233775.1	3
GCF_000233875.1	7
GCF_000233895.1	7
GCF_000233915.3	1
GCF_000234745.1	6
GCF_000234825.3	4
GCF_000235585.1	9
GCF_000235605.1	8
GCF_000235765.1	8
GCF_000236215.2	6
GCF_000236255.1	3
GCF_000236405.1	1
GCF_000236455.2	6
GCF_000236475.1	6
GCF_000236585.1	2
GCF_000236605.1	9
GCF_000236665.1	2
GCF_000236705.1	2
GCF_000236925.1	5
GCF_000237085.1	6
GCF_000237125.1	5
GCF_000237205.1	1
GCF_000237265.1	6
GCF_000237305.1	6
GCF_000237325.1	14
GCF_000237995.1	4
GCF_000238175.1	3
GCF_000238195.1	3
GCF_000238215.1	2
GCF_000238255.3	7
GCF_000238395.3	9
GCF_000238995.1	1
GCF_000239175.1	3
GCF_000239195.1	12
GCF_000239235.1	5
GCF_000239475.1	2
GCF_000240015.1	3
GCF_000240035.1	3
GCF_000240055.1	3
GCF_000240075.2	5
GCF_000240095.2	5
GCF_000240165.1	6
GCF_000240185.1	8
GCF_000240325.1	8
GCF_000241125.1	1
GCF_000241585.2	5
GCF_000241855.1	4
GCF_000241895.1	5
GCF_000241935.1	5
GCF_000242255.2	4
GCF_000242335.1	5
GCF_000242595.2	3
GCF_000242635.2	4
GCF_000242775.1	5
GCF_000242855.2	10
GCF_000242935.2	1
GCF_000243075.1	7
GCF_000243115.2	2
GCF_000245495.1	5
GCF_000245515.1	7
GCF_000245535.1	7
GCF_000246835.1	6
GCF_000247565.1	2
GCF_000247715.1	3
GCF_000248375.1	4
GCF_000248415.1	3
GCF_000248435.1	3
GCF_000250635.1	3
GCF_000250655.1	14
GCF_000250855.1	8
GCF_000250905.1	5
GCF_000250925.1	5
GCF_000250945.1	6
GCF_000252445.1	5
GCF_000252855.1	3
GCF_000252875.1	7
GCF_000252975.1	6
GCF_000252995.1	7
GCF_000253015.1	2
GCF_000253035.1	3
GCF_000253075.1	2
GCF_000253135.1	5
GCF_000253175.1	7
GCF_000253195.1	9
GCF_000253215.1	4
GCF_000253255.1	3
GCF_000253275.1	3
GCF_000253295.1	1
GCF_000253315.1	6
GCF_000253335.1	6
GCF_000253355.1	1
GCF_000253375.1	1
GCF_000255155.1	5
GCF_000255195.1	5
GCF_000255215.1	5
GCF_000255235.1	5
GCF_000255255.1	5
GCF_000255295.1	3
GCF_000255535.1	7
GCF_000255615.2	4
GCF_000255915.1	6
GCF_000255935.1	4
GCF_000255955.1	2
GCF_000258025.1	7
GCF_000258145.1	7
GCF_000258245.1	2
GCF_000258385.1	4
GCF_000258405.1	1
GCF_000258535.2	13
GCF_000258885.1	10
GCF_000258905.1	6
GCF_000259155.3	4
GCF_000259175.1	7
GCF_000259235.1	2
GCF_000259255.1	2
GCF_000259275.1	2
GCF_000259365.1	10
GCF_000259545.1	6
GCF_000260515.1	4
GCF_000260715.1	4
GCF_000260925.1	7
GCF_000260965.1	3
GCF_000260985.4	3
GCF_000261025.1	4
GCF_000261045.2	7
GCF_000261345.2	6
GCF_000262125.1	7
GCF_000262145.1	4
GCF_000262165.1	1
GCF_000262205.1	1
GCF_000262305.1	8
GCF_000262325.2	6
GCF_000262675.1	5
GCF_000262695.1	6
GCF_000262715.1	1
GCF_000263755.4	4
GCF_000263795.2	1
GCF_000264455.2	4
GCF_000264665.1	6
GCF_000264765.2	7
GCF_000264945.2	2
GCF_000265095.1	3
GCF_000265295.1	2
GCF_000265365.1	2
GCF_000265385.1	2
GCF_000265405.1	4
GCF_000265425.1	2
GCF_000265465.1	3
GCF_000265505.1	3
GCF_000265545.2	4
GCF_000266905.1	2
GCF_000266925.1	2
GCF_000267545.1	4
GCF_000269965.1	4
GCF_000270005.1	2
GCF_000270025.1	2
GCF_000270045.1	2
GCF_000270065.1	2
GCF_000270105.1	7
GCF_000270125.2	7
GCF_000270145.1	5
GCF_000270165.1	5
GCF_000270205.1	6
GCF_000270225.1	4
GCF_000270265.1	2
GCF_000270285.1	2
GCF_000270365.1	1
GCF_000270385.1	1
GCF_000270405.1	1
GCF_000270425.1	1
GCF_000270445.1	1
GCF_000270525.1	2
GCF_000271325.1	12
GCF_000271365.1	4
GCF_000271405.2	6
GCF_000271865.1	5
GCF_000271885.2	7
GCF_000271905.2	7
GCF_000271965.2	6
GCF_000271985.2	4
GCF_000272715.4	7
GCF_000272735.4	7
GCF_000272755.4	7
GCF_000272775.4	7
GCF_000272815.2	7
GCF_000272835.4	7
GCF_000272895.2	7
GCF_000276685.1	3
GCF_000276825.1	1
GCF_000277125.1	1
GCF_000277145.1	1
GCF_000277325.1	4
GCF_000277345.1	4
GCF_000277365.1	2
GCF_000277385.1	2
GCF_000277405.1	2
GCF_000277425.1	2
GCF_000277735.2	1
GCF_000277755.1	3
GCF_000277775.2	1
GCF_000280315.2	7
GCF_000280925.3	4
GCF_000281195.1	4
GCF_000281435.2	8
GCF_000281535.2	8
GCF_000282715.1	4
GCF_000283275.1	3
GCF_000283295.1	2
GCF_000283475.1	3
GCF_000283515.1	2
GCF_000283535.1	8
GCF_000283555.1	5
GCF_000283615.1	5
GCF_000283635.1	6
GCF_000283675.1	14
GCF_000283695.1	10
GCF_000283735.1	7
GCF_000283755.1	1
GCF_000283875.1	7
GCF_000283915.1	1
GCF_000283975.1	4
GCF_000284035.1	3
GCF_000284095.1	7
GCF_000284115.1	1
GCF_000284135.1	2
GCF_000284155.1	1
GCF_000284215.1	2
GCF_000284235.1	5
GCF_000284255.1	3
GCF_000284335.1	1
GCF_000284355.1	5
GCF_000284395.1	10
GCF_000284435.1	5
GCF_000284455.1	2
GCF_000284475.1	2
GCF_000284495.1	7
GCF_000284535.1	6
GCF_000284555.1	4
GCF_000284595.1	4
GCF_000284615.1	3
GCF_000284635.1	2
GCF_000285655.3	7
GCF_000286435.2	7
GCF_000286675.1	2
GCF_000286695.1	2
GCF_000286715.1	2
GCF_000286735.1	2
GCF_000286755.1	2
GCF_000286775.1	2
GCF_000286795.1	2
GCF_000286815.1	2
GCF_000287215.2	11
GCF_000287295.1	1
GCF_000287335.1	1
GCF_000292405.1	1
GCF_000292415.1	13
GCF_000292445.1	1
GCF_000292455.1	12
GCF_000292485.1	1
GCF_000292505.1	1
GCF_000292685.1	1
GCF_000292915.1	2
GCF_000293765.1	10
GCF_000294365.1	8
GCF_000294495.1	4
GCF_000294515.1	5
GCF_000294535.1	7
GCF_000294635.1	4
GCF_000294695.2	6
GCF_000295655.1	3
GCF_000296575.1	1
GCF_000296595.1	6
GCF_000297055.2	2
GCF_000298095.1	1
GCF_000298115.2	5
GCF_000298385.1	1
GCF_000298415.1	1
GCF_000298435.2	1
GCF_000298475.2	1
GCF_000298495.2	1
GCF_000298515.2	1
GCF_000298535.2	1
GCF_000298555.2	1
GCF_000298875.1	4
GCF_000299095.1	1
GCF_000299115.1	1
GCF_000299135.1	7
GCF_000299335.2	2
GCF_000299355.1	6
GCF_000299435.1	9
GCF_000299455.1	7
GCF_000299475.1	7
GCF_000299955.1	5
GCF_000299965.1	1
GCF_000299995.1	5
GCF_000300005.1	2
GCF_000300035.1	1
GCF_000300045.1	2
GCF_000300075.1	1
GCF_000300095.1	6
GCF_000300175.1	5
GCF_000300235.2	4
GCF_000300295.4	6
GCF_000300475.1	15
GCF_000302515.1	3
GCF_000302535.1	3
GCF_000304315.1	1
GCF_000304415.1	3
GCF_000304455.1	1
GCF_000304495.1	2
GCF_000304515.1	2
GCF_000304535.1	2
GCF_000304735.1	2
GCF_000305775.1	3
GCF_000305785.2	3
GCF_000305815.1	3
GCF_000305935.1	3
GCF_000306805.1	4
GCF_000306825.1	4
GCF_000306845.1	3
GCF_000306865.1	3
GCF_000306885.1	1
GCF_000306905.1	6
GCF_000306945.1	3
GCF_000306985.1	6
GCF_000307005.1	6
GCF_000307025.1	6
GCF_000307045.1	6
GCF_000307065.1	6
GCF_000307085.1	6
GCF_000307125.1	8
GCF_000307165.1	6
GCF_000307185.1	5
GCF_000307535.1	6
GCF_000307615.1	6
GCF_000307795.1	2
GCF_000307815.1	2
GCF_000307835.1	2
GCF_000309565.2	5
GCF_000309885.1	2
GCF_000310065.1	4
GCF_000310105.2	8
GCF_000311765.1	5
GCF_000312685.1	6
GCF_000312705.1	5
GCF_000313175.2	2
GCF_000313385.1	3
GCF_000313635.1	1
GCF_000315955.1	2
GCF_000316175.1	7
GCF_000316515.1	2
GCF_000316575.1	3
GCF_000316605.1	2
GCF_000316625.1	4
GCF_000316645.1	5
GCF_000316685.1	1
GCF_000317025.1	3
GCF_000317045.1	3
GCF_000317065.1	2
GCF_000317085.1	2
GCF_000317105.1	3
GCF_000317435.1	4
GCF_000317475.1	2
GCF_000317495.1	4
GCF_000317515.1	4
GCF_000317555.1	2
GCF_000317615.1	3
GCF_000317635.1	3
GCF_000317675.1	3
GCF_000317695.1	4
GCF_000317835.1	4
GCF_000317855.1	5
GCF_000317875.1	2
GCF_000317895.1	2
GCF_000317915.1	4
GCF_000317935.1	3
GCF_000317955.1	3
GCF_000318015.1	3
GCF_000318035.1	5
GCF_000318055.1	6
GCF_000318525.1	2
GCF_000318565.1	2
GCF_000318645.1	2
GCF_000318765.1	2
GCF_000318785.1	2
GCF_000318825.1	2
GCF_000318845.1	2
GCF_000318865.1	2
GCF_000318885.1	2
GCF_000318905.1	2
GCF_000318925.1	2
GCF_000318985.1	2
GCF_000319105.1	2
GCF_000319225.1	3
GCF_000319245.1	3
GCF_000319385.1	1
GCF_000319575.2	1
GCF_000319655.2	1
GCF_000319675.2	1
GCF_000320385.2	3
GCF_000321395.1	10
GCF_000321415.2	1
GCF_000325665.1	1
GCF_000325705.1	4
GCF_000325725.1	7
GCF_000325745.1	3
GCF_000327045.1	2
GCF_000327065.1	4
GCF_000328405.1	11
GCF_000328545.1	5
GCF_000328625.1	5
GCF_000329365.2	7
GCF_000330485.2	7
GCF_000330845.1	9
GCF_000330865.1	7
GCF_000331065.1	1
GCF_000331085.3	1
GCF_000331445.1	1
GCF_000331695.1	3
GCF_000331715.1	2
GCF_000331735.1	3
GCF_000332115.1	2
GCF_000332735.1	5
GCF_000332755.1	6
GCF_000334405.1	1
GCF_000335875.2	7
GCF_000335995.2	7
GCF_000336405.1	6
GCF_000336425.1	7
GCF_000336445.1	10
GCF_000336465.1	5
GCF_000338095.1	3
GCF_000338735.1	9
GCF_000338755.1	12
GCF_000340785.1	2
GCF_000340795.1	3
GCF_000340825.1	3
GCF_000340865.1	3
GCF_000340905.1	3
GCF_000340925.1	3
GCF_000341345.1	4
GCF_000341355.1	2
GCF_000341385.1	2
GCF_000341425.1	7
GCF_000341485.2	3
GCF_000341655.1	1
GCF_000341665.1	13
GCF_000341695.1	1
GCF_000341855.1	2
GCF_000342265.1	1
GCF_000344335.2	5
GCF_000344355.2	5
GCF_000344575.1	6
GCF_000344745.1	10
GCF_000344765.1	4
GCF_000344785.1	7
GCF_000346065.1	3
GCF_000346225.2	5
GCF_000346595.1	3
GCF_000347595.1	6
GCF_000347615.1	3
GCF_000347675.2	2
GCF_000347695.1	4
GCF_000348565.1	8
GCF_000348585.1	2
[truncated: 4,785 more rows]
