# Supplementary material for: Correcting for 16S rRNA gene copy numbers in microbiome surveys remains an unsolved problem
Source: Microbiome. 2018 Feb 26;6:41. doi: 10.1186/s40168-018-0420-9 (PMC5828423; doi:10.1186/s40168-018-0420-9)
Supplement: Supplementary file 7 — Assembly stats for high-quality genomes. (TSV 898 kb) [file 40168_2018_420_MOESM7_ESM.tsv]

# Table created from the following input table: ./output/genome_analysis/genome_stats/quality_filtered_genomes_for_16S_GCN_analysis/assembly_and_checkM_stats_filtered.tsv
# Used command: ./dependencies/extract_subtable.py -v -i ./output/genome_analysis/genome_stats/quality_filtered_genomes_for_16S_GCN_analysis/assembly_and_checkM_stats_filtered.tsv -o ./output/genome_analysis/16S_counts_per_genome/assembly_and_checkM_stats_for_genomes_with_16S_counts_quality_filtered.tsv --subset_rows_by row_names --wildcards_file ./output/genome_analysis/16S_counts_per_genome/16S…
# Generated on: 2018.01.08 15:01:05
#
# genome	assembly_level	contig_count	contig_N50	gap_fraction	scaffold_L50	scaffold_N50	scaffold_N90	taxid	total_gap_length	total_length	Marker_lineage	number_of_genomes	number_of_markers	number_of_marker_sets	count_0	count_1	count_2	count_3	count_4	count_5+	Completeness	Contamination	Strain_heterogeneity
GCF_000006175.1	Complete Genome	NA	NA	0	NA	NA	NA	456320	0	1936387	p__Euryarchaeota (UID5)	32	308	210	7	301	0	0	0	0	97.98	0.00	0.00
GCF_000006605.1	Complete Genome	NA	NA	0	NA	NA	NA	306537	0	2476822	o__Actinomycetales (UID1809)	267	400	222	4	394	2	0	0	0	98.65	0.68	0.00
GCF_000006625.1	Complete Genome	NA	NA	0	NA	NA	NA	273119	0	751719	f__Mycoplasmataceae (UID2466)	36	295	140	2	293	0	0	0	0	99.05	0.00	0.00
GCF_000006645.1	Complete Genome	NA	NA	0	NA	NA	NA	187410	0	4701745	f__Enterobacteriaceae (UID5065)	212	891	305	3	888	0	0	0	0	99.23	0.00	0.00
GCF_000006685.1	Complete Genome	NA	NA	0	NA	NA	NA	243161	0	1080451	o__Chlamydiales (UID2994)	64	455	185	2	453	0	0	0	0	99.19	0.00	0.00
GCF_000006725.1	Complete Genome	NA	NA	0	NA	NA	NA	160492	0	2731750	c__Gammaproteobacteria (UID4202)	67	481	276	11	469	1	0	0	0	98.67	0.18	0.00
GCF_000006745.1	Complete Genome	NA	NA	0	NA	NA	NA	243277	0	4033464	g__Vibrio (UID4878)	67	1130	369	8	1121	1	0	0	0	99.04	0.03	0.00
GCF_000006765.1	Complete Genome	NA	NA	0	NA	NA	NA	208964	0	6264404	o__Pseudomonadales (UID4488)	185	813	308	1	811	1	0	0	0	99.68	0.11	0.00
GCF_000006785.2	Complete Genome	NA	NA	0	NA	NA	NA	160490	0	1852433	o__Lactobacillales (UID543)	294	472	265	1	471	0	0	0	0	99.99	0.00	0.00
GCF_000006805.1	Complete Genome	NA	NA	0	NA	NA	NA	64091	0	2571010	f__Halobacteriaceae (UID84)	60	359	235	2	357	0	0	0	0	99.50	0.00	0.00
GCF_000006825.1	Complete Genome	NA	NA	0	NA	NA	NA	272843	0	2257487	f__Pasteurellaceae (UID4933)	82	770	440	3	767	0	0	0	0	99.55	0.00	0.00
GCF_000006845.1	Complete Genome	NA	NA	0	NA	NA	NA	242231	0	2153922	f__Neisseriaceae (UID3901)	50	804	526	6	797	1	0	0	0	99.22	0.19	0.00
GCF_000006865.1	Complete Genome	NA	NA	0	NA	NA	NA	272623	0	2365589	o__Lactobacillales (UID543)	294	472	265	6	466	0	0	0	0	98.68	0.00	0.00
GCF_000006905.1	Complete Genome	NA	NA	0	NA	NA	NA	190650	0	4016947	c__Alphaproteobacteria (UID3422)	26	529	308	1	528	0	0	0	0	99.68	0.00	0.00
GCF_000006925.2	Complete Genome	NA	NA	0	NA	NA	NA	198214	0	4828820	f__Enterobacteriaceae (UID5103)	157	1005	324	14	990	1	0	0	0	97.84	0.08	0.00
GCF_000006945.2	Complete Genome	NA	NA	0	NA	NA	NA	99287	0	4951383	f__Enterobacteriaceae (UID5103)	157	1005	324	0	1004	1	0	0	0	100.00	0.08	0.00
GCF_000006985.1	Complete Genome	NA	NA	0	NA	NA	NA	194439	0	2154946	k__Bacteria (UID2570)	433	272	182	5	266	1	0	0	0	97.80	0.55	0.00
GCF_000007005.1	Complete Genome	NA	NA	0	NA	NA	NA	273057	0	2992245	c__Thermoprotei (UID147)	54	217	168	10	207	0	0	0	0	97.94	0.00	0.00
GCF_000007065.1	Complete Genome	NA	NA	0	NA	NA	NA	192952	0	4096345	p__Euryarchaeota (UID49)	95	228	153	2	225	1	0	0	0	98.69	0.65	0.00
GCF_000007085.1	Complete Genome	NA	NA	0	NA	NA	NA	273068	0	2689445	o__Thermoanaerobacterales (UID1420)	32	488	209	1	486	1	0	0	0	99.52	0.48	0.00
GCF_000007105.1	Complete Genome	NA	NA	0	NA	NA	NA	264203	0	2056363	c__Alphaproteobacteria (UID3305)	564	337	221	4	333	0	0	0	0	98.42	0.00	0.00
GCF_000007125.1	Complete Genome	NA	NA	0	NA	NA	NA	224914	0	3294931	o__Rhizobiales (UID3481)	95	1171	249	22	1146	3	0	0	0	98.67	0.44	0.00
GCF_000007165.1	Complete Genome	NA	NA	0	NA	NA	NA	190486	0	5274174	c__Gammaproteobacteria (UID4202)	67	481	276	0	481	0	0	0	0	100.00	0.00	0.00
GCF_000007205.1	Complete Genome	NA	NA	0	NA	NA	NA	182082	0	1225935	k__Bacteria (UID2993)	77	301	197	2	299	0	0	0	0	98.98	0.00	0.00
GCF_000007245.1	Complete Genome	NA	NA	0	NA	NA	NA	183190	0	2521148	c__Gammaproteobacteria (UID4202)	67	481	276	5	476	0	0	0	0	99.48	0.00	0.00
GCF_000007265.1	Complete Genome	NA	NA	0	NA	NA	NA	208435	0	2160267	o__Lactobacillales (UID543)	294	472	265	1	471	0	0	0	0	99.81	0.00	0.00
GCF_000007285.1	Complete Genome	NA	NA	0	NA	NA	NA	186103	0	1895017	o__Lactobacillales (UID543)	294	472	265	0	472	0	0	0	0	100.00	0.00	0.00
GCF_000007305.1	Complete Genome	NA	NA	0	NA	NA	NA	186497	0	1908256	p__Euryarchaeota (UID4)	45	299	202	0	299	0	0	0	0	100.00	0.00	0.00
GCF_000007325.1	Complete Genome	NA	NA	0	NA	NA	NA	190304	0	2174500	k__Bacteria (UID2329)	174	149	89	1	148	0	0	0	0	99.95	0.00	0.00
GCF_000007345.1	Complete Genome	NA	NA	0	NA	NA	NA	188937	0	5751492	p__Euryarchaeota (UID49)	95	228	153	2	226	0	0	0	0	99.74	0.00	0.00
GCF_000007365.1	Complete Genome	NA	NA	0	NA	NA	NA	198804	0	641454	k__Bacteria (UID2495)	2993	137	81	5	132	0	0	0	0	93.83	0.00	0.00
GCF_000007425.1	Complete Genome	NA	NA	0	NA	NA	NA	198466	0	1900521	o__Lactobacillales (UID543)	294	472	265	0	472	0	0	0	0	100.00	0.00	0.00
GCF_000007445.1	Complete Genome	NA	NA	0	NA	NA	NA	199310	0	5231428	f__Enterobacteriaceae (UID5103)	157	1005	324	23	978	4	0	0	0	98.45	0.31	0.00
GCF_000007465.2	Complete Genome	NA	NA	0	NA	NA	NA	210007	0	2032925	o__Lactobacillales (UID544)	293	475	267	2	473	0	0	0	0	99.25	0.00	0.00
GCF_000007485.1	Complete Genome	NA	NA	0	NA	NA	NA	203267	0	927303	o__Actinomycetales (UID1572)	580	286	171	52	234	0	0	0	0	75.97	0.00	0.00
GCF_000007505.1	Complete Genome	NA	NA	0	NA	NA	NA	204722	0	3315175	o__Rhizobiales (UID3481)	95	1171	249	6	1162	3	0	0	0	99.64	0.44	0.00
GCF_000007525.1	Complete Genome	NA	NA	0	NA	NA	NA	206672	0	2260266	f__Bifidobacteriaceae (UID1462)	65	476	217	6	470	0	0	0	0	98.88	0.00	0.00
GCF_000007545.1	Complete Genome	NA	NA	0	NA	NA	NA	209261	0	4791961	f__Enterobacteriaceae (UID5103)	157	1005	324	7	997	1	0	0	0	98.94	0.08	0.00
GCF_000007565.2	Complete Genome	NA	NA	0	NA	NA	NA	160488	0	6181873	o__Pseudomonadales (UID4488)	185	813	308	2	808	3	0	0	0	99.85	0.22	0.00
GCF_000007585.1	Complete Genome	NA	NA	0	NA	NA	NA	242619	0	2343476	f__Porphyromonadaceae (UID2622)	35	475	318	1	474	0	0	0	0	99.92	0.00	0.00
GCF_000007605.1	Complete Genome	NA	NA	0	NA	NA	NA	227941	0	1181356	k__Bacteria (UID2993)	77	301	197	3	298	0	0	0	0	98.73	0.00	0.00
GCF_000007625.1	Complete Genome	NA	NA	0	NA	NA	NA	212717	0	2873333	g__Clostridium (UID1380)	44	404	145	5	396	3	0	0	0	98.28	0.14	0.00
GCF_000007645.1	Complete Genome	NA	NA	0	NA	NA	NA	176280	0	2564615	g__Staphylococcus (UID294)	60	773	178	2	771	0	0	0	0	99.67	0.00	0.00
GCF_000007665.1	Complete Genome	NA	NA	0	NA	NA	NA	281090	0	2584158	o__Actinomycetales (UID1593)	69	400	198	7	392	1	0	0	0	98.44	0.51	0.00
GCF_000007685.1	Complete Genome	NA	NA	0	NA	NA	NA	267671	0	4627366	k__Bacteria (UID2495)	2993	140	85	2	138	0	0	0	0	97.65	0.00	0.00
GCF_000007705.1	Complete Genome	NA	NA	0	NA	NA	NA	243365	0	4751080	c__Betaproteobacteria (UID3888)	323	387	234	2	383	2	0	0	0	99.47	0.45	0.00
GCF_000007725.1	Complete Genome	NA	NA	0	NA	NA	NA	224915	0	618379	k__Bacteria (UID2495)	2993	126	71	3	123	0	0	0	0	95.77	0.00	0.00
GCF_000007745.1	Complete Genome	NA	NA	0	NA	NA	NA	221988	0	2314078	c__Gammaproteobacteria (UID4387)	965	277	177	3	274	0	0	0	0	98.31	0.00	0.00
GCF_000007785.1	Complete Genome	NA	NA	0	NA	NA	NA	226185	0	3359974	o__Lactobacillales (UID544)	293	475	267	6	467	2	0	0	0	98.66	0.31	0.00
GCF_000007805.1	Complete Genome	NA	NA	0	NA	NA	NA	223283	0	6538260	o__Pseudomonadales (UID4488)	185	813	308	2	809	2	0	0	0	99.62	0.22	0.00
GCF_000007845.1	Complete Genome	NA	NA	0	NA	NA	NA	198094	0	5227293	o__Bacillales (UID828)	139	508	174	1	506	1	0	0	0	99.43	0.29	0.00
GCF_000007865.1	Complete Genome	NA	NA	0	NA	NA	NA	262316	0	4829781	o__Actinomycetales (UID1808)	268	398	220	3	394	1	0	0	0	99.03	0.45	0.00
GCF_000007885.1	Complete Genome	NA	NA	0	NA	NA	NA	229193	0	4803217	f__Enterobacteriaceae (UID5065)	212	891	305	3	888	0	0	0	0	99.64	0.00	0.00
GCF_000007905.1	Complete Genome	NA	NA	0	NA	NA	NA	235279	0	1799146	o__Campylobacterales (UID3068)	106	475	283	5	468	2	0	0	0	99.12	0.40	0.00
GCF_000007925.1	Complete Genome	NA	NA	0	NA	NA	NA	167539	0	1751080	p__Cyanobacteria (UID2143)	129	472	368	0	472	0	0	0	0	100.00	0.00	0.00
GCF_000007945.1	Complete Genome	NA	NA	0	NA	NA	NA	233412	0	1698955	f__Pasteurellaceae (UID4932)	83	767	440	13	753	1	0	0	0	97.39	0.02	0.00
GCF_000007985.2	Complete Genome	NA	NA	0	NA	NA	NA	243231	0	3814128	c__Deltaproteobacteria (UID3216)	83	247	155	2	245	0	0	0	0	98.71	0.00	0.00
GCF_000008005.1	Complete Genome	NA	NA	0	NA	NA	NA	222523	0	5432652	o__Bacillales (UID828)	139	508	174	6	498	4	0	0	0	98.92	0.62	0.00
GCF_000008025.1	Complete Genome	NA	NA	0	NA	NA	NA	163164	0	1267782	o__Rickettsiales (UID3811)	63	368	234	9	359	0	0	0	0	99.10	0.00	0.00
GCF_000008065.1	Complete Genome	NA	NA	0	NA	NA	NA	257314	0	1992676	g__Lactobacillus (UID380)	58	449	129	3	446	0	0	0	0	98.80	0.00	0.00
GCF_000008105.1	Complete Genome	NA	NA	0	NA	NA	NA	321314	0	4944000	f__Enterobacteriaceae (UID5103)	157	1005	324	11	993	1	0	0	0	98.49	0.08	0.00
GCF_000008125.1	Complete Genome	NA	NA	0	NA	NA	NA	262724	0	2127482	k__Bacteria (UID2142)	169	316	236	2	314	0	0	0	0	99.15	0.00	0.00
GCF_000008145.1	Complete Genome	NA	NA	0	NA	NA	NA	262698	0	3286445	o__Rhizobiales (UID3481)	95	1171	249	6	1162	3	0	0	0	99.64	0.44	0.00
GCF_000008165.1	Complete Genome	NA	NA	0	NA	NA	NA	260799	0	5228663	o__Bacillales (UID828)	139	508	174	2	505	1	0	0	0	98.85	0.29	0.00
GCF_000008185.1	Complete Genome	NA	NA	0	NA	NA	NA	243275	0	2843201	f__Spirochaetaceae (UID2512)	56	235	124	4	231	0	0	0	0	97.98	0.00	0.00
GCF_000008205.1	Complete Genome	NA	NA	0	NA	NA	NA	262719	0	897405	g__Mycoplasma (UID2426)	42	258	138	0	258	0	0	0	0	100.00	0.00	0.00
GCF_000008225.1	Complete Genome	NA	NA	0	NA	NA	NA	262722	0	920079	g__Mycoplasma (UID2426)	42	258	138	1	257	0	0	0	0	99.28	0.00	0.00
GCF_000008245.1	Complete Genome	NA	NA	0	NA	NA	NA	262723	0	799476	g__Mycoplasma (UID2415)	53	244	133	0	243	1	0	0	0	100.00	0.19	0.00
GCF_000008265.1	Complete Genome	NA	NA	0	NA	NA	NA	263820	0	1545895	p__Euryarchaeota (UID3)	148	186	123	2	184	0	0	0	0	98.78	0.00	0.00
GCF_000008285.1	Complete Genome	NA	NA	0	NA	NA	NA	265669	0	2905187	c__Bacilli (UID285)	586	325	181	2	323	0	0	0	0	99.17	0.00	0.00
GCF_000008305.1	Complete Genome	NA	NA	0	NA	NA	NA	265311	0	793224	c__Mollicutes (UID2395)	108	228	133	0	227	1	0	0	0	100.00	0.38	0.00
GCF_000008325.1	Complete Genome	NA	NA	0	NA	NA	NA	243233	0	3304561	c__Gammaproteobacteria (UID4274)	112	575	289	6	569	0	0	0	0	99.21	0.00	0.00
GCF_000008345.1	Complete Genome	NA	NA	0	NA	NA	NA	267747	0	2560265	o__Actinomycetales (UID1530)	622	259	152	1	258	0	0	0	0	99.67	0.00	0.00
GCF_000008365.1	Complete Genome	NA	NA	0	NA	NA	NA	267748	0	777079	g__Mycoplasma (UID2415)	53	244	133	5	239	0	0	0	0	98.21	0.00	0.00
GCF_000008385.1	Complete Genome	NA	NA	0	NA	NA	NA	292805	0	1080084	o__Rickettsiales (UID3811)	63	368	234	10	358	0	0	0	0	98.46	0.00	0.00
GCF_000008405.1	Complete Genome	NA	NA	0	NA	NA	NA	295358	0	892758	g__Mycoplasma (UID2426)	42	258	138	1	257	0	0	0	0	99.28	0.00	0.00
GCF_000008425.1	Complete Genome	NA	NA	0	NA	NA	NA	279010	0	4222645	g__Bacillus (UID864)	93	711	241	4	707	0	0	0	0	98.62	0.00	0.00
GCF_000008445.1	Complete Genome	NA	NA	0	NA	NA	NA	261594	0	5503926	o__Bacillales (UID828)	139	508	174	1	506	1	0	0	0	99.43	0.29	0.00
GCF_000008465.1	Complete Genome	NA	NA	0	NA	NA	NA	283942	0	2839318	c__Gammaproteobacteria (UID4761)	52	693	297	1	691	1	0	0	0	99.94	0.17	0.00
GCF_000008485.1	Complete Genome	NA	NA	0	NA	NA	NA	272624	0	3397754	c__Gammaproteobacteria (UID4266)	1097	269	171	2	267	0	0	0	0	98.83	0.00	0.00
GCF_000008505.1	Complete Genome	NA	NA	0	NA	NA	NA	281309	0	5314794	o__Bacillales (UID828)	139	508	174	1	507	0	0	0	0	99.43	0.00	0.00
GCF_000008525.1	Complete Genome	NA	NA	0	NA	NA	NA	85962	0	1667867	o__Campylobacterales (UID3068)	106	477	284	3	474	0	0	0	0	99.41	0.00	0.00
GCF_000008565.1	Complete Genome	NA	NA	0	NA	NA	NA	243230	0	3284156	k__Bacteria (UID2142)	169	316	236	2	313	1	0	0	0	99.44	0.42	0.00
GCF_000008585.1	Complete Genome	NA	NA	0	NA	NA	NA	83331	0	4403837	g__Mycobacterium (UID1816)	100	693	300	12	681	0	0	0	0	98.97	0.00	0.00
GCF_000008645.1	Complete Genome	NA	NA	0	NA	NA	NA	187420	0	1751377	p__Euryarchaeota (UID3)	148	188	125	3	185	0	0	0	0	98.13	0.00	0.00
GCF_000008665.1	Complete Genome	NA	NA	0	NA	NA	NA	224325	0	2178400	p__Euryarchaeota (UID49)	95	228	153	4	224	0	0	0	0	97.39	0.00	0.00
GCF_000008685.2	Complete Genome	NA	NA	0	NA	NA	NA	224326	0	1521208	f__Spirochaetaceae (UID2512)	56	235	124	4	231	0	0	0	0	97.85	0.00	0.00
GCF_000008725.1	Complete Genome	NA	NA	0	NA	NA	NA	272561	0	1042519	o__Chlamydiales (UID2994)	64	455	185	5	450	0	0	0	0	97.84	0.00	0.00
GCF_000008745.1	Complete Genome	NA	NA	0	NA	NA	NA	115713	0	1230230	k__Bacteria (UID2993)	77	301	197	1	300	0	0	0	0	99.49	0.00	0.00
GCF_000008785.1	Complete Genome	NA	NA	0	NA	NA	NA	85963	0	1643831	o__Campylobacterales (UID3068)	106	477	284	2	475	0	0	0	0	99.77	0.00	0.00
GCF_000008865.1	Complete Genome	NA	NA	0	NA	NA	NA	386585	0	5594477	f__Enterobacteriaceae (UID5103)	157	1005	324	3	1000	2	0	0	0	99.76	0.39	0.00
GCF_000008885.1	Complete Genome	NA	NA	0	NA	NA	NA	36870	0	703004	k__Bacteria (UID2495)	2993	134	80	3	131	0	0	0	0	96.25	0.00	0.00
GCF_000008925.1	Complete Genome	NA	NA	0	NA	NA	NA	362948	0	2133977	o__Lactobacillales (UID374)	471	350	191	2	347	1	0	0	0	98.95	0.52	0.00
GCF_000008945.1	Complete Genome	NA	NA	0	NA	NA	NA	205913	0	2389526	f__Bifidobacteriaceae (UID1462)	65	476	217	1	475	0	0	0	0	99.85	0.00	0.00
GCF_000008985.1	Complete Genome	NA	NA	0	NA	NA	NA	177416	0	1892775	c__Gammaproteobacteria (UID4201)	1164	275	174	3	271	1	0	0	0	98.56	0.57	0.00
GCF_000009005.1	Complete Genome	NA	NA	0	NA	NA	NA	273036	0	2742531	g__Staphylococcus (UID294)	60	773	178	11	761	1	0	0	0	98.60	0.08	0.00
GCF_000009025.1	Complete Genome	NA	NA	0	NA	NA	NA	255470	0	1395502	k__Bacteria (UID1452)	924	151	101	2	149	0	0	0	0	98.68	0.00	0.00
GCF_000009045.1	Complete Genome	NA	NA	0	NA	NA	NA	224308	0	4215606	g__Bacillus (UID864)	93	711	241	1	710	0	0	0	0	99.59	0.00	0.00
GCF_000009065.1	Complete Genome	NA	NA	0	NA	NA	NA	214092	0	4829855	f__Enterobacteriaceae (UID5065)	212	891	305	1	890	0	0	0	0	99.67	0.00	0.00
GCF_000009105.1	Complete Genome	NA	NA	0	NA	NA	NA	122587	0	2184406	f__Neisseriaceae (UID3901)	50	804	526	4	799	1	0	0	0	99.46	0.19	0.00
GCF_000009125.1	Complete Genome	NA	NA	0	NA	NA	NA	267608	0	5810922	f__Burkholderiaceae (UID4003)	91	596	218	4	592	0	0	0	0	99.03	0.00	0.00
GCF_000009145.1	Complete Genome	NA	NA	0	NA	NA	NA	228410	0	2812094	c__Betaproteobacteria (UID3959)	235	414	211	5	406	3	0	0	0	99.81	0.26	0.00
GCF_000009165.1	Complete Genome	NA	NA	0	NA	NA	NA	316273	0	5420152	c__Gammaproteobacteria (UID4202)	67	481	276	3	478	0	0	0	0	99.20	0.00	0.00
GCF_000009185.1	Complete Genome	NA	NA	0	NA	NA	NA	362976	0	3179361	f__Halobacteriaceae (UID96)	40	417	263	4	413	0	0	0	0	98.92	0.00	0.00
GCF_000009225.2	Complete Genome	NA	NA	0	NA	NA	NA	216595	0	6722539	o__Pseudomonadales (UID4488)	185	813	308	4	807	2	0	0	0	99.23	0.43	0.00
GCF_000009245.1	Complete Genome	NA	NA	0	NA	NA	NA	376619	0	1895994	c__Gammaproteobacteria (UID4201)	1164	275	174	0	274	1	0	0	0	100.00	0.57	0.00
GCF_000009265.1	Complete Genome	NA	NA	0	NA	NA	NA	216596	0	7751309	f__Rhizobiaceae (UID3564)	78	840	354	4	834	2	0	0	0	99.83	0.56	0.00
GCF_000009285.1	Complete Genome	NA	NA	0	NA	NA	NA	381666	0	7416678	f__Burkholderiaceae (UID4003)	91	596	218	3	593	0	0	0	0	99.25	0.00	0.00
GCF_000009325.1	Complete Genome	NA	NA	0	NA	NA	NA	393115	0	1892616	c__Gammaproteobacteria (UID4201)	1164	275	174	1	273	1	0	0	0	99.71	0.57	0.00
GCF_000009345.1	Complete Genome	NA	NA	0	NA	NA	NA	393305	0	4683620	f__Enterobacteriaceae (UID5065)	212	891	305	0	891	0	0	0	0	100.00	0.00	0.00
GCF_000009365.1	Complete Genome	NA	NA	0	NA	NA	NA	393595	0	3120143	c__Gammaproteobacteria (UID4443)	356	448	269	0	448	0	0	0	0	100.00	0.00	0.00
GCF_000009385.1	Complete Genome	NA	NA	0	NA	NA	NA	160491	0	1841271	o__Lactobacillales (UID543)	294	472	265	0	472	0	0	0	0	100.00	0.00	0.00
GCF_000009425.1	Complete Genome	NA	NA	0	NA	NA	NA	416870	0	2529478	o__Lactobacillales (UID543)	294	472	265	2	469	1	0	0	0	99.50	0.38	0.00
GCF_000009465.1	Complete Genome	NA	NA	0	NA	NA	NA	272831	0	2194961	f__Neisseriaceae (UID3901)	50	804	526	5	798	1	0	0	0	99.68	0.19	0.00
GCF_000009485.1	Complete Genome	NA	NA	0	NA	NA	NA	216591	0	8055782	o__Burkholderiales (UID4002)	107	574	251	4	569	1	0	0	0	99.35	0.20	0.00
GCF_000009505.1	Complete Genome	NA	NA	0	NA	NA	NA	550537	0	4685848	f__Enterobacteriaceae (UID5103)	157	1005	324	1	1003	1	0	0	0	99.69	0.08	0.00
GCF_000009525.1	Complete Genome	NA	NA	0	NA	NA	NA	550538	0	4658697	f__Enterobacteriaceae (UID5103)	157	1005	324	7	997	1	0	0	0	99.24	0.08	0.00
GCF_000009545.1	Complete Genome	NA	NA	0	NA	NA	NA	218495	0	1852352	o__Lactobacillales (UID543)	294	472	265	0	472	0	0	0	0	100.00	0.00	0.00
GCF_000009565.1	Complete Genome	NA	NA	0	NA	NA	NA	469008	0	4558947	f__Enterobacteriaceae (UID5103)	157	1005	324	7	997	1	0	0	0	99.28	0.08	0.00
GCF_000009585.1	Complete Genome	NA	NA	0	NA	NA	NA	523796	0	2885367	g__Staphylococcus (UID294)	60	773	178	3	769	1	0	0	0	99.11	0.08	0.00
GCF_000009605.1	Complete Genome	NA	NA	0	NA	NA	NA	107806	0	655725	k__Bacteria (UID2495)	2993	137	81	0	137	0	0	0	0	100.00	0.00	0.00
GCF_000009645.1	Complete Genome	NA	NA	0	NA	NA	NA	158879	0	2839469	g__Staphylococcus (UID294)	60	773	178	2	770	1	0	0	0	99.67	0.08	0.00
GCF_000009665.1	Complete Genome	NA	NA	0	NA	NA	NA	158878	0	2903636	g__Staphylococcus (UID294)	60	773	178	4	768	1	0	0	0	98.97	0.08	0.00
GCF_000009685.1	Complete Genome	NA	NA	0	NA	NA	NA	195102	0	3085740	o__Clostridiales (UID1375)	50	332	124	7	325	0	0	0	0	98.74	0.00	0.00
GCF_000009705.1	Complete Genome	NA	NA	0	NA	NA	NA	103690	0	7211789	p__Cyanobacteria (UID2189)	82	579	450	7	572	0	0	0	0	98.89	0.00	0.00
GCF_000009725.1	Complete Genome	NA	NA	0	NA	NA	NA	1148	0	3947019	p__Cyanobacteria (UID2192)	79	584	458	2	582	0	0	0	0	99.56	0.00	0.00
GCF_000009745.1	Complete Genome	NA	NA	0	NA	NA	NA	196600	0	5260086	f__Vibrionaceae (UID4868)	77	946	363	1	944	1	0	0	0	99.96	0.09	0.00
GCF_000009765.2	Complete Genome	NA	NA	0	NA	NA	NA	227882	0	9119895	f__Streptomycetaceae (UID2048)	60	460	233	2	455	3	0	0	0	99.46	0.79	0.00
GCF_000009785.1	Complete Genome	NA	NA	0	NA	NA	NA	235909	0	3592666	f__Bacillaceae (UID829)	128	561	183	2	559	0	0	0	0	99.41	0.00	0.00
GCF_000009825.1	Complete Genome	NA	NA	0	NA	NA	NA	66692	0	4303871	c__Bacilli (UID257)	764	272	150	2	269	1	0	0	0	98.67	0.33	0.00
GCF_000009845.1	Complete Genome	NA	NA	0	NA	NA	NA	262768	0	853092	k__Bacteria (UID2328)	3167	121	70	10	111	0	0	0	0	89.31	0.00	0.00
GCF_000009865.1	Complete Genome	NA	NA	0	NA	NA	NA	279808	0	2697861	c__Bacilli (UID285)	586	325	181	1	323	1	0	0	0	99.45	0.55	0.00
GCF_000009885.1	Complete Genome	NA	NA	0	NA	NA	NA	484021	0	5472672	f__Enterobacteriaceae (UID5103)	157	1005	324	2	997	6	0	0	0	99.54	0.58	0.00
GCF_000009905.1	Complete Genome	NA	NA	0	NA	NA	NA	292459	0	3566135	p__Firmicutes (UID239)	1324	175	101	2	172	1	0	0	0	98.02	0.03	0.00
GCF_000009925.1	Complete Genome	NA	NA	0	NA	NA	NA	295405	0	5310990	o__Bacteroidales (UID2657)	160	492	269	3	489	0	0	0	0	98.88	0.00	0.00
GCF_000009945.1	Complete Genome	NA	NA	0	NA	NA	NA	264202	0	1173791	k__Bacteria (UID2993)	77	301	197	1	300	0	0	0	0	99.49	0.00	0.00
GCF_000009965.1	Complete Genome	NA	NA	0	NA	NA	NA	69014	0	2088737	p__Euryarchaeota (UID4)	45	299	202	1	298	0	0	0	0	99.75	0.00	0.00
GCF_000009985.1	Complete Genome	NA	NA	0	NA	NA	NA	342108	0	4967148	o__Rhodospirillales (UID3754)	63	336	201	9	327	0	0	0	0	96.56	0.00	0.00
GCF_000010005.1	Complete Genome	NA	NA	0	NA	NA	NA	557433	0	2039414	o__Lactobacillales (UID355)	490	336	184	6	329	1	0	0	0	97.55	0.54	0.00
GCF_000010025.1	Complete Genome	NA	NA	0	NA	NA	NA	342109	0	4940217	c__Gammaproteobacteria (UID4202)	67	481	276	1	480	0	0	0	0	99.64	0.00	0.00
GCF_000010065.1	Complete Genome	NA	NA	0	NA	NA	NA	269084	0	2696255	p__Cyanobacteria (UID2143)	129	472	368	6	466	0	0	0	0	98.64	0.00	0.00
GCF_000010085.1	Complete Genome	NA	NA	0	NA	NA	NA	343509	0	4292502	k__Bacteria (UID2495)	2993	137	81	1	136	0	0	0	0	98.77	0.00	0.00
GCF_000010105.1	Complete Genome	NA	NA	0	NA	NA	NA	234621	0	6895538	o__Actinomycetales (UID1815)	120	574	266	4	566	4	0	0	0	99.31	0.98	0.00
GCF_000010125.1	Complete Genome	NA	NA	0	NA	NA	NA	342451	0	2577899	c__Bacilli (UID285)	586	325	181	1	324	0	0	0	0	99.45	0.00	0.00
GCF_000010165.1	Complete Genome	NA	NA	0	NA	NA	NA	358681	0	6296436	f__Paenibacillaceae (UID971)	46	481	186	4	476	1	0	0	0	99.15	0.27	0.00
GCF_000010185.1	Complete Genome	NA	NA	0	NA	NA	NA	334413	0	1986740	o__Clostridiales (UID1125)	128	313	164	2	311	0	0	0	0	99.19	0.00	0.00
GCF_000010225.1	Complete Genome	NA	NA	0	NA	NA	NA	340322	0	3363299	o__Actinomycetales (UID1812)	229	457	227	7	450	0	0	0	0	98.88	0.00	0.00
GCF_000010245.2	Complete Genome	NA	NA	0	NA	NA	NA	316407	0	4646332	f__Enterobacteriaceae (UID5103)	157	1005	324	2	1002	1	0	0	0	99.65	0.08	0.00
GCF_000010265.1	Complete Genome	NA	NA	0	NA	NA	NA	583346	0	3955303	g__Clostridium (UID1380)	44	404	145	1	403	0	0	0	0	99.31	0.00	0.00
GCF_000010285.1	Complete Genome	NA	NA	0	NA	NA	NA	378753	0	2697540	o__Actinomycetales (UID1530)	622	257	152	4	252	1	0	0	0	97.37	0.66	0.00
GCF_000010325.1	Complete Genome	NA	NA	0	NA	NA	NA	387092	0	1877931	k__Bacteria (UID3060)	138	338	246	5	333	0	0	0	0	97.97	0.00	0.00
GCF_000010385.1	Complete Genome	NA	NA	0	NA	NA	NA	409438	0	5155626	f__Enterobacteriaceae (UID5103)	157	1005	324	1	1002	2	0	0	0	99.96	0.11	0.00
GCF_000010405.1	Complete Genome	NA	NA	0	NA	NA	NA	412965	0	1022154	p__Proteobacteria (UID3880)	1495	245	154	13	232	0	0	0	0	93.54	0.00	0.00
GCF_000010425.1	Complete Genome	NA	NA	0	NA	NA	NA	367928	0	2089645	f__Bifidobacteriaceae (UID1458)	77	464	220	0	464	0	0	0	0	100.00	0.00	0.00
GCF_000010445.1	Complete Genome	NA	NA	0	NA	NA	NA	418127	0	2880168	g__Staphylococcus (UID294)	60	773	178	4	768	1	0	0	0	98.97	0.08	0.00
GCF_000010465.1	Complete Genome	NA	NA	0	NA	NA	NA	426430	0	2878897	g__Staphylococcus (UID294)	60	773	178	4	768	1	0	0	0	99.20	0.08	0.00
GCF_000010485.1	Complete Genome	NA	NA	0	NA	NA	NA	431946	0	4839683	f__Enterobacteriaceae (UID5103)	157	1005	324	1	1003	1	0	0	0	99.96	0.08	0.00
GCF_000010505.1	Complete Genome	NA	NA	0	NA	NA	NA	431947	0	2354886	f__Porphyromonadaceae (UID2622)	35	475	318	2	473	0	0	0	0	99.61	0.00	0.00
GCF_000010525.1	Complete Genome	NA	NA	0	NA	NA	NA	438753	0	5369772	o__Rhizobiales (UID3642)	107	485	316	7	478	0	0	0	0	99.13	0.00	0.00
GCF_000010545.1	Complete Genome	NA	NA	0	NA	NA	NA	395019	0	7008810	o__Burkholderiales (UID4002)	107	574	251	2	572	0	0	0	0	99.75	0.00	0.00
GCF_000010605.1	Complete Genome	NA	NA	0	NA	NA	NA	455632	0	8545929	g__Streptomyces (UID2052)	52	563	281	1	562	0	0	0	0	99.91	0.00	0.00
GCF_000010645.1	Complete Genome	NA	NA	0	NA	NA	NA	511995	0	1224919	k__Bacteria (UID2570)	433	273	183	21	251	1	0	0	0	88.96	0.55	0.00
GCF_000010665.1	Complete Genome	NA	NA	0	NA	NA	NA	573370	0	5315620	c__Deltaproteobacteria (UID3217)	62	280	168	0	280	0	0	0	0	100.00	0.00	0.00
GCF_000010685.1	Complete Genome	NA	NA	0	NA	NA	NA	561275	0	4371711	g__Mycobacterium (UID1816)	100	693	300	5	688	0	0	0	0	99.35	0.00	0.00
GCF_000010705.1	Complete Genome	NA	NA	0	NA	NA	NA	486410	0	2106340	o__Lactobacillales (UID543)	294	472	265	2	470	0	0	0	0	99.62	0.00	0.00
GCF_000010745.1	Complete Genome	NA	NA	0	NA	NA	NA	585395	0	5524860	f__Enterobacteriaceae (UID5103)	157	1005	324	3	999	3	0	0	0	99.58	0.45	0.00
GCF_000010765.1	Complete Genome	NA	NA	0	NA	NA	NA	585396	0	5766081	f__Enterobacteriaceae (UID5103)	157	1005	324	1	1002	2	0	0	0	99.96	0.12	0.00
GCF_000010785.1	Complete Genome	NA	NA	0	NA	NA	NA	608538	0	1743135	k__Bacteria (UID3060)	138	336	246	3	331	2	0	0	0	98.78	0.51	0.00
GCF_000010825.1	Complete Genome	NA	NA	0	NA	NA	NA	634452	0	3340249	o__Rhodospirillales (UID3754)	63	336	201	1	335	0	0	0	0	99.50	0.00	0.00
GCF_000010845.1	Complete Genome	NA	NA	0	NA	NA	NA	634453	0	3339669	o__Rhodospirillales (UID3754)	63	336	201	1	335	0	0	0	0	99.50	0.00	0.00
GCF_000010865.1	Complete Genome	NA	NA	0	NA	NA	NA	634454	0	3338426	o__Rhodospirillales (UID3754)	63	336	201	1	335	0	0	0	0	99.50	0.00	0.00
GCF_000010885.1	Complete Genome	NA	NA	0	NA	NA	NA	634455	0	3339649	o__Rhodospirillales (UID3754)	63	336	201	1	335	0	0	0	0	99.50	0.00	0.00
GCF_000010905.1	Complete Genome	NA	NA	0	NA	NA	NA	634456	0	3339683	o__Rhodospirillales (UID3754)	63	336	201	1	335	0	0	0	0	99.50	0.00	0.00
GCF_000010925.1	Complete Genome	NA	NA	0	NA	NA	NA	634457	0	3337040	o__Rhodospirillales (UID3754)	63	336	201	1	335	0	0	0	0	99.50	0.00	0.00
GCF_000010945.1	Complete Genome	NA	NA	0	NA	NA	NA	634458	0	3247995	o__Rhodospirillales (UID3754)	63	336	201	1	335	0	0	0	0	99.50	0.00	0.00
GCF_000010965.1	Complete Genome	NA	NA	0	NA	NA	NA	634459	0	3336990	o__Rhodospirillales (UID3754)	63	336	201	1	335	0	0	0	0	99.50	0.00	0.00
GCF_000011025.1	Complete Genome	NA	NA	0	NA	NA	NA	680646	0	2264603	o__Actinomycetales (UID1530)	622	257	151	5	252	0	0	0	0	97.46	0.00	0.00
GCF_000011045.1	Complete Genome	NA	NA	0	NA	NA	NA	568703	0	3005051	g__Lactobacillus (UID436)	31	586	184	1	585	0	0	0	0	99.46	0.00	0.00
GCF_000011065.1	Complete Genome	NA	NA	0	NA	NA	NA	226186	0	6293399	o__Bacteroidales (UID2657)	160	492	269	4	487	1	0	0	0	98.86	0.01	0.00
GCF_000011085.1	Complete Genome	NA	NA	0	NA	NA	NA	272569	0	4274642	f__Halobacteriaceae (UID85)	51	395	250	1	394	0	0	0	0	99.93	0.00	0.00
GCF_000011105.1	Complete Genome	NA	NA	0	NA	NA	NA	70601	0	1738505	p__Euryarchaeota (UID4)	45	299	202	0	299	0	0	0	0	100.00	0.00	0.00
GCF_000011165.1	Complete Genome	NA	NA	0	NA	NA	NA	138677	0	1226565	k__Bacteria (UID2993)	77	301	197	1	300	0	0	0	0	99.49	0.00	0.00
GCF_000011185.1	Complete Genome	NA	NA	0	NA	NA	NA	273116	0	1584804	p__Euryarchaeota (UID3)	148	186	123	2	184	0	0	0	0	98.78	0.00	0.00
GCF_000011205.1	Complete Genome	NA	NA	0	NA	NA	NA	273063	0	2694756	c__Thermoprotei (UID147)	54	217	168	0	217	0	0	0	0	100.00	0.00	0.00
GCF_000011245.1	Complete Genome	NA	NA	0	NA	NA	NA	221109	0	3630528	c__Bacilli (UID256)	765	274	150	1	271	2	0	0	0	99.33	0.56	0.00
GCF_000011265.1	Complete Genome	NA	NA	0	NA	NA	NA	196620	0	2820462	g__Staphylococcus (UID294)	60	773	178	2	770	1	0	0	0	99.67	0.08	0.00
GCF_000011285.1	Complete Genome	NA	NA	0	NA	NA	NA	193567	0	1894275	o__Lactobacillales (UID543)	294	472	265	0	472	0	0	0	0	100.00	0.00	0.00
GCF_000011305.1	Complete Genome	NA	NA	0	NA	NA	NA	196164	0	3219505	o__Actinomycetales (UID1812)	229	457	227	1	456	0	0	0	0	99.89	0.00	0.00
GCF_000011325.1	Complete Genome	NA	NA	0	NA	NA	NA	196627	0	3309401	o__Actinomycetales (UID1812)	229	457	227	2	453	2	0	0	0	99.67	0.66	0.00
GCF_000011345.1	Complete Genome	NA	NA	0	NA	NA	NA	197221	0	2593857	p__Cyanobacteria (UID2182)	89	544	424	2	541	1	0	0	0	99.53	0.12	0.00
GCF_000011385.1	Complete Genome	NA	NA	0	NA	NA	NA	251221	0	4659019	k__Bacteria (UID1453)	901	171	117	1	169	1	0	0	0	99.15	0.85	0.00
GCF_000011405.1	Complete Genome	NA	NA	0	NA	NA	NA	393011	0	1895727	c__Gammaproteobacteria (UID4201)	1164	275	174	2	273	0	0	0	0	99.39	0.00	0.00
GCF_000011465.1	Complete Genome	NA	NA	0	NA	NA	NA	59919	0	1657990	p__Cyanobacteria (UID2143)	129	472	368	2	469	1	0	0	0	99.46	0.27	0.00
GCF_000011485.1	Complete Genome	NA	NA	0	NA	NA	NA	74547	0	2410873	p__Cyanobacteria (UID2143)	129	472	368	6	465	1	0	0	0	98.55	0.14	0.00
GCF_000011505.1	Complete Genome	NA	NA	0	NA	NA	NA	282458	0	2902619	g__Staphylococcus (UID294)	60	773	178	3	769	1	0	0	0	99.56	0.08	0.00
GCF_000011525.1	Complete Genome	NA	NA	0	NA	NA	NA	282459	0	2820454	g__Staphylococcus (UID294)	60	773	178	2	770	1	0	0	0	99.67	0.08	0.00
GCF_000011545.1	Complete Genome	NA	NA	0	NA	NA	NA	272560	0	7247547	g__Burkholderia (UID4004)	66	724	235	0	724	0	0	0	0	100.00	0.00	0.00
GCF_000011585.1	Complete Genome	NA	NA	0	NA	NA	NA	267377	0	1661137	p__Euryarchaeota (UID5)	32	308	210	1	307	0	0	0	0	99.52	0.00	0.00
GCF_000011605.1	Complete Genome	NA	NA	0	NA	NA	NA	218491	0	5064019	f__Enterobacteriaceae (UID5054)	223	876	305	3	871	2	0	0	0	99.90	0.25	0.00
GCF_000011625.1	Complete Genome	NA	NA	0	NA	NA	NA	288681	0	5843235	o__Bacillales (UID828)	139	508	174	1	507	0	0	0	0	99.43	0.00	0.00
GCF_000011645.1	Complete Genome	NA	NA	0	NA	NA	NA	279010	0	4222597	g__Bacillus (UID864)	93	711	241	4	707	0	0	0	0	98.62	0.00	0.00
GCF_000011665.1	Complete Genome	NA	NA	0	NA	NA	NA	286636	0	1899877	o__Lactobacillales (UID543)	294	472	265	4	468	0	0	0	0	99.22	0.00	0.00
GCF_000011685.1	Complete Genome	NA	NA	0	NA	NA	NA	290633	0	2922384	o__Rhodospirillales (UID3754)	63	336	201	1	335	0	0	0	0	99.83	0.00	0.00
GCF_000011705.1	Complete Genome	NA	NA	0	NA	NA	NA	243160	0	5835527	g__Burkholderia (UID4004)	66	724	235	20	704	0	0	0	0	97.92	0.00	0.00
GCF_000011725.1	Complete Genome	NA	NA	0	NA	NA	NA	290847	0	1589954	o__Campylobacterales (UID3068)	106	477	284	3	474	0	0	0	0	99.59	0.00	0.00
GCF_000011745.1	Complete Genome	NA	NA	0	NA	NA	NA	291272	0	791654	k__Bacteria (UID2495)	2993	138	82	1	137	0	0	0	0	98.78	0.00	0.00
GCF_000011765.3	Complete Genome	NA	NA	0	NA	NA	NA	293653	0	1838562	o__Lactobacillales (UID543)	294	472	265	0	472	0	0	0	0	100.00	0.00	0.00
GCF_000011785.1	Complete Genome	NA	NA	0	NA	NA	NA	205914	0	2012878	f__Pasteurellaceae (UID4932)	83	767	440	7	759	1	0	0	0	98.86	0.23	0.00
GCF_000011805.1	Complete Genome	NA	NA	0	NA	NA	NA	312309	0	4273718	f__Vibrionaceae (UID4865)	80	919	366	2	917	0	0	0	0	99.80	0.00	0.00
GCF_000011825.1	Complete Genome	NA	NA	0	NA	NA	NA	264199	0	1796846	o__Lactobacillales (UID544)	293	475	267	1	473	1	0	0	0	99.63	0.12	0.00
GCF_000011845.1	Complete Genome	NA	NA	0	NA	NA	NA	299768	0	1796226	o__Lactobacillales (UID544)	293	475	267	0	473	2	0	0	0	100.00	0.37	0.00
GCF_000011885.1	Complete Genome	NA	NA	0	NA	NA	NA	295319	0	4585229	f__Enterobacteriaceae (UID5103)	157	1005	324	7	997	1	0	0	0	98.60	0.08	0.00
GCF_000011905.1	Complete Genome	NA	NA	0	NA	NA	NA	243164	0	1469720	k__Bacteria (UID1452)	924	151	101	2	149	0	0	0	0	98.68	0.00	0.00
GCF_000011925.1	Complete Genome	NA	NA	0	NA	NA	NA	176279	0	2643840	g__Staphylococcus (UID294)	60	773	178	3	770	0	0	0	0	99.44	0.00	0.00
GCF_000011965.2	Complete Genome	NA	NA	0	NA	NA	NA	246200	0	4601048	f__Rhodobacteraceae (UID3360)	56	582	313	2	579	1	0	0	0	99.36	0.32	0.00
GCF_000011985.1	Complete Genome	NA	NA	0	NA	NA	NA	272621	0	1993560	g__Lactobacillus (UID377)	91	430	154	6	424	0	0	0	0	98.57	0.00	0.00
GCF_000012005.1	Complete Genome	NA	NA	0	NA	NA	NA	300267	0	4560911	f__Enterobacteriaceae (UID5103)	157	1005	324	27	977	1	0	0	0	97.80	0.08	0.00
GCF_000012045.1	Complete Genome	NA	NA	0	NA	NA	NA	93062	0	2813862	g__Staphylococcus (UID294)	60	773	178	3	769	1	0	0	0	99.59	0.08	0.00
GCF_000012105.1	Complete Genome	NA	NA	0	NA	NA	NA	314565	0	5148708	c__Gammaproteobacteria (UID4202)	67	481	276	3	478	0	0	0	0	99.25	0.00	0.00
GCF_000012125.1	Complete Genome	NA	NA	0	NA	NA	NA	315277	0	1051969	o__Chlamydiales (UID2994)	64	455	185	6	449	0	0	0	0	97.93	0.00	0.00
GCF_000012145.1	Complete Genome	NA	NA	0	NA	NA	NA	315456	0	1587240	o__Rickettsiales (UID3809)	83	324	211	3	320	1	0	0	0	98.58	0.47	0.00
GCF_000012165.1	Complete Genome	NA	NA	0	NA	NA	NA	319701	0	1897573	o__Lactobacillales (UID543)	294	472	265	0	472	0	0	0	0	100.00	0.00	0.00
GCF_000012185.1	Complete Genome	NA	NA	0	NA	NA	NA	281310	0	1914490	f__Pasteurellaceae (UID4932)	83	767	440	2	765	0	0	0	0	99.73	0.00	0.00
GCF_000012205.1	Complete Genome	NA	NA	0	NA	NA	NA	264730	0	6112448	o__Pseudomonadales (UID4488)	185	813	308	3	809	1	0	0	0	99.51	0.11	0.00
GCF_000012225.1	Complete Genome	NA	NA	0	NA	NA	NA	322098	0	723970	k__Bacteria (UID2328)	3167	121	70	3	118	0	0	0	0	95.71	0.00	0.00
GCF_000012245.1	Complete Genome	NA	NA	0	NA	NA	NA	205918	0	6093698	o__Pseudomonadales (UID4488)	185	813	308	2	809	2	0	0	0	99.84	0.27	0.00
GCF_000012265.1	Complete Genome	NA	NA	0	NA	NA	NA	220664	0	7074893	o__Pseudomonadales (UID4488)	185	813	308	9	801	3	0	0	0	99.03	0.76	0.00
GCF_000012285.1	Complete Genome	NA	NA	0	NA	NA	NA	330779	0	2225959	c__Thermoprotei (UID147)	54	217	168	0	217	0	0	0	0	100.00	0.00	0.00
GCF_000012305.1	Complete Genome	NA	NA	0	NA	NA	NA	259536	0	2650701	o__Pseudomonadales (UID4679)	87	674	364	0	674	0	0	0	0	100.00	0.00	0.00
GCF_000012345.1	Complete Genome	NA	NA	0	NA	NA	NA	335992	0	1308759	o__Rickettsiales (UID3809)	83	324	211	1	323	0	0	0	0	99.53	0.00	0.00
GCF_000012365.1	Complete Genome	NA	NA	0	NA	NA	NA	271848	0	6723972	o__Burkholderiales (UID4002)	107	574	251	2	571	1	0	0	0	99.75	0.05	0.00
GCF_000012385.1	Complete Genome	NA	NA	0	NA	NA	NA	336407	0	1522076	o__Rickettsiales (UID3809)	83	324	211	3	321	0	0	0	0	98.82	0.00	0.00
GCF_000012405.1	Complete Genome	NA	NA	0	NA	NA	NA	269800	0	3642249	o__Actinomycetales (UID1663)	488	308	183	1	307	0	0	0	0	99.45	0.00	0.00
GCF_000012425.1	Complete Genome	NA	NA	0	NA	NA	NA	159087	0	4501104	c__Betaproteobacteria (UID3971)	223	425	211	2	422	1	0	0	0	99.68	0.07	0.00
GCF_000012465.1	Complete Genome	NA	NA	0	NA	NA	NA	59920	0	1842899	p__Cyanobacteria (UID2143)	129	472	368	5	467	0	0	0	0	98.64	0.00	0.00
GCF_000012485.1	Complete Genome	NA	NA	0	NA	NA	NA	319225	0	2364842	k__Bacteria (UID2570)	433	273	183	9	264	0	0	0	0	97.56	0.00	0.00
GCF_000012505.1	Complete Genome	NA	NA	0	NA	NA	NA	316279	0	2234828	p__Cyanobacteria (UID2143)	129	472	368	6	466	0	0	0	0	98.37	0.00	0.00
GCF_000012525.1	Complete Genome	NA	NA	0	NA	NA	NA	1140	0	2742269	p__Cyanobacteria (UID2143)	129	472	368	2	470	0	0	0	0	99.46	0.00	0.00
GCF_000012545.1	Complete Genome	NA	NA	0	NA	NA	NA	339860	0	1767403	p__Euryarchaeota (UID3)	148	188	125	4	184	0	0	0	0	96.80	0.00	0.00
GCF_000012565.1	Complete Genome	NA	NA	0	NA	NA	NA	269484	0	1315030	o__Rickettsiales (UID3811)	63	368	234	0	367	1	0	0	0	100.00	0.43	0.00
GCF_000012585.1	Complete Genome	NA	NA	0	NA	NA	NA	340177	0	2572079	k__Bacteria (UID2570)	433	272	182	4	266	2	0	0	0	98.35	0.37	0.00
GCF_000012605.1	Complete Genome	NA	NA	0	NA	NA	NA	317025	0	2427734	p__Proteobacteria (UID3880)	1495	260	164	1	259	0	0	0	0	99.39	0.00	0.00
GCF_000012625.1	Complete Genome	NA	NA	0	NA	NA	NA	110662	0	2510659	p__Cyanobacteria (UID2143)	129	472	368	2	470	0	0	0	0	99.46	0.00	0.00
GCF_000012645.1	Complete Genome	NA	NA	0	NA	NA	NA	74546	0	1709204	p__Cyanobacteria (UID2143)	129	472	368	0	472	0	0	0	0	100.00	0.00	0.00
GCF_000012665.1	Complete Genome	NA	NA	0	NA	NA	NA	207559	0	3730232	c__Deltaproteobacteria (UID3218)	61	284	169	1	283	0	0	0	0	99.41	0.00	0.00
GCF_000012705.1	Complete Genome	NA	NA	0	NA	NA	NA	205921	0	2127839	o__Lactobacillales (UID543)	294	472	265	0	471	1	0	0	0	100.00	0.19	0.00
GCF_000012725.1	Complete Genome	NA	NA	0	NA	NA	NA	323098	0	3402093	f__Bradyrhizobiaceae (UID3695)	47	693	296	4	689	0	0	0	0	98.87	0.00	0.00
GCF_000012765.1	Complete Genome	NA	NA	0	NA	NA	NA	340047	0	1010023	c__Mollicutes (UID2395)	108	228	133	3	224	1	0	0	0	98.62	0.38	0.00
GCF_000012785.1	Complete Genome	NA	NA	0	NA	NA	NA	320372	0	7308054	g__Burkholderia (UID4004)	66	724	235	1	722	1	0	0	0	99.79	0.21	0.00
GCF_000012805.1	Complete Genome	NA	NA	0	NA	NA	NA	323261	0	3522111	c__Gammaproteobacteria (UID4267)	119	540	283	13	527	0	0	0	0	97.34	0.00	0.00
GCF_000012825.1	Complete Genome	NA	NA	0	NA	NA	NA	435590	0	5163189	o__Bacteroidales (UID2654)	163	486	266	3	483	0	0	0	0	99.06	0.00	0.00
GCF_000012845.1	Complete Genome	NA	NA	0	NA	NA	NA	435591	0	4811379	o__Bacteroidales (UID2621)	198	427	260	2	424	1	0	0	0	99.23	0.38	0.00
GCF_000012865.1	Complete Genome	NA	NA	0	NA	NA	NA	246194	0	2401520	p__Firmicutes (UID1022)	100	295	158	2	293	0	0	0	0	99.37	0.00	0.00
GCF_000012885.1	Complete Genome	NA	NA	0	NA	NA	NA	338963	0	3665893	c__Deltaproteobacteria (UID3216)	83	247	155	1	245	1	0	0	0	99.35	0.65	0.00
GCF_000012925.1	Complete Genome	NA	NA	0	NA	NA	NA	269799	0	4011182	c__Deltaproteobacteria (UID3216)	83	247	155	3	244	0	0	0	0	99.63	0.00	0.00
GCF_000012945.1	Complete Genome	NA	NA	0	NA	NA	NA	482957	0	8676277	o__Burkholderiales (UID4002)	107	574	251	4	569	1	0	0	0	99.15	0.40	0.00
GCF_000013005.1	Complete Genome	NA	NA	0	NA	NA	NA	314225	0	3052398	o__Sphingomonadales (UID3310)	26	569	293	4	565	0	0	0	0	99.25	0.00	0.00
GCF_000013025.1	Complete Genome	NA	NA	0	NA	NA	NA	228405	0	3705021	c__Alphaproteobacteria (UID3422)	26	529	308	6	523	0	0	0	0	99.11	0.00	0.00
GCF_000013065.1	Complete Genome	NA	NA	0	NA	NA	NA	361100	0	5506207	o__Bacillales (UID828)	139	508	174	3	504	1	0	0	0	99.31	0.57	0.00
GCF_000013085.1	Complete Genome	NA	NA	0	NA	NA	NA	269796	0	4406557	o__Rhodospirillales (UID3754)	63	336	201	1	335	0	0	0	0	99.50	0.00	0.00
GCF_000013105.1	Complete Genome	NA	NA	0	NA	NA	NA	264732	0	2628784	c__Clostridia (UID1085)	35	420	196	1	419	0	0	0	0	99.49	0.00	0.00
GCF_000013165.1	Complete Genome	NA	NA	0	NA	NA	NA	222891	0	859006	o__Rickettsiales (UID3809)	83	324	211	8	316	0	0	0	0	96.76	0.00	0.00
GCF_000013185.1	Complete Genome	NA	NA	0	NA	NA	NA	374463	0	686194	k__Bacteria (UID2495)	2993	136	80	3	133	0	0	0	0	97.50	0.00	0.00
GCF_000013225.1	Complete Genome	NA	NA	0	NA	NA	NA	321332	0	3046682	k__Bacteria (UID1453)	901	168	114	0	168	0	0	0	0	100.00	0.00	0.00
GCF_000013245.1	Complete Genome	NA	NA	0	NA	NA	NA	357544	0	1605736	o__Campylobacterales (UID3068)	106	477	284	4	473	0	0	0	0	99.36	0.00	0.00
GCF_000013265.1	Complete Genome	NA	NA	0	NA	NA	NA	364106	0	5179971	f__Enterobacteriaceae (UID5103)	157	1005	324	1	1003	1	0	0	0	99.96	0.08	0.00
GCF_000013285.1	Complete Genome	NA	NA	0	NA	NA	NA	195103	0	3256683	o__Clostridiales (UID1375)	50	332	124	2	330	0	0	0	0	99.03	0.00	0.00
GCF_000013305.1	Complete Genome	NA	NA	0	NA	NA	NA	362663	0	4938920	f__Enterobacteriaceae (UID5103)	157	1005	324	23	981	1	0	0	0	97.78	0.04	0.00
GCF_000013325.1	Complete Genome	NA	NA	0	NA	NA	NA	279238	0	4233314	o__Sphingomonadales (UID3310)	26	569	293	3	566	0	0	0	0	99.43	0.00	0.00
GCF_000013365.1	Complete Genome	NA	NA	0	NA	NA	NA	316058	0	5331656	f__Bradyrhizobiaceae (UID3695)	47	693	296	2	691	0	0	0	0	99.55	0.00	0.00
GCF_000013385.1	Complete Genome	NA	NA	0	NA	NA	NA	290397	0	5013479	c__Deltaproteobacteria (UID3216)	83	247	155	1	246	0	0	0	0	99.35	0.00	0.00
GCF_000013445.1	Complete Genome	NA	NA	0	NA	NA	NA	323259	0	3544738	p__Euryarchaeota (UID54)	90	234	153	6	228	0	0	0	0	96.93	0.00	0.00
GCF_000013465.1	Complete Genome	NA	NA	0	NA	NA	NA	451515	0	2917469	g__Staphylococcus (UID294)	60	773	178	2	770	1	0	0	0	99.67	0.08	0.00
GCF_000013485.1	Complete Genome	NA	NA	0	NA	NA	NA	370551	0	1836467	o__Lactobacillales (UID543)	294	472	265	8	464	0	0	0	0	99.42	0.00	0.00
GCF_000013505.1	Complete Genome	NA	NA	0	NA	NA	NA	370552	0	1928252	o__Lactobacillales (UID543)	294	472	265	4	468	0	0	0	0	98.86	0.00	0.00
GCF_000013545.1	Complete Genome	NA	NA	0	NA	NA	NA	370554	0	1937111	o__Lactobacillales (UID543)	294	472	265	7	465	0	0	0	0	98.48	0.00	0.00
GCF_000013565.1	Complete Genome	NA	NA	0	NA	NA	NA	290400	0	4404049	f__Rhodobacteraceae (UID3356)	67	617	330	3	612	2	0	0	0	99.33	0.45	0.00
GCF_000013665.1	Complete Genome	NA	NA	0	NA	NA	NA	203122	0	5057531	c__Gammaproteobacteria (UID4444)	263	507	232	1	504	2	0	0	0	99.99	0.86	0.00
GCF_000013685.1	Complete Genome	NA	NA	0	NA	NA	NA	316057	0	4892717	f__Bradyrhizobiaceae (UID3695)	47	693	296	2	689	2	0	0	0	99.58	0.51	0.00
GCF_000013705.1	Complete Genome	NA	NA	0	NA	NA	NA	265072	0	2971517	c__Betaproteobacteria (UID3888)	323	383	233	2	381	0	0	0	0	99.43	0.00	0.00
GCF_000013725.1	Complete Genome	NA	NA	0	NA	NA	NA	259564	0	2575032	p__Euryarchaeota (UID49)	95	228	153	5	223	0	0	0	0	97.06	0.00	0.00
GCF_000013745.1	Complete Genome	NA	NA	0	NA	NA	NA	316056	0	5513844	f__Bradyrhizobiaceae (UID3695)	47	693	296	5	686	2	0	0	0	98.90	0.68	0.00
GCF_000013765.1	Complete Genome	NA	NA	0	NA	NA	NA	318161	0	4545906	o__Alteromonadales (UID4837)	30	868	324	29	830	9	0	0	0	94.90	0.86	0.00
GCF_000013785.1	Complete Genome	NA	NA	0	NA	NA	NA	379731	0	4567418	c__Gammaproteobacteria (UID4445)	228	583	244	3	579	1	0	0	0	99.52	0.14	0.00
GCF_000013805.1	Complete Genome	NA	NA	0	NA	NA	NA	377628	0	4646286	f__Enterobacteriaceae (UID5065)	212	891	305	0	891	0	0	0	0	100.00	0.00	0.00
GCF_000013825.1	Complete Genome	NA	NA	0	NA	NA	NA	360102	0	4879836	f__Enterobacteriaceae (UID5065)	212	891	305	8	883	0	0	0	0	98.40	0.00	0.00
GCF_000013865.1	Complete Genome	NA	NA	0	NA	NA	NA	296591	0	5898676	o__Burkholderiales (UID4000)	193	427	214	3	424	0	0	0	0	99.55	0.00	0.00
GCF_000013885.1	Complete Genome	NA	NA	0	NA	NA	NA	323097	0	5011522	f__Bradyrhizobiaceae (UID3695)	47	693	296	6	682	5	0	0	0	98.45	0.46	0.00
GCF_000013905.1	Complete Genome	NA	NA	0	NA	NA	NA	335284	0	3101097	o__Pseudomonadales (UID4679)	87	674	364	0	674	0	0	0	0	100.00	0.00	0.00
GCF_000013945.1	Complete Genome	NA	NA	0	NA	NA	NA	355276	0	3931782	k__Bacteria (UID2495)	2993	140	85	1	139	0	0	0	0	98.82	0.00	0.00
GCF_000013965.1	Complete Genome	NA	NA	0	NA	NA	NA	355277	0	3876235	k__Bacteria (UID2495)	2993	140	85	1	139	0	0	0	0	98.82	0.00	0.00
GCF_000013985.1	Complete Genome	NA	NA	0	NA	NA	NA	317655	0	3373713	o__Sphingomonadales (UID3310)	26	569	293	1	568	0	0	0	0	99.83	0.00	0.00
GCF_000014005.1	Complete Genome	NA	NA	0	NA	NA	NA	204669	0	5650368	k__Bacteria (UID3187)	2258	188	117	4	184	0	0	0	0	98.52	0.00	0.00
GCF_000014025.1	Complete Genome	NA	NA	0	NA	NA	NA	367737	0	2341251	k__Bacteria (UID3060)	138	338	246	0	338	0	0	0	0	100.00	0.00	0.00
GCF_000014045.1	Complete Genome	NA	NA	0	NA	NA	NA	375451	0	4331234	f__Rhodobacteraceae (UID3360)	56	582	313	7	575	0	0	0	0	98.70	0.00	0.00
GCF_000014065.1	Complete Genome	NA	NA	0	NA	NA	NA	292414	0	4153699	f__Rhodobacteraceae (UID3375)	32	625	283	1	624	0	0	0	0	99.82	0.00	0.00
GCF_000014085.1	Complete Genome	NA	NA	0	NA	NA	NA	331271	0	7279116	o__Burkholderiales (UID4002)	107	574	251	7	567	0	0	0	0	98.98	0.00	0.00
GCF_000014105.1	Complete Genome	NA	NA	0	NA	NA	NA	374833	0	2153416	f__Neisseriaceae (UID3901)	50	804	526	6	796	2	0	0	0	99.30	0.38	0.00
GCF_000014125.1	Complete Genome	NA	NA	0	NA	NA	NA	386415	0	2547720	g__Clostridium (UID1380)	44	404	145	2	402	0	0	0	0	99.31	0.00	0.00
GCF_000014145.1	Complete Genome	NA	NA	0	NA	NA	NA	269798	0	4433218	o__Cytophagales (UID2936)	47	454	336	1	453	0	0	0	0	99.85	0.00	0.00
GCF_000014165.1	Complete Genome	NA	NA	0	NA	NA	NA	164756	0	5920523	o__Actinomycetales (UID1815)	120	574	266	2	572	0	0	0	0	99.50	0.00	0.00
GCF_000014225.1	Complete Genome	NA	NA	0	NA	NA	NA	342610	0	5187005	c__Gammaproteobacteria (UID4761)	52	693	297	0	690	3	0	0	0	100.00	0.51	0.00
GCF_000014285.2	Complete Genome	NA	NA	0	NA	NA	NA	391165	0	2708434	o__Rhodospirillales (UID3754)	63	336	201	1	335	0	0	0	0	99.50	0.00	0.00
GCF_000014345.1	Complete Genome	NA	NA	0	NA	NA	NA	293613	0	1159772	o__Rickettsiales (UID3809)	83	324	211	3	321	0	0	0	0	98.58	0.00	0.00
GCF_000014385.1	Complete Genome	NA	NA	0	NA	NA	NA	203123	0	1780517	o__Lactobacillales (UID374)	471	342	187	5	337	0	0	0	0	98.56	0.00	0.00
GCF_000014405.1	Complete Genome	NA	NA	0	NA	NA	NA	321956	0	1856951	g__Lactobacillus (UID377)	91	430	154	4	426	0	0	0	0	97.73	0.00	0.00
GCF_000014425.1	Complete Genome	NA	NA	0	NA	NA	NA	324831	0	1894360	g__Lactobacillus (UID380)	58	449	129	3	446	0	0	0	0	98.36	0.00	0.00
GCF_000014465.1	Complete Genome	NA	NA	0	NA	NA	NA	387344	0	2340228	o__Lactobacillales (UID463)	75	376	160	8	368	0	0	0	0	97.84	0.00	0.00
GCF_000014485.1	Complete Genome	NA	NA	0	NA	NA	NA	322159	0	1864178	o__Lactobacillales (UID544)	293	475	267	1	473	1	0	0	0	99.63	0.12	0.00
GCF_000014505.1	Complete Genome	NA	NA	0	NA	NA	NA	278197	0	1832387	o__Lactobacillales (UID462)	85	367	162	3	364	0	0	0	0	98.15	0.00	0.00
GCF_000014525.1	Complete Genome	NA	NA	0	NA	NA	NA	321967	0	2924325	g__Lactobacillus (UID436)	31	586	184	1	585	0	0	0	0	99.46	0.00	0.00
GCF_000014585.1	Complete Genome	NA	NA	0	NA	NA	NA	64471	0	2606748	p__Cyanobacteria (UID2143)	129	472	368	2	469	1	0	0	0	99.46	0.27	0.00
GCF_000014605.1	Complete Genome	NA	NA	0	NA	NA	NA	393011	0	1895727	c__Gammaproteobacteria (UID4201)	1164	275	174	2	273	0	0	0	0	99.39	0.00	0.00
GCF_000014625.1	Complete Genome	NA	NA	0	NA	NA	NA	208963	0	6537648	o__Pseudomonadales (UID4488)	185	813	308	2	810	1	0	0	0	99.51	0.11	0.00
GCF_000014645.1	Complete Genome	NA	NA	0	NA	NA	NA	401614	0	1910031	c__Gammaproteobacteria (UID4201)	1164	275	174	0	275	0	0	0	0	100.00	0.00	0.00
GCF_000014665.1	Complete Genome	NA	NA	0	NA	NA	NA	60481	0	4799109	o__Alteromonadales (UID4837)	30	868	324	2	866	0	0	0	0	99.84	0.00	0.00
GCF_000014685.1	Complete Genome	NA	NA	0	NA	NA	NA	60480	0	4706287	o__Alteromonadales (UID4837)	30	868	324	5	863	0	0	0	0	99.67	0.00	0.00
GCF_000014705.1	Complete Genome	NA	NA	0	NA	NA	NA	318167	0	4845257	o__Alteromonadales (UID4837)	30	868	324	11	855	2	0	0	0	98.89	0.37	0.00
GCF_000014725.1	Complete Genome	NA	NA	0	NA	NA	NA	335541	0	2936195	c__Clostridia (UID1085)	35	420	196	9	409	2	0	0	0	96.68	0.21	0.00
GCF_000014745.1	Complete Genome	NA	NA	0	NA	NA	NA	394221	0	3368780	c__Alphaproteobacteria (UID3422)	26	529	308	5	524	0	0	0	0	98.54	0.00	0.00
GCF_000014765.1	Complete Genome	NA	NA	0	NA	NA	NA	335283	0	2781824	c__Betaproteobacteria (UID3959)	235	414	211	1	412	0	1	0	0	99.53	0.24	0.00
GCF_000014785.1	Complete Genome	NA	NA	0	NA	NA	NA	187272	0	3275944	c__Gammaproteobacteria (UID4267)	119	543	283	1	539	3	0	0	0	99.65	0.59	0.00
GCF_000014805.1	Complete Genome	NA	NA	0	NA	NA	NA	380703	0	4744448	c__Gammaproteobacteria (UID4442)	899	312	185	0	312	0	0	0	0	100.00	0.00	0.00
GCF_000014825.1	Complete Genome	NA	NA	0	NA	NA	NA	316055	0	5505494	f__Bradyrhizobiaceae (UID3695)	47	693	296	3	688	2	0	0	0	99.16	0.35	0.00
GCF_000014845.1	Complete Genome	NA	NA	0	NA	NA	NA	405955	0	5497653	f__Enterobacteriaceae (UID5103)	157	1005	324	4	994	7	0	0	0	99.57	0.51	0.00
GCF_000014865.1	Complete Genome	NA	NA	0	NA	NA	NA	156889	0	4719581	p__Proteobacteria (UID3214)	2231	190	119	3	186	0	1	0	0	97.48	0.84	0.00
GCF_000014885.1	Complete Genome	NA	NA	0	NA	NA	NA	225849	0	5396476	o__Alteromonadales (UID4837)	30	868	324	9	859	0	0	0	0	99.22	0.00	0.00
GCF_000014905.1	Complete Genome	NA	NA	0	NA	NA	NA	234267	0	9965640	k__Bacteria (UID3187)	2258	184	114	1	182	1	0	0	0	99.12	0.88	0.00
GCF_000014925.1	Complete Genome	NA	NA	0	NA	NA	NA	290340	0	5226648	f__Micrococcaceae (UID1631)	31	367	171	2	365	0	0	0	0	99.62	0.00	0.00
GCF_000014985.1	Complete Genome	NA	NA	0	NA	NA	NA	243243	0	5475491	o__Actinomycetales (UID1808)	268	398	220	8	390	0	0	0	0	96.82	0.00	0.00
GCF_000015025.1	Complete Genome	NA	NA	0	NA	NA	NA	351607	0	2443540	o__Actinomycetales (UID1696)	455	311	187	17	293	1	0	0	0	94.03	0.27	0.00
GCF_000015045.1	Complete Genome	NA	NA	0	NA	NA	NA	338966	0	4241119	c__Deltaproteobacteria (UID3216)	83	246	155	9	235	2	0	0	0	96.68	0.86	0.00
GCF_000015065.1	Complete Genome	NA	NA	0	NA	NA	NA	412694	0	5313030	o__Bacillales (UID828)	139	508	174	2	506	0	0	0	0	99.36	0.00	0.00
GCF_000015085.1	Complete Genome	NA	NA	0	NA	NA	NA	360106	0	1773615	c__Epsilonproteobacteria (UID3065)	111	445	271	2	443	0	0	0	0	99.69	0.00	0.00
GCF_000015105.1	Complete Genome	NA	NA	0	NA	NA	NA	413404	0	1160782	p__Proteobacteria (UID3880)	1495	245	154	10	235	0	0	0	0	94.16	0.00	0.00
GCF_000015125.1	Complete Genome	NA	NA	0	NA	NA	NA	290317	0	3133902	k__Bacteria (UID2570)	433	271	181	2	269	0	0	0	0	98.90	0.00	0.00
GCF_000015185.1	Complete Genome	NA	NA	0	NA	NA	NA	351745	0	4708380	o__Alteromonadales (UID4837)	30	868	324	2	866	0	0	0	0	99.84	0.00	0.00
GCF_000015205.1	Complete Genome	NA	NA	0	NA	NA	NA	384616	0	1826402	k__Archaea (UID146)	59	174	136	2	172	0	0	0	0	98.53	0.00	0.00
GCF_000015225.1	Complete Genome	NA	NA	0	NA	NA	NA	368408	0	1813393	k__Archaea (UID146)	59	174	136	2	170	2	0	0	0	98.53	0.74	0.00
GCF_000015245.1	Complete Genome	NA	NA	0	NA	NA	NA	326297	0	4306142	c__Gammaproteobacteria (UID4442)	899	312	185	1	310	1	0	0	0	99.46	0.54	0.00
GCF_000015305.1	Complete Genome	NA	NA	0	NA	NA	NA	350058	0	6491865	o__Actinomycetales (UID1815)	120	574	266	3	569	2	0	0	0	99.31	0.10	0.00
GCF_000015325.1	Complete Genome	NA	NA	0	NA	NA	NA	397945	0	5352772	o__Burkholderiales (UID4105)	54	553	264	2	551	0	0	0	0	99.43	0.00	0.00
GCF_000015345.1	Complete Genome	NA	NA	0	NA	NA	NA	246195	0	1389350	c__Gammaproteobacteria (UID4201)	1164	271	170	5	266	0	0	0	0	97.94	0.00	0.00
GCF_000015365.1	Complete Genome	NA	NA	0	NA	NA	NA	351348	0	4779762	c__Gammaproteobacteria (UID4444)	263	507	232	2	503	2	0	0	0	99.72	0.50	0.00
GCF_000015385.1	Complete Genome	NA	NA	0	NA	NA	NA	405566	0	2080931	g__Lactobacillus (UID377)	91	430	154	6	424	0	0	0	0	97.67	0.00	0.00
GCF_000015405.1	Complete Genome	NA	NA	0	NA	NA	NA	189918	0	6256079	o__Actinomycetales (UID1815)	120	574	266	2	572	0	0	0	0	99.50	0.00	0.00
GCF_000015445.1	Complete Genome	NA	NA	0	NA	NA	NA	360095	0	1445021	o__Rhizobiales (UID3451)	237	510	243	16	493	1	0	0	0	95.78	0.14	0.00
GCF_000015465.1	Complete Genome	NA	NA	0	NA	NA	NA	320388	0	5232401	g__Burkholderia (UID4004)	66	724	235	5	719	0	0	0	0	98.45	0.00	0.00
GCF_000015485.1	Complete Genome	NA	NA	0	NA	NA	NA	391774	0	3661391	c__Deltaproteobacteria (UID3218)	61	284	169	1	283	0	0	0	0	99.41	0.00	0.00
GCF_000015545.1	Complete Genome	NA	NA	0	NA	NA	NA	232721	0	4585154	f__Comamonadaceae (UID4119)	39	693	323	9	683	1	0	0	0	98.45	0.15	0.00
GCF_000015565.1	Complete Genome	NA	NA	0	NA	NA	NA	391735	0	5597943	o__Burkholderiales (UID4105)	54	553	264	10	543	0	0	0	0	97.80	0.00	0.00
GCF_000015605.1	Complete Genome	NA	NA	0	NA	NA	NA	412022	0	5742303	g__Burkholderia (UID4004)	66	724	235	4	720	0	0	0	0	99.23	0.00	0.00
GCF_000015625.1	Complete Genome	NA	NA	0	NA	NA	NA	320389	0	5848380	g__Burkholderia (UID4004)	66	724	235	5	719	0	0	0	0	99.18	0.00	0.00
GCF_000015645.1	Complete Genome	NA	NA	0	NA	NA	NA	146891	0	1669886	p__Cyanobacteria (UID2143)	129	472	368	9	463	0	0	0	0	99.52	0.00	0.00
GCF_000015665.1	Complete Genome	NA	NA	0	NA	NA	NA	167542	0	1704176	p__Cyanobacteria (UID2143)	129	472	368	4	468	0	0	0	0	98.91	0.00	0.00
GCF_000015685.1	Complete Genome	NA	NA	0	NA	NA	NA	167555	0	1864731	p__Cyanobacteria (UID2143)	129	472	368	7	465	0	0	0	0	98.10	0.00	0.00
GCF_000015745.1	Complete Genome	NA	NA	0	NA	NA	NA	420246	0	3608012	f__Bacillaceae (UID829)	128	561	183	6	554	1	0	0	0	98.04	0.11	0.00
GCF_000015765.1	Complete Genome	NA	NA	0	NA	NA	NA	410358	0	1804962	p__Euryarchaeota (UID54)	90	234	153	6	227	1	0	0	0	98.07	0.65	0.00
GCF_000015825.1	Complete Genome	NA	NA	0	NA	NA	NA	368407	0	2478101	p__Euryarchaeota (UID54)	90	234	153	3	230	1	0	0	0	99.08	0.65	0.00
GCF_000015845.1	Complete Genome	NA	NA	0	NA	NA	NA	325240	0	5342896	o__Alteromonadales (UID4837)	30	868	324	6	862	0	0	0	0	99.47	0.00	0.00
GCF_000015865.1	Complete Genome	NA	NA	0	NA	NA	NA	203119	0	3843301	o__Clostridiales (UID1212)	172	263	149	2	260	1	0	0	0	99.11	0.67	0.00
GCF_000015905.1	Complete Genome	NA	NA	0	NA	NA	NA	320373	0	7040403	g__Burkholderia (UID4004)	66	724	235	1	723	0	0	0	0	99.79	0.00	0.00
GCF_000015925.1	Complete Genome	NA	NA	0	NA	NA	NA	357348	0	7089249	g__Burkholderia (UID4004)	66	724	235	2	722	0	0	0	0	99.68	0.00	0.00
GCF_000015945.1	Complete Genome	NA	NA	0	NA	NA	NA	399550	0	1570485	c__Thermoprotei (UID148)	41	245	158	1	244	0	0	0	0	99.37	0.00	0.00
GCF_000015965.1	Complete Genome	NA	NA	0	NA	NA	NA	167546	0	1641879	p__Cyanobacteria (UID2143)	129	472	368	7	465	0	0	0	0	99.88	0.00	0.00
GCF_000015985.1	Complete Genome	NA	NA	0	NA	NA	NA	349101	0	4489380	f__Rhodobacteraceae (UID3340)	84	568	330	2	565	1	0	0	0	99.39	0.15	0.00
GCF_000016005.1	Complete Genome	NA	NA	0	NA	NA	NA	164757	0	6048425	o__Actinomycetales (UID1815)	120	574	266	2	571	1	0	0	0	99.50	0.09	0.00
GCF_000016045.1	Complete Genome	NA	NA	0	NA	NA	NA	423368	0	5007719	f__Enterobacteriaceae (UID5103)	157	1005	324	0	999	6	0	0	0	100.00	0.47	0.00
GCF_000016065.1	Complete Genome	NA	NA	0	NA	NA	NA	323850	0	4602594	o__Alteromonadales (UID4837)	30	868	324	7	860	1	0	0	0	99.43	0.31	0.00
GCF_000016085.1	Complete Genome	NA	NA	0	NA	NA	NA	290318	0	1966858	k__Bacteria (UID2570)	433	273	183	5	267	1	0	0	0	98.14	0.55	0.00
GCF_000016105.1	Complete Genome	NA	NA	0	NA	NA	NA	418136	0	1898476	c__Gammaproteobacteria (UID4201)	1164	275	174	3	271	1	0	0	0	98.56	0.57	0.00
GCF_000016125.1	Complete Genome	NA	NA	0	NA	NA	NA	402880	0	1789046	p__Euryarchaeota (UID5)	32	308	210	1	307	0	0	0	0	99.52	0.00	0.00
GCF_000016145.1	Complete Genome	NA	NA	0	NA	NA	NA	419947	0	4419977	g__Mycobacterium (UID1816)	100	693	300	2	691	0	0	0	0	99.78	0.00	0.00
GCF_000016185.1	Complete Genome	NA	NA	0	NA	NA	NA	414684	0	4355543	c__Alphaproteobacteria (UID3305)	564	348	229	9	339	0	0	0	0	97.26	0.00	0.00
GCF_000016245.1	Complete Genome	NA	NA	0	NA	NA	NA	345073	0	4132319	g__Vibrio (UID4878)	67	1130	369	1	1128	1	0	0	0	99.73	0.03	0.00
GCF_000016265.1	Complete Genome	NA	NA	0	NA	NA	NA	311403	0	7273300	f__Rhizobiaceae (UID3564)	78	840	354	2	834	4	0	0	0	99.66	0.37	0.00
GCF_000016285.1	Complete Genome	NA	NA	0	NA	NA	NA	311402	0	6320946	f__Rhizobiaceae (UID3564)	78	840	354	4	832	4	0	0	0	99.47	0.99	0.00
GCF_000016305.1	Complete Genome	NA	NA	0	NA	NA	NA	272620	0	5694894	f__Enterobacteriaceae (UID5103)	157	1005	324	5	998	2	0	0	0	99.52	0.39	0.00
GCF_000016325.1	Complete Genome	NA	NA	0	NA	NA	NA	399742	0	4676461	f__Enterobacteriaceae (UID5103)	157	1005	324	7	996	2	0	0	0	99.69	0.11	0.00
GCF_000016345.1	Complete Genome	NA	NA	0	NA	NA	NA	312153	0	2159490	o__Burkholderiales (UID4001)	108	570	250	20	548	2	0	0	0	95.90	0.30	0.00
GCF_000016365.1	Complete Genome	NA	NA	0	NA	NA	NA	350054	0	5982829	o__Actinomycetales (UID1815)	120	574	266	1	572	1	0	0	0	99.87	0.38	0.00
GCF_000016405.1	Complete Genome	NA	NA	0	NA	NA	NA	349102	0	4557127	f__Rhodobacteraceae (UID3340)	84	568	330	3	562	3	0	0	0	99.36	0.53	0.00
GCF_000016425.1	Complete Genome	NA	NA	0	NA	NA	NA	369723	0	5183331	o__Actinomycetales (UID1696)	455	315	190	0	315	0	0	0	0	100.00	0.00	0.00
GCF_000016445.1	Complete Genome	NA	NA	0	NA	NA	NA	386656	0	4725862	f__Enterobacteriaceae (UID5065)	212	891	305	5	886	0	0	0	0	98.97	0.00	0.00
GCF_000016505.1	Complete Genome	NA	NA	0	NA	NA	NA	431943	0	4023800	g__Clostridium (UID1380)	44	404	145	1	403	0	0	0	0	99.31	0.00	0.00
GCF_000016525.1	Complete Genome	NA	NA	0	NA	NA	NA	420247	0	1853160	p__Euryarchaeota (UID3)	148	188	125	1	187	0	0	0	0	99.20	0.00	0.00
GCF_000016545.1	Complete Genome	NA	NA	0	NA	NA	NA	351627	0	2970275	o__Thermoanaerobacterales (UID1420)	32	488	209	4	484	0	0	0	0	99.34	0.00	0.00
GCF_000016565.1	Complete Genome	NA	NA	0	NA	NA	NA	399739	0	5072807	o__Pseudomonadales (UID4488)	185	813	308	8	800	4	1	0	0	99.11	0.95	0.00
GCF_000016585.1	Complete Genome	NA	NA	0	NA	NA	NA	319224	0	4659220	o__Alteromonadales (UID4837)	30	868	324	2	866	0	0	0	0	99.84	0.00	0.00
GCF_000016605.1	Complete Genome	NA	NA	0	NA	NA	NA	399549	0	2191517	c__Thermoprotei (UID147)	54	217	168	2	215	0	0	0	0	99.29	0.00	0.00
GCF_000016645.1	Complete Genome	NA	NA	0	NA	NA	NA	376686	0	6096872	f__Flavobacteriaceae (UID2817)	81	511	283	1	508	2	0	0	0	99.65	0.14	0.00
GCF_000016665.1	Complete Genome	NA	NA	0	NA	NA	NA	357808	0	5801598	k__Bacteria (UID1452)	924	155	106	2	152	1	0	0	0	99.21	0.47	0.00
GCF_000016685.1	Complete Genome	NA	NA	0	NA	NA	NA	434271	0	2242062	f__Pasteurellaceae (UID4932)	83	767	440	12	755	0	0	0	0	98.54	0.00	0.00
GCF_000016705.1	Complete Genome	NA	NA	0	NA	NA	NA	216389	0	1341892	k__Bacteria (UID1452)	924	151	101	2	149	0	0	0	0	98.68	0.00	0.00
GCF_000016725.1	Complete Genome	NA	NA	0	NA	NA	NA	349163	0	3963080	o__Rhodospirillales (UID3754)	63	336	201	1	335	0	0	0	0	99.88	0.00	0.00
GCF_000016745.1	Complete Genome	NA	NA	0	NA	NA	NA	351605	0	5136364	c__Deltaproteobacteria (UID3216)	83	247	155	1	246	0	0	0	0	99.35	0.00	0.00
GCF_000016805.1	Complete Genome	NA	NA	0	NA	NA	NA	359786	0	2937129	g__Staphylococcus (UID294)	60	773	178	4	768	1	0	0	0	99.45	0.08	0.00
GCF_000016825.1	Complete Genome	NA	NA	0	NA	NA	NA	557436	0	1999618	o__Lactobacillales (UID355)	490	336	184	4	331	1	0	0	0	98.37	0.54	0.00
GCF_000016845.1	Complete Genome	NA	NA	0	NA	NA	NA	444178	0	3275590	o__Rhizobiales (UID3481)	95	1171	249	21	1148	2	0	0	0	97.50	0.04	0.00
GCF_000016865.1	Complete Genome	NA	NA	0	NA	NA	NA	351746	0	5959964	o__Pseudomonadales (UID4488)	185	813	308	1	810	2	0	0	0	99.68	0.14	0.00
GCF_000016885.1	Complete Genome	NA	NA	0	NA	NA	NA	349106	0	2995049	o__Pseudomonadales (UID4679)	87	674	364	4	670	0	0	0	0	99.33	0.00	0.00
GCF_000016905.1	Complete Genome	NA	NA	0	NA	NA	NA	391009	0	1915238	k__Bacteria (UID209)	5443	104	58	1	103	0	0	0	0	98.28	0.00	0.00
GCF_000016925.1	Complete Genome	NA	NA	0	NA	NA	NA	336982	0	4424435	g__Mycobacterium (UID1816)	100	693	300	2	691	0	0	0	0	99.78	0.00	0.00
GCF_000016945.1	Complete Genome	NA	NA	0	NA	NA	NA	349747	0	4935125	f__Enterobacteriaceae (UID5065)	212	891	305	2	888	1	0	0	0	99.84	0.33	0.00
GCF_000017005.1	Complete Genome	NA	NA	0	NA	NA	NA	467705	0	2196662	o__Lactobacillales (UID544)	293	475	267	0	475	0	0	0	0	100.00	0.00	0.00
GCF_000017025.1	Complete Genome	NA	NA	0	NA	NA	NA	441770	0	3863450	g__Clostridium (UID1380)	44	404	145	1	403	0	0	0	0	99.31	0.00	0.00
GCF_000017045.1	Complete Genome	NA	NA	0	NA	NA	NA	441771	0	3760560	g__Clostridium (UID1380)	44	404	145	4	400	0	0	0	0	98.62	0.00	0.00
GCF_000017065.1	Complete Genome	NA	NA	0	NA	NA	NA	441772	0	4012918	g__Clostridium (UID1380)	44	404	145	1	403	0	0	0	0	99.31	0.00	0.00
GCF_000017085.1	Complete Genome	NA	NA	0	NA	NA	NA	451516	0	2903081	g__Staphylococcus (UID294)	60	773	178	2	770	1	0	0	0	99.67	0.08	0.00
GCF_000017105.1	Complete Genome	NA	NA	0	NA	NA	NA	434922	0	2212937	c__Gammaproteobacteria (UID4266)	1097	270	172	4	265	1	0	0	0	97.67	0.58	0.00
GCF_000017125.1	Complete Genome	NA	NA	0	NA	NA	NA	359787	0	2936936	g__Staphylococcus (UID294)	60	773	178	2	770	1	0	0	0	99.67	0.08	0.00
GCF_000017145.1	Complete Genome	NA	NA	0	NA	NA	NA	366394	0	6817576	f__Rhizobiaceae (UID3563)	81	808	337	2	806	0	0	0	0	99.55	0.00	0.00
GCF_000017165.1	Complete Genome	NA	NA	0	NA	NA	NA	406327	0	1720048	p__Euryarchaeota (UID5)	32	308	210	3	305	0	0	0	0	99.05	0.00	0.00
GCF_000017185.1	Complete Genome	NA	NA	0	NA	NA	NA	419665	0	1569500	p__Euryarchaeota (UID5)	32	308	210	4	304	0	0	0	0	98.10	0.00	0.00
GCF_000017205.1	Complete Genome	NA	NA	0	NA	NA	NA	381754	0	6588339	o__Pseudomonadales (UID4488)	185	813	308	0	811	2	0	0	0	100.00	0.17	0.00
GCF_000017225.1	Complete Genome	NA	NA	0	NA	NA	NA	426368	0	1772694	p__Euryarchaeota (UID5)	32	308	210	1	307	0	0	0	0	99.52	0.00	0.00
GCF_000017245.1	Complete Genome	NA	NA	0	NA	NA	NA	339671	0	2319663	c__Gammaproteobacteria (UID4387)	965	277	177	1	276	0	0	0	0	99.96	0.00	0.00
GCF_000017265.1	Complete Genome	NA	NA	0	NA	NA	NA	450851	0	4379231	c__Alphaproteobacteria (UID3422)	26	529	308	4	525	0	0	0	0	99.38	0.00	0.00
GCF_000017285.1	Complete Genome	NA	NA	0	NA	NA	NA	400668	0	5100344	o__Oceanospirillales (UID4446)	43	529	233	3	523	3	0	0	0	99.38	0.52	0.00
GCF_000017305.1	Complete Genome	NA	NA	0	NA	NA	NA	266940	0	4956672	o__Actinomycetales (UID1663)	488	310	185	5	302	3	0	0	0	98.65	0.54	0.00
GCF_000017325.1	Complete Genome	NA	NA	0	NA	NA	NA	402882	0	5312910	o__Alteromonadales (UID4837)	30	868	324	2	866	0	0	0	0	99.84	0.00	0.00
GCF_000017405.1	Complete Genome	NA	NA	0	NA	NA	NA	439375	0	5205777	c__Alphaproteobacteria (UID3305)	564	349	230	0	349	0	0	0	0	100.00	0.00	0.00
GCF_000017425.1	Complete Genome	NA	NA	0	NA	NA	NA	315749	0	4094159	o__Bacillales (UID828)	139	508	174	11	497	0	0	0	0	98.16	0.00	0.00
GCF_000017465.2	Complete Genome	NA	NA	0	NA	NA	NA	360105	0	1971270	c__Epsilonproteobacteria (UID3065)	111	442	270	1	441	0	0	0	0	99.88	0.00	0.00
GCF_000017505.1	Complete Genome	NA	NA	0	NA	NA	NA	404589	0	5277990	c__Deltaproteobacteria (UID3216)	83	247	155	0	246	1	0	0	0	100.00	0.65	0.00
GCF_000017545.1	Complete Genome	NA	NA	0	NA	NA	NA	381764	0	1948941	k__Bacteria (UID209)	5443	102	57	1	101	0	0	0	0	98.25	0.00	0.00
GCF_000017565.1	Complete Genome	NA	NA	0	NA	NA	NA	402881	0	3914745	c__Alphaproteobacteria (UID3305)	564	349	230	5	344	0	0	0	0	97.83	0.00	0.00
GCF_000017605.1	Complete Genome	NA	NA	0	NA	NA	NA	355278	0	3956089	k__Bacteria (UID2495)	2993	140	85	1	139	0	0	0	0	98.82	0.00	0.00
GCF_000017645.1	Complete Genome	NA	NA	0	NA	NA	NA	78245	0	5625098	o__Rhizobiales (UID3642)	107	485	316	8	476	1	0	0	0	98.76	0.32	0.00
GCF_000017685.1	Complete Genome	NA	NA	0	NA	NA	NA	456481	0	3951448	k__Bacteria (UID2495)	2993	140	85	0	140	0	0	0	0	100.00	0.00	0.00
GCF_000017705.1	Complete Genome	NA	NA	0	NA	NA	NA	338187	0	6058377	g__Vibrio (UID4874)	71	1067	378	3	1063	1	0	0	0	99.34	0.09	0.00
GCF_000017725.2	Complete Genome	NA	NA	0	NA	NA	NA	360104	0	2099413	c__Epsilonproteobacteria (UID3065)	111	442	270	2	439	1	0	0	0	99.51	0.19	0.00
GCF_000017765.1	Complete Genome	NA	NA	0	NA	NA	NA	331112	0	4643538	f__Enterobacteriaceae (UID5103)	157	1005	324	3	1001	1	0	0	0	99.84	0.08	0.00
GCF_000017785.1	Complete Genome	NA	NA	0	NA	NA	NA	458234	0	1890909	c__Gammaproteobacteria (UID4201)	1164	275	174	5	269	1	0	0	0	99.84	0.57	0.00
GCF_000017805.1	Complete Genome	NA	NA	0	NA	NA	NA	383372	0	5723298	k__Bacteria (UID1452)	924	155	106	1	153	1	0	0	0	99.69	0.47	0.00
GCF_000017845.1	Complete Genome	NA	NA	0	NA	NA	NA	43989	0	5460377	p__Cyanobacteria (UID2192)	79	584	458	1	583	0	0	0	0	99.99	0.00	0.00
GCF_000017865.1	Complete Genome	NA	NA	0	NA	NA	NA	416591	0	2135342	k__Bacteria (UID209)	5443	104	58	1	103	0	0	0	0	98.28	0.00	0.00
GCF_000017885.4	Complete Genome	NA	NA	0	NA	NA	NA	315750	0	3704641	g__Bacillus (UID864)	93	711	241	7	703	1	0	0	0	97.86	0.21	0.00
GCF_000017945.1	Complete Genome	NA	NA	0	NA	NA	NA	453591	0	1297538	c__Thermoprotei (UID148)	41	245	158	5	238	2	0	0	0	98.26	0.84	0.00
GCF_000017985.1	Complete Genome	NA	NA	0	NA	NA	NA	413997	0	4629812	f__Enterobacteriaceae (UID5103)	157	1005	324	4	1000	1	0	0	0	99.66	0.08	0.00
GCF_000018005.1	Complete Genome	NA	NA	0	NA	NA	NA	298653	0	8982042	o__Actinomycetales (UID1663)	488	303	181	4	297	2	0	0	0	98.34	0.83	0.00
GCF_000018025.1	Complete Genome	NA	NA	0	NA	NA	NA	425104	0	5517674	o__Alteromonadales (UID4837)	30	868	324	8	860	0	0	0	0	99.50	0.00	0.00
GCF_000018045.1	Complete Genome	NA	NA	0	NA	NA	NA	290338	0	4735357	f__Enterobacteriaceae (UID5103)	157	1005	324	8	989	7	1	0	0	99.42	0.77	0.00
GCF_000018065.1	Complete Genome	NA	NA	0	NA	NA	NA	93060	0	1738790	p__Cyanobacteria (UID2143)	129	472	368	6	465	1	0	0	0	99.67	0.27	0.00
GCF_000018085.1	Complete Genome	NA	NA	0	NA	NA	NA	399741	0	5495657	f__Enterobacteriaceae (UID5066)	55	546	224	4	541	1	0	0	0	99.93	0.22	0.00
GCF_000018125.1	Complete Genome	NA	NA	0	NA	NA	NA	471876	0	1815785	o__Lactobacillales (UID543)	294	472	265	8	464	0	0	0	0	98.67	0.00	0.00
GCF_000018145.1	Complete Genome	NA	NA	0	NA	NA	NA	398580	0	4417868	f__Rhodobacteraceae (UID3356)	67	617	330	7	607	3	0	0	0	98.92	0.56	0.00
GCF_000018185.1	Complete Genome	NA	NA	0	NA	NA	NA	423211	0	2038034	o__Lactobacillales (UID544)	293	475	267	16	459	0	0	0	0	94.94	0.00	0.00
GCF_000018205.1	Complete Genome	NA	NA	0	NA	NA	NA	293614	0	1231060	o__Rickettsiales (UID3809)	83	324	211	5	319	0	0	0	0	98.58	0.00	0.00
GCF_000018245.1	Complete Genome	NA	NA	0	NA	NA	NA	391896	0	1528980	o__Rickettsiales (UID3809)	83	324	211	10	314	0	0	0	0	96.18	0.00	0.00
GCF_000018265.1	Complete Genome	NA	NA	0	NA	NA	NA	391037	0	5786361	o__Actinomycetales (UID1696)	455	315	190	0	315	0	0	0	0	100.00	0.00	0.00
GCF_000018285.1	Complete Genome	NA	NA	0	NA	NA	NA	398579	0	5174581	o__Alteromonadales (UID4837)	30	868	324	6	861	1	0	0	0	99.43	0.04	0.00
GCF_000018305.1	Complete Genome	NA	NA	0	NA	NA	NA	397948	0	2077567	k__Archaea (UID146)	59	174	136	2	172	0	0	0	0	98.90	0.00	0.00
GCF_000018325.1	Complete Genome	NA	NA	0	NA	NA	NA	350688	0	3123558	o__Clostridiales (UID1120)	304	248	141	2	244	2	0	0	0	98.58	0.95	0.00
GCF_000018365.1	Complete Genome	NA	NA	0	NA	NA	NA	523850	0	1847607	p__Euryarchaeota (UID4)	45	299	202	10	289	0	0	0	0	96.29	0.00	0.00
GCF_000018385.1	Complete Genome	NA	NA	0	NA	NA	NA	476213	0	4888494	f__Enterobacteriaceae (UID5103)	157	1005	324	17	987	1	0	0	0	96.73	0.08	0.00
GCF_000018405.1	Complete Genome	NA	NA	0	NA	NA	NA	96561	0	3944167	c__Deltaproteobacteria (UID3216)	83	247	155	4	242	1	0	0	0	98.06	0.65	0.00
GCF_000018425.1	Complete Genome	NA	NA	0	NA	NA	NA	477974	0	2349476	p__Firmicutes (UID1022)	100	293	157	11	280	2	0	0	0	97.30	0.32	0.00
GCF_000018445.1	Complete Genome	NA	NA	0	NA	NA	NA	405416	0	3996761	c__Gammaproteobacteria (UID4201)	1164	275	174	2	273	0	0	0	0	99.14	0.00	0.00
GCF_000018485.1	Complete Genome	NA	NA	0	NA	NA	NA	444158	0	1744193	p__Euryarchaeota (UID5)	32	308	210	0	308	0	0	0	0	100.00	0.00	0.00
GCF_000018505.1	Complete Genome	NA	NA	0	NA	NA	NA	395019	0	7008622	o__Burkholderiales (UID4002)	107	574	251	2	572	0	0	0	0	99.75	0.00	0.00
GCF_000018525.1	Complete Genome	NA	NA	0	NA	NA	NA	483179	0	3312769	o__Rhizobiales (UID3481)	95	1171	249	9	1159	3	0	0	0	99.14	0.44	0.00
GCF_000018605.1	Complete Genome	NA	NA	0	NA	NA	NA	403833	0	2169548	k__Bacteria (UID209)	5443	103	58	3	100	0	0	0	0	94.83	0.00	0.00
GCF_000018625.1	Complete Genome	NA	NA	0	NA	NA	NA	41514	0	4600800	f__Enterobacteriaceae (UID5103)	157	1005	324	3	1001	1	0	0	0	99.65	0.08	0.00
GCF_000018665.1	Complete Genome	NA	NA	0	NA	NA	NA	398578	0	6767514	f__Comamonadaceae (UID4119)	39	693	323	2	690	1	0	0	0	99.54	0.10	0.00
GCF_000018705.1	Complete Genome	NA	NA	0	NA	NA	NA	1016998	0	4858887	f__Enterobacteriaceae (UID5103)	157	1005	324	4	996	5	0	0	0	99.53	0.40	0.00
GCF_000018725.1	Complete Genome	NA	NA	0	NA	NA	NA	430066	0	3283936	o__Rhizobiales (UID3481)	95	1171	249	7	1161	3	0	0	0	99.62	0.44	0.00
GCF_000018745.1	Complete Genome	NA	NA	0	NA	NA	NA	360115	0	2053744	c__Gammaproteobacteria (UID4266)	1097	270	172	6	263	1	0	0	0	96.51	0.58	0.00
GCF_000018765.1	Complete Genome	NA	NA	0	NA	NA	NA	399599	0	5547544	o__Alteromonadales (UID4837)	30	868	324	2	866	0	0	0	0	99.84	0.00	0.00
GCF_000018785.1	Complete Genome	NA	NA	0	NA	NA	NA	441768	0	1496992	k__Bacteria (UID2328)	3167	125	74	2	123	0	0	0	0	98.54	0.00	0.00
GCF_000018805.1	Complete Genome	NA	NA	0	NA	NA	NA	349746	0	4687014	f__Enterobacteriaceae (UID5065)	212	891	305	9	882	0	0	0	0	98.44	0.00	0.00
GCF_000018825.1	Complete Genome	NA	NA	0	NA	NA	NA	315730	0	5872743	o__Bacillales (UID828)	139	508	174	3	503	2	0	0	0	98.28	0.60	0.00
GCF_000018845.1	Complete Genome	NA	NA	0	NA	NA	NA	419610	0	5471154	o__Rhizobiales (UID3654)	92	481	319	2	479	0	0	0	0	99.37	0.00	0.00
GCF_000018865.1	Complete Genome	NA	NA	0	NA	NA	NA	324602	0	5258541	k__Bacteria (UID1452)	924	155	106	0	155	0	0	0	0	100.00	0.00	0.00
GCF_000018885.1	Complete Genome	NA	NA	0	NA	NA	NA	288705	0	3155250	f__Micrococcaceae (UID1623)	39	457	218	15	441	1	0	0	0	95.89	0.46	0.00
GCF_000018905.1	Complete Genome	NA	NA	0	NA	NA	NA	470137	0	3324607	o__Rhizobiales (UID3481)	95	1171	249	20	1149	2	0	0	0	98.68	0.43	0.00
GCF_000018925.1	Complete Genome	NA	NA	0	NA	NA	NA	441952	0	1893886	c__Gammaproteobacteria (UID4201)	1164	275	174	1	273	1	0	0	0	99.43	0.57	0.00
GCF_000018945.1	Complete Genome	NA	NA	0	NA	NA	NA	309803	0	1884562	k__Bacteria (UID209)	5443	102	57	0	102	0	0	0	0	100.00	0.00	0.00
GCF_000019065.1	Complete Genome	NA	NA	0	NA	NA	NA	399726	0	2457259	o__Thermoanaerobacterales (UID1420)	32	488	209	2	486	0	0	0	0	99.45	0.00	0.00
GCF_000019085.1	Complete Genome	NA	NA	0	NA	NA	NA	340099	0	2362816	o__Thermoanaerobacterales (UID1420)	32	488	209	1	487	0	0	0	0	99.52	0.00	0.00
GCF_000019125.1	Complete Genome	NA	NA	0	NA	NA	NA	76869	0	6078430	o__Pseudomonadales (UID4488)	185	813	308	2	807	4	0	0	0	99.63	0.25	0.00
GCF_000019145.1	Complete Genome	NA	NA	0	NA	NA	NA	366602	0	5889399	c__Alphaproteobacteria (UID3422)	26	529	308	0	529	0	0	0	0	100.00	0.00	0.00
GCF_000019165.1	Complete Genome	NA	NA	0	NA	NA	NA	498761	0	3075407	c__Clostridia (UID1085)	35	420	196	9	408	3	0	0	0	98.01	0.89	0.00
GCF_000019185.1	Complete Genome	NA	NA	0	NA	NA	NA	458817	0	5226917	o__Alteromonadales (UID4837)	30	868	324	5	863	0	0	0	0	99.74	0.00	0.00
GCF_000019205.1	Complete Genome	NA	NA	0	NA	NA	NA	306263	0	1571661	c__Epsilonproteobacteria (UID3066)	110	450	273	6	444	0	0	0	0	98.23	0.00	0.00
GCF_000019245.4	Complete Genome	NA	NA	0	NA	NA	NA	498216	0	2898456	g__Lactobacillus (UID436)	31	586	184	1	585	0	0	0	0	99.46	0.00	0.00
GCF_000019285.1	Complete Genome	NA	NA	0	NA	NA	NA	484022	0	2049711	c__Gammaproteobacteria (UID4201)	1164	275	174	0	273	2	0	0	0	100.00	0.72	0.00
GCF_000019305.1	Complete Genome	NA	NA	0	NA	NA	NA	498213	0	4107013	g__Clostridium (UID1380)	44	404	145	1	403	0	0	0	0	99.31	0.00	0.00
GCF_000019325.1	Complete Genome	NA	NA	0	NA	NA	NA	405440	0	2475130	c__Gammaproteobacteria (UID4202)	67	481	276	5	476	0	0	0	0	99.48	0.00	0.00
GCF_000019345.1	Complete Genome	NA	NA	0	NA	NA	NA	505682	0	751679	f__Mycoplasmataceae (UID2466)	36	295	140	2	293	0	0	0	0	99.05	0.00	0.00
GCF_000019365.1	Complete Genome	NA	NA	0	NA	NA	NA	426117	0	7737025	o__Rhizobiales (UID3654)	92	481	319	3	478	0	0	0	0	99.37	0.00	0.00
GCF_000019385.1	Complete Genome	NA	NA	0	NA	NA	NA	481805	0	4746218	f__Enterobacteriaceae (UID5103)	157	1005	324	2	1002	1	0	0	0	99.81	0.08	0.00
GCF_000019405.1	Complete Genome	NA	NA	0	NA	NA	NA	228400	0	2263857	f__Pasteurellaceae (UID4932)	83	767	440	9	758	0	0	0	0	98.83	0.00	0.00
GCF_000019425.1	Complete Genome	NA	NA	0	NA	NA	NA	316385	0	4686137	f__Enterobacteriaceae (UID5103)	157	1005	324	13	991	1	0	0	0	98.84	0.08	0.00
GCF_000019445.1	Complete Genome	NA	NA	0	NA	NA	NA	390235	0	5774330	o__Pseudomonadales (UID4488)	185	813	308	1	810	2	0	0	0	99.68	0.14	0.00
GCF_000019465.1	Complete Genome	NA	NA	0	NA	NA	NA	502800	0	4689441	f__Enterobacteriaceae (UID5065)	212	891	305	2	889	0	0	0	0	99.85	0.00	0.00
GCF_000019485.1	Complete Genome	NA	NA	0	NA	NA	NA	32049	0	3409935	p__Cyanobacteria (UID2192)	79	584	458	0	584	0	0	0	0	100.00	0.00	0.00
GCF_000019505.1	Complete Genome	NA	NA	0	NA	NA	NA	406425	0	7971389	o__Burkholderiales (UID4002)	107	574	251	3	571	0	0	0	0	99.55	0.00	0.00
GCF_000019525.1	Complete Genome	NA	NA	0	NA	NA	NA	392500	0	5935403	o__Alteromonadales (UID4837)	30	868	324	8	860	0	0	0	0	99.42	0.00	0.00
GCF_000019545.1	Complete Genome	NA	NA	0	NA	NA	NA	498214	0	4259691	g__Clostridium (UID1380)	44	404	145	1	402	1	0	0	0	99.31	0.08	0.00
GCF_000019565.1	Complete Genome	NA	NA	0	NA	NA	NA	507522	0	5920257	f__Enterobacteriaceae (UID5103)	157	1005	324	2	997	6	0	0	0	99.74	0.49	0.00
GCF_000019585.2	Complete Genome	NA	NA	0	NA	NA	NA	360094	0	5238555	c__Gammaproteobacteria (UID4202)	67	481	276	0	481	0	0	0	0	100.00	0.00	0.00
GCF_000019645.1	Complete Genome	NA	NA	0	NA	NA	NA	439855	0	5215377	f__Enterobacteriaceae (UID5103)	157	1005	324	1	1001	3	0	0	0	99.96	0.31	0.00
GCF_000019665.1	Complete Genome	NA	NA	0	NA	NA	NA	481448	0	2287145	k__Bacteria (UID2982)	88	230	148	1	228	1	0	0	0	99.32	0.34	0.00
GCF_000019685.1	Complete Genome	NA	NA	0	NA	NA	NA	412419	0	1574881	f__Spirochaetaceae (UID2512)	56	235	124	0	235	0	0	0	0	100.00	0.00	0.00
GCF_000019725.1	Complete Genome	NA	NA	0	NA	NA	NA	426355	0	6899110	o__Rhizobiales (UID3654)	92	481	319	0	480	1	0	0	0	100.00	0.16	0.00
GCF_000019745.1	Complete Genome	NA	NA	0	NA	NA	NA	452638	0	1560469	o__Burkholderiales (UID4001)	108	570	250	73	496	1	0	0	0	83.02	0.20	0.00
GCF_000019765.1	Complete Genome	NA	NA	0	NA	NA	NA	405441	0	2573987	c__Gammaproteobacteria (UID4202)	67	481	276	5	476	0	0	0	0	99.48	0.00	0.00
GCF_000019785.1	Complete Genome	NA	NA	0	NA	NA	NA	395495	0	4909403	o__Burkholderiales (UID4000)	193	427	214	2	425	0	0	0	0	99.07	0.00	0.00
GCF_000019865.1	Complete Genome	NA	NA	0	NA	NA	NA	434923	0	2008870	c__Gammaproteobacteria (UID4266)	1097	270	172	6	263	1	0	0	0	96.51	0.58	0.00
GCF_000019885.1	Complete Genome	NA	NA	0	NA	NA	NA	434924	0	2102380	c__Gammaproteobacteria (UID4266)	1097	270	172	4	265	1	0	0	0	97.67	0.58	0.00
GCF_000019905.1	Complete Genome	NA	NA	0	NA	NA	NA	262543	0	3040786	c__Bacilli (UID259)	750	273	152	1	272	0	0	0	0	99.34	0.00	0.00
GCF_000019925.1	Complete Genome	NA	NA	0	NA	NA	NA	398577	0	7642536	o__Burkholderiales (UID4002)	107	574	251	2	572	0	0	0	0	99.75	0.00	0.00
GCF_000019945.1	Complete Genome	NA	NA	0	NA	NA	NA	441620	0	5848997	o__Rhizobiales (UID3654)	92	481	319	1	478	2	0	0	0	99.69	0.47	0.00
GCF_000020025.1	Complete Genome	NA	NA	0	NA	NA	NA	63737	0	9059191	p__Cyanobacteria (UID2189)	82	579	450	5	572	2	0	0	0	98.89	0.44	0.00
GCF_000020045.1	Complete Genome	NA	NA	0	NA	NA	NA	391038	0	8676562	o__Burkholderiales (UID4002)	107	574	251	3	569	2	0	0	0	99.35	0.20	0.00
GCF_000020065.1	Complete Genome	NA	NA	0	NA	NA	NA	243272	0	820453	g__Mycoplasma (UID2415)	53	244	133	3	241	0	0	0	0	98.96	0.00	0.00
GCF_000020085.1	Complete Genome	NA	NA	0	NA	NA	NA	502801	0	4765431	f__Enterobacteriaceae (UID5065)	212	891	305	1	887	3	0	0	0	99.67	0.57	0.00
GCF_000020105.1	Complete Genome	NA	NA	0	NA	NA	NA	521006	0	2236178	f__Neisseriaceae (UID3901)	50	804	526	9	795	0	0	0	0	99.04	0.00	0.00
GCF_000020125.1	Complete Genome	NA	NA	0	NA	NA	NA	398527	0	8214658	o__Burkholderiales (UID4002)	107	574	251	4	569	1	0	0	0	99.15	0.40	0.00
GCF_000020145.1	Complete Genome	NA	NA	0	NA	NA	NA	445932	0	1643562	k__Bacteria (UID2495)	2993	143	89	7	136	0	0	0	0	93.19	0.00	0.00
GCF_000020165.1	Complete Genome	NA	NA	0	NA	NA	NA	935198	0	3847969	o__Clostridiales (UID1375)	50	332	124	0	332	0	0	0	0	100.00	0.00	0.00
GCF_000020205.1	Complete Genome	NA	NA	0	NA	NA	NA	402626	0	5325729	f__Burkholderiaceae (UID4003)	91	596	218	2	594	0	0	0	0	99.48	0.00	0.00
GCF_000020225.1	Complete Genome	NA	NA	0	NA	NA	NA	349741	0	2664102	k__Bacteria (UID2982)	88	229	147	10	219	0	0	0	0	96.40	0.00	0.00
GCF_000020245.1	Complete Genome	NA	NA	0	NA	NA	NA	512562	0	1608548	o__Campylobacterales (UID3068)	106	477	284	2	475	0	0	0	0	99.77	0.00	0.00
GCF_000020265.1	Complete Genome	NA	NA	0	NA	NA	NA	491916	0	6448048	f__Rhizobiaceae (UID3564)	78	840	354	3	837	0	0	0	0	99.71	0.00	0.00
GCF_000020285.1	Complete Genome	NA	NA	0	NA	NA	NA	508767	0	3659644	o__Clostridiales (UID1375)	50	332	124	1	331	0	0	0	0	99.19	0.00	0.00
GCF_000020325.1	Complete Genome	NA	NA	0	NA	NA	NA	436114	0	1838442	k__Bacteria (UID3060)	138	338	246	4	334	0	0	0	0	98.37	0.00	0.00
GCF_000020345.1	Complete Genome	NA	NA	0	NA	NA	NA	515621	0	4257769	g__Clostridium (UID1380)	44	404	145	1	402	1	0	0	0	99.31	0.05	0.00
GCF_000020365.1	Complete Genome	NA	NA	0	NA	NA	NA	177437	0	5657782	c__Deltaproteobacteria (UID3216)	83	247	155	3	243	1	0	0	0	98.06	0.65	0.00
GCF_000020385.1	Complete Genome	NA	NA	0	NA	NA	NA	398767	0	3994874	c__Deltaproteobacteria (UID3216)	83	246	155	0	245	1	0	0	0	100.00	0.65	0.00
GCF_000020405.1	Complete Genome	NA	NA	0	NA	NA	NA	537457	0	2345435	f__Pasteurellaceae (UID4932)	83	767	440	19	748	0	0	0	0	97.33	0.00	0.00
GCF_000020425.1	Complete Genome	NA	NA	0	NA	NA	NA	391904	0	2832748	f__Bifidobacteriaceae (UID1462)	65	476	217	0	476	0	0	0	0	100.00	0.00	0.00
GCF_000020465.1	Complete Genome	NA	NA	0	NA	NA	NA	290315	0	2763181	k__Bacteria (UID2570)	433	271	181	1	270	0	0	0	0	99.45	0.00	0.00
GCF_000020485.1	Complete Genome	NA	NA	0	NA	NA	NA	373903	0	2578146	p__Firmicutes (UID241)	930	207	114	1	206	0	0	0	0	99.12	0.00	0.00
GCF_000020505.1	Complete Genome	NA	NA	0	NA	NA	NA	517417	0	2289249	k__Bacteria (UID2570)	433	272	182	3	267	2	0	0	0	98.90	0.82	0.00
GCF_000020525.1	Complete Genome	NA	NA	0	NA	NA	NA	517418	0	3293456	k__Bacteria (UID2570)	433	273	183	2	270	1	0	0	0	98.91	0.55	0.00
GCF_000020545.1	Complete Genome	NA	NA	0	NA	NA	NA	331678	0	2736403	k__Bacteria (UID2570)	433	272	182	1	271	0	0	0	0	99.45	0.00	0.00
GCF_000020605.1	Complete Genome	NA	NA	0	NA	NA	NA	515619	0	3449685	f__Lachnospiraceae (UID1286)	57	420	207	3	417	0	0	0	0	99.11	0.00	0.00
GCF_000020625.1	Complete Genome	NA	NA	0	NA	NA	NA	290512	0	2579695	k__Bacteria (UID2570)	433	272	182	1	270	1	0	0	0	99.45	0.27	0.00
GCF_000020645.1	Complete Genome	NA	NA	0	NA	NA	NA	324925	0	3018238	k__Bacteria (UID2570)	433	272	182	4	268	0	0	0	0	98.35	0.00	0.00
GCF_000020665.1	Complete Genome	NA	NA	0	NA	NA	NA	391008	0	4573969	f__Xanthomonadaceae (UID4214)	55	659	290	0	658	1	0	0	0	100.00	0.03	0.00
GCF_000020685.1	Complete Genome	NA	NA	0	NA	NA	NA	546414	0	3855329	k__Bacteria (UID2142)	169	315	235	2	311	2	0	0	0	99.15	0.57	0.00
GCF_000020705.1	Complete Genome	NA	NA	0	NA	NA	NA	454169	0	4983515	f__Enterobacteriaceae (UID5103)	157	1005	324	0	1004	1	0	0	0	100.00	0.08	0.00
GCF_000020725.1	Complete Genome	NA	NA	0	NA	NA	NA	404380	0	4615150	c__Deltaproteobacteria (UID3216)	83	247	155	4	243	0	0	0	0	97.42	0.00	0.00
GCF_000020745.1	Complete Genome	NA	NA	0	NA	NA	NA	439843	0	4823887	f__Enterobacteriaceae (UID5103)	157	1005	324	1	1003	1	0	0	0	99.96	0.08	0.00
GCF_000020785.1	Complete Genome	NA	NA	0	NA	NA	NA	380749	0	1559514	k__Bacteria (UID3060)	138	338	246	1	337	0	0	0	0	99.59	0.00	0.00
GCF_000020805.1	Complete Genome	NA	NA	0	NA	NA	NA	447217	0	5061632	c__Deltaproteobacteria (UID3216)	83	247	155	0	247	0	0	0	0	100.00	0.00	0.00
GCF_000020825.1	Complete Genome	NA	NA	0	NA	NA	NA	380394	0	2885038	p__Proteobacteria (UID3882)	1493	258	161	5	253	0	0	0	0	98.61	0.00	0.00
GCF_000020865.1	Complete Genome	NA	NA	0	NA	NA	NA	498217	0	3804166	f__Enterobacteriaceae (UID5054)	223	876	305	19	855	2	0	0	0	97.35	0.25	0.00
GCF_000020885.1	Complete Genome	NA	NA	0	NA	NA	NA	454166	0	4836638	f__Enterobacteriaceae (UID5103)	157	1005	324	4	1000	1	0	0	0	99.69	0.08	0.00
GCF_000020905.1	Complete Genome	NA	NA	0	NA	NA	NA	490899	0	1365223	c__Thermoprotei (UID148)	41	245	158	0	245	0	0	0	0	100.00	0.00	0.00
GCF_000020925.1	Complete Genome	NA	NA	0	NA	NA	NA	439851	0	4917459	f__Enterobacteriaceae (UID5103)	157	1005	324	1	1003	1	0	0	0	99.69	0.08	0.00
GCF_000020945.1	Complete Genome	NA	NA	0	NA	NA	NA	309798	0	1424912	k__Bacteria (UID203)	5449	102	56	0	102	0	0	0	0	100.00	0.00	0.00
GCF_000021005.1	Complete Genome	NA	NA	0	NA	NA	NA	557760	0	4711139	f__Rhodobacteraceae (UID3340)	84	568	330	1	566	1	0	0	0	99.70	0.15	0.00
GCF_000021025.1	Complete Genome	NA	NA	0	NA	NA	NA	557598	0	3169329	c__Betaproteobacteria (UID3888)	323	386	234	14	372	0	0	0	0	95.80	0.00	0.00
GCF_000021065.1	Complete Genome	NA	NA	0	NA	NA	NA	561501	0	641895	k__Bacteria (UID2495)	2993	137	81	1	136	0	0	0	0	98.77	0.00	0.00
GCF_000021085.1	Complete Genome	NA	NA	0	NA	NA	NA	563178	0	642122	k__Bacteria (UID2495)	2993	137	81	1	136	0	0	0	0	98.77	0.00	0.00
GCF_000021125.1	Complete Genome	NA	NA	0	NA	NA	NA	444450	0	5704171	f__Enterobacteriaceae (UID5103)	157	1005	324	3	1000	2	0	0	0	99.77	0.39	0.00
GCF_000021145.1	Complete Genome	NA	NA	0	NA	NA	NA	557600	0	3760981	c__Gammaproteobacteria (UID4201)	1164	275	174	3	272	0	0	0	0	98.28	0.00	0.00
GCF_000021165.1	Complete Genome	NA	NA	0	NA	NA	NA	563041	0	1663013	o__Campylobacterales (UID3068)	106	477	284	19	458	0	0	0	0	97.03	0.00	0.00
GCF_000021185.1	Complete Genome	NA	NA	0	NA	NA	NA	552536	0	2976212	c__Bacilli (UID285)	586	325	181	4	321	0	0	0	0	98.07	0.00	0.00
GCF_000021205.1	Complete Genome	NA	NA	0	NA	NA	NA	405532	0	5419036	o__Bacillales (UID828)	139	508	174	2	506	0	0	0	0	98.85	0.00	0.00
GCF_000021225.1	Complete Genome	NA	NA	0	NA	NA	NA	405534	0	5599857	o__Bacillales (UID828)	139	508	174	1	506	1	0	0	0	99.43	0.57	0.00
GCF_000021265.1	Complete Genome	NA	NA	0	NA	NA	NA	565575	0	874478	f__Mycoplasmataceae (UID2466)	36	295	140	2	293	0	0	0	0	99.05	0.00	0.00
GCF_000021285.1	Complete Genome	NA	NA	0	NA	NA	NA	484019	0	2016657	k__Bacteria (UID209)	5443	104	58	4	100	0	0	0	0	94.67	0.00	0.00
GCF_000021305.1	Complete Genome	NA	NA	0	NA	NA	NA	405531	0	5736823	o__Bacillales (UID828)	139	508	174	4	503	1	0	0	0	98.26	0.03	0.00
GCF_000021325.1	Complete Genome	NA	NA	0	NA	NA	NA	272568	0	3914947	o__Rhodospirillales (UID3754)	63	336	201	1	335	0	0	0	0	99.50	0.00	0.00
GCF_000021345.1	Complete Genome	NA	NA	0	NA	NA	NA	395492	0	6872702	f__Rhizobiaceae (UID3564)	78	840	354	0	839	1	0	0	0	100.00	0.28	0.00
GCF_000021365.1	Complete Genome	NA	NA	0	NA	NA	NA	504832	0	3745629	o__Rhizobiales (UID3642)	107	484	316	4	478	2	0	0	0	99.58	0.47	0.00
GCF_000021385.1	Complete Genome	NA	NA	0	NA	NA	NA	883	0	4040304	c__Deltaproteobacteria (UID3218)	61	284	169	7	277	0	0	0	0	96.15	0.00	0.00
GCF_000021405.1	Complete Genome	NA	NA	0	NA	NA	NA	445985	0	1345494	f__Spirochaetaceae (UID2512)	56	235	124	3	232	0	0	0	0	98.66	0.00	0.00
GCF_000021445.1	Complete Genome	NA	NA	0	NA	NA	NA	568206	0	5506763	o__Bacillales (UID828)	139	508	174	4	503	1	0	0	0	98.88	0.29	0.00
GCF_000021465.1	Complete Genome	NA	NA	0	NA	NA	NA	570508	0	1684038	o__Campylobacterales (UID3068)	106	477	284	9	468	0	0	0	0	99.41	0.00	0.00
GCF_000021485.1	Complete Genome	NA	NA	0	NA	NA	NA	243159	0	2982397	p__Proteobacteria (UID3882)	1493	258	161	2	256	0	0	0	0	99.34	0.00	0.00
GCF_000021545.1	Complete Genome	NA	NA	0	NA	NA	NA	204536	0	1640877	k__Bacteria (UID3060)	138	338	246	1	337	0	0	0	0	99.59	0.00	0.00
GCF_000021605.1	Complete Genome	NA	NA	0	NA	NA	NA	579112	0	3938905	g__Vibrio (UID4878)	67	1130	369	4	1125	1	0	0	0	99.15	0.03	0.00
GCF_000021625.1	Complete Genome	NA	NA	0	NA	NA	NA	345073	0	4135300	g__Vibrio (UID4878)	67	1130	369	1	1128	1	0	0	0	99.73	0.03	0.00
GCF_000021645.1	Complete Genome	NA	NA	0	NA	NA	NA	515635	0	1855560	k__Bacteria (UID203)	5449	104	58	0	104	0	0	0	0	100.00	0.00	0.00
GCF_000021665.1	Complete Genome	NA	NA	0	NA	NA	NA	407976	0	5358884	o__Alteromonadales (UID4837)	30	868	324	5	863	0	0	0	0	99.30	0.00	0.00
GCF_000021685.1	Complete Genome	NA	NA	0	NA	NA	NA	309801	0	2920744	k__Bacteria (UID1452)	924	159	107	8	151	0	0	0	0	96.33	0.00	0.00
GCF_000021725.1	Complete Genome	NA	NA	0	NA	NA	NA	598659	0	1676444	k__Bacteria (UID3060)	138	338	246	10	327	1	0	0	0	97.36	0.41	0.00
GCF_000021745.1	Complete Genome	NA	NA	0	NA	NA	NA	395965	0	4305430	o__Rhizobiales (UID3654)	92	481	319	12	469	0	0	0	0	97.31	0.00	0.00
GCF_000021765.1	Complete Genome	NA	NA	0	NA	NA	NA	85643	0	4574586	f__Rhodocyclaceae (UID3972)	30	540	241	1	539	0	0	0	0	99.59	0.00	0.00
GCF_000021785.1	Complete Genome	NA	NA	0	NA	NA	NA	405535	0	5588834	o__Bacillales (UID828)	139	508	174	8	500	0	0	0	0	99.00	0.00	0.00
GCF_000021805.1	Complete Genome	NA	NA	0	NA	NA	NA	41431	0	4787694	p__Cyanobacteria (UID2192)	79	584	458	2	581	1	0	0	0	99.56	0.22	0.00
GCF_000021825.1	Complete Genome	NA	NA	0	NA	NA	NA	65393	0	6554169	p__Cyanobacteria (UID2192)	79	582	456	9	573	0	0	0	0	98.83	0.00	0.00
GCF_000021845.1	Complete Genome	NA	NA	0	NA	NA	NA	440085	0	6180732	o__Rhizobiales (UID3654)	92	481	319	1	480	0	0	0	0	99.69	0.00	0.00
GCF_000021865.1	Complete Genome	NA	NA	0	NA	NA	NA	272942	0	3871920	f__Rhodobacteraceae (UID3340)	84	568	330	6	558	4	0	0	0	98.64	0.63	0.00
GCF_000021945.1	Complete Genome	NA	NA	0	NA	NA	NA	326427	0	4684931	k__Bacteria (UID1452)	924	155	106	1	154	0	0	0	0	99.69	0.00	0.00
GCF_000021965.1	Complete Genome	NA	NA	0	NA	NA	NA	521011	0	2922917	p__Euryarchaeota (UID54)	90	233	152	1	232	0	0	0	0	99.34	0.00	0.00
GCF_000021985.1	Complete Genome	NA	NA	0	NA	NA	NA	396588	0	3464554	c__Gammaproteobacteria (UID4274)	112	580	290	10	569	1	0	0	0	98.48	0.34	0.00
GCF_000022005.1	Complete Genome	NA	NA	0	NA	NA	NA	565050	0	4042929	c__Alphaproteobacteria (UID3422)	26	529	308	1	528	0	0	0	0	99.68	0.00	0.00
GCF_000022025.1	Complete Genome	NA	NA	0	NA	NA	NA	452863	0	4980870	f__Micrococcaceae (UID1631)	31	367	171	3	364	0	0	0	0	99.48	0.00	0.00
GCF_000022045.1	Complete Genome	NA	NA	0	NA	NA	NA	395961	0	5786110	p__Cyanobacteria (UID2182)	89	544	424	8	535	1	0	0	0	98.35	0.24	0.00
GCF_000022085.1	Complete Genome	NA	NA	0	NA	NA	NA	460265	0	8839022	o__Rhizobiales (UID3654)	92	481	319	3	476	2	0	0	0	99.22	0.42	0.00
GCF_000022105.1	Complete Genome	NA	NA	0	NA	NA	NA	565034	0	3036634	c__Spirochaetia (UID2496)	72	215	125	1	214	0	0	0	0	99.20	0.00	0.00
GCF_000022125.1	Complete Genome	NA	NA	0	NA	NA	NA	525146	0	2873437	c__Deltaproteobacteria (UID3218)	61	284	169	4	280	0	0	0	0	97.63	0.00	0.00
GCF_000022145.1	Complete Genome	NA	NA	0	NA	NA	NA	455488	0	5029329	c__Deltaproteobacteria (UID3216)	83	247	155	0	247	0	0	0	0	100.00	0.00	0.00
GCF_000022165.1	Complete Genome	NA	NA	0	NA	NA	NA	588858	0	4964097	f__Enterobacteriaceae (UID5103)	157	1005	324	0	1004	1	0	0	0	100.00	0.08	0.00
GCF_000022185.1	Complete Genome	NA	NA	0	NA	NA	NA	480224	0	5268950	k__Bacteria (UID1452)	924	155	106	1	154	0	0	0	0	99.69	0.00	0.00
GCF_000022205.1	Complete Genome	NA	NA	0	NA	NA	NA	416348	0	3692576	f__Halobacteriaceae (UID96)	40	417	263	2	415	0	0	0	0	99.76	0.00	0.00
GCF_000022225.1	Complete Genome	NA	NA	0	NA	NA	NA	544404	0	5622737	f__Enterobacteriaceae (UID5103)	157	1005	324	2	1001	2	0	0	0	99.81	0.39	0.00
GCF_000022265.1	Complete Genome	NA	NA	0	NA	NA	NA	316067	0	4304501	c__Deltaproteobacteria (UID3216)	83	247	155	2	245	0	0	0	0	98.71	0.00	0.00
GCF_000022285.1	Complete Genome	NA	NA	0	NA	NA	NA	66084	0	1445873	o__Rickettsiales (UID3811)	63	368	234	4	364	0	0	0	0	98.93	0.00	0.00
GCF_000022305.1	Complete Genome	NA	NA	0	NA	NA	NA	535289	0	3796573	f__Comamonadaceae (UID4119)	39	693	323	2	687	4	0	0	0	99.64	0.62	0.00
GCF_000022325.1	Complete Genome	NA	NA	0	NA	NA	NA	521460	0	2931662	o__Thermoanaerobacterales (UID1420)	32	488	209	1	487	0	0	0	0	99.95	0.00	0.00
GCF_000022345.1	Complete Genome	NA	NA	0	NA	NA	NA	595496	0	4578159	f__Enterobacteriaceae (UID5103)	157	1005	324	3	1001	1	0	0	0	99.55	0.08	0.00
GCF_000022365.1	Complete Genome	NA	NA	0	NA	NA	NA	593117	0	2045438	p__Euryarchaeota (UID4)	45	299	202	0	299	0	0	0	0	100.00	0.00	0.00
GCF_000022385.1	Complete Genome	NA	NA	0	NA	NA	NA	429572	0	2736272	c__Thermoprotei (UID147)	54	217	168	2	215	0	0	0	0	98.81	0.00	0.00
GCF_000022405.1	Complete Genome	NA	NA	0	NA	NA	NA	427317	0	2608832	c__Thermoprotei (UID147)	54	217	168	2	215	0	0	0	0	98.81	0.00	0.00
GCF_000022425.1	Complete Genome	NA	NA	0	NA	NA	NA	427318	0	2692402	c__Thermoprotei (UID147)	54	217	168	2	215	0	0	0	0	98.81	0.00	0.00
GCF_000022465.1	Complete Genome	NA	NA	0	NA	NA	NA	439386	0	2702058	c__Thermoprotei (UID147)	54	217	168	2	215	0	0	0	0	98.81	0.00	0.00
GCF_000022485.1	Complete Genome	NA	NA	0	NA	NA	NA	419942	0	2854410	c__Thermoprotei (UID147)	54	217	168	3	214	0	0	0	0	98.21	0.00	0.00
GCF_000022505.1	Complete Genome	NA	NA	0	NA	NA	NA	572264	0	5449308	o__Bacillales (UID828)	139	508	174	2	506	0	0	0	0	99.36	0.00	0.00
GCF_000022525.1	Complete Genome	NA	NA	0	NA	NA	NA	434131	0	879977	o__Rickettsiales (UID3809)	83	324	211	20	304	0	0	0	0	95.33	0.00	0.00
GCF_000022545.1	Complete Genome	NA	NA	0	NA	NA	NA	604354	0	1845800	p__Euryarchaeota (UID4)	45	299	202	3	296	0	0	0	0	98.51	0.00	0.00
GCF_000022565.1	Complete Genome	NA	NA	0	NA	NA	NA	240015	0	4127356	k__Bacteria (UID3187)	2258	188	117	4	183	1	0	0	0	97.95	0.85	0.00
GCF_000022585.1	Complete Genome	NA	NA	0	NA	NA	NA	593588	0	4236368	g__Vibrio (UID4878)	67	1130	369	0	1129	1	0	0	0	100.00	0.03	0.00
GCF_000022605.2	Complete Genome	NA	NA	0	NA	NA	NA	331104	0	640935	k__Bacteria (UID2565)	2921	143	85	8	135	0	0	0	0	93.53	0.00	0.00
GCF_000022625.1	Complete Genome	NA	NA	0	NA	NA	NA	546272	0	3311219	o__Rhizobiales (UID3481)	95	1171	249	7	1161	3	0	0	0	99.63	0.44	0.00
GCF_000022665.1	Complete Genome	NA	NA	0	NA	NA	NA	469008	0	4558953	f__Enterobacteriaceae (UID5103)	157	1005	324	8	996	1	0	0	0	99.13	0.08	0.00
GCF_000022705.1	Complete Genome	NA	NA	0	NA	NA	NA	580050	0	1938709	f__Bifidobacteriaceae (UID1460)	70	502	225	0	502	0	0	0	0	100.00	0.00	0.00
GCF_000022725.1	Complete Genome	NA	NA	0	NA	NA	NA	634504	0	2369520	o__Rhizobiales (UID3451)	237	514	245	2	512	0	0	0	0	99.39	0.00	0.00
GCF_000022745.1	Complete Genome	NA	NA	0	NA	NA	NA	568815	0	3337369	o__Rhizobiales (UID3481)	95	1171	249	9	1159	3	0	0	0	99.52	0.44	0.00
GCF_000022765.1	Complete Genome	NA	NA	0	NA	NA	NA	536232	0	4155278	g__Clostridium (UID1380)	44	404	145	1	403	0	0	0	0	99.31	0.00	0.00
GCF_000022805.1	Complete Genome	NA	NA	0	NA	NA	NA	637382	0	4812922	f__Enterobacteriaceae (UID5065)	212	891	305	44	847	0	0	0	0	95.31	0.00	0.00
GCF_000022825.1	Complete Genome	NA	NA	0	NA	NA	NA	637385	0	4802263	f__Enterobacteriaceae (UID5065)	212	891	305	72	819	0	0	0	0	90.76	0.00	0.00
GCF_000022845.1	Complete Genome	NA	NA	0	NA	NA	NA	637386	0	4725788	f__Enterobacteriaceae (UID5065)	212	891	305	6	885	0	0	0	0	99.13	0.00	0.00
GCF_000022865.1	Complete Genome	NA	NA	0	NA	NA	NA	592021	0	5503926	o__Bacillales (UID828)	139	508	174	1	506	1	0	0	0	99.43	0.29	0.00
GCF_000022885.2	Complete Genome	NA	NA	0	NA	NA	NA	634503	0	3812301	f__Enterobacteriaceae (UID5054)	223	876	305	20	853	2	1	0	0	96.83	0.44	0.00
GCF_000022925.1	Complete Genome	NA	NA	0	NA	NA	NA	637381	0	2999054	c__Bacilli (UID285)	586	325	181	2	322	1	0	0	0	99.17	0.14	0.00
GCF_000022965.1	Complete Genome	NA	NA	0	NA	NA	NA	555970	0	1938483	f__Bifidobacteriaceae (UID1460)	70	502	225	0	502	0	0	0	0	100.00	0.00	0.00
GCF_000022985.1	Complete Genome	NA	NA	0	NA	NA	NA	634176	0	2313035	f__Pasteurellaceae (UID4932)	83	767	440	22	743	2	0	0	0	97.30	0.04	0.00
GCF_000023025.1	Complete Genome	NA	NA	0	NA	NA	NA	377629	0	5193164	c__Gammaproteobacteria (UID4444)	263	507	232	0	507	0	0	0	0	100.00	0.00	0.00
GCF_000023045.1	Complete Genome	NA	NA	0	NA	NA	NA	360911	0	2999895	c__Bacilli (UID259)	750	273	152	1	271	1	0	0	0	99.34	0.66	0.00
GCF_000023065.1	Complete Genome	NA	NA	0	NA	NA	NA	595494	0	3471292	c__Gammaproteobacteria (UID4442)	899	312	185	2	309	1	0	0	0	99.28	0.54	0.00
GCF_000023105.1	Complete Genome	NA	NA	0	NA	NA	NA	471853	0	4669183	o__Actinomycetales (UID1572)	580	287	172	2	285	0	0	0	0	99.42	0.00	0.00
GCF_000023125.1	Complete Genome	NA	NA	0	NA	NA	NA	471854	0	6967790	o__Cytophagales (UID2936)	47	454	336	2	451	1	0	0	0	99.55	0.30	0.00
GCF_000023145.1	Complete Genome	NA	NA	0	NA	NA	NA	645127	0	2446804	o__Actinomycetales (UID1809)	267	400	222	18	382	0	0	0	0	95.81	0.00	0.00
GCF_000023165.1	Complete Genome	NA	NA	0	NA	NA	NA	436113	0	1089202	c__Mollicutes (UID2395)	108	228	133	1	226	1	0	0	0	99.62	0.38	0.00
GCF_000023185.1	Complete Genome	NA	NA	0	NA	NA	NA	395491	0	7418122	f__Rhizobiaceae (UID3564)	78	840	354	1	839	0	0	0	0	99.94	0.00	0.00
GCF_000023225.1	Complete Genome	NA	NA	0	NA	NA	NA	525897	0	3942657	c__Deltaproteobacteria (UID3217)	62	280	168	1	279	0	0	0	0	99.40	0.00	0.00
GCF_000023285.1	Complete Genome	NA	NA	0	NA	NA	NA	521097	0	2612925	p__Bacteroidetes (UID2605)	350	316	210	0	316	0	0	0	0	100.00	0.00	0.00
GCF_000023305.1	Complete Genome	NA	NA	0	NA	NA	NA	510831	0	1892681	c__Gammaproteobacteria (UID4201)	1164	275	174	1	273	1	0	0	0	99.71	0.57	0.00
GCF_000023345.1	Complete Genome	NA	NA	0	NA	NA	NA	543728	0	6754997	o__Burkholderiales (UID4000)	193	427	214	0	427	0	0	0	0	100.00	0.00	0.00
GCF_000023365.1	Complete Genome	NA	NA	0	NA	NA	NA	536056	0	4630707	f__Enterobacteriaceae (UID5103)	157	1005	324	4	1000	1	0	0	0	99.72	0.08	0.00
GCF_000023385.1	Complete Genome	NA	NA	0	NA	NA	NA	471223	0	3508804	f__Bacillaceae (UID829)	128	561	183	2	558	1	0	0	0	98.91	0.55	0.00
GCF_000023405.1	Complete Genome	NA	NA	0	NA	NA	NA	446465	0	3614992	o__Actinomycetales (UID1572)	580	286	171	1	284	1	0	0	0	99.42	0.58	0.00
GCF_000023445.1	Complete Genome	NA	NA	0	NA	NA	NA	526222	0	4289847	c__Deltaproteobacteria (UID3218)	61	284	169	1	282	1	0	0	0	99.41	0.07	0.00
GCF_000023465.1	Complete Genome	NA	NA	0	NA	NA	NA	655815	0	5128187	s__algicola (UID2847)	33	496	263	4	490	2	0	0	0	98.95	0.57	0.00
GCF_000023585.1	Complete Genome	NA	NA	0	NA	NA	NA	324057	0	7184930	f__Paenibacillaceae (UID971)	46	481	186	2	479	0	0	0	0	99.19	0.00	0.00
GCF_000023605.1	Complete Genome	NA	NA	0	NA	NA	NA	561230	0	4862913	f__Enterobacteriaceae (UID5054)	223	876	305	3	871	2	0	0	0	99.56	0.22	0.00
GCF_000023625.1	Complete Genome	NA	NA	0	NA	NA	NA	478434	0	4398250	g__Mycobacterium (UID1816)	100	693	300	8	685	0	0	0	0	99.00	0.00	0.00
GCF_000023645.1	Complete Genome	NA	NA	0	NA	NA	NA	443144	0	4745806	c__Deltaproteobacteria (UID3216)	83	247	155	2	244	1	0	0	0	98.71	0.65	0.00
GCF_000023665.1	Complete Genome	NA	NA	0	NA	NA	NA	866768	0	4570938	f__Enterobacteriaceae (UID5103)	157	1005	324	6	998	1	0	0	0	99.38	0.08	0.00
GCF_000023685.1	Complete Genome	NA	NA	0	NA	NA	NA	436113	0	1084586	c__Mollicutes (UID2395)	108	228	133	1	226	1	0	0	0	99.62	0.38	0.00
GCF_000023705.1	Complete Genome	NA	NA	0	NA	NA	NA	583345	0	2547570	c__Betaproteobacteria (UID3888)	323	387	234	1	386	0	0	0	0	99.57	0.00	0.00
GCF_000023725.1	Complete Genome	NA	NA	0	NA	NA	NA	531844	0	2768102	o__Flavobacteriales (UID2815)	123	323	204	5	318	0	0	0	0	99.02	0.00	0.00
GCF_000023745.1	Complete Genome	NA	NA	0	NA	NA	NA	582744	0	3082007	c__Betaproteobacteria (UID3888)	323	383	233	0	383	0	0	0	0	100.00	0.00	0.00
GCF_000023765.2	Complete Genome	NA	NA	0	NA	NA	NA	537021	0	1227328	o__Rhizobiales (UID3449)	345	375	222	14	361	0	0	0	0	94.26	0.00	0.00
GCF_000023785.1	Complete Genome	NA	NA	0	NA	NA	NA	582402	0	3540114	c__Alphaproteobacteria (UID3422)	26	529	308	4	525	0	0	0	0	99.08	0.00	0.00
GCF_000023805.1	Complete Genome	NA	NA	0	NA	NA	NA	684950	0	1568826	o__Campylobacterales (UID3068)	106	477	284	11	466	0	0	0	0	97.75	0.00	0.00
GCF_000023845.1	Complete Genome	NA	NA	0	NA	NA	NA	469378	0	1617804	p__Actinobacteria (UID2112)	31	211	124	8	203	0	0	0	0	94.93	0.00	0.00
GCF_000023865.1	Complete Genome	NA	NA	0	NA	NA	NA	471857	0	4308349	o__Actinomycetales (UID2014)	33	350	203	3	347	0	0	0	0	98.52	0.00	0.00
GCF_000023885.1	Complete Genome	NA	NA	0	NA	NA	NA	471855	0	3165038	p__Actinobacteria (UID2112)	31	211	124	2	209	0	0	0	0	98.39	0.00	0.00
GCF_000023925.1	Complete Genome	NA	NA	0	NA	NA	NA	478801	0	2785024	o__Actinomycetales (UID1663)	488	309	185	21	288	0	0	0	0	92.57	0.00	0.00
GCF_000023945.1	Complete Genome	NA	NA	0	NA	NA	NA	519442	0	3116795	f__Halobacteriaceae (UID85)	51	395	250	5	386	4	0	0	0	98.65	0.87	0.00
GCF_000023965.1	Complete Genome	NA	NA	0	NA	NA	NA	485914	0	3332349	f__Halobacteriaceae (UID85)	51	395	250	1	394	0	0	0	0	99.93	0.00	0.00
GCF_000023985.1	Complete Genome	NA	NA	0	NA	NA	NA	573064	0	1507251	p__Euryarchaeota (UID5)	32	308	210	2	306	0	0	0	0	99.05	0.00	0.00
GCF_000024005.1	Complete Genome	NA	NA	0	NA	NA	NA	485918	0	9127347	p__Bacteroidetes (UID2591)	364	303	203	1	300	2	0	0	0	99.51	0.74	0.00
GCF_000024045.1	Complete Genome	NA	NA	0	NA	NA	NA	395962	0	4803347	p__Cyanobacteria (UID2192)	79	584	458	3	580	1	0	0	0	99.56	0.22	0.00
GCF_000024065.1	Complete Genome	NA	NA	0	NA	NA	NA	471856	0	2749646	o__Actinomycetales (UID1572)	580	287	173	4	283	0	0	0	0	98.54	0.00	0.00
GCF_000024085.1	Complete Genome	NA	NA	0	NA	NA	NA	523791	0	2852073	c__Gammaproteobacteria (UID4442)	899	312	185	0	311	1	0	0	0	100.00	0.54	0.00
GCF_000024105.1	Complete Genome	NA	NA	0	NA	NA	NA	525919	0	1998633	o__Clostridiales (UID1125)	128	313	164	3	310	0	0	0	0	98.63	0.00	0.00
GCF_000024125.1	Complete Genome	NA	NA	0	NA	NA	NA	313596	0	3530383	s__algicola (UID2846)	47	571	303	7	563	1	0	0	0	98.66	0.11	0.00
GCF_000024145.1	Complete Genome	NA	NA	0	NA	NA	NA	406984	0	1248550	k__Bacteria (UID2993)	77	301	197	2	299	0	0	0	0	98.98	0.00	0.00
GCF_000024165.1	Complete Genome	NA	NA	0	NA	NA	NA	522306	0	5306133	c__Betaproteobacteria (UID3971)	223	422	210	4	417	1	0	0	0	99.39	0.24	0.00
GCF_000024185.1	Complete Genome	NA	NA	0	NA	NA	NA	634498	0	2937203	p__Euryarchaeota (UID3)	148	188	125	4	182	2	0	0	0	97.54	0.80	0.00
GCF_000024205.1	Complete Genome	NA	NA	0	NA	NA	NA	485916	0	4545624	p__Firmicutes (UID1022)	100	294	157	10	283	1	0	0	0	97.65	0.16	0.00
GCF_000024225.1	Complete Genome	NA	NA	0	NA	NA	NA	521095	0	1543805	p__Actinobacteria (UID2112)	31	211	124	0	211	0	0	0	0	100.00	0.00	0.00
GCF_000024245.1	Complete Genome	NA	NA	0	NA	NA	NA	622759	0	2223520	c__Alphaproteobacteria (UID3305)	564	337	221	3	334	0	0	0	0	98.87	0.00	0.00
GCF_000024265.1	Complete Genome	NA	NA	0	NA	NA	NA	479437	0	3632260	p__Actinobacteria (UID2112)	31	211	124	1	210	0	0	0	0	99.19	0.00	0.00
GCF_000024285.1	Complete Genome	NA	NA	0	NA	NA	NA	521098	0	3205686	p__Firmicutes (UID242)	830	239	127	1	238	0	0	0	0	99.21	0.00	0.00
GCF_000024325.1	Complete Genome	NA	NA	0	NA	NA	NA	485915	0	2909567	c__Deltaproteobacteria (UID3217)	62	280	168	4	276	0	0	0	0	97.92	0.00	0.00
GCF_000024365.1	Complete Genome	NA	NA	0	NA	NA	NA	479431	0	6060298	o__Actinomycetales (UID1802)	274	387	213	3	381	2	1	0	0	99.66	0.85	0.00
GCF_000024425.1	Complete Genome	NA	NA	0	NA	NA	NA	504728	0	3097457	k__Bacteria (UID2142)	169	314	234	1	313	0	0	0	0	99.57	0.00	0.00
GCF_000024445.1	Complete Genome	NA	NA	0	NA	NA	NA	401473	0	2636367	f__Bifidobacteriaceae (UID1458)	77	464	220	0	464	0	0	0	0	100.00	0.00	0.00
GCF_000024465.1	Complete Genome	NA	NA	0	NA	NA	NA	488538	0	2753527	c__Alphaproteobacteria (UID3305)	564	347	229	5	341	1	0	0	0	98.48	0.15	0.00
GCF_000024505.1	Complete Genome	NA	NA	0	NA	NA	NA	574556	0	1206806	o__Rickettsiales (UID3811)	63	368	234	6	362	0	0	0	0	98.08	0.00	0.00
GCF_000024545.1	Complete Genome	NA	NA	0	NA	NA	NA	446470	0	6841557	o__Actinomycetales (UID1696)	455	309	186	11	294	4	0	0	0	95.52	0.75	0.00
GCF_000024585.1	Complete Genome	NA	NA	0	NA	NA	NA	681288	0	2847542	g__Staphylococcus (UID294)	60	773	178	2	770	1	0	0	0	99.67	0.08	0.00
GCF_000024605.1	Complete Genome	NA	NA	0	NA	NA	NA	429009	0	2157067	p__Firmicutes (UID1022)	100	293	157	12	281	0	0	0	0	95.20	0.00	0.00
GCF_000024625.1	Complete Genome	NA	NA	0	NA	NA	NA	579137	0	1761737	p__Euryarchaeota (UID5)	32	308	210	2	306	0	0	0	0	99.43	0.00	0.00
GCF_000024645.1	Complete Genome	NA	NA	0	NA	NA	NA	561231	0	5063892	f__Enterobacteriaceae (UID5054)	223	876	305	3	870	3	0	0	0	99.48	0.25	0.00
GCF_000024685.1	Complete Genome	NA	NA	0	NA	NA	NA	481743	0	7121665	f__Paenibacillaceae (UID973)	32	468	170	2	466	0	0	0	0	99.66	0.00	0.00
GCF_000024705.1	Complete Genome	NA	NA	0	NA	NA	NA	544556	0	3667901	f__Bacillaceae (UID829)	128	561	183	3	558	0	0	0	0	98.86	0.00	0.00
GCF_000024745.1	Complete Genome	NA	NA	0	NA	NA	NA	555311	0	2668974	c__Thermoprotei (UID147)	54	217	168	1	216	0	0	0	0	99.40	0.00	0.00
GCF_000024765.1	Complete Genome	NA	NA	0	NA	NA	NA	555778	0	2582886	c__Gammaproteobacteria (UID4201)	1164	275	174	12	262	1	0	0	0	94.11	0.57	0.00
GCF_000024785.1	Complete Genome	NA	NA	0	NA	NA	NA	526226	0	5290012	o__Actinomycetales (UID1814)	148	572	276	3	568	1	0	0	0	99.09	0.06	0.00
GCF_000024825.1	Complete Genome	NA	NA	0	NA	NA	NA	150340	0	5089025	g__Vibrio (UID4874)	71	1067	378	0	1066	1	0	0	0	100.00	0.26	0.00
GCF_000024845.1	Complete Genome	NA	NA	0	NA	NA	NA	518766	0	3386737	k__Bacteria (UID2570)	433	265	177	0	265	0	0	0	0	100.00	0.00	0.00
GCF_000024865.1	Complete Genome	NA	NA	0	NA	NA	NA	479432	0	10369518	o__Actinomycetales (UID1696)	455	314	189	5	307	2	0	0	0	98.24	0.60	0.00
GCF_000024885.1	Complete Genome	NA	NA	0	NA	NA	NA	525898	0	2306351	p__Proteobacteria (UID3061)	115	395	260	2	393	0	0	0	0	99.68	0.00	0.00
GCF_000024905.1	Complete Genome	NA	NA	0	NA	NA	NA	525903	0	1848474	k__Bacteria (UID209)	5443	105	59	1	104	0	0	0	0	98.31	0.00	0.00
GCF_000024925.1	Complete Genome	NA	NA	0	NA	NA	NA	446469	0	4253413	o__Actinomycetales (UID1572)	580	287	173	10	276	1	0	0	0	96.72	0.10	0.00
GCF_000024945.1	Complete Genome	NA	NA	0	NA	NA	NA	479436	0	2132142	o__Selenomonadales (UID1024)	64	334	167	0	334	0	0	0	0	100.00	0.00	0.00
GCF_000024965.1	Complete Genome	NA	NA	0	NA	NA	NA	446471	0	3831380	o__Actinomycetales (UID1572)	580	288	173	2	286	0	0	0	0	99.13	0.00	0.00
GCF_000024985.1	Complete Genome	NA	NA	0	NA	NA	NA	479434	0	3993764	k__Bacteria (UID1452)	924	159	107	3	156	0	0	0	0	97.20	0.00	0.00
GCF_000025005.1	Complete Genome	NA	NA	0	NA	NA	NA	525904	0	3101581	k__Bacteria (UID1452)	924	158	106	7	151	0	0	0	0	97.26	0.00	0.00
GCF_000025025.1	Complete Genome	NA	NA	0	NA	NA	NA	311424	0	1413462	k__Bacteria (UID1452)	924	151	101	1	150	0	0	0	0	99.01	0.00	0.00
GCF_000025065.1	Complete Genome	NA	NA	0	NA	NA	NA	590409	0	4818394	f__Enterobacteriaceae (UID5054)	223	876	305	2	870	4	0	0	0	99.93	0.70	0.00
GCF_000025085.1	Complete Genome	NA	NA	0	NA	NA	NA	698737	0	2658366	c__Bacilli (UID285)	586	325	181	1	323	1	0	0	0	99.45	0.55	0.00
GCF_000025125.1	Complete Genome	NA	NA	0	NA	NA	NA	1453429	0	1443806	p__Cyanobacteria (UID2192)	79	584	458	145	439	0	0	0	0	72.53	0.00	0.00
GCF_000025145.1	Complete Genome	NA	NA	0	NA	NA	NA	703339	0	2821452	g__Staphylococcus (UID294)	60	773	178	2	770	1	0	0	0	99.67	0.08	0.00
GCF_000025165.1	Complete Genome	NA	NA	0	NA	NA	NA	701177	0	5452353	f__Enterobacteriaceae (UID5103)	157	1005	324	1	1003	1	0	0	0	99.96	0.08	0.00
GCF_000025185.1	Complete Genome	NA	NA	0	NA	NA	NA	530564	0	6196199	k__Bacteria (UID2565)	2921	143	87	3	140	0	0	0	0	96.55	0.00	0.00
GCF_000025205.1	Complete Genome	NA	NA	0	NA	NA	NA	553190	0	1617545	f__Bifidobacteriaceae (UID1458)	77	464	220	1	463	0	0	0	0	99.94	0.00	0.00
GCF_000025225.2	Complete Genome	NA	NA	0	NA	NA	NA	699246	0	1809746	o__Clostridiales (UID1120)	304	247	141	21	225	1	0	0	0	91.49	0.71	0.00
GCF_000025245.1	Complete Genome	NA	NA	0	NA	NA	NA	552531	0	1942198	f__Bifidobacteriaceae (UID1460)	70	502	225	9	493	0	0	0	0	98.67	0.00	0.00
GCF_000025285.1	Complete Genome	NA	NA	0	NA	NA	NA	572546	0	1563423	p__Euryarchaeota (UID49)	95	228	153	1	227	0	0	0	0	99.84	0.00	0.00
GCF_000025305.1	Complete Genome	NA	NA	0	NA	NA	NA	591001	0	2329769	o__Selenomonadales (UID1024)	64	334	167	3	331	0	0	0	0	99.40	0.00	0.00
GCF_000025325.1	Complete Genome	NA	NA	0	NA	NA	NA	543526	0	5440782	f__Halobacteriaceae (UID96)	40	417	263	4	409	4	0	0	0	99.30	0.95	0.00
GCF_000025365.1	Complete Genome	NA	NA	0	NA	NA	NA	710128	0	1012027	c__Mollicutes (UID2395)	108	228	133	1	227	0	0	0	0	99.25	0.00	0.00
GCF_000025385.1	Complete Genome	NA	NA	0	NA	NA	NA	708616	0	977612	c__Mollicutes (UID2395)	108	228	133	0	228	0	0	0	0	100.00	0.00	0.00
GCF_000025405.2	Complete Genome	NA	NA	0	NA	NA	NA	706191	0	4703373	f__Enterobacteriaceae (UID5054)	223	876	305	21	852	3	0	0	0	97.30	0.74	0.00
GCF_000025465.1	Complete Genome	NA	NA	0	NA	NA	NA	640131	0	5458505	f__Enterobacteriaceae (UID5103)	157	1005	324	1	997	7	0	0	0	99.90	0.78	0.00
GCF_000025485.1	Complete Genome	NA	NA	0	NA	NA	NA	572477	0	3669074	c__Gammaproteobacteria (UID4274)	112	581	290	6	572	3	0	0	0	99.05	0.63	0.00
GCF_000025505.1	Complete Genome	NA	NA	0	NA	NA	NA	589924	0	2196266	p__Euryarchaeota (UID49)	95	228	153	0	228	0	0	0	0	100.00	0.00	0.00
GCF_000025525.1	Complete Genome	NA	NA	0	NA	NA	NA	644281	0	1773136	p__Euryarchaeota (UID5)	32	308	210	4	304	0	0	0	0	98.57	0.00	0.00
GCF_000025545.1	Complete Genome	NA	NA	0	NA	NA	NA	396595	0	2985056	s__thiocyanoxidans (UID4307)	68	1099	253	2	1096	1	0	0	0	99.95	0.04	0.00
GCF_000025565.1	Complete Genome	NA	NA	0	NA	NA	NA	716541	0	5598796	f__Enterobacteriaceae (UID5103)	157	1005	324	0	1001	3	1	0	0	100.00	0.55	0.00
GCF_000025585.1	Complete Genome	NA	NA	0	NA	NA	NA	633145	0	1360154	k__Bacteria (UID1452)	924	151	101	2	149	0	0	0	0	98.68	0.00	0.00
GCF_000025605.1	Complete Genome	NA	NA	0	NA	NA	NA	638303	0	1500577	k__Bacteria (UID3060)	138	336	246	5	331	0	0	0	0	97.97	0.00	0.00
GCF_000025625.1	Complete Genome	NA	NA	0	NA	NA	NA	547559	0	4443643	f__Halobacteriaceae (UID96)	40	417	263	5	412	0	0	0	0	99.17	0.00	0.00
GCF_000025645.1	Complete Genome	NA	NA	0	NA	NA	NA	580331	0	2451061	o__Thermoanaerobacterales (UID1420)	32	488	209	1	487	0	0	0	0	99.52	0.00	0.00
GCF_000025665.1	Complete Genome	NA	NA	0	NA	NA	NA	439481	0	1486778	p__Euryarchaeota (UID3)	148	187	124	0	187	0	0	0	0	100.00	0.00	0.00
GCF_000025685.1	Complete Genome	NA	NA	0	NA	NA	NA	309800	0	4012900	f__Halobacteriaceae (UID96)	40	417	263	3	414	0	0	0	0	99.38	0.00	0.00
GCF_000025705.1	Complete Genome	NA	NA	0	NA	NA	NA	580332	0	3003656	c__Betaproteobacteria (UID3959)	235	418	210	1	416	1	0	0	0	99.52	0.48	0.00
GCF_000025725.1	Complete Genome	NA	NA	0	NA	NA	NA	522772	0	3222077	k__Bacteria (UID3187)	2258	186	116	2	183	1	0	0	0	98.28	0.86	0.00
GCF_000025745.1	Complete Genome	NA	NA	0	NA	NA	NA	714962	0	5108383	f__Enterobacteriaceae (UID5103)	157	1005	324	2	1002	1	0	0	0	99.81	0.08	0.00
GCF_000025765.1	Complete Genome	NA	NA	0	NA	NA	NA	553199	0	2495334	o__Actinomycetales (UID1530)	622	259	152	1	258	0	0	0	0	99.67	0.00	0.00
GCF_000025805.1	Complete Genome	NA	NA	0	NA	NA	NA	592022	0	5097447	o__Bacillales (UID828)	139	508	174	3	504	0	1	0	0	98.79	0.07	0.00
GCF_000025825.1	Complete Genome	NA	NA	0	NA	NA	NA	545693	0	5523192	o__Bacillales (UID828)	139	508	174	2	502	3	1	0	0	98.85	0.25	0.00
GCF_000025845.1	Complete Genome	NA	NA	0	NA	NA	NA	512564	0	934379	g__Mycoplasma (UID2415)	53	244	133	1	242	1	0	0	0	99.62	0.75	0.00
GCF_000025865.1	Complete Genome	NA	NA	0	NA	NA	NA	547558	0	2012424	p__Euryarchaeota (UID49)	95	228	153	3	225	0	0	0	0	98.04	0.00	0.00
GCF_000025885.1	Complete Genome	NA	NA	0	NA	NA	NA	572547	0	1980592	k__Bacteria (UID209)	5443	105	59	0	105	0	0	0	0	100.00	0.00	0.00
GCF_000025905.1	Complete Genome	NA	NA	0	NA	NA	NA	583355	0	3750771	k__Bacteria (UID2982)	88	230	148	7	223	0	0	0	0	98.90	0.00	0.00
GCF_000025945.1	Complete Genome	NA	NA	0	NA	NA	NA	177439	0	3659634	c__Deltaproteobacteria (UID3217)	62	280	168	9	270	1	0	0	0	95.98	0.60	0.00
GCF_000025965.1	Complete Genome	NA	NA	0	NA	NA	NA	76114	0	4727255	f__Rhodocyclaceae (UID3972)	30	540	241	0	540	0	0	0	0	100.00	0.00	0.00
GCF_000025985.1	Complete Genome	NA	NA	0	NA	NA	NA	272559	0	5241700	o__Bacteroidales (UID2657)	160	492	269	2	490	0	0	0	0	99.26	0.00	0.00
GCF_000026005.1	Complete Genome	NA	NA	0	NA	NA	NA	254945	0	1516355	o__Rickettsiales (UID3811)	63	368	234	0	368	0	0	0	0	100.00	0.00	0.00
GCF_000026025.1	Complete Genome	NA	NA	0	NA	NA	NA	218497	0	1144377	k__Bacteria (UID2993)	77	301	197	3	298	0	0	0	0	98.48	0.00	0.00
GCF_000026065.1	Complete Genome	NA	NA	0	NA	NA	NA	314315	0	1884661	o__Lactobacillales (UID355)	490	336	184	3	333	0	0	0	0	98.84	0.00	0.00
GCF_000026085.1	Complete Genome	NA	NA	0	NA	NA	NA	326442	0	3850272	c__Gammaproteobacteria (UID4787)	26	752	296	0	750	2	0	0	0	100.00	0.34	0.00
GCF_000026105.1	Complete Genome	NA	NA	0	NA	NA	NA	384676	0	5888780	o__Pseudomonadales (UID4488)	185	813	308	5	803	5	0	0	0	99.46	0.49	0.00
GCF_000026185.1	Complete Genome	NA	NA	0	NA	NA	NA	465817	0	4067864	f__Enterobacteriaceae (UID5054)	223	876	305	6	870	0	0	0	0	98.96	0.00	0.00
GCF_000026205.1	Complete Genome	NA	NA	0	NA	NA	NA	37692	0	601943	k__Bacteria (UID2328)	3167	123	73	6	117	0	0	0	0	94.85	0.00	0.00
GCF_000026225.1	Complete Genome	NA	NA	0	NA	NA	NA	585054	0	4643861	f__Enterobacteriaceae (UID5103)	157	1005	324	2	1000	3	0	0	0	99.84	0.18	0.00
GCF_000026245.1	Complete Genome	NA	NA	0	NA	NA	NA	585055	0	5154862	f__Enterobacteriaceae (UID5103)	157	1005	324	1	1002	2	0	0	0	99.96	0.39	0.00
GCF_000026265.1	Complete Genome	NA	NA	0	NA	NA	NA	585034	0	4700560	f__Enterobacteriaceae (UID5103)	157	1005	324	1	1003	1	0	0	0	99.96	0.08	0.00
GCF_000026405.1	Complete Genome	NA	NA	0	NA	NA	NA	349519	0	1896614	f__Leuconostocaceae (UID486)	29	443	178	2	441	0	0	0	0	99.81	0.00	0.00
GCF_000026445.2	Complete Genome	NA	NA	0	NA	NA	NA	459424	0	6399543	o__Actinomycetales (UID1808)	268	398	220	7	387	4	0	0	0	98.08	0.92	0.00
GCF_000026485.1	Complete Genome	NA	NA	0	NA	NA	NA	543734	0	3079196	g__Lactobacillus (UID436)	31	586	184	1	585	0	0	0	0	99.46	0.00	0.00
GCF_000026505.1	Complete Genome	NA	NA	0	NA	NA	NA	568703	0	3010111	g__Lactobacillus (UID436)	31	586	184	1	585	0	0	0	0	99.46	0.00	0.00
GCF_000026525.1	Complete Genome	NA	NA	0	NA	NA	NA	568704	0	3033106	g__Lactobacillus (UID436)	31	586	184	10	576	0	0	0	0	98.90	0.00	0.00
GCF_000026545.1	Complete Genome	NA	NA	0	NA	NA	NA	574521	0	5069678	f__Enterobacteriaceae (UID5103)	157	1005	324	3	1001	1	0	0	0	99.34	0.08	0.00
GCF_000026565.1	Complete Genome	NA	NA	0	NA	NA	NA	554290	0	4581797	f__Enterobacteriaceae (UID5103)	157	1005	324	8	996	1	0	0	0	98.55	0.08	0.00
GCF_000026645.1	Complete Genome	NA	NA	0	NA	NA	NA	557722	0	6601757	o__Pseudomonadales (UID4488)	185	813	308	1	809	3	0	0	0	99.68	0.45	0.00
GCF_000026685.1	Complete Genome	NA	NA	0	NA	NA	NA	561304	0	3268071	o__Actinomycetales (UID1808)	268	398	220	10	388	0	0	0	0	95.98	0.00	0.00
GCF_000026705.1	Complete Genome	NA	NA	0	NA	NA	NA	568819	0	2912690	c__Bacilli (UID285)	586	325	181	2	323	0	0	0	0	99.17	0.00	0.00
GCF_000026725.1	Complete Genome	NA	NA	0	NA	NA	NA	568813	0	2095898	o__Lactobacillales (UID544)	293	475	267	0	475	0	0	0	0	100.00	0.00	0.00
GCF_000026745.1	Complete Genome	NA	NA	0	NA	NA	NA	568814	0	2170808	o__Lactobacillales (UID544)	293	475	267	0	474	1	0	0	0	100.00	0.37	0.00
GCF_000026905.1	Complete Genome	NA	NA	0	NA	NA	NA	672161	0	1044282	o__Chlamydiales (UID2994)	64	455	185	3	452	0	0	0	0	98.92	0.00	0.00
GCF_000026925.1	Complete Genome	NA	NA	0	NA	NA	NA	580049	0	1044352	o__Chlamydiales (UID2994)	64	455	185	3	452	0	0	0	0	98.92	0.00	0.00
GCF_000026965.1	Complete Genome	NA	NA	0	NA	NA	NA	604162	0	2277550	f__Neisseriaceae (UID3901)	50	804	526	4	799	1	0	0	0	99.37	0.19	0.00
GCF_000027025.1	Complete Genome	NA	NA	0	NA	NA	NA	568708	0	4879400	f__Enterobacteriaceae (UID5103)	157	1005	324	1	1003	1	0	0	0	99.97	0.08	0.00
GCF_000027045.1	Complete Genome	NA	NA	0	NA	NA	NA	663951	0	3075806	g__Staphylococcus (UID294)	60	773	178	2	770	1	0	0	0	99.67	0.08	0.00
GCF_000027085.1	Complete Genome	NA	NA	0	NA	NA	NA	637910	0	5444283	f__Enterobacteriaceae (UID5103)	157	1005	324	3	1001	1	0	0	0	99.53	0.08	0.00
GCF_000027125.1	Complete Genome	NA	NA	0	NA	NA	NA	216592	0	5355323	f__Enterobacteriaceae (UID5103)	157	1005	324	1	1003	1	0	0	0	99.96	0.08	0.00
GCF_000027145.1	Complete Genome	NA	NA	0	NA	NA	NA	683837	0	2797636	c__Bacilli (UID285)	586	325	181	3	322	0	0	0	0	98.62	0.00	0.00
GCF_000027185.1	Complete Genome	NA	NA	0	NA	NA	NA	637909	0	2350911	o__Lactobacillales (UID544)	293	475	267	1	474	0	0	0	0	99.81	0.00	0.00
GCF_000027205.1	Complete Genome	NA	NA	0	NA	NA	NA	716540	0	3905604	f__Enterobacteriaceae (UID5054)	223	876	305	4	867	4	1	0	0	99.55	0.26	0.00
GCF_000027225.1	Complete Genome	NA	NA	0	NA	NA	NA	406818	0	4225498	c__Gammaproteobacteria (UID4442)	899	312	185	0	311	1	0	0	0	100.00	0.18	0.00
GCF_000027265.1	Complete Genome	NA	NA	0	NA	NA	NA	634499	0	4072846	f__Enterobacteriaceae (UID5054)	223	876	305	6	869	1	0	0	0	99.21	0.08	0.00
GCF_000027325.1	Complete Genome	NA	NA	0	NA	NA	NA	243273	0	580076	c__Mollicutes (UID2395)	108	228	133	3	225	0	0	0	0	97.74	0.00	0.00
GCF_000027345.1	Complete Genome	NA	NA	0	NA	NA	NA	272634	0	816394	c__Mollicutes (UID2395)	108	228	133	0	228	0	0	0	0	100.00	0.00	0.00
GCF_000039765.1	Complete Genome	NA	NA	0	NA	NA	NA	216895	0	5126696	f__Vibrionaceae (UID4868)	77	946	363	4	937	5	0	0	0	99.80	0.17	0.00
GCF_000043285.1	Complete Genome	NA	NA	0	NA	NA	NA	203907	0	705557	k__Bacteria (UID2495)	2993	138	82	4	134	0	0	0	0	95.93	0.00	0.00
GCF_000046685.1	Complete Genome	NA	NA	0	NA	NA	NA	283165	0	1581384	o__Rhizobiales (UID3451)	237	514	245	9	505	0	0	0	0	98.13	0.00	0.00
GCF_000046705.1	Complete Genome	NA	NA	0	NA	NA	NA	283166	0	1931047	o__Rhizobiales (UID3451)	237	514	245	3	511	0	0	0	0	99.79	0.00	0.00
GCF_000046845.1	Complete Genome	NA	NA	0	NA	NA	NA	62977	0	3598621	c__Gammaproteobacteria (UID4201)	1164	275	174	0	275	0	0	0	0	100.00	0.00	0.00
GCF_000047365.1	Complete Genome	NA	NA	0	NA	NA	NA	273123	0	4840898	f__Enterobacteriaceae (UID5065)	212	891	305	1	889	1	0	0	0	99.67	0.16	0.00
GCF_000048645.1	Complete Genome	NA	NA	0	NA	NA	NA	297246	0	3635495	c__Gammaproteobacteria (UID4266)	1097	269	171	0	269	0	0	0	0	100.00	0.00	0.00
GCF_000048665.1	Complete Genome	NA	NA	0	NA	NA	NA	297245	0	3405519	c__Gammaproteobacteria (UID4266)	1097	269	171	0	268	1	0	0	0	100.00	0.58	0.00
GCF_000050405.1	Complete Genome	NA	NA	0	NA	NA	NA	302409	0	1499920	o__Rickettsiales (UID3811)	63	368	234	0	368	0	0	0	0	100.00	0.00	0.00
GCF_000050425.1	Complete Genome	NA	NA	0	NA	NA	NA	254945	0	1512977	o__Rickettsiales (UID3811)	63	368	234	1	367	0	0	0	0	99.86	0.00	0.00
GCF_000054005.1	Complete Genome	NA	NA	0	NA	NA	NA	359391	0	3278307	o__Rhizobiales (UID3481)	95	1171	249	6	1162	3	0	0	0	99.64	0.44	0.00
GCF_000055785.1	Complete Genome	NA	NA	0	NA	NA	NA	290398	0	3696649	c__Gammaproteobacteria (UID4444)	263	507	232	3	503	1	0	0	0	99.14	0.43	0.00
GCF_000055945.1	Complete Genome	NA	NA	0	NA	NA	NA	363253	0	1719014	c__Deltaproteobacteria (UID3218)	61	284	169	11	273	0	0	0	0	93.49	0.00	0.00
GCF_000056065.1	Complete Genome	NA	NA	0	NA	NA	NA	390333	0	1864998	g__Lactobacillus (UID377)	91	430	154	6	424	0	0	0	0	96.43	0.00	0.00
GCF_000058485.1	Complete Genome	NA	NA	0	NA	NA	NA	326424	0	7497934	o__Actinomycetales (UID1663)	488	306	183	4	300	2	0	0	0	98.09	0.82	0.00
GCF_000060285.1	Complete Genome	NA	NA	0	NA	NA	NA	386043	0	2814130	c__Bacilli (UID285)	586	325	181	2	322	1	0	0	0	99.17	0.55	0.00
GCF_000060345.1	Complete Genome	NA	NA	0	NA	NA	NA	411154	0	3798465	s__algicola (UID2847)	33	496	263	3	492	1	0	0	0	99.14	0.19	0.00
GCF_000061505.1	Complete Genome	NA	NA	0	NA	NA	NA	62928	0	4376040	f__Rhodocyclaceae (UID3972)	30	540	241	3	537	0	0	0	0	99.73	0.00	0.00
GCF_000063445.1	Complete Genome	NA	NA	0	NA	NA	NA	351160	0	3179916	p__Euryarchaeota (UID49)	95	228	153	0	228	0	0	0	0	100.00	0.00	0.00
GCF_000063485.1	Complete Genome	NA	NA	0	NA	NA	NA	443906	0	3395237	o__Actinomycetales (UID1593)	69	400	198	2	398	0	0	0	0	98.99	0.00	0.00
GCF_000063505.1	Complete Genome	NA	NA	0	NA	NA	NA	32051	0	2366980	p__Cyanobacteria (UID2143)	129	472	368	2	470	0	0	0	0	99.46	0.00	0.00
GCF_000063525.1	Complete Genome	NA	NA	0	NA	NA	NA	316278	0	2224914	p__Cyanobacteria (UID2143)	129	472	368	15	457	0	0	0	0	97.64	0.00	0.00
GCF_000063585.1	Complete Genome	NA	NA	0	NA	NA	NA	413999	0	3903260	g__Clostridium (UID1380)	44	404	145	2	402	0	0	0	0	99.17	0.00	0.00
GCF_000063605.1	Complete Genome	NA	NA	0	NA	NA	NA	347257	0	877438	g__Mycoplasma (UID2428)	29	247	130	1	246	0	0	0	0	99.23	0.00	0.00
GCF_000064305.2	Complete Genome	NA	NA	0	NA	NA	NA	402612	0	2860382	f__Flavobacteriaceae (UID2817)	81	511	283	2	508	1	0	0	0	99.29	0.09	0.00
GCF_000067045.1	Complete Genome	NA	NA	0	NA	NA	NA	272568	0	3999591	o__Rhodospirillales (UID3754)	63	336	201	15	321	0	0	0	0	94.36	0.00	0.00
GCF_000067205.1	Complete Genome	NA	NA	0	NA	NA	NA	94624	0	5287950	o__Burkholderiales (UID4000)	193	427	214	1	426	0	0	0	0	99.94	0.00	0.00
GCF_000068525.2	Complete Genome	NA	NA	0	NA	NA	NA	471473	0	1038863	o__Chlamydiales (UID2994)	64	455	185	3	452	0	0	0	0	98.92	0.00	0.00
GCF_000068585.1	Complete Genome	NA	NA	0	NA	NA	NA	471472	0	1038842	o__Chlamydiales (UID2994)	64	455	185	3	452	0	0	0	0	98.92	0.00	0.00
GCF_000069025.1	Complete Genome	NA	NA	0	NA	NA	NA	478009	0	2668776	f__Halobacteriaceae (UID84)	60	359	235	2	357	0	0	0	0	99.50	0.00	0.00
GCF_000069185.1	Complete Genome	NA	NA	0	NA	NA	NA	36809	0	5090491	g__Mycobacterium (UID1816)	100	693	300	0	693	0	0	0	0	100.00	0.00	0.00
GCF_000069225.1	Complete Genome	NA	NA	0	NA	NA	NA	31964	0	3403786	o__Actinomycetales (UID1593)	69	400	198	2	398	0	0	0	0	98.99	0.00	0.00
GCF_000069925.1	Complete Genome	NA	NA	0	NA	NA	NA	59748	0	879959	k__Bacteria (UID2328)	3167	120	69	1	119	0	0	0	0	98.55	0.00	0.00
GCF_000069945.1	Complete Genome	NA	NA	0	NA	NA	NA	504474	0	2369219	o__Actinomycetales (UID1809)	267	396	219	5	391	0	0	0	0	99.24	0.00	0.00
GCF_000069965.1	Complete Genome	NA	NA	0	NA	NA	NA	529507	0	4099895	c__Gammaproteobacteria (UID4442)	899	312	185	0	312	0	0	0	0	100.00	0.00	0.00
GCF_000070465.1	Complete Genome	NA	NA	0	NA	NA	NA	360910	0	3732255	o__Burkholderiales (UID4000)	193	427	214	0	427	0	0	0	0	100.00	0.00	0.00
GCF_000070605.1	Complete Genome	NA	NA	0	NA	NA	NA	340	0	5079002	c__Gammaproteobacteria (UID4202)	67	481	276	1	480	0	0	0	0	99.64	0.00	0.00
GCF_000072485.1	Complete Genome	NA	NA	0	NA	NA	NA	522373	0	4851126	f__Xanthomonadaceae (UID4214)	55	659	290	1	658	0	0	0	0	99.97	0.00	0.00
GCF_000083545.1	Complete Genome	NA	NA	0	NA	NA	NA	661410	0	6123851	o__Rhizobiales (UID3654)	92	481	319	2	478	0	1	0	0	99.37	0.13	0.00
GCF_000085865.1	Complete Genome	NA	NA	0	NA	NA	NA	347256	0	665445	g__Mycoplasma (UID2415)	53	244	133	1	243	0	0	0	0	99.25	0.00	0.00
GCF_000087965.2	Complete Genome	NA	NA	0	NA	NA	NA	380358	0	3852299	f__Xanthomonadaceae (UID4214)	55	659	290	6	652	1	0	0	0	98.93	0.34	0.00
GCF_000089865.1	Complete Genome	NA	NA	0	NA	NA	NA	2110	0	1006702	g__Mycoplasma (UID2428)	29	247	130	0	247	0	0	0	0	100.00	0.00	0.00
GCF_000090965.1	Complete Genome	NA	NA	0	NA	NA	NA	372461	0	422434	k__Bacteria (UID2495)	2993	127	71	0	127	0	0	0	0	100.00	0.00	0.00
GCF_000091005.1	Complete Genome	NA	NA	0	NA	NA	NA	573235	0	5855531	f__Enterobacteriaceae (UID5103)	157	1005	324	1	1002	2	0	0	0	99.96	0.39	0.00
GCF_000091125.1	Complete Genome	NA	NA	0	NA	NA	NA	452662	0	4424862	o__Sphingomonadales (UID3310)	26	569	293	3	566	0	0	0	0	99.32	0.00	0.00
GCF_000091305.1	Complete Genome	NA	NA	0	NA	NA	NA	680198	0	10148695	f__Streptomycetaceae (UID2048)	60	460	233	3	457	0	0	0	0	99.21	0.00	0.00
GCF_000091325.1	Complete Genome	NA	NA	0	NA	NA	NA	637905	0	4962103	o__Alteromonadales (UID4837)	30	868	324	6	862	0	0	0	0	99.52	0.00	0.00
GCF_000091345.1	Complete Genome	NA	NA	0	NA	NA	NA	592205	0	1576758	o__Campylobacterales (UID3068)	106	477	284	1	476	0	0	0	0	99.94	0.00	0.00
GCF_000091405.1	Complete Genome	NA	NA	0	NA	NA	NA	633699	0	1785116	g__Lactobacillus (UID380)	58	449	129	2	447	0	0	0	0	99.10	0.00	0.00
GCF_000091465.1	Complete Genome	NA	NA	0	NA	NA	NA	575788	0	4974818	g__Vibrio (UID4874)	71	1067	378	12	1052	3	0	0	0	99.40	0.41	0.00
GCF_000091545.1	Complete Genome	NA	NA	0	NA	NA	NA	300852	0	2116056	k__Bacteria (UID2142)	169	316	236	1	315	0	0	0	0	99.58	0.00	0.00
GCF_000091565.1	Complete Genome	NA	NA	0	NA	NA	NA	665029	0	3833832	f__Enterobacteriaceae (UID5054)	223	876	305	1	870	4	1	0	0	99.84	0.26	0.00
GCF_000091645.1	Complete Genome	NA	NA	0	NA	NA	NA	511691	0	2013587	o__Lactobacillales (UID544)	293	475	267	1	472	2	0	0	0	99.81	0.56	0.00
GCF_000091665.1	Complete Genome	NA	NA	0	NA	NA	NA	243232	0	1739927	p__Euryarchaeota (UID5)	32	308	210	3	305	0	0	0	0	98.57	0.00	0.00
GCF_000091725.1	Complete Genome	NA	NA	0	NA	NA	NA	754252	0	2616384	o__Actinomycetales (UID1530)	622	258	152	14	244	0	0	0	0	94.35	0.00	0.00
GCF_000091785.1	Complete Genome	NA	NA	0	NA	NA	NA	661367	0	4149158	c__Gammaproteobacteria (UID4388)	66	444	262	0	443	1	0	0	0	100.00	0.19	0.00
GCF_000091905.1	Complete Genome	NA	NA	0	NA	NA	NA	218494	0	2007491	o__Lactobacillales (UID544)	293	475	267	0	475	0	0	0	0	100.00	0.00	0.00
GCF_000091985.1	Complete Genome	NA	NA	0	NA	NA	NA	679897	0	1578097	o__Campylobacterales (UID3068)	106	477	284	4	472	1	0	0	0	99.30	0.07	0.00
GCF_000092025.1	Complete Genome	NA	NA	0	NA	NA	NA	176299	0	5674258	f__Rhizobiaceae (UID3564)	78	840	354	4	836	0	0	0	0	99.62	0.00	0.00
GCF_000092045.1	Complete Genome	NA	NA	0	NA	NA	NA	347834	0	6530228	f__Rhizobiaceae (UID3564)	78	840	354	1	839	0	0	0	0	99.94	0.00	0.00
GCF_000092125.1	Complete Genome	NA	NA	0	NA	NA	NA	526227	0	3721669	k__Bacteria (UID2142)	169	313	233	3	309	1	0	0	0	98.93	0.14	0.00
GCF_000092165.1	Complete Genome	NA	NA	0	NA	NA	NA	714359	0	5643051	o__Bacillales (UID828)	139	508	174	2	505	1	0	0	0	99.35	0.03	0.00
GCF_000092185.1	Complete Genome	NA	NA	0	NA	NA	NA	633148	0	1316595	c__Thermoprotei (UID148)	41	245	158	2	243	0	0	0	0	99.16	0.00	0.00
GCF_000092205.1	Complete Genome	NA	NA	0	NA	NA	NA	589865	0	3097763	c__Deltaproteobacteria (UID3217)	62	280	168	5	275	0	0	0	0	97.02	0.00	0.00
GCF_000092225.1	Complete Genome	NA	NA	0	NA	NA	NA	521096	0	4479724	o__Actinomycetales (UID1814)	148	572	276	2	568	2	0	0	0	99.76	0.48	0.00
GCF_000092265.1	Complete Genome	NA	NA	0	NA	NA	NA	1236608	0	1863286	o__Pseudomonadales (UID4679)	87	674	364	1	672	1	0	0	0	99.73	0.27	0.00
GCF_000092305.1	Complete Genome	NA	NA	0	NA	NA	NA	573063	0	1328194	p__Euryarchaeota (UID5)	32	308	210	6	302	0	0	0	0	97.90	0.00	0.00
GCF_000092325.1	Complete Genome	NA	NA	0	NA	NA	NA	759350	0	2477838	f__Bifidobacteriaceae (UID1462)	65	476	217	1	474	1	0	0	0	99.54	0.46	0.00
GCF_000092345.1	Complete Genome	NA	NA	0	NA	NA	NA	758678	0	4010614	g__Clostridium (UID1380)	44	404	145	37	367	0	0	0	0	90.39	0.00	0.00
GCF_000092365.1	Complete Genome	NA	NA	0	NA	NA	NA	644284	0	1986154	p__Actinobacteria (UID1454)	732	201	116	5	196	0	0	0	0	97.13	0.00	0.00
GCF_000092405.1	Complete Genome	NA	NA	0	NA	NA	NA	643648	0	2405559	c__Clostridia (UID1085)	35	420	196	7	412	1	0	0	0	97.28	0.51	0.00
GCF_000092425.1	Complete Genome	NA	NA	0	NA	NA	NA	649638	0	3260398	k__Bacteria (UID2142)	169	316	236	11	304	1	0	0	0	95.74	0.42	0.00
GCF_000092445.1	Complete Genome	NA	NA	0	NA	NA	NA	691437	0	3650813	f__Bacillaceae (UID829)	128	561	183	2	559	0	0	0	0	98.91	0.00	0.00
GCF_000092465.1	Complete Genome	NA	NA	0	NA	NA	NA	591019	0	1580347	c__Thermoprotei (UID148)	41	245	158	0	245	0	0	0	0	100.00	0.00	0.00
GCF_000092485.1	Complete Genome	NA	NA	0	NA	NA	NA	759363	0	1050015	o__Chlamydiales (UID2994)	64	455	185	3	452	0	0	0	0	98.92	0.00	0.00
GCF_000092505.1	Complete Genome	NA	NA	0	NA	NA	NA	762051	0	2101787	f__Leuconostocaceae (UID486)	29	443	178	3	440	0	0	0	0	99.16	0.00	0.00
GCF_000092545.1	Complete Genome	NA	NA	0	NA	NA	NA	400673	0	3576470	c__Gammaproteobacteria (UID4266)	1097	269	171	0	268	1	0	0	0	100.00	0.58	0.00
GCF_000092565.1	Complete Genome	NA	NA	0	NA	NA	NA	189518	0	4698134	k__Bacteria (UID2495)	2993	140	85	2	138	0	0	0	0	97.65	0.00	0.00
GCF_000092585.1	Complete Genome	NA	NA	0	NA	NA	NA	710127	0	1012800	c__Mollicutes (UID2395)	108	228	133	0	228	0	0	0	0	100.00	0.00	0.00
GCF_000092605.1	Complete Genome	NA	NA	0	NA	NA	NA	75379	0	3462095	c__Betaproteobacteria (UID3888)	323	386	233	0	386	0	0	0	0	100.00	0.00	0.00
GCF_000092625.1	Complete Genome	NA	NA	0	NA	NA	NA	423212	0	3516334	c__Gammaproteobacteria (UID4266)	1097	269	171	0	268	1	0	0	0	100.00	0.58	0.00
GCF_000092645.1	Complete Genome	NA	NA	0	NA	NA	NA	469371	0	4189976	o__Actinomycetales (UID1696)	455	314	189	3	310	1	0	0	0	98.68	0.26	0.00
GCF_000092665.1	Complete Genome	NA	NA	0	NA	NA	NA	707184	0	1042996	o__Chlamydiales (UID2994)	64	455	185	3	452	0	0	0	0	98.92	0.00	0.00
GCF_000092685.1	Complete Genome	NA	NA	0	NA	NA	NA	707185	0	1042810	o__Chlamydiales (UID2994)	64	455	185	3	452	0	0	0	0	98.92	0.00	0.00
GCF_000092705.1	Complete Genome	NA	NA	0	NA	NA	NA	707186	0	1042354	o__Chlamydiales (UID2994)	64	455	185	3	452	0	0	0	0	98.92	0.00	0.00
GCF_000092725.1	Complete Genome	NA	NA	0	NA	NA	NA	707187	0	1042875	o__Chlamydiales (UID2994)	64	455	185	3	452	0	0	0	0	98.92	0.00	0.00
GCF_000092745.1	Complete Genome	NA	NA	0	NA	NA	NA	707183	0	1043025	o__Chlamydiales (UID2994)	64	455	185	3	452	0	0	0	0	98.92	0.00	0.00
GCF_000092765.1	Complete Genome	NA	NA	0	NA	NA	NA	573236	0	1944050	f__Bifidobacteriaceae (UID1460)	70	502	225	0	502	0	0	0	0	100.00	0.00	0.00
GCF_000092785.1	Complete Genome	NA	NA	0	NA	NA	NA	716544	0	2131905	k__Bacteria (UID2982)	88	230	148	8	222	0	0	0	0	96.45	0.00	0.00
GCF_000092805.1	Complete Genome	NA	NA	0	NA	NA	NA	718219	0	1042811	o__Chlamydiales (UID2994)	64	455	185	3	452	0	0	0	0	98.92	0.00	0.00
GCF_000092825.1	Complete Genome	NA	NA	0	NA	NA	NA	640132	0	3157527	o__Actinomycetales (UID1746)	334	370	206	13	357	0	0	0	0	96.21	0.00	0.00
GCF_000092845.1	Complete Genome	NA	NA	0	NA	NA	NA	526224	0	3241804	c__Spirochaetia (UID2496)	72	215	125	1	214	0	0	0	0	99.20	0.00	0.00
GCF_000092885.1	Complete Genome	NA	NA	0	NA	NA	NA	640511	0	7884858	o__Burkholderiales (UID4002)	107	574	251	5	569	0	0	0	0	99.02	0.00	0.00
GCF_000092925.1	Complete Genome	NA	NA	0	NA	NA	NA	639283	0	4765023	o__Rhizobiales (UID3642)	107	485	316	2	482	1	0	0	0	99.53	0.32	0.00
GCF_000092965.1	Complete Genome	NA	NA	0	NA	NA	NA	583358	0	2306092	o__Thermoanaerobacterales (UID1420)	32	488	209	24	463	1	0	0	0	97.29	0.24	0.00
GCF_000092985.1	Complete Genome	NA	NA	0	NA	NA	NA	446468	0	6543312	o__Actinomycetales (UID1663)	488	306	181	5	301	0	0	0	0	99.23	0.00	0.00
GCF_000093005.1	Complete Genome	NA	NA	0	NA	NA	NA	759364	0	1050013	o__Chlamydiales (UID2994)	64	455	185	3	452	0	0	0	0	98.92	0.00	0.00
GCF_000093065.1	Complete Genome	NA	NA	0	NA	NA	NA	515618	0	582127	k__Bacteria (UID2495)	2993	136	80	9	127	0	0	0	0	90.83	0.00	0.00
GCF_000093085.1	Complete Genome	NA	NA	0	NA	NA	NA	439292	0	3592487	c__Bacilli (UID257)	764	274	151	6	267	1	0	0	0	97.57	0.22	0.00
GCF_000093125.2	Complete Genome	NA	NA	0	NA	NA	NA	653938	0	3109678	c__Bacilli (UID285)	586	325	181	2	322	1	0	0	0	99.17	0.14	0.00
GCF_000093145.3	Complete Genome	NA	NA	0	NA	NA	NA	688245	0	5373644	f__Comamonadaceae (UID4119)	39	693	323	11	680	2	0	0	0	97.55	0.46	0.00
GCF_000093165.1	Complete Genome	NA	NA	0	NA	NA	NA	600809	0	640442	k__Bacteria (UID2565)	2921	143	84	6	137	0	0	0	0	94.05	0.00	0.00
GCF_000093185.1	Complete Genome	NA	NA	0	NA	NA	NA	637913	0	1595604	o__Campylobacterales (UID3068)	106	477	284	2	475	0	0	0	0	99.77	0.00	0.00
GCF_000143085.1	Complete Genome	NA	NA	0	NA	NA	NA	105559	0	3373286	c__Gammaproteobacteria (UID4267)	119	540	283	16	524	0	0	0	0	96.28	0.00	0.00
GCF_000143145.1	Complete Genome	NA	NA	0	NA	NA	NA	582899	0	3638969	o__Rhizobiales (UID3447)	356	413	248	0	411	1	1	0	0	100.00	0.60	0.00
GCF_000143165.1	Complete Genome	NA	NA	0	NA	NA	NA	552811	0	1686510	k__Bacteria (UID1452)	924	151	101	11	140	0	0	0	0	95.71	0.00	0.00
GCF_000143205.1	Complete Genome	NA	NA	0	NA	NA	NA	746361	0	2530294	o__Lactobacillales (UID543)	294	472	265	2	469	1	0	0	0	99.50	0.38	0.00
GCF_000143225.1	Complete Genome	NA	NA	0	NA	NA	NA	757424	0	5513887	o__Burkholderiales (UID4002)	107	574	251	4	567	3	0	0	0	99.34	0.50	0.00
GCF_000143605.1	Complete Genome	NA	NA	0	NA	NA	NA	637380	0	5486649	o__Bacillales (UID828)	139	508	174	2	506	0	0	0	0	99.39	0.00	0.00
GCF_000143685.1	Complete Genome	NA	NA	0	NA	NA	NA	748727	0	4630065	g__Clostridium (UID1380)	44	404	145	4	397	3	0	0	0	97.85	0.50	0.00
GCF_000143705.1	Complete Genome	NA	NA	0	NA	NA	NA	765874	0	2337913	o__Actinomycetales (UID1812)	229	457	227	2	455	0	0	0	0	99.34	0.00	0.00
GCF_000143725.1	Complete Genome	NA	NA	0	NA	NA	NA	759914	0	2586443	c__Spirochaetia (UID2496)	72	215	125	2	213	0	0	0	0	98.40	0.00	0.00
GCF_000143845.1	Complete Genome	NA	NA	0	NA	NA	NA	633147	0	2051896	p__Actinobacteria (UID2112)	31	211	124	3	208	0	0	0	0	97.58	0.00	0.00
GCF_000143865.1	Complete Genome	NA	NA	0	NA	NA	NA	865867	0	1193808	c__Mollicutes (UID2395)	108	228	133	3	224	1	0	0	0	98.12	0.38	0.00
GCF_000143885.2	Complete Genome	NA	NA	0	NA	NA	NA	337191	0	5885710	o__Actinomycetales (UID1814)	148	572	276	1	569	2	0	0	0	99.82	0.54	0.00
GCF_000143945.1	Complete Genome	NA	NA	0	NA	NA	NA	722438	0	811088	c__Mollicutes (UID2395)	108	228	133	4	224	0	0	0	0	97.71	0.00	0.00
GCF_000143965.1	Complete Genome	NA	NA	0	NA	NA	NA	644282	0	3655731	c__Deltaproteobacteria (UID3216)	83	247	155	6	241	0	0	0	0	96.56	0.00	0.00
GCF_000144405.1	Complete Genome	NA	NA	0	NA	NA	NA	553174	0	3168282	g__Prevotella (UID2724)	55	567	296	3	564	0	0	0	0	99.21	0.00	0.00
GCF_000144605.1	Complete Genome	NA	NA	0	NA	NA	NA	633149	0	3445263	c__Alphaproteobacteria (UID3422)	26	529	308	2	527	0	0	0	0	99.59	0.00	0.00
GCF_000144625.1	Complete Genome	NA	NA	0	NA	NA	NA	610130	0	4662871	o__Clostridiales (UID1226)	155	278	158	2	276	0	0	0	0	99.24	0.00	0.00
GCF_000144645.1	Complete Genome	NA	NA	0	NA	NA	NA	555079	0	2280035	p__Firmicutes (UID240)	1318	179	104	6	172	1	0	0	0	94.23	0.24	0.00
GCF_000144675.1	Complete Genome	NA	NA	0	NA	NA	NA	681645	0	2328208	o__Actinomycetales (UID1812)	229	457	227	4	453	0	0	0	0	98.68	0.00	0.00
GCF_000144695.1	Complete Genome	NA	NA	0	NA	NA	NA	574087	0	2469596	p__Firmicutes (UID241)	930	208	116	5	203	0	0	0	0	97.07	0.00	0.00
GCF_000144915.1	Complete Genome	NA	NA	0	NA	NA	NA	666510	0	1496453	c__Thermoprotei (UID148)	41	245	158	4	241	0	0	0	0	98.53	0.00	0.00
GCF_000144935.1	Complete Genome	NA	NA	0	NA	NA	NA	679896	0	2335113	o__Actinomycetales (UID1812)	229	457	227	3	454	0	0	0	0	99.19	0.00	0.00
GCF_000144955.1	Complete Genome	NA	NA	0	NA	NA	NA	869816	0	2832165	g__Staphylococcus (UID294)	60	773	178	3	769	1	0	0	0	99.56	0.08	0.00
GCF_000145035.1	Complete Genome	NA	NA	0	NA	NA	NA	515622	0	4404886	f__Lachnospiraceae (UID1295)	33	543	238	15	528	0	0	0	0	96.35	0.00	0.00
GCF_000145215.1	Complete Genome	NA	NA	0	NA	NA	NA	608506	0	2532343	o__Thermoanaerobacterales (UID1420)	32	488	209	3	485	0	0	0	0	99.04	0.00	0.00
GCF_000145235.1	Complete Genome	NA	NA	0	NA	NA	NA	644283	0	7025559	o__Actinomycetales (UID1696)	455	315	190	1	313	1	0	0	0	99.47	0.26	0.00
GCF_000145295.1	Complete Genome	NA	NA	0	NA	NA	NA	79929	0	1639135	p__Euryarchaeota (UID3)	148	188	125	6	182	0	0	0	0	98.15	0.00	0.00
GCF_000145595.1	Complete Genome	NA	NA	0	NA	NA	NA	546342	0	2924344	g__Staphylococcus (UID294)	60	773	178	5	767	1	0	0	0	99.00	0.08	0.00
GCF_000145615.1	Complete Genome	NA	NA	0	NA	NA	NA	580327	0	2785752	o__Thermoanaerobacterales (UID1420)	32	488	209	4	484	0	0	0	0	99.07	0.00	0.00
GCF_000145705.1	Complete Genome	NA	NA	0	NA	NA	NA	872331	0	839615	g__Mycoplasma (UID2426)	42	258	138	1	257	0	0	0	0	99.28	0.00	0.00
GCF_000146025.2	Complete Genome	NA	NA	0	NA	NA	NA	471821	0	1148570	k__Bacteria (UID2495)	2993	143	89	4	139	0	0	0	0	95.51	0.00	0.00
GCF_000146165.2	Complete Genome	NA	NA	0	NA	NA	NA	211586	0	5131424	o__Alteromonadales (UID4837)	30	868	324	2	866	0	0	0	0	99.84	0.00	0.00
GCF_000146185.1	Complete Genome	NA	NA	0	NA	NA	NA	515620	0	2831389	o__Clostridiales (UID1212)	172	263	149	4	258	1	0	0	0	98.32	0.34	0.00
GCF_000146305.1	Complete Genome	NA	NA	0	NA	NA	NA	718251	0	3728801	f__Enterobacteriaceae (UID5054)	223	876	305	19	855	2	0	0	0	97.35	0.25	0.00
GCF_000146565.1	Complete Genome	NA	NA	0	NA	NA	NA	655816	0	4027676	g__Bacillus (UID864)	93	711	241	2	709	0	0	0	0	99.38	0.00	0.00
GCF_000146875.3	Complete Genome	NA	NA	0	NA	NA	NA	349520	0	5394883	f__Paenibacillaceae (UID973)	32	468	170	3	465	0	0	0	0	99.15	0.00	0.00
GCF_000147055.1	Complete Genome	NA	NA	0	NA	NA	NA	198628	0	4922802	f__Enterobacteriaceae (UID5054)	223	876	305	4	866	6	0	0	0	99.74	0.71	0.00
GCF_000147075.1	Complete Genome	NA	NA	0	NA	NA	NA	665571	0	2472645	c__Spirochaetia (UID2496)	72	215	125	0	215	0	0	0	0	100.00	0.00	0.00
GCF_000147335.1	Complete Genome	NA	NA	0	NA	NA	NA	497965	0	7841948	p__Cyanobacteria (UID2192)	79	582	456	4	575	3	0	0	0	99.49	0.66	0.00
GCF_000147355.1	Complete Genome	NA	NA	0	NA	NA	NA	563040	0	2153198	k__Bacteria (UID3060)	138	336	244	2	334	0	0	0	0	99.18	0.00	0.00
GCF_000147695.2	Complete Genome	NA	NA	0	NA	NA	NA	697303	0	2785056	o__Thermoanaerobacterales (UID1420)	32	488	209	18	470	0	0	0	0	96.46	0.00	0.00
GCF_000147715.2	Complete Genome	NA	NA	0	NA	NA	NA	660470	0	2975953	k__Bacteria (UID209)	5443	104	58	3	98	3	0	0	0	96.39	0.47	0.00
GCF_000147735.2	Complete Genome	NA	NA	0	NA	NA	NA	693974	0	5199401	o__Alteromonadales (UID4837)	30	868	324	2	866	0	0	0	0	99.84	0.00	0.00
GCF_000147775.2	Complete Genome	NA	NA	0	NA	NA	NA	698936	0	6978785	f__Rhizobiaceae (UID3563)	81	808	337	1	807	0	0	0	0	99.96	0.00	0.00
GCF_000147795.2	Complete Genome	NA	NA	0	NA	NA	NA	693982	0	7140471	f__Rhizobiaceae (UID3563)	81	808	337	2	805	1	0	0	0	99.92	0.30	0.00
GCF_000147815.2	Complete Genome	NA	NA	0	NA	NA	NA	653045	0	11138313	o__Actinomycetales (UID1696)	455	315	190	2	312	1	0	0	0	98.95	0.53	0.00
GCF_000147835.2	Complete Genome	NA	NA	0	NA	NA	NA	690566	0	4573221	o__Sphingomonadales (UID3310)	26	569	293	0	568	1	0	0	0	100.00	0.34	0.00
GCF_000147855.2	Complete Genome	NA	NA	0	NA	NA	NA	595495	0	5029323	f__Enterobacteriaceae (UID5103)	157	1005	324	2	1002	1	0	0	0	99.65	0.08	0.00
GCF_000148365.1	Complete Genome	NA	NA	0	NA	NA	NA	655817	0	5132961	f__Enterobacteriaceae (UID5103)	157	1005	324	1	1003	1	0	0	0	99.96	0.08	0.00
GCF_000148385.1	Complete Genome	NA	NA	0	NA	NA	NA	572478	0	2374137	k__Archaea (UID146)	59	174	136	1	172	1	0	0	0	99.26	0.74	0.00
GCF_000148405.1	Complete Genome	NA	NA	0	NA	NA	NA	788929	0	2517383	c__Gammaproteobacteria (UID4202)	67	481	276	35	446	0	0	0	0	94.14	0.00	0.00
GCF_000148425.1	Complete Genome	NA	NA	0	NA	NA	NA	573062	0	2456520	o__Thermoanaerobacterales (UID1420)	32	488	209	1	487	0	0	0	0	99.52	0.00	0.00
GCF_000148605.1	Complete Genome	NA	NA	0	NA	NA	NA	869729	0	5107563	f__Enterobacteriaceae (UID5103)	157	1005	324	9	995	1	0	0	0	99.16	0.08	0.00
GCF_000148625.1	Complete Genome	NA	NA	0	NA	NA	NA	637387	0	977524	g__Mycoplasma (UID2428)	29	247	130	6	241	0	0	0	0	96.54	0.00	0.00
GCF_000148645.1	Complete Genome	NA	NA	0	NA	NA	NA	550540	0	4279159	c__Gammaproteobacteria (UID4442)	899	309	183	0	309	0	0	0	0	100.00	0.00	0.00
GCF_000148665.1	Complete Genome	NA	NA	0	NA	NA	NA	869727	0	1549666	o__Campylobacterales (UID3068)	106	477	284	8	469	0	0	0	0	98.18	0.00	0.00
GCF_000148855.1	Complete Genome	NA	NA	0	NA	NA	NA	765962	0	1658051	o__Campylobacterales (UID3068)	106	477	284	2	475	0	0	0	0	99.77	0.00	0.00
GCF_000148875.1	Complete Genome	NA	NA	0	NA	NA	NA	765963	0	1638269	o__Campylobacterales (UID3068)	106	477	284	2	475	0	0	0	0	99.77	0.00	0.00
GCF_000148895.1	Complete Genome	NA	NA	0	NA	NA	NA	765964	0	1635449	o__Campylobacterales (UID3068)	106	477	284	3	474	0	0	0	0	99.41	0.00	0.00
GCF_000148915.1	Complete Genome	NA	NA	0	NA	NA	NA	794851	0	1567570	o__Campylobacterales (UID3068)	106	477	284	5	472	0	0	0	0	99.18	0.00	0.00
GCF_000148935.1	Complete Genome	NA	NA	0	NA	NA	NA	712898	0	4888338	f__Enterobacteriaceae (UID5054)	223	876	305	11	864	1	0	0	0	98.82	0.16	0.00
GCF_000151105.2	Complete Genome	NA	NA	0	NA	NA	NA	391623	0	2064237	p__Euryarchaeota (UID4)	45	299	202	1	298	0	0	0	0	99.75	0.00	0.00
GCF_000151205.2	Complete Genome	NA	NA	0	NA	NA	NA	246969	0	2086428	p__Euryarchaeota (UID4)	45	299	202	1	298	0	0	0	0	99.50	0.00	0.00
GCF_000152165.1	Complete Genome	NA	NA	0	NA	NA	NA	630588	0	2242947	f__Neisseriaceae (UID3901)	50	804	526	10	793	1	0	0	0	98.61	0.19	0.00
GCF_000152245.2	Complete Genome	NA	NA	0	NA	NA	NA	903814	0	4316707	o__Clostridiales (UID1120)	304	249	142	4	245	0	0	0	0	97.18	0.00	0.00
GCF_000152265.2	Complete Genome	NA	NA	0	NA	NA	NA	333146	0	1935211	p__Euryarchaeota (UID3)	148	186	123	6	179	1	0	0	0	97.38	0.81	0.00
GCF_000152825.2	Complete Genome	NA	NA	0	NA	NA	NA	314260	0	2902643	c__Alphaproteobacteria (UID3337)	468	388	250	18	370	0	0	0	0	94.82	0.00	0.00
GCF_000152925.2	Complete Genome	NA	NA	0	NA	NA	NA	313590	0	3302548	s__algicola (UID2847)	33	496	263	2	494	0	0	0	0	99.52	0.00	0.00
GCF_000152945.2	Complete Genome	NA	NA	0	NA	NA	NA	313598	0	2961474	f__Flavobacteriaceae (UID2845)	53	548	298	4	544	0	0	0	0	99.22	0.00	0.00
GCF_000153165.2	Complete Genome	NA	NA	0	NA	NA	NA	313603	0	3868304	s__algicola (UID2846)	47	571	303	5	563	3	0	0	0	98.95	0.38	0.00
GCF_000153405.2	Complete Genome	NA	NA	0	NA	NA	NA	314282	0	3052410	c__Gammaproteobacteria (UID4442)	899	312	185	1	311	0	0	0	0	99.73	0.00	0.00
GCF_000153485.2	Complete Genome	NA	NA	0	NA	NA	NA	313595	0	4321832	s__algicola (UID2847)	33	496	263	12	482	2	0	0	0	97.83	0.76	0.00
GCF_000153685.2	Complete Genome	NA	NA	0	NA	NA	NA	395095	0	4408224	g__Mycobacterium (UID1816)	100	693	300	5	688	0	0	0	0	99.29	0.00	0.00
GCF_000154585.2	Complete Genome	NA	NA	0	NA	NA	NA	478433	0	4394985	g__Mycobacterium (UID1816)	100	693	300	2	691	0	0	0	0	99.78	0.00	0.00
GCF_000154605.2	Complete Genome	NA	NA	0	NA	NA	NA	478435	0	4399120	g__Mycobacterium (UID1816)	100	693	300	7	686	0	0	0	0	99.04	0.00	0.00
GCF_000154745.2	Complete Genome	NA	NA	0	NA	NA	NA	383629	0	4160918	f__Rhodobacteraceae (UID3375)	32	625	283	4	621	0	0	0	0	99.24	0.00	0.00
GCF_000154765.2	Complete Genome	NA	NA	0	NA	NA	NA	391619	0	4227134	f__Rhodobacteraceae (UID3375)	32	625	283	3	622	0	0	0	0	99.42	0.00	0.00
GCF_000154785.2	Complete Genome	NA	NA	0	NA	NA	NA	391595	0	4745450	f__Rhodobacteraceae (UID3360)	56	582	313	3	578	1	0	0	0	99.25	0.32	0.00
GCF_000155515.2	Complete Genome	NA	NA	0	NA	NA	NA	537973	0	3025352	g__Lactobacillus (UID436)	31	586	184	1	585	0	0	0	0	99.46	0.00	0.00
GCF_000155675.2	Complete Genome	NA	NA	0	NA	NA	NA	391626	0	4875481	f__Rhodobacteraceae (UID3356)	67	614	328	4	608	2	0	0	0	99.28	0.35	0.00
GCF_000155735.2	Complete Genome	NA	NA	0	NA	NA	NA	391616	0	5478249	f__Rhodobacteraceae (UID3356)	67	614	328	4	608	2	0	0	0	99.16	0.61	0.00
GCF_000156855.2	Complete Genome	NA	NA	0	NA	NA	NA	528354	0	2237793	f__Neisseriaceae (UID3901)	50	804	526	14	790	0	0	0	0	98.91	0.00	0.00
GCF_000157895.3	Complete Genome	NA	NA	0	NA	NA	NA	557599	0	6577228	o__Actinomycetales (UID1808)	268	398	220	2	396	0	0	0	0	99.55	0.00	0.00
GCF_000158275.2	Complete Genome	NA	NA	0	NA	NA	NA	457405	0	2514029	k__Bacteria (UID2329)	174	149	89	3	146	0	0	0	0	97.70	0.00	0.00
GCF_000159155.2	Complete Genome	NA	NA	0	NA	NA	NA	525284	0	1667350	f__Bifidobacteriaceae (UID1458)	77	464	220	3	461	0	0	0	0	99.24	0.00	0.00
GCF_000159455.2	Complete Genome	NA	NA	0	NA	NA	NA	491077	0	2316838	o__Lactobacillales (UID355)	490	336	184	2	334	0	0	0	0	98.91	0.00	0.00
GCF_000159535.2	Complete Genome	NA	NA	0	NA	NA	NA	548473	0	2827166	g__Staphylococcus (UID294)	60	773	178	10	761	2	0	0	0	98.86	0.17	0.00
GCF_000160335.2	Complete Genome	NA	NA	0	NA	NA	NA	585143	0	2777368	g__Staphylococcus (UID294)	60	773	178	39	732	2	0	0	0	97.49	0.17	0.00
GCF_000161795.2	Complete Genome	NA	NA	0	NA	NA	NA	166314	0	2111515	p__Cyanobacteria (UID2143)	129	472	368	3	469	0	0	0	0	99.18	0.00	0.00
GCF_000162235.2	Complete Genome	NA	NA	0	NA	NA	NA	469604	0	2268272	k__Bacteria (UID2329)	174	149	89	0	149	0	0	0	0	100.00	0.00	0.00
GCF_000163915.2	Complete Genome	NA	NA	0	NA	NA	NA	469602	0	2190228	k__Bacteria (UID2329)	174	149	89	2	147	0	0	0	0	97.75	0.00	0.00
GCF_000164675.2	Complete Genome	NA	NA	0	NA	NA	NA	760570	0	2153652	o__Lactobacillales (UID544)	293	475	267	0	475	0	0	0	0	100.00	0.00	0.00
GCF_000164695.2	Complete Genome	NA	NA	0	NA	NA	NA	762948	0	2506025	o__Actinomycetales (UID1530)	622	257	151	2	255	0	0	0	0	98.68	0.00	0.00
GCF_000164865.1	Complete Genome	NA	NA	0	NA	NA	NA	701347	0	4814049	f__Enterobacteriaceae (UID5103)	157	1005	324	9	994	2	0	0	0	98.30	0.37	0.00
GCF_000164885.1	Complete Genome	NA	NA	0	NA	NA	NA	880591	0	3288404	f__Rhodobacteraceae (UID3356)	67	617	330	72	543	2	0	0	0	87.36	0.61	0.00
GCF_000164905.1	Complete Genome	NA	NA	0	NA	NA	NA	608538	0	1742932	k__Bacteria (UID3060)	138	336	246	4	330	2	0	0	0	98.37	0.51	0.00
GCF_000164965.1	Complete Genome	NA	NA	0	NA	NA	NA	883062	0	2186882	f__Bifidobacteriaceae (UID1462)	65	476	217	3	473	0	0	0	0	99.08	0.00	0.00
GCF_000165465.1	Complete Genome	NA	NA	0	NA	NA	NA	572479	0	2309262	p__Firmicutes (UID241)	930	209	115	1	207	1	0	0	0	99.13	0.87	0.00
GCF_000165505.1	Complete Genome	NA	NA	0	NA	NA	NA	572544	0	3132314	k__Bacteria (UID2329)	174	149	89	0	149	0	0	0	0	100.00	0.00	0.00
GCF_000165525.1	Complete Genome	NA	NA	0	NA	NA	NA	262728	0	1932306	f__Pasteurellaceae (UID4932)	83	767	440	2	765	0	0	0	0	99.55	0.00	0.00
GCF_000165575.1	Complete Genome	NA	NA	0	NA	NA	NA	262727	0	1819370	f__Pasteurellaceae (UID4932)	83	767	440	7	760	0	0	0	0	99.65	0.00	0.00
GCF_000165775.1	Complete Genome	NA	NA	0	NA	NA	NA	880633	0	2129206	g__Lactobacillus (UID377)	91	430	154	7	423	0	0	0	0	98.69	0.00	0.00
GCF_000165815.1	Complete Genome	NA	NA	0	NA	NA	NA	215689	0	3957675	f__Enterobacteriaceae (UID5054)	223	876	305	2	873	1	0	0	0	99.75	0.08	0.00
GCF_000165835.1	Complete Genome	NA	NA	0	NA	NA	NA	762376	0	7359146	o__Burkholderiales (UID4000)	193	427	214	0	426	1	0	0	0	100.00	0.03	0.00
GCF_000165905.1	Complete Genome	NA	NA	0	NA	NA	NA	702459	0	2214656	f__Bifidobacteriaceae (UID1462)	65	476	217	1	475	0	0	0	0	99.54	0.00	0.00
GCF_000165925.1	Complete Genome	NA	NA	0	NA	NA	NA	720555	0	4168266	g__Bacillus (UID864)	93	711	241	3	708	0	0	0	0	98.76	0.00	0.00
GCF_000166055.1	Complete Genome	NA	NA	0	NA	NA	NA	648757	0	4014469	o__Rhizobiales (UID3447)	356	413	248	20	391	2	0	0	0	94.82	0.34	0.00
GCF_000166075.1	Complete Genome	NA	NA	0	NA	NA	NA	581103	0	3911947	f__Bacillaceae (UID829)	128	561	183	3	557	1	0	0	0	98.83	0.27	0.00
GCF_000166095.1	Complete Genome	NA	NA	0	NA	NA	NA	523846	0	1243342	p__Euryarchaeota (UID3)	148	188	125	2	186	0	0	0	0	99.16	0.00	0.00
GCF_000166115.1	Complete Genome	NA	NA	0	NA	NA	NA	573059	0	3734357	c__Deltaproteobacteria (UID3218)	61	284	169	1	283	0	0	0	0	99.41	0.00	0.00
GCF_000166135.1	Complete Genome	NA	NA	0	NA	NA	NA	298654	0	8815781	o__Actinomycetales (UID1663)	488	302	182	9	293	0	0	0	0	96.15	0.00	0.00
GCF_000166295.1	Complete Genome	NA	NA	0	NA	NA	NA	225937	0	4651725	c__Gammaproteobacteria (UID4444)	263	507	232	6	499	2	0	0	0	98.60	0.17	0.00
GCF_000166315.1	Complete Genome	NA	NA	0	NA	NA	NA	890402	0	2265943	f__Bifidobacteriaceae (UID1462)	65	476	217	1	475	0	0	0	0	99.85	0.00	0.00
GCF_000166335.1	Complete Genome	NA	NA	0	NA	NA	NA	632518	0	2428903	o__Thermoanaerobacterales (UID1420)	32	488	209	4	484	0	0	0	0	99.18	0.00	0.00
GCF_000166355.1	Complete Genome	NA	NA	0	NA	NA	NA	632292	0	2770676	o__Thermoanaerobacterales (UID1420)	32	488	209	1	487	0	0	0	0	99.52	0.00	0.00
GCF_000166395.1	Complete Genome	NA	NA	0	NA	NA	NA	649349	0	4059653	o__Cytophagales (UID2936)	47	454	336	9	444	1	0	0	0	97.92	0.30	0.00
GCF_000166455.1	Complete Genome	NA	NA	0	NA	NA	NA	914149	0	4077740	g__Vibrio (UID4878)	67	1130	369	0	1129	1	0	0	0	100.00	0.03	0.00
GCF_000166635.1	Complete Genome	NA	NA	0	NA	NA	NA	521007	0	1339539	f__Spirochaetaceae (UID2512)	56	235	124	0	235	0	0	0	0	100.00	0.00	0.00
GCF_000166655.1	Complete Genome	NA	NA	0	NA	NA	NA	521008	0	1531091	f__Spirochaetaceae (UID2512)	56	235	124	0	235	0	0	0	0	100.00	0.00	0.00
GCF_000166695.1	Complete Genome	NA	NA	0	NA	NA	NA	632335	0	2802443	o__Thermoanaerobacterales (UID1420)	32	488	209	0	488	0	0	0	0	100.00	0.00	0.00
GCF_000166775.1	Complete Genome	NA	NA	0	NA	NA	NA	632348	0	2843785	o__Thermoanaerobacterales (UID1420)	32	488	209	1	487	0	0	0	0	99.52	0.00	0.00
GCF_000168315.3	Complete Genome	NA	NA	0	NA	NA	NA	383407	0	4831746	c__Gammaproteobacteria (UID4202)	67	481	276	0	481	0	0	0	0	100.00	0.00	0.00
GCF_000168355.3	Complete Genome	NA	NA	0	NA	NA	NA	672190	0	2176073	o__Lactobacillales (UID544)	293	475	267	11	463	1	0	0	0	96.75	0.37	0.00
GCF_000168575.2	Complete Genome	NA	NA	0	NA	NA	NA	393126	0	2973801	c__Bacilli (UID285)	586	325	181	9	315	1	0	0	0	96.87	0.55	0.00
GCF_000168595.2	Complete Genome	NA	NA	0	NA	NA	NA	393127	0	2874431	c__Bacilli (UID285)	586	325	181	6	319	0	0	0	0	96.96	0.00	0.00
GCF_000168635.2	Complete Genome	NA	NA	0	NA	NA	NA	393130	0	3000464	c__Bacilli (UID285)	586	325	181	2	323	0	0	0	0	99.17	0.00	0.00
GCF_000168695.2	Complete Genome	NA	NA	0	NA	NA	NA	393133	0	2903106	c__Bacilli (UID285)	586	325	181	2	323	0	0	0	0	99.17	0.00	0.00
GCF_000168775.2	Complete Genome	NA	NA	0	NA	NA	NA	351581	0	1894157	c__Gammaproteobacteria (UID4201)	1164	275	174	0	274	1	0	0	0	100.00	0.57	0.00
GCF_000168875.3	Complete Genome	NA	NA	0	NA	NA	NA	360116	0	2102302	c__Gammaproteobacteria (UID4266)	1097	270	172	5	264	1	0	0	0	97.09	0.58	0.00
GCF_000169195.2	Complete Genome	NA	NA	0	NA	NA	NA	345219	0	3552226	f__Bacillaceae (UID829)	128	561	183	6	555	0	0	0	0	99.02	0.00	0.00
GCF_000172575.2	Complete Genome	NA	NA	0	NA	NA	NA	474186	0	2739625	o__Lactobacillales (UID544)	293	475	267	2	473	0	0	0	0	99.25	0.00	0.00
GCF_000172635.2	Complete Genome	NA	NA	0	NA	NA	NA	529120	0	4653851	c__Gammaproteobacteria (UID4761)	52	693	297	8	683	2	0	0	0	98.38	0.51	0.00
GCF_000172995.2	Complete Genome	NA	NA	0	NA	NA	NA	469382	0	3944467	f__Halobacteriaceae (UID96)	40	417	263	1	415	1	0	0	0	99.92	0.05	0.00
GCF_000174795.2	Complete Genome	NA	NA	0	NA	NA	NA	550542	0	3673940	f__Bacillaceae (UID829)	128	561	183	1	560	0	0	0	0	99.45	0.00	0.00
GCF_000175095.2	Complete Genome	NA	NA	0	NA	NA	NA	153948	0	3337023	c__Betaproteobacteria (UID3959)	235	413	209	1	412	0	0	0	0	99.84	0.00	0.00
GCF_000175115.2	Complete Genome	NA	NA	0	NA	NA	NA	443143	0	5277406	c__Deltaproteobacteria (UID3216)	83	247	155	1	246	0	0	0	0	99.35	0.00	0.00
GCF_000175215.2	Complete Genome	NA	NA	0	NA	NA	NA	573065	0	4308776	c__Alphaproteobacteria (UID3422)	26	529	308	4	525	0	0	0	0	99.58	0.00	0.00
GCF_000175255.2	Complete Genome	NA	NA	0	NA	NA	NA	555217	0	2143461	c__Alphaproteobacteria (UID3305)	564	337	221	3	333	1	0	0	0	98.87	0.45	0.00
GCF_000175295.2	Complete Genome	NA	NA	0	NA	NA	NA	509193	0	2344824	o__Thermoanaerobacterales (UID1420)	32	488	209	1	487	0	0	0	0	99.52	0.00	0.00
GCF_000176115.2	Complete Genome	NA	NA	0	NA	NA	NA	591167	0	7656104	g__Streptomyces (UID2052)	52	563	281	4	558	1	0	0	0	98.84	0.09	0.00
GCF_000176835.2	Complete Genome	NA	NA	0	NA	NA	NA	682634	0	5403731	f__Enterobacteriaceae (UID5066)	55	546	224	8	538	0	0	0	0	98.75	0.00	0.00
GCF_000176855.2	Complete Genome	NA	NA	0	NA	NA	NA	643561	0	5482170	o__Burkholderiales (UID4105)	54	553	264	2	551	0	0	0	0	99.43	0.00	0.00
GCF_000176915.2	Complete Genome	NA	NA	0	NA	NA	NA	643562	0	3629109	c__Deltaproteobacteria (UID3218)	61	284	169	5	279	0	0	0	0	97.83	0.00	0.00
GCF_000176935.3	Complete Genome	NA	NA	0	NA	NA	NA	640510	0	7253494	o__Burkholderiales (UID4002)	107	574	251	3	571	0	0	0	0	99.35	0.00	0.00
GCF_000177195.2	Complete Genome	NA	NA	0	NA	NA	NA	862751	0	7414440	g__Streptomyces (UID2052)	52	563	281	2	561	0	0	0	0	99.47	0.00	0.00
GCF_000177255.2	Complete Genome	NA	NA	0	NA	NA	NA	652103	0	5404117	f__Bradyrhizobiaceae (UID3695)	47	693	296	2	689	2	0	0	0	99.55	0.51	0.00
GCF_000177535.2	Complete Genome	NA	NA	0	NA	NA	NA	662755	0	2601311	o__Actinomycetales (UID1809)	267	396	219	13	383	0	0	0	0	95.74	0.00	0.00
GCF_000177615.2	Complete Genome	NA	NA	0	NA	NA	NA	656024	0	5340989	o__Actinomycetales (UID1663)	488	306	183	14	291	1	0	0	0	94.63	0.55	0.00
GCF_000177635.2	Complete Genome	NA	NA	0	NA	NA	NA	653733	0	2928377	k__Bacteria (UID3187)	2258	186	116	8	178	0	0	0	0	93.91	0.00	0.00
GCF_000177655.2	Complete Genome	NA	NA	0	NA	NA	NA	648999	0	6962533	o__Actinomycetales (UID1696)	455	315	190	1	313	1	0	0	0	99.47	0.26	0.00
GCF_000178115.2	Complete Genome	NA	NA	0	NA	NA	NA	663278	0	3008576	o__Clostridiales (UID1212)	172	263	149	5	257	1	0	0	0	96.98	0.34	0.00
GCF_000178395.2	Complete Genome	NA	NA	0	NA	NA	NA	634956	0	3993793	f__Bacillaceae (UID829)	128	561	183	3	557	1	0	0	0	98.83	0.55	0.00
GCF_000178875.2	Complete Genome	NA	NA	0	NA	NA	NA	693973	0	5368767	o__Alteromonadales (UID4837)	30	868	324	2	866	0	0	0	0	99.84	0.00	0.00
GCF_000178935.2	Complete Genome	NA	NA	0	NA	NA	NA	585535	0	1566655	o__Campylobacterales (UID3068)	106	477	284	2	475	0	0	0	0	99.65	0.00	0.00
GCF_000178975.2	Complete Genome	NA	NA	0	NA	NA	NA	1198114	0	5503984	k__Bacteria (UID3187)	2258	188	117	1	186	1	0	0	0	99.15	0.85	0.00
GCF_000179035.2	Complete Genome	NA	NA	0	NA	NA	NA	768700	0	742431	c__Mollicutes (UID2395)	108	228	133	57	170	1	0	0	0	67.89	0.15	0.00
GCF_000179395.2	Complete Genome	NA	NA	0	NA	NA	NA	858619	0	3433007	o__Actinomycetales (UID1809)	267	400	222	10	389	1	0	0	0	97.37	0.45	0.00
GCF_000179575.2	Complete Genome	NA	NA	0	NA	NA	NA	647113	0	1677455	p__Euryarchaeota (UID5)	32	308	210	9	299	0	0	0	0	97.67	0.00	0.00
GCF_000179635.2	Complete Genome	NA	NA	0	NA	NA	NA	697329	0	4482087	o__Clostridiales (UID1212)	172	260	146	2	258	0	0	0	0	98.97	0.00	0.00
GCF_000180175.2	Complete Genome	NA	NA	0	NA	NA	NA	891974	0	4092852	f__Enterobacteriaceae (UID5054)	223	876	305	126	750	0	0	0	0	83.74	0.00	0.00
GCF_000182745.2	Complete Genome	NA	NA	0	NA	NA	NA	634177	0	3513191	o__Rhodospirillales (UID3754)	63	336	201	1	335	0	0	0	0	99.75	0.00	0.00
GCF_000182835.1	Complete Genome	NA	NA	0	NA	NA	NA	767455	0	2131976	g__Lactobacillus (UID377)	91	430	154	3	427	0	0	0	0	98.38	0.00	0.00
GCF_000182875.1	Complete Genome	NA	NA	0	NA	NA	NA	767463	0	1831949	o__Lactobacillales (UID544)	293	475	267	0	474	1	0	0	0	100.00	0.12	0.00
GCF_000183115.1	Complete Genome	NA	NA	0	NA	NA	NA	887061	0	2862391	c__Betaproteobacteria (UID3888)	323	383	233	1	381	1	0	0	0	99.97	0.43	0.00
GCF_000183135.1	Complete Genome	NA	NA	0	NA	NA	NA	694427	0	3685504	k__Bacteria (UID2569)	434	278	186	1	276	1	0	0	0	99.46	0.54	0.00
GCF_000183155.1	Complete Genome	NA	NA	0	NA	NA	NA	693978	0	2155121	o__Flavobacteriales (UID2815)	123	323	204	1	322	0	0	0	0	99.88	0.00	0.00
GCF_000183185.1	Complete Genome	NA	NA	0	NA	NA	NA	907287	0	925576	g__Mycoplasma (UID2426)	42	258	138	0	258	0	0	0	0	100.00	0.00	0.00
GCF_000183225.1	Complete Genome	NA	NA	0	NA	NA	NA	713603	0	641799	k__Bacteria (UID2495)	2993	137	81	6	131	0	0	0	0	92.59	0.00	0.00
GCF_000183245.1	Complete Genome	NA	NA	0	NA	NA	NA	713602	0	641770	k__Bacteria (UID2495)	2993	137	81	8	129	0	0	0	0	91.36	0.00	0.00
GCF_000183285.1	Complete Genome	NA	NA	0	NA	NA	NA	713601	0	641716	k__Bacteria (UID2495)	2993	137	81	5	132	0	0	0	0	95.06	0.00	0.00
GCF_000183305.1	Complete Genome	NA	NA	0	NA	NA	NA	713600	0	641771	k__Bacteria (UID2495)	2993	137	81	49	88	0	0	0	0	58.85	0.00	0.00
GCF_000183345.1	Complete Genome	NA	NA	0	NA	NA	NA	685038	0	4894879	f__Enterobacteriaceae (UID5103)	157	1005	324	1	1003	1	0	0	0	99.96	0.08	0.00
GCF_000183365.1	Complete Genome	NA	NA	0	NA	NA	NA	880447	0	1008951	c__Mollicutes (UID2395)	108	228	133	1	226	1	0	0	0	99.62	0.38	0.00
GCF_000183385.1	Complete Genome	NA	NA	0	NA	NA	NA	289397	0	1003404	g__Mycoplasma (UID2428)	29	247	130	1	246	0	0	0	0	99.23	0.00	0.00
GCF_000183405.1	Complete Genome	NA	NA	0	NA	NA	NA	768670	0	2216552	k__Bacteria (UID3187)	2258	184	114	3	180	1	0	0	0	98.03	0.88	0.00
GCF_000183425.1	Complete Genome	NA	NA	0	NA	NA	NA	643867	0	4516490	o__Cytophagales (UID2936)	47	454	336	3	450	1	0	0	0	99.26	0.30	0.00
GCF_000183645.1	Complete Genome	NA	NA	0	NA	NA	NA	931281	0	5731541	o__Pseudomonadales (UID4488)	185	813	308	6	805	2	0	0	0	99.25	0.14	0.00
GCF_000183665.1	Complete Genome	NA	NA	0	NA	NA	NA	658172	0	1258278	o__Rhizobiales (UID3449)	345	375	222	13	362	0	0	0	0	96.02	0.00	0.00
GCF_000184065.1	Complete Genome	NA	NA	0	NA	NA	NA	234831	0	4037671	c__Gammaproteobacteria (UID4787)	26	752	296	1	749	2	0	0	0	99.66	0.34	0.00
GCF_000184185.1	Complete Genome	NA	NA	0	NA	NA	NA	566546	0	5008864	f__Enterobacteriaceae (UID5103)	157	1005	324	2	1002	1	0	0	0	99.81	0.08	0.00
GCF_000184345.1	Complete Genome	NA	NA	0	NA	NA	NA	869211	0	2560222	c__Spirochaetia (UID2496)	72	215	125	1	214	0	0	0	0	99.20	0.00	0.00
GCF_000184435.1	Complete Genome	NA	NA	0	NA	NA	NA	278137	0	5783292	o__Actinomycetales (UID1815)	120	574	266	3	571	0	0	0	0	99.62	0.00	0.00
GCF_000184685.1	Complete Genome	NA	NA	0	NA	NA	NA	710696	0	4024382	o__Actinomycetales (UID1663)	488	310	185	7	301	2	0	0	0	97.61	0.81	0.00
GCF_000184705.1	Complete Genome	NA	NA	0	NA	NA	NA	644966	0	2844696	p__Firmicutes (UID239)	1324	173	101	6	166	1	0	0	0	94.85	0.50	0.00
GCF_000184745.1	Complete Genome	NA	NA	0	NA	NA	NA	595537	0	6550056	o__Burkholderiales (UID4000)	193	427	214	0	427	0	0	0	0	100.00	0.00	0.00
GCF_000184925.1	Complete Genome	NA	NA	0	NA	NA	NA	637887	0	3561619	o__Clostridiales (UID1212)	172	263	149	2	261	0	0	0	0	99.11	0.00	0.00
GCF_000185185.1	Complete Genome	NA	NA	0	NA	NA	NA	907238	0	1675918	o__Campylobacterales (UID3068)	106	477	284	1	476	0	0	0	0	99.94	0.00	0.00
GCF_000185205.1	Complete Genome	NA	NA	0	NA	NA	NA	907240	0	1712468	o__Campylobacterales (UID3068)	106	477	284	3	474	0	0	0	0	99.41	0.00	0.00
GCF_000185225.1	Complete Genome	NA	NA	0	NA	NA	NA	907237	0	1640673	o__Campylobacterales (UID3068)	106	477	284	3	474	0	0	0	0	99.41	0.00	0.00
GCF_000185245.1	Complete Genome	NA	NA	0	NA	NA	NA	907239	0	1679829	o__Campylobacterales (UID3068)	106	477	284	9	468	0	0	0	0	97.48	0.00	0.00
GCF_000185745.1	Complete Genome	NA	NA	0	NA	NA	NA	937774	0	1695860	c__Betaproteobacteria (UID3959)	235	408	203	4	404	0	0	0	0	98.03	0.00	0.00
GCF_000185805.1	Complete Genome	NA	NA	0	NA	NA	NA	648996	0	1759526	k__Bacteria (UID3060)	138	329	237	3	324	2	0	0	0	99.16	0.84	0.00
GCF_000185885.1	Complete Genome	NA	NA	0	NA	NA	NA	937773	0	2617381	c__Bacilli (UID285)	586	319	176	1	318	0	0	0	0	99.43	0.00	0.00
GCF_000185905.1	Complete Genome	NA	NA	0	NA	NA	NA	765698	0	6690028	o__Rhizobiales (UID3450)	238	513	244	2	507	4	0	0	0	99.51	1.00	0.00
GCF_000185965.1	Complete Genome	NA	NA	0	NA	NA	NA	743721	0	3419049	f__Xanthomonadaceae (UID4214)	55	659	290	2	657	0	0	0	0	99.48	0.00	0.00
GCF_000185985.2	Complete Genome	NA	NA	0	NA	NA	NA	859654	0	722585	k__Bacteria (UID2495)	2993	138	82	5	133	0	0	0	0	93.90	0.00	0.00
GCF_000186005.1	Complete Genome	NA	NA	0	NA	NA	NA	943945	0	1118751	g__Mycoplasma (UID2428)	29	247	130	1	246	0	0	0	0	99.23	0.00	0.00
GCF_000186225.1	Complete Genome	NA	NA	0	NA	NA	NA	693979	0	3998906	o__Bacteroidales (UID2657)	160	492	269	2	488	2	0	0	0	99.26	0.74	0.00
GCF_000186245.1	Complete Genome	NA	NA	0	NA	NA	NA	749222	0	2101285	k__Bacteria (UID3060)	138	335	244	5	328	2	0	0	0	98.34	0.82	0.00
GCF_000186265.1	Complete Genome	NA	NA	0	NA	NA	NA	688270	0	4888353	s__algicola (UID2846)	47	571	303	3	565	3	0	0	0	99.45	0.71	0.00
GCF_000186345.1	Complete Genome	NA	NA	0	NA	NA	NA	575540	0	5529304	k__Bacteria (UID2565)	2921	141	86	13	128	0	0	0	0	88.46	0.00	0.00
GCF_000186365.1	Complete Genome	NA	NA	0	NA	NA	NA	765177	0	1314639	c__Thermoprotei (UID148)	41	245	158	4	240	1	0	0	0	98.21	0.63	0.00
GCF_000186385.1	Complete Genome	NA	NA	0	NA	NA	NA	709986	0	3498530	k__Bacteria (UID2142)	169	316	236	8	308	0	0	0	0	96.93	0.00	0.00
GCF_000186405.1	Complete Genome	NA	NA	0	NA	NA	NA	945704	0	2137435	o__Lactobacillales (UID544)	293	475	267	7	468	0	0	0	0	98.38	0.00	0.00
GCF_000186585.1	Complete Genome	NA	NA	0	NA	NA	NA	914127	0	5007768	g__Vibrio (UID4874)	71	1067	378	0	1066	1	0	0	0	100.00	0.13	0.00
GCF_000186665.3	Complete Genome	NA	NA	0	NA	NA	NA	945556	0	3711700	c__Gammaproteobacteria (UID4201)	1164	275	174	0	275	0	0	0	0	100.00	0.00	0.00
GCF_000186725.1	Complete Genome	NA	NA	0	NA	NA	NA	547048	0	4709501	f__Enterobacteriaceae (UID5065)	212	891	305	10	881	0	0	0	0	98.22	0.00	0.00
GCF_000186985.1	Complete Genome	NA	NA	0	NA	NA	NA	859194	0	1155937	c__Mollicutes (UID2395)	108	228	133	43	185	0	0	0	0	75.16	0.00	0.00
GCF_000187205.2	Complete Genome	NA	NA	0	NA	NA	NA	889738	0	4153407	c__Gammaproteobacteria (UID4201)	1164	275	174	2	273	0	0	0	0	98.85	0.00	0.00
GCF_000187705.1	Complete Genome	NA	NA	0	NA	NA	NA	741091	0	5614252	f__Enterobacteriaceae (UID5066)	55	546	224	0	546	0	0	0	0	100.00	0.00	0.00
GCF_000188215.1	Complete Genome	NA	NA	0	NA	NA	NA	696749	0	4023106	c__Gammaproteobacteria (UID4201)	1164	275	174	1	274	0	0	0	0	99.43	0.00	0.00
GCF_000188715.1	Complete Genome	NA	NA	0	NA	NA	NA	663954	0	2159491	o__Lactobacillales (UID543)	294	472	265	16	456	0	0	0	0	96.64	0.00	0.00
GCF_000188735.1	Complete Genome	NA	NA	0	NA	NA	NA	909946	0	5067451	f__Enterobacteriaceae (UID5103)	157	1005	324	0	1003	2	0	0	0	100.00	0.39	0.00
GCF_000188955.2	Complete Genome	NA	NA	0	NA	NA	NA	859199	0	4694375	f__Enterobacteriaceae (UID5103)	157	1005	324	0	1002	3	0	0	0	100.00	0.45	0.00
GCF_000189295.2	Complete Genome	NA	NA	0	NA	NA	NA	641491	0	3858580	c__Deltaproteobacteria (UID3218)	61	284	169	0	283	1	0	0	0	100.00	0.59	0.00
GCF_000189415.1	Complete Genome	NA	NA	0	NA	NA	NA	865938	0	2272954	k__Bacteria (UID2565)	2921	152	93	0	152	0	0	0	0	100.00	0.00	0.00
GCF_000189455.2	Complete Genome	NA	NA	0	NA	NA	NA	948563	0	2791410	g__Staphylococcus (UID294)	60	773	178	2	770	1	0	0	0	99.67	0.08	0.00
GCF_000189495.1	Complete Genome	NA	NA	0	NA	NA	NA	984892	0	2572216	c__Bacilli (UID285)	586	319	176	1	316	2	0	0	0	99.43	0.57	0.00
GCF_000189515.1	Complete Genome	NA	NA	0	NA	NA	NA	767462	0	2172383	g__Lactobacillus (UID377)	91	430	154	2	427	1	0	0	0	99.03	0.32	0.00
GCF_000189535.1	Complete Genome	NA	NA	0	NA	NA	NA	930171	0	4535320	f__Micrococcaceae (UID1631)	31	367	171	2	365	0	0	0	0	99.62	0.00	0.00
GCF_000189555.1	Complete Genome	NA	NA	0	NA	NA	NA	930945	0	2522992	c__Thermoprotei (UID147)	54	217	168	2	215	0	0	0	0	98.81	0.00	0.00
GCF_000189775.2	Complete Genome	NA	NA	0	NA	NA	NA	858215	0	2534358	o__Thermoanaerobacterales (UID1420)	32	488	209	2	486	0	0	0	0	99.28	0.00	0.00
GCF_000190315.1	Complete Genome	NA	NA	0	NA	NA	NA	985053	0	2298983	k__Archaea (UID146)	59	174	136	0	173	1	0	0	0	100.00	0.74	0.00
GCF_000190515.1	Complete Genome	NA	NA	0	NA	NA	NA	930170	0	5682383	o__Bacillales (UID828)	139	508	174	2	504	2	0	0	0	99.36	0.32	0.00
GCF_000190535.1	Complete Genome	NA	NA	0	NA	NA	NA	709991	0	4392288	k__Bacteria (UID2569)	434	278	186	2	276	0	0	0	0	98.92	0.00	0.00
GCF_000190555.1	Complete Genome	NA	NA	0	NA	NA	NA	693977	0	2886836	k__Bacteria (UID2142)	169	316	236	19	296	1	0	0	0	94.70	0.42	0.00
GCF_000190575.1	Complete Genome	NA	NA	0	NA	NA	NA	667015	0	4308663	o__Bacteroidales (UID2657)	160	492	269	7	485	0	0	0	0	97.86	0.00	0.00
GCF_000190595.1	Complete Genome	NA	NA	0	NA	NA	NA	867900	0	3765936	s__algicola (UID2846)	47	571	303	3	568	0	0	0	0	99.45	0.00	0.00
GCF_000190635.1	Complete Genome	NA	NA	0	NA	NA	NA	645991	0	3406739	c__Clostridia (UID1085)	35	420	196	5	413	2	0	0	0	98.11	0.34	0.00
GCF_000190735.1	Complete Genome	NA	NA	0	NA	NA	NA	762903	0	4635236	p__Bacteroidetes (UID2605)	350	311	205	0	310	1	0	0	0	100.00	0.49	0.00
GCF_000191145.1	Complete Genome	NA	NA	0	NA	NA	NA	871585	0	3862530	c__Gammaproteobacteria (UID4201)	1164	275	174	1	274	0	0	0	0	99.43	0.00	0.00
GCF_000191165.1	Complete Genome	NA	NA	0	NA	NA	NA	353496	0	1872918	g__Lactobacillus (UID377)	91	430	154	10	420	0	0	0	0	96.75	0.00	0.00
GCF_000191425.1	Complete Genome	NA	NA	0	NA	NA	NA	935599	0	2184862	f__Neisseriaceae (UID3901)	50	804	526	3	800	1	0	0	0	99.56	0.19	0.00
GCF_000191445.1	Complete Genome	NA	NA	0	NA	NA	NA	909420	0	2240883	f__Neisseriaceae (UID3901)	50	804	526	5	798	1	0	0	0	99.30	0.19	0.00
GCF_000191465.1	Complete Genome	NA	NA	0	NA	NA	NA	935591	0	2223518	f__Neisseriaceae (UID3901)	50	804	526	3	800	1	0	0	0	99.56	0.19	0.00
GCF_000191485.1	Complete Genome	NA	NA	0	NA	NA	NA	935588	0	2287777	f__Neisseriaceae (UID3901)	50	804	526	3	800	1	0	0	0	99.56	0.19	0.00
GCF_000191505.1	Complete Genome	NA	NA	0	NA	NA	NA	935593	0	2250449	f__Neisseriaceae (UID3901)	50	804	526	3	800	1	0	0	0	99.56	0.19	0.00
GCF_000191525.1	Complete Genome	NA	NA	0	NA	NA	NA	935589	0	2248966	f__Neisseriaceae (UID3901)	50	804	526	5	798	1	0	0	0	99.27	0.19	0.00
GCF_000191545.1	Complete Genome	NA	NA	0	NA	NA	NA	1604	0	2097766	g__Lactobacillus (UID377)	91	430	154	8	422	0	0	0	0	97.55	0.00	0.00
GCF_000191565.1	Complete Genome	NA	NA	0	NA	NA	NA	992406	0	2166384	o__Flavobacteriales (UID2815)	123	323	204	9	314	0	0	0	0	97.02	0.00	0.00
GCF_000191585.1	Complete Genome	NA	NA	0	NA	NA	NA	877455	0	2583753	p__Euryarchaeota (UID3)	148	188	125	0	188	0	0	0	0	100.00	0.00	0.00
GCF_000191905.1	Complete Genome	NA	NA	0	NA	NA	NA	863638	0	4132226	g__Clostridium (UID1380)	44	404	145	0	404	0	0	0	0	100.00	0.00	0.00
GCF_000191925.1	Complete Genome	NA	NA	0	NA	NA	NA	331636	0	1179213	k__Bacteria (UID2993)	77	301	197	1	300	0	0	0	0	99.49	0.00	0.00
GCF_000192045.2	Complete Genome	NA	NA	0	NA	NA	NA	925776	0	4898349	c__Gammaproteobacteria (UID4202)	67	481	276	1	480	0	0	0	0	99.64	0.00	0.00
GCF_000192105.1	Complete Genome	NA	NA	0	NA	NA	NA	994476	0	4621811	f__Enterobacteriaceae (UID5065)	212	891	305	4	887	0	0	0	0	99.55	0.00	0.00
GCF_000192315.1	Complete Genome	NA	NA	0	NA	NA	NA	985081	0	1548238	o__Campylobacterales (UID3068)	106	477	284	13	464	0	0	0	0	98.42	0.00	0.00
GCF_000192335.1	Complete Genome	NA	NA	0	NA	NA	NA	985080	0	1562832	o__Campylobacterales (UID3068)	106	477	284	4	473	0	0	0	0	98.88	0.00	0.00
GCF_000192395.2	Complete Genome	NA	NA	0	NA	NA	NA	927701	0	1016707	c__Mollicutes (UID2395)	108	228	133	10	218	0	0	0	0	95.61	0.00	0.00
GCF_000192635.1	Complete Genome	NA	NA	0	NA	NA	NA	861208	0	5573770	f__Rhizobiaceae (UID3564)	78	840	354	2	837	1	0	0	0	99.84	0.03	0.00
GCF_000192705.1	Complete Genome	NA	NA	0	NA	NA	NA	929102	0	2518737	o__Lactobacillales (UID543)	294	472	265	3	467	2	0	0	0	99.06	0.57	0.00
GCF_000192725.1	Complete Genome	NA	NA	0	NA	NA	NA	941967	0	3311748	o__Rhizobiales (UID3481)	95	1171	249	10	1158	3	0	0	0	99.33	0.44	0.00
GCF_000192745.1	Complete Genome	NA	NA	0	NA	NA	NA	991905	0	4718963	o__Rhizobiales (UID3642)	107	485	316	3	482	0	0	0	0	99.29	0.00	0.00
GCF_000192845.1	Complete Genome	NA	NA	0	NA	NA	NA	743722	0	6226409	p__Bacteroidetes (UID2605)	350	316	210	1	313	2	0	0	0	99.52	0.95	0.00
GCF_000192885.1	Complete Genome	NA	NA	0	NA	NA	NA	703352	0	3312229	o__Rhizobiales (UID3481)	95	1171	249	15	1153	3	0	0	0	98.94	0.44	0.00
GCF_000193185.2	Complete Genome	NA	NA	0	NA	NA	NA	659019	0	4418548	g__Mycobacterium (UID1816)	100	693	300	3	690	0	0	0	0	99.61	0.00	0.00
GCF_000193355.1	Complete Genome	NA	NA	0	NA	NA	NA	541229	0	6151150	o__Bacillales (UID828)	139	508	174	13	495	0	0	0	0	97.01	0.00	0.00
GCF_000193375.1	Complete Genome	NA	NA	0	NA	NA	NA	999630	0	1936063	k__Archaea (UID146)	59	174	136	0	174	0	0	0	0	100.00	0.00	0.00
GCF_000193395.1	Complete Genome	NA	NA	0	NA	NA	NA	767031	0	2937589	g__Prevotella (UID2724)	55	567	296	3	564	0	0	0	0	99.21	0.00	0.00
GCF_000193435.2	Complete Genome	NA	NA	0	NA	NA	NA	632516	0	2674809	o__Thermoanaerobacterales (UID1420)	32	488	209	7	481	0	0	0	0	98.01	0.00	0.00
GCF_000193595.2	Complete Genome	NA	NA	0	NA	NA	NA	743277	0	4102186	o__Burkholderiales (UID4000)	193	427	214	3	424	0	0	0	0	98.83	0.00	0.00
GCF_000194075.2	Complete Genome	NA	NA	0	NA	NA	NA	998092	0	4334064	g__Mycobacterium (UID1816)	100	693	300	18	675	0	0	0	0	96.93	0.00	0.00
GCF_000194115.1	Complete Genome	NA	NA	0	NA	NA	NA	695562	0	1977087	g__Lactobacillus (UID377)	91	430	154	3	427	0	0	0	0	98.94	0.00	0.00
GCF_000194135.1	Complete Genome	NA	NA	0	NA	NA	NA	760142	0	1694430	k__Bacteria (UID3060)	138	335	243	3	329	3	0	0	0	98.77	0.82	0.00
GCF_000194605.1	Complete Genome	NA	NA	0	NA	NA	NA	755732	0	4633577	k__Bacteria (UID2569)	434	277	185	0	277	0	0	0	0	100.00	0.00	0.00
GCF_000194625.1	Complete Genome	NA	NA	0	NA	NA	NA	693661	0	1901943	p__Euryarchaeota (UID49)	95	228	153	2	226	0	0	0	0	98.69	0.00	0.00
GCF_000194765.1	Complete Genome	NA	NA	0	NA	NA	NA	998820	0	3127288	g__Lactobacillus (UID436)	31	586	184	1	585	0	0	0	0	99.46	0.00	0.00
GCF_000194785.1	Complete Genome	NA	NA	0	NA	NA	NA	999378	0	3077434	g__Lactobacillus (UID436)	31	586	184	1	585	0	0	0	0	99.46	0.00	0.00
GCF_000194805.1	Complete Genome	NA	NA	0	NA	NA	NA	994484	0	6843248	o__Pseudomonadales (UID4488)	185	813	308	7	803	3	0	0	0	98.84	0.30	0.00
GCF_000195085.1	Complete Genome	NA	NA	0	NA	NA	NA	1002672	0	1284727	k__Bacteria (UID2495)	2993	140	84	14	126	0	0	0	0	92.73	0.00	0.00
GCF_000195105.1	Complete Genome	NA	NA	0	NA	NA	NA	996285	0	4689946	c__Gammaproteobacteria (UID4445)	228	583	244	4	576	3	0	0	0	99.50	0.55	0.00
GCF_000195275.1	Complete Genome	NA	NA	0	NA	NA	NA	869209	0	2897425	f__Spirochaetaceae (UID2535)	33	249	143	2	246	1	0	0	0	98.60	0.70	0.00
GCF_000195295.1	Complete Genome	NA	NA	0	NA	NA	NA	880072	0	3282536	c__Deltaproteobacteria (UID3216)	83	247	155	13	233	1	0	0	0	95.79	0.65	0.00
GCF_000195315.1	Complete Genome	NA	NA	0	NA	NA	NA	700015	0	2115681	p__Actinobacteria (UID2112)	31	211	124	7	204	0	0	0	0	95.45	0.00	0.00
GCF_000195335.1	Complete Genome	NA	NA	0	NA	NA	NA	869210	0	2269167	k__Bacteria (UID2142)	169	315	235	2	313	0	0	0	0	99.15	0.00	0.00
GCF_000195435.3	Complete Genome	NA	NA	0	NA	NA	NA	930781	0	2947460	c__Bacilli (UID285)	586	325	181	17	308	0	0	0	0	95.09	0.00	0.00
GCF_000195535.1	Complete Genome	NA	NA	0	NA	NA	NA	984129	0	1913619	c__Gammaproteobacteria (UID4201)	1164	275	174	1	274	0	0	0	0	99.71	0.00	0.00
GCF_000195555.1	Complete Genome	NA	NA	0	NA	NA	NA	676032	0	1945310	c__Gammaproteobacteria (UID4201)	1164	275	174	0	274	1	0	0	0	100.00	0.57	0.00
GCF_000195675.1	Complete Genome	NA	NA	0	NA	NA	NA	257310	0	5339179	o__Burkholderiales (UID4000)	193	427	214	0	427	0	0	0	0	100.00	0.00	0.00
GCF_000195695.1	Complete Genome	NA	NA	0	NA	NA	NA	257311	0	4773551	o__Burkholderiales (UID4000)	193	427	214	6	421	0	0	0	0	98.55	0.00	0.00
GCF_000195715.1	Complete Genome	NA	NA	0	NA	NA	NA	257313	0	4086189	o__Burkholderiales (UID4000)	193	427	214	3	424	0	0	0	0	98.83	0.00	0.00
GCF_000195755.1	Complete Genome	NA	NA	0	NA	NA	NA	882	0	3773159	c__Deltaproteobacteria (UID3218)	61	284	169	1	283	0	0	0	0	99.41	0.00	0.00
GCF_000195775.1	Complete Genome	NA	NA	0	NA	NA	NA	258594	0	5467640	f__Bradyrhizobiaceae (UID3695)	47	693	296	2	691	0	0	0	0	99.55	0.00	0.00
GCF_000195795.1	Complete Genome	NA	NA	0	NA	NA	NA	272626	0	3093113	c__Bacilli (UID285)	586	325	181	1	323	1	0	0	0	99.45	0.55	0.00
GCF_000195815.1	Complete Genome	NA	NA	0	NA	NA	NA	257309	0	2488635	o__Actinomycetales (UID1812)	229	457	227	3	454	0	0	0	0	99.45	0.00	0.00
GCF_000195855.1	Complete Genome	NA	NA	0	NA	NA	NA	272631	0	3268203	o__Actinomycetales (UID1808)	268	398	220	11	387	0	0	0	0	95.53	0.00	0.00
GCF_000195895.1	Complete Genome	NA	NA	0	NA	NA	NA	269797	0	4873766	p__Euryarchaeota (UID49)	95	228	153	2	225	1	0	0	0	99.30	0.65	0.00
GCF_000195915.1	Complete Genome	NA	NA	0	NA	NA	NA	273075	0	1564906	p__Euryarchaeota (UID3)	148	186	123	7	179	0	0	0	0	96.71	0.00	0.00
GCF_000195935.2	Complete Genome	NA	NA	0	NA	NA	NA	272844	0	1768562	p__Euryarchaeota (UID4)	45	299	202	1	298	0	0	0	0	99.50	0.00	0.00
GCF_000195955.2	Complete Genome	NA	NA	0	NA	NA	NA	83332	0	4411532	g__Mycobacterium (UID1816)	100	693	300	1	692	0	0	0	0	99.94	0.00	0.00
GCF_000195975.1	Complete Genome	NA	NA	0	NA	NA	NA	84588	0	2434428	p__Cyanobacteria (UID2143)	129	472	368	3	469	0	0	0	0	99.18	0.00	0.00
GCF_000195995.1	Complete Genome	NA	NA	0	NA	NA	NA	220341	0	5133713	f__Enterobacteriaceae (UID5103)	157	1005	324	7	992	6	0	0	0	99.11	0.31	0.00
GCF_000196015.1	Complete Genome	NA	NA	0	NA	NA	NA	266264	0	6913352	f__Burkholderiaceae (UID4003)	91	596	218	1	591	4	0	0	0	99.94	0.69	0.00
GCF_000196035.1	Complete Genome	NA	NA	0	NA	NA	NA	169963	0	2944528	c__Bacilli (UID285)	586	325	181	1	324	0	0	0	0	99.45	0.00	0.00
GCF_000196055.1	Complete Genome	NA	NA	0	NA	NA	NA	211110	0	2211485	o__Lactobacillales (UID543)	294	472	265	0	471	1	0	0	0	100.00	0.19	0.00
GCF_000196075.1	Complete Genome	NA	NA	0	NA	NA	NA	218496	0	925938	o__Actinomycetales (UID1572)	580	286	171	51	235	0	0	0	0	76.56	0.00	0.00
GCF_000196095.1	Complete Genome	NA	NA	0	NA	NA	NA	223926	0	5165770	g__Vibrio (UID4874)	71	1067	378	1	1065	1	0	0	0	99.74	0.13	0.00
GCF_000196115.1	Complete Genome	NA	NA	0	NA	NA	NA	243090	0	7145576	k__Bacteria (UID2565)	2921	140	85	1	139	0	0	0	0	98.82	0.00	0.00
GCF_000196135.1	Complete Genome	NA	NA	0	NA	NA	NA	273121	0	2110355	o__Campylobacterales (UID3068)	106	477	284	5	470	2	0	0	0	99.18	0.42	0.00
GCF_000196155.1	Complete Genome	NA	NA	0	NA	NA	NA	243265	0	5688987	c__Gammaproteobacteria (UID4442)	899	312	185	1	310	1	0	0	0	99.46	0.54	0.00
GCF_000196175.1	Complete Genome	NA	NA	0	NA	NA	NA	264462	0	3782950	k__Bacteria (UID3187)	2258	182	111	2	180	0	0	0	0	98.20	0.00	0.00
GCF_000196215.1	Complete Genome	NA	NA	0	NA	NA	NA	290434	0	986914	f__Spirochaetaceae (UID2512)	56	235	124	1	234	0	0	0	0	99.19	0.00	0.00
GCF_000196235.1	Complete Genome	NA	NA	0	NA	NA	NA	290399	0	5070478	f__Micrococcaceae (UID1631)	31	367	171	3	364	0	0	0	0	99.04	0.00	0.00
GCF_000196255.1	Complete Genome	NA	NA	0	NA	NA	NA	298386	0	6403280	f__Vibrionaceae (UID4865)	80	922	367	8	912	2	0	0	0	99.16	0.08	0.00
GCF_000196275.1	Complete Genome	NA	NA	0	NA	NA	NA	319795	0	3247018	k__Bacteria (UID2142)	169	316	236	2	314	0	0	0	0	99.15	0.00	0.00
GCF_000196295.1	Complete Genome	NA	NA	0	NA	NA	NA	489653	0	2220606	f__Neisseriaceae (UID3890)	69	657	443	3	654	0	0	0	0	99.70	0.00	0.00
GCF_000196315.1	Complete Genome	NA	NA	0	NA	NA	NA	216432	0	2952962	s__algicola (UID2847)	33	496	263	2	493	1	0	0	0	99.52	0.19	0.00
GCF_000196335.1	Complete Genome	NA	NA	0	NA	NA	NA	196627	0	3282708	o__Actinomycetales (UID1812)	229	457	227	2	453	2	0	0	0	99.67	0.66	0.00
GCF_000196355.1	Complete Genome	NA	NA	0	NA	NA	NA	323848	0	3234309	c__Betaproteobacteria (UID3959)	235	415	209	5	407	3	0	0	0	98.21	0.48	0.00
GCF_000196395.1	Complete Genome	NA	NA	0	NA	NA	NA	382245	0	5040536	c__Gammaproteobacteria (UID4442)	899	312	185	6	306	0	0	0	0	98.33	0.00	0.00
GCF_000196435.1	Complete Genome	NA	NA	0	NA	NA	NA	382640	0	2642404	o__Rhizobiales (UID3451)	237	514	245	1	512	1	0	0	0	99.86	0.41	0.00
GCF_000196475.1	Complete Genome	NA	NA	0	NA	NA	NA	291112	0	5094138	c__Gammaproteobacteria (UID4442)	899	312	185	0	311	1	0	0	0	100.00	0.54	0.00
GCF_000196495.1	Complete Genome	NA	NA	0	NA	NA	NA	316275	0	4655660	f__Vibrionaceae (UID4865)	80	919	366	10	906	3	0	0	0	98.21	0.43	0.00
GCF_000196515.1	Complete Genome	NA	NA	0	NA	NA	NA	551115	0	5486145	p__Cyanobacteria (UID2189)	82	579	450	9	570	0	0	0	0	98.11	0.00	0.00
GCF_000196555.1	Complete Genome	NA	NA	0	NA	NA	NA	565042	0	2385164	f__Bifidobacteriaceae (UID1462)	65	476	217	0	476	0	0	0	0	100.00	0.00	0.00
GCF_000196575.1	Complete Genome	NA	NA	0	NA	NA	NA	565040	0	2408831	f__Bifidobacteriaceae (UID1462)	65	476	217	0	476	0	0	0	0	100.00	0.00	0.00
GCF_000196615.1	Complete Genome	NA	NA	0	NA	NA	NA	634500	0	5372268	f__Enterobacteriaceae (UID5054)	223	876	305	8	864	4	0	0	0	99.70	0.26	0.00
GCF_000196695.1	Complete Genome	NA	NA	0	NA	NA	NA	685727	0	5043170	o__Actinomycetales (UID1815)	120	574	266	2	572	0	0	0	0	99.81	0.00	0.00
GCF_000196735.1	Complete Genome	NA	NA	0	NA	NA	NA	692420	0	3980199	g__Bacillus (UID864)	93	711	241	4	704	3	0	0	0	98.67	0.09	0.00
GCF_000196755.1	Complete Genome	NA	NA	0	NA	NA	NA	693745	0	1680029	o__Campylobacterales (UID3068)	106	477	284	2	475	0	0	0	0	99.77	0.00	0.00
GCF_000196795.1	Complete Genome	NA	NA	0	NA	NA	NA	436717	0	4152543	c__Gammaproteobacteria (UID4201)	1164	275	174	1	274	0	0	0	0	99.43	0.00	0.00
GCF_000196835.1	Complete Genome	NA	NA	0	NA	NA	NA	749927	0	10236715	o__Actinomycetales (UID2014)	33	350	203	0	350	0	0	0	0	100.00	0.00	0.00
GCF_000196855.1	Complete Genome	NA	NA	0	NA	NA	NA	762550	0	1954080	f__Leuconostocaceae (UID486)	29	443	178	1	442	0	0	0	0	99.44	0.00	0.00
GCF_000196895.1	Complete Genome	NA	NA	0	NA	NA	NA	795797	0	3698650	f__Halobacteriaceae (UID84)	60	359	235	1	358	0	0	0	0	99.93	0.00	0.00
GCF_000197735.1	Complete Genome	NA	NA	0	NA	NA	NA	861360	0	3918192	f__Micrococcaceae (UID1623)	39	457	218	5	451	1	0	0	0	99.07	0.46	0.00
GCF_000197755.2	Complete Genome	NA	NA	0	NA	NA	NA	932919	0	3023926	c__Bacilli (UID285)	586	325	181	1	324	0	0	0	0	99.45	0.00	0.00
GCF_000197875.1	Complete Genome	NA	NA	0	NA	NA	NA	866630	0	1985832	f__Pasteurellaceae (UID4932)	83	767	440	3	764	0	0	0	0	99.43	0.00	0.00
GCF_000198775.1	Complete Genome	NA	NA	0	NA	NA	NA	882378	0	3750138	o__Burkholderiales (UID4001)	108	570	250	38	532	0	0	0	0	92.91	0.00	0.00
GCF_000200475.1	Complete Genome	NA	NA	0	NA	NA	NA	935897	0	2007018	f__Pasteurellaceae (UID4932)	83	767	440	3	764	0	0	0	0	99.32	0.00	0.00
GCF_000200595.1	Complete Genome	NA	NA	0	NA	NA	NA	936155	0	1672681	o__Campylobacterales (UID3068)	106	471	281	10	458	3	0	0	0	97.77	0.89	0.00
GCF_000200735.1	Complete Genome	NA	NA	0	NA	NA	NA	941640	0	1147259	c__Mollicutes (UID2395)	108	228	133	40	188	0	0	0	0	76.67	0.00	0.00
GCF_000202635.1	Complete Genome	NA	NA	0	NA	NA	NA	979556	0	3982034	o__Actinomycetales (UID1593)	69	400	198	3	397	0	0	0	0	99.28	0.00	0.00
GCF_000202835.1	Complete Genome	NA	NA	0	NA	NA	NA	926570	0	4214744	o__Rhodospirillales (UID3754)	63	336	201	1	335	0	0	0	0	99.88	0.00	0.00
GCF_000203195.1	Complete Genome	NA	NA	0	NA	NA	NA	990317	0	2377209	o__Lactobacillales (UID544)	293	475	267	2	473	0	0	0	0	99.80	0.00	0.00
GCF_000203215.1	Complete Genome	NA	NA	0	NA	NA	NA	708248	0	709270	c__Mollicutes (UID2395)	108	228	133	55	172	1	0	0	0	68.08	0.15	0.00
GCF_000203835.1	Complete Genome	NA	NA	0	NA	NA	NA	100226	0	9054847	f__Streptomycetaceae (UID2048)	60	460	233	1	459	0	0	0	0	99.57	0.00	0.00
GCF_000203915.1	Complete Genome	NA	NA	0	NA	NA	NA	339670	0	7528567	o__Burkholderiales (UID4002)	107	574	251	3	571	0	0	0	0	99.55	0.00	0.00
GCF_000203935.1	Complete Genome	NA	NA	0	NA	NA	NA	94122	0	5251146	o__Alteromonadales (UID4837)	30	868	324	3	864	1	0	0	0	99.53	0.04	0.00
GCF_000203955.1	Complete Genome	NA	NA	0	NA	NA	NA	331272	0	7702840	o__Burkholderiales (UID4002)	107	574	251	3	571	0	0	0	0	99.55	0.00	0.00
GCF_000204115.1	Complete Genome	NA	NA	0	NA	NA	NA	998088	0	4551783	c__Gammaproteobacteria (UID4442)	899	312	185	1	311	0	0	0	0	99.73	0.00	0.00
GCF_000204135.1	Complete Genome	NA	NA	0	NA	NA	NA	331635	0	1106197	k__Bacteria (UID2993)	77	301	197	3	298	0	0	0	0	98.48	0.00	0.00
GCF_000204155.1	Complete Genome	NA	NA	0	NA	NA	NA	263358	0	6732271	o__Actinomycetales (UID1696)	455	315	190	2	311	2	0	0	0	99.21	0.79	0.00
GCF_000204255.1	Complete Genome	NA	NA	0	NA	NA	NA	331636	0	1179220	k__Bacteria (UID2993)	77	301	197	2	299	0	0	0	0	98.98	0.00	0.00
GCF_000204275.1	Complete Genome	NA	NA	0	NA	NA	NA	1001582	0	4001985	g__Bacillus (UID864)	93	711	241	6	703	2	0	0	0	98.51	0.06	0.00
GCF_000204295.1	Complete Genome	NA	NA	0	NA	NA	NA	1001585	0	5434353	o__Pseudomonadales (UID4488)	185	813	308	3	808	2	0	0	0	99.43	0.14	0.00
GCF_000204415.1	Complete Genome	NA	NA	0	NA	NA	NA	990316	0	3026645	p__Euryarchaeota (UID49)	95	228	153	0	227	1	0	0	0	100.00	0.65	0.00
GCF_000204565.1	Complete Genome	NA	NA	0	NA	NA	NA	929506	0	3207592	g__Clostridium (UID1380)	44	404	145	2	402	0	0	0	0	99.31	0.00	0.00
GCF_000204625.1	Complete Genome	NA	NA	0	NA	NA	NA	1007064	0	2028815	o__Lactobacillales (UID544)	293	475	267	3	472	0	0	0	0	98.88	0.00	0.00
GCF_000204645.1	Complete Genome	NA	NA	0	NA	NA	NA	596154	0	5070751	f__Comamonadaceae (UID4119)	39	693	323	3	688	2	0	0	0	99.23	0.46	0.00
GCF_000204665.1	Complete Genome	NA	NA	0	NA	NA	NA	1006543	0	2913900	g__Staphylococcus (UID294)	60	773	178	3	769	1	0	0	0	99.64	0.08	0.00
GCF_000204925.1	Complete Genome	NA	NA	0	NA	NA	NA	1006006	0	1840348	c__Thermoprotei (UID147)	54	217	168	0	216	1	0	0	0	100.00	0.60	0.00
GCF_000204985.1	Complete Genome	NA	NA	0	NA	NA	NA	909954	0	1966342	g__Lactobacillus (UID380)	58	449	129	1	448	0	0	0	0	99.22	0.00	0.00
GCF_000208405.1	Complete Genome	NA	NA	0	NA	NA	NA	546271	0	2568361	p__Firmicutes (UID1022)	100	295	158	1	293	1	0	0	0	99.68	0.63	0.00
GCF_000209655.1	Complete Genome	NA	NA	0	NA	NA	NA	1007105	0	3924810	c__Betaproteobacteria (UID3959)	235	419	211	4	415	0	0	0	0	98.66	0.00	0.00
GCF_000209675.1	Complete Genome	NA	NA	0	NA	NA	NA	1005058	0	2694139	c__Gammaproteobacteria (UID4387)	965	277	177	0	277	0	0	0	0	100.00	0.00	0.00
GCF_000209755.1	Complete Genome	NA	NA	0	NA	NA	NA	563174	0	2979198	c__Bacilli (UID285)	586	325	181	2	323	0	0	0	0	99.17	0.00	0.00
GCF_000209795.2	Complete Genome	NA	NA	0	NA	NA	NA	645657	0	4111218	g__Bacillus (UID864)	93	711	241	1	710	0	0	0	0	99.59	0.00	0.00
GCF_000210155.1	Complete Genome	NA	NA	0	NA	NA	NA	663917	0	3714272	c__Deltaproteobacteria (UID3216)	83	247	155	2	245	0	0	0	0	98.71	0.00	0.00
GCF_000210315.1	Complete Genome	NA	NA	0	NA	NA	NA	685039	0	2832478	g__Staphylococcus (UID294)	60	773	178	5	767	1	0	0	0	99.42	0.08	0.00
GCF_000210475.1	Complete Genome	NA	NA	0	NA	NA	NA	316401	0	5325888	f__Enterobacteriaceae (UID5103)	157	1005	324	2	1000	3	0	0	0	99.81	0.54	0.00
GCF_000210495.1	Complete Genome	NA	NA	0	NA	NA	NA	634464	0	1042839	o__Chlamydiales (UID2994)	64	455	185	3	452	0	0	0	0	98.92	0.00	0.00
GCF_000210815.2	Complete Genome	NA	NA	0	NA	NA	NA	932920	0	3022910	c__Bacilli (UID285)	586	325	181	1	323	1	0	0	0	99.45	0.55	0.00
GCF_000210835.1	Complete Genome	NA	NA	0	NA	NA	NA	862962	0	5373121	o__Bacteroidales (UID2657)	160	492	269	2	490	0	0	0	0	99.26	0.00	0.00
GCF_000210855.2	Complete Genome	NA	NA	0	NA	NA	NA	216597	0	5067450	f__Enterobacteriaceae (UID5103)	157	1005	324	0	1003	2	0	0	0	100.00	0.39	0.00
GCF_000210875.1	Complete Genome	NA	NA	0	NA	NA	NA	862964	0	1981535	f__Pasteurellaceae (UID4932)	83	767	440	1	766	0	0	0	0	99.77	0.00	0.00
GCF_000210895.1	Complete Genome	NA	NA	0	NA	NA	NA	862965	0	2086875	f__Pasteurellaceae (UID4932)	83	767	440	2	765	0	0	0	0	99.66	0.00	0.00
GCF_000211295.1	Complete Genome	NA	NA	0	NA	NA	NA	936139	0	829709	g__Mycoplasma (UID2426)	42	258	138	5	253	0	0	0	0	97.22	0.00	0.00
GCF_000211375.1	Complete Genome	NA	NA	0	NA	NA	NA	511437	0	2588309	o__Lactobacillales (UID463)	75	376	160	2	374	0	0	0	0	99.06	0.00	0.00
GCF_000211475.1	Complete Genome	NA	NA	0	NA	NA	NA	342949	0	1861320	p__Euryarchaeota (UID4)	45	299	202	2	297	0	0	0	0	99.01	0.00	0.00
GCF_000211855.2	Complete Genome	NA	NA	0	NA	NA	NA	983544	0	3296168	s__algicola (UID2846)	47	571	303	2	569	0	0	0	0	99.61	0.00	0.00
GCF_000212335.1	Complete Genome	NA	NA	0	NA	NA	NA	983545	0	5393591	c__Gammaproteobacteria (UID4761)	52	693	297	0	691	2	0	0	0	100.00	0.51	0.00
GCF_000212355.1	Complete Genome	NA	NA	0	NA	NA	NA	983548	0	3389993	s__algicola (UID2847)	33	496	263	3	493	0	0	0	0	99.14	0.00	0.00
GCF_000212375.1	Complete Genome	NA	NA	0	NA	NA	NA	879243	0	2186370	f__Porphyromonadaceae (UID2622)	35	475	318	1	474	0	0	0	0	99.92	0.00	0.00
GCF_000212415.1	Complete Genome	NA	NA	0	NA	NA	NA	906968	0	3055580	f__Spirochaetaceae (UID2535)	33	249	143	1	247	1	0	0	0	99.30	0.70	0.00
GCF_000212675.2	Complete Genome	NA	NA	0	NA	NA	NA	690850	0	4200534	c__Deltaproteobacteria (UID3218)	61	284	169	0	284	0	0	0	0	100.00	0.00	0.00
GCF_000212695.1	Complete Genome	NA	NA	0	NA	NA	NA	590998	0	4266344	o__Actinomycetales (UID1572)	580	288	173	0	287	1	0	0	0	100.00	0.58	0.00
GCF_000212715.2	Complete Genome	NA	NA	0	NA	NA	NA	696406	0	5666764	f__Enterobacteriaceae (UID5103)	157	1005	324	0	1001	4	0	0	0	100.00	0.31	0.00
GCF_000212975.1	Complete Genome	NA	NA	0	NA	NA	NA	1017264	0	4124236	o__Burkholderiales (UID4000)	193	427	214	3	424	0	0	0	0	98.83	0.00	0.00
GCF_000213135.1	Complete Genome	NA	NA	0	NA	NA	NA	585538	0	1617426	o__Campylobacterales (UID3068)	106	477	284	2	475	0	0	0	0	99.77	0.00	0.00
GCF_000213155.1	Complete Genome	NA	NA	0	NA	NA	NA	909952	0	2494578	o__Actinomycetales (UID1530)	622	259	152	2	257	0	0	0	0	99.01	0.00	0.00
GCF_000213215.1	Complete Genome	NA	NA	0	NA	NA	NA	933801	0	2137654	c__Thermoprotei (UID147)	54	217	168	1	216	0	0	0	0	99.40	0.00	0.00
GCF_000213255.1	Complete Genome	NA	NA	0	NA	NA	NA	697281	0	3135972	c__Clostridia (UID1118)	387	223	124	4	217	2	0	0	0	97.18	0.67	0.00
GCF_000213635.1	Complete Genome	NA	NA	0	NA	NA	NA	990282	0	4911145	f__Enterobacteriaceae (UID5103)	157	1005	324	0	1004	1	0	0	0	100.00	0.08	0.00
GCF_000213655.1	Complete Genome	NA	NA	0	NA	NA	NA	715451	0	4972148	c__Gammaproteobacteria (UID4761)	52	693	297	1	691	1	0	0	0	99.96	0.17	0.00
GCF_000213785.1	Complete Genome	NA	NA	0	NA	NA	NA	547143	0	1552775	k__Bacteria (UID3060)	138	338	246	2	335	1	0	0	0	99.19	0.41	0.00
GCF_000213805.1	Complete Genome	NA	NA	0	NA	NA	NA	743720	0	4920769	o__Pseudomonadales (UID4488)	185	813	308	4	808	1	0	0	0	98.94	0.11	0.00
GCF_000213825.1	Complete Genome	NA	NA	0	NA	NA	NA	936154	0	2143887	o__Lactobacillales (UID543)	294	472	265	56	415	1	0	0	0	88.46	0.38	0.00
GCF_000213865.1	Complete Genome	NA	NA	0	NA	NA	NA	866777	0	2327492	f__Bifidobacteriaceae (UID1462)	65	476	217	1	475	0	0	0	0	99.88	0.00	0.00
GCF_000213955.1	Complete Genome	NA	NA	0	NA	NA	NA	1009464	0	1726519	f__Bifidobacteriaceae (UID1458)	77	464	220	3	461	0	0	0	0	99.65	0.00	0.00
GCF_000214155.1	Complete Genome	NA	NA	0	NA	NA	NA	875328	0	4643668	o__Actinomycetales (UID1808)	268	398	220	0	397	1	0	0	0	100.00	0.15	0.00
GCF_000214175.1	Complete Genome	NA	NA	0	NA	NA	NA	443218	0	4863490	o__Actinomycetales (UID1746)	334	370	206	5	364	1	0	0	0	98.46	0.24	0.00
GCF_000214195.1	Complete Genome	NA	NA	0	NA	NA	NA	768490	0	5443009	f__Enterobacteriaceae (UID5066)	55	546	224	4	542	0	0	0	0	99.93	0.00	0.00
GCF_000214215.1	Complete Genome	NA	NA	0	NA	NA	NA	491952	0	3899940	o__Oceanospirillales (UID4446)	43	529	233	1	528	0	0	0	0	99.79	0.00	0.00
GCF_000214235.1	Complete Genome	NA	NA	0	NA	NA	NA	768492	0	5442880	f__Enterobacteriaceae (UID5066)	55	546	224	4	542	0	0	0	0	99.93	0.00	0.00
GCF_000214395.1	Complete Genome	NA	NA	0	NA	NA	NA	742013	0	6685842	f__Comamonadaceae (UID4119)	39	693	323	3	690	0	0	0	0	99.46	0.00	0.00
GCF_000214415.1	Complete Genome	NA	NA	0	NA	NA	NA	880724	0	1854197	p__Euryarchaeota (UID5)	32	308	210	2	306	0	0	0	0	99.05	0.00	0.00
GCF_000214725.1	Complete Genome	NA	NA	0	NA	NA	NA	868131	0	2546541	p__Euryarchaeota (UID3)	148	188	125	0	187	1	0	0	0	100.00	0.80	0.00
GCF_000214805.1	Complete Genome	NA	NA	0	NA	NA	NA	768493	0	5442549	f__Enterobacteriaceae (UID5066)	55	546	224	4	542	0	0	0	0	99.93	0.00	0.00
GCF_000214825.1	Complete Genome	NA	NA	0	NA	NA	NA	717773	0	1932455	p__Proteobacteria (UID3880)	1495	261	164	1	258	2	0	0	0	99.39	0.41	0.00
GCF_000215065.1	Complete Genome	NA	NA	0	NA	NA	NA	547145	0	1552607	k__Bacteria (UID3060)	138	338	246	2	335	1	0	0	0	99.19	0.41	0.00
GCF_000215105.1	Complete Genome	NA	NA	0	NA	NA	NA	743718	0	3307740	o__Actinomycetales (UID1572)	580	288	173	2	286	0	0	0	0	99.42	0.00	0.00
GCF_000215325.1	Complete Genome	NA	NA	0	NA	NA	NA	1031711	0	5430263	f__Burkholderiaceae (UID4003)	91	596	218	6	588	2	0	0	0	98.41	0.57	0.00
GCF_000215345.2	Complete Genome	NA	NA	0	NA	NA	NA	1036172	0	2253233	k__Bacteria (UID3060)	138	338	246	0	337	1	0	0	0	100.00	0.41	0.00
GCF_000215645.1	Complete Genome	NA	NA	0	NA	NA	NA	945711	0	2502095	o__Actinomycetales (UID1812)	229	457	227	1	456	0	0	0	0	99.78	0.00	0.00
GCF_000215665.1	Complete Genome	NA	NA	0	NA	NA	NA	945712	0	2606374	o__Actinomycetales (UID1812)	229	457	227	4	453	0	0	0	0	99.45	0.00	0.00
GCF_000215705.1	Complete Genome	NA	NA	0	NA	NA	NA	365046	0	4070193	o__Burkholderiales (UID4000)	193	427	214	1	423	3	0	0	0	99.53	0.44	0.00
GCF_000215745.1	Complete Genome	NA	NA	0	NA	NA	NA	1028307	0	5280350	f__Enterobacteriaceae (UID5103)	157	1005	324	1	1000	4	0	0	0	99.85	0.41	0.00
GCF_000215895.1	Complete Genome	NA	NA	0	NA	NA	NA	693970	0	5526018	o__Alteromonadales (UID4837)	30	868	324	6	862	0	0	0	0	99.47	0.00	0.00
GCF_000215975.1	Complete Genome	NA	NA	0	NA	NA	NA	795359	0	1634377	k__Bacteria (UID3060)	138	331	240	4	326	1	0	0	0	98.69	0.42	0.00
GCF_000215995.1	Complete Genome	NA	NA	0	NA	NA	NA	529709	0	1716818	p__Euryarchaeota (UID4)	45	299	202	1	298	0	0	0	0	99.50	0.00	0.00
GCF_000217615.1	Complete Genome	NA	NA	0	NA	NA	NA	1031709	0	2560282	o__Actinomycetales (UID1530)	622	259	152	1	258	0	0	0	0	99.67	0.00	0.00
GCF_000217635.1	Complete Genome	NA	NA	0	NA	NA	NA	261317	0	444925	k__Bacteria (UID2495)	2993	127	71	16	111	0	0	0	0	83.95	0.00	0.00
GCF_000217655.1	Complete Genome	NA	NA	0	NA	NA	NA	545776	0	1133390	f__Spirochaetaceae (UID2512)	56	235	124	1	234	0	0	0	0	99.19	0.00	0.00
GCF_000217715.1	Complete Genome	NA	NA	0	NA	NA	NA	797210	0	4355268	f__Halobacteriaceae (UID96)	40	417	263	2	414	1	0	0	0	99.57	0.38	0.00
GCF_000217795.1	Complete Genome	NA	NA	0	NA	NA	NA	667014	0	2322224	k__Bacteria (UID3060)	138	335	243	7	326	2	0	0	0	97.60	0.82	0.00
GCF_000217815.1	Complete Genome	NA	NA	0	NA	NA	NA	688269	0	2039943	k__Bacteria (UID209)	5443	104	58	1	103	0	0	0	0	98.28	0.00	0.00
GCF_000217995.1	Complete Genome	NA	NA	0	NA	NA	NA	679901	0	2138444	p__Euryarchaeota (UID49)	95	228	153	5	223	0	0	0	0	97.22	0.00	0.00
GCF_000218265.1	Complete Genome	NA	NA	0	NA	NA	NA	707241	0	7173736	f__Rhizobiaceae (UID3563)	81	808	337	2	806	0	0	0	0	99.66	0.00	0.00
GCF_000218305.1	Complete Genome	NA	NA	0	NA	NA	NA	1030009	0	2976163	c__Bacilli (UID285)	586	325	181	2	323	0	0	0	0	99.17	0.00	0.00
GCF_000218545.1	Complete Genome	NA	NA	0	NA	NA	NA	593907	0	3526441	o__Actinomycetales (UID1572)	580	288	173	2	286	0	0	0	0	99.13	0.00	0.00
GCF_000218565.1	Complete Genome	NA	NA	0	NA	NA	NA	504832	0	3896074	o__Rhizobiales (UID3642)	107	484	316	1	481	2	0	0	0	99.68	0.47	0.00
GCF_000218585.1	Complete Genome	NA	NA	0	NA	NA	NA	1031710	0	3839771	o__Rhizobiales (UID3642)	107	484	316	3	479	2	0	0	0	99.05	0.47	0.00
GCF_000218625.1	Complete Genome	NA	NA	0	NA	NA	NA	717231	0	2526590	k__Bacteria (UID3187)	2258	186	116	1	184	1	0	0	0	99.14	0.86	0.00
GCF_000218855.1	Complete Genome	NA	NA	0	NA	NA	NA	991791	0	4145581	g__Clostridium (UID1380)	44	404	145	0	404	0	0	0	0	100.00	0.00	0.00
GCF_000218875.1	Complete Genome	NA	NA	0	NA	NA	NA	579138	0	2061413	c__Alphaproteobacteria (UID3305)	564	337	221	4	333	0	0	0	0	98.80	0.00	0.00
GCF_000218895.1	Complete Genome	NA	NA	0	NA	NA	NA	761193	0	6919729	o__Cytophagales (UID2936)	47	454	336	4	448	2	0	0	0	99.50	0.60	0.00
GCF_000218915.1	Complete Genome	NA	NA	0	NA	NA	NA	1036673	0	8663821	f__Paenibacillaceae (UID971)	46	481	186	4	477	0	0	0	0	98.66	0.00	0.00
GCF_000219045.1	Complete Genome	NA	NA	0	NA	NA	NA	573569	0	2035931	c__Gammaproteobacteria (UID4201)	1164	275	174	0	273	2	0	0	0	100.00	0.72	0.00
GCF_000219175.1	Complete Genome	NA	NA	0	NA	NA	NA	903503	0	538294	k__Bacteria (UID2495)	2993	136	80	14	122	0	0	0	0	84.17	0.00	0.00
GCF_000219195.1	Complete Genome	NA	NA	0	NA	NA	NA	891398	0	138927	p__Proteobacteria (UID3214)	2231	190	119	130	60	0	0	0	0	16.77	0.00	0.00
GCF_000219355.1	Complete Genome	NA	NA	0	NA	NA	NA	696127	0	1183732	k__Bacteria (UID2495)	2993	147	91	11	136	0	0	0	0	94.01	0.00	0.00
GCF_000219375.1	Complete Genome	NA	NA	0	NA	NA	NA	956483	0	948121	g__Mycoplasma (UID2428)	29	247	130	3	244	0	0	0	0	98.81	0.00	0.00
GCF_000219455.1	Complete Genome	NA	NA	0	NA	NA	NA	1035817	0	2395764	f__Bifidobacteriaceae (UID1462)	65	476	217	1	475	0	0	0	0	99.77	0.00	0.00
GCF_000219515.2	Complete Genome	NA	NA	0	NA	NA	NA	1001989	0	5156873	f__Enterobacteriaceae (UID5103)	157	1005	324	3	1001	1	0	0	0	99.55	0.08	0.00
GCF_000219535.2	Complete Genome	NA	NA	0	NA	NA	NA	1042163	0	5153859	f__Paenibacillaceae (UID971)	46	481	186	1	479	1	0	0	0	99.73	0.27	0.00
GCF_000219605.1	Complete Genome	NA	NA	0	NA	NA	NA	316	0	4547930	c__Gammaproteobacteria (UID4445)	228	583	244	2	578	3	0	0	0	99.66	0.55	0.00
GCF_000219725.1	Complete Genome	NA	NA	0	NA	NA	NA	744872	0	3239340	k__Bacteria (UID2495)	2993	142	88	4	138	0	0	0	0	96.52	0.00	0.00
GCF_000219785.1	Complete Genome	NA	NA	0	NA	NA	NA	979982	0	1877273	f__Leuconostocaceae (UID486)	29	443	178	2	441	0	0	0	0	99.78	0.00	0.00
GCF_000219805.1	Complete Genome	NA	NA	0	NA	NA	NA	1045854	0	1441470	o__Lactobacillales (UID375)	177	350	163	10	340	0	0	0	0	96.38	0.00	0.00
GCF_000219875.1	Complete Genome	NA	NA	0	NA	NA	NA	1048834	0	3124048	p__Firmicutes (UID242)	830	239	127	5	234	0	0	0	0	97.24	0.00	0.00
GCF_000219915.2	Complete Genome	NA	NA	0	NA	NA	NA	1036672	0	4423879	c__Betaproteobacteria (UID3959)	235	420	211	146	274	0	0	0	0	61.41	0.00	0.00
GCF_000220105.1	Complete Genome	NA	NA	0	NA	NA	NA	887712	0	1038313	o__Chlamydiales (UID2994)	64	455	185	3	452	0	0	0	0	98.92	0.00	0.00
GCF_000220135.1	Complete Genome	NA	NA	0	NA	NA	NA	326426	0	2422684	f__Bifidobacteriaceae (UID1462)	65	476	217	0	476	0	0	0	0	100.00	0.00	0.00
GCF_000220485.1	Complete Genome	NA	NA	0	NA	NA	NA	1049565	0	5462423	f__Enterobacteriaceae (UID5103)	157	1005	324	9	987	9	0	0	0	98.63	0.97	0.00
GCF_000220625.1	Complete Genome	NA	NA	0	NA	NA	NA	860228	0	2571406	p__Bacteroidetes (UID2605)	350	316	210	1	314	1	0	0	0	99.52	0.24	0.00
GCF_000220645.1	Complete Genome	NA	NA	0	NA	NA	NA	1053692	0	1746697	p__Euryarchaeota (UID5)	32	308	210	1	307	0	0	0	0	99.52	0.00	0.00
GCF_000220885.1	Complete Genome	NA	NA	0	NA	NA	NA	1042403	0	1943113	f__Bifidobacteriaceae (UID1460)	70	502	225	0	502	0	0	0	0	100.00	0.00	0.00
GCF_000220945.1	Complete Genome	NA	NA	0	NA	NA	NA	713604	0	10236779	o__Actinomycetales (UID2014)	33	350	203	0	350	0	0	0	0	100.00	0.00	0.00
GCF_000220965.1	Complete Genome	NA	NA	0	NA	NA	NA	1053648	0	138931	p__Proteobacteria (UID3214)	2231	190	119	130	60	0	0	0	0	16.77	0.00	0.00
GCF_000221005.1	Complete Genome	NA	NA	0	NA	NA	NA	520461	0	3399268	o__Rhizobiales (UID3481)	95	1171	249	11	1157	3	0	0	0	99.23	0.44	0.00
GCF_000221045.1	Complete Genome	NA	NA	0	NA	NA	NA	1005048	0	5186898	o__Burkholderiales (UID4002)	107	574	251	10	561	3	0	0	0	98.57	0.52	0.00
GCF_000221185.1	Complete Genome	NA	NA	0	NA	NA	NA	1042877	0	2011320	p__Euryarchaeota (UID4)	45	299	202	0	299	0	0	0	0	100.00	0.00	0.00
GCF_000221625.1	Complete Genome	NA	NA	0	NA	NA	NA	935298	0	2335323	o__Actinomycetales (UID1812)	229	457	227	8	449	0	0	0	0	98.31	0.00	0.00
GCF_000221965.1	Complete Genome	NA	NA	0	NA	NA	NA	990315	0	4941214	c__Gammaproteobacteria (UID4202)	67	481	276	1	480	0	0	0	0	99.64	0.00	0.00
GCF_000222305.1	Complete Genome	NA	NA	0	NA	NA	NA	521010	0	1403443	f__Spirochaetaceae (UID2512)	56	235	124	0	235	0	0	0	0	100.00	0.00	0.00
GCF_000222485.1	Complete Genome	NA	NA	0	NA	NA	NA	880070	0	6221273	o__Cytophagales (UID2936)	47	454	336	2	449	3	0	0	0	99.70	0.69	0.00
GCF_000222835.1	Complete Genome	NA	NA	0	NA	NA	NA	390236	0	1404288	f__Spirochaetaceae (UID2512)	56	235	124	1	234	0	0	0	0	99.19	0.00	0.00
GCF_000222975.1	Complete Genome	NA	NA	0	NA	NA	NA	1035377	0	4658411	f__Enterobacteriaceae (UID5065)	212	891	305	1	890	0	0	0	0	99.67	0.00	0.00
GCF_000223195.1	Complete Genome	NA	NA	0	NA	NA	NA	204722	0	3315163	o__Rhizobiales (UID3481)	95	1171	249	6	1162	3	0	0	0	99.64	0.44	0.00
GCF_000223215.1	Complete Genome	NA	NA	0	NA	NA	NA	1045858	0	3308048	c__Spirochaetia (UID2496)	72	215	125	6	208	1	0	0	0	96.13	0.80	0.00
GCF_000223375.1	Complete Genome	NA	NA	0	NA	NA	NA	759362	0	3277101	f__Rhodobacteraceae (UID3356)	67	617	330	62	551	4	0	0	0	89.58	0.61	0.00
GCF_000223395.1	Complete Genome	NA	NA	0	NA	NA	NA	694429	0	1843267	c__Thermoprotei (UID148)	41	245	158	6	237	2	0	0	0	98.11	0.79	0.00
GCF_000223885.1	Complete Genome	NA	NA	0	NA	NA	NA	868597	0	4544477	f__Xanthomonadaceae (UID4214)	55	659	290	2	656	1	0	0	0	99.62	0.03	0.00
GCF_000223905.1	Complete Genome	NA	NA	0	NA	NA	NA	634497	0	3890005	f__Halobacteriaceae (UID85)	51	395	250	1	393	1	0	0	0	99.93	0.40	0.00
GCF_000224005.2	Complete Genome	NA	NA	0	NA	NA	NA	765910	0	3779112	c__Gammaproteobacteria (UID4274)	112	581	290	6	575	0	0	0	0	99.34	0.00	0.00
GCF_000224435.1	Complete Genome	NA	NA	0	NA	NA	NA	707235	0	4398525	g__Mycobacterium (UID1816)	100	693	300	3	690	0	0	0	0	99.44	0.00	0.00
GCF_000224535.1	Complete Genome	NA	NA	0	NA	NA	NA	1055528	0	1637762	o__Campylobacterales (UID3068)	106	477	284	7	470	0	0	0	0	98.42	0.00	0.00
GCF_000224555.1	Complete Genome	NA	NA	0	NA	NA	NA	1055529	0	1646139	o__Campylobacterales (UID3068)	106	477	284	2	475	0	0	0	0	99.77	0.00	0.00
GCF_000224575.1	Complete Genome	NA	NA	0	NA	NA	NA	1055530	0	1610830	o__Campylobacterales (UID3068)	106	477	284	3	474	0	0	0	0	99.65	0.00	0.00
GCF_000224675.1	Complete Genome	NA	NA	0	NA	NA	NA	640513	0	5012132	f__Enterobacteriaceae (UID5103)	157	1005	324	2	999	4	0	0	0	99.86	1.00	0.00
GCF_000224745.1	Complete Genome	NA	NA	0	NA	NA	NA	762570	0	3334122	k__Bacteria (UID2570)	433	265	177	0	265	0	0	0	0	100.00	0.00	0.00
GCF_000224965.2	Complete Genome	NA	NA	0	NA	NA	NA	1075106	0	1938583	f__Bifidobacteriaceae (UID1460)	70	502	225	0	502	0	0	0	0	100.00	0.00	0.00
GCF_000224985.1	Complete Genome	NA	NA	0	NA	NA	NA	1069534	0	2066652	o__Lactobacillales (UID374)	471	350	191	10	340	0	0	0	0	97.61	0.00	0.00
GCF_000225265.1	Complete Genome	NA	NA	0	NA	NA	NA	1006007	0	5075293	o__Bacillales (UID828)	139	508	174	11	496	1	0	0	0	96.53	0.03	0.00
GCF_000225325.1	Complete Genome	NA	NA	0	NA	NA	NA	714313	0	1375770	o__Lactobacillales (UID463)	75	372	160	2	369	1	0	0	0	98.75	0.16	0.00
GCF_000225345.1	Complete Genome	NA	NA	0	NA	NA	NA	585394	0	3592125	f__Lachnospiraceae (UID1286)	57	420	207	3	416	1	0	0	0	99.30	0.24	0.00
GCF_000225445.1	Complete Genome	NA	NA	0	NA	NA	NA	1005090	0	653223	k__Bacteria (UID2495)	2993	137	81	2	135	0	0	0	0	97.53	0.00	0.00
GCF_000225465.1	Complete Genome	NA	NA	0	NA	NA	NA	1005057	0	627953	k__Bacteria (UID2495)	2993	137	81	0	137	0	0	0	0	100.00	0.00	0.00
GCF_000225915.1	Complete Genome	NA	NA	0	NA	NA	NA	981368	0	4967469	c__Gammaproteobacteria (UID4202)	67	481	276	0	480	1	0	0	0	100.00	0.36	0.00
GCF_000225955.1	Complete Genome	NA	NA	0	NA	NA	NA	1036743	0	4352825	o__Rhodospirillales (UID3754)	63	336	201	1	335	0	0	0	0	99.50	0.00	0.00
GCF_000226155.1	Complete Genome	NA	NA	0	NA	NA	NA	941193	0	6327754	o__Pseudomonadales (UID4488)	185	813	308	4	808	1	0	0	0	99.19	0.11	0.00
GCF_000226275.1	Complete Genome	NA	NA	0	NA	NA	NA	497978	0	4011434	c__Gammaproteobacteria (UID4201)	1164	275	174	3	272	0	0	0	0	98.85	0.00	0.00
GCF_000226565.1	Complete Genome	NA	NA	0	NA	NA	NA	1085623	0	4134229	c__Gammaproteobacteria (UID4761)	52	693	297	2	687	4	0	0	0	99.88	0.90	0.00
GCF_000226605.1	Complete Genome	NA	NA	0	NA	NA	NA	580047	0	1051806	o__Chlamydiales (UID2994)	64	455	185	3	452	0	0	0	0	98.92	0.00	0.00
GCF_000226625.1	Complete Genome	NA	NA	0	NA	NA	NA	1008459	0	1638559	c__Betaproteobacteria (UID3959)	235	408	203	3	405	0	0	0	0	98.52	0.00	0.00
GCF_000226975.2	Complete Genome	NA	NA	0	NA	NA	NA	358396	0	4381543	f__Halobacteriaceae (UID96)	40	417	263	2	415	0	0	0	0	99.24	0.00	0.00
GCF_000227175.1	Complete Genome	NA	NA	0	NA	NA	NA	1087453	0	2337606	o__Actinomycetales (UID1812)	229	457	227	2	455	0	0	0	0	99.34	0.00	0.00
GCF_000227465.1	Complete Genome	NA	NA	0	NA	NA	NA	1052585	0	4207222	g__Bacillus (UID864)	93	711	241	5	705	1	0	0	0	99.27	0.14	0.00
GCF_000227485.1	Complete Genome	NA	NA	0	NA	NA	NA	1052588	0	4011949	g__Bacillus (UID864)	93	711	241	6	705	0	0	0	0	98.49	0.00	0.00
GCF_000227605.2	Complete Genome	NA	NA	0	NA	NA	NA	935697	0	2369387	o__Actinomycetales (UID1812)	229	457	227	2	455	0	0	0	0	99.34	0.00	0.00
GCF_000227625.1	Complete Genome	NA	NA	0	NA	NA	NA	1072459	0	5378729	f__Enterobacteriaceae (UID5103)	157	1005	324	2	1002	1	0	0	0	99.81	0.08	0.00
GCF_000227645.1	Complete Genome	NA	NA	0	NA	NA	NA	1029825	0	3294475	o__Rhizobiales (UID3481)	95	1171	249	10	1158	3	0	0	0	99.39	0.44	0.00
GCF_000227665.2	Complete Genome	NA	NA	0	NA	NA	NA	717772	0	2158359	p__Proteobacteria (UID3880)	1495	261	164	0	261	0	0	0	0	100.00	0.00	0.00
GCF_000227685.2	Complete Genome	NA	NA	0	NA	NA	NA	713585	0	3756729	c__Gammaproteobacteria (UID4274)	112	581	290	1	580	0	0	0	0	99.94	0.00	0.00
GCF_000227705.2	Complete Genome	NA	NA	0	NA	NA	NA	717605	0	4355525	f__Paenibacillaceae (UID971)	46	481	186	8	473	0	0	0	0	96.68	0.00	0.00
GCF_000227745.2	Complete Genome	NA	NA	0	NA	NA	NA	765911	0	5017071	c__Gammaproteobacteria (UID4274)	112	580	290	6	573	1	0	0	0	99.10	0.02	0.00
GCF_000230275.1	Complete Genome	NA	NA	0	NA	NA	NA	568816	0	2487765	o__Selenomonadales (UID1024)	64	334	167	1	333	0	0	0	0	99.80	0.00	0.00
GCF_000230555.1	Complete Genome	NA	NA	0	NA	NA	NA	1082931	0	3948887	o__Rhizobiales (UID3447)	356	408	244	7	399	2	0	0	0	97.54	0.55	0.00
GCF_000230715.2	Complete Genome	NA	NA	0	NA	NA	NA	797304	0	3788356	f__Halobacteriaceae (UID96)	40	417	263	1	416	0	0	0	0	99.62	0.00	0.00
GCF_000230735.2	Complete Genome	NA	NA	0	NA	NA	NA	797303	0	4354100	f__Halobacteriaceae (UID96)	40	417	263	3	414	0	0	0	0	99.68	0.00	0.00
GCF_000230895.2	Complete Genome	NA	NA	0	NA	NA	NA	710685	0	6415739	o__Actinomycetales (UID1808)	268	398	220	0	394	4	0	0	0	100.00	0.76	0.00
GCF_000230955.2	Complete Genome	NA	NA	0	NA	NA	NA	751944	0	3162560	f__Halobacteriaceae (UID84)	60	359	235	4	354	1	0	0	0	98.65	0.43	0.00
GCF_000230975.2	Complete Genome	NA	NA	0	NA	NA	NA	670307	0	3808687	o__Rhizobiales (UID3447)	356	413	248	2	409	2	0	0	0	99.40	0.60	0.00
GCF_000230995.2	Complete Genome	NA	NA	0	NA	NA	NA	754035	0	6200534	o__Rhizobiales (UID3450)	238	513	244	2	508	3	0	0	0	99.51	0.39	0.00
GCF_000231015.2	Complete Genome	NA	NA	0	NA	NA	NA	768672	0	1384116	c__Thermoprotei (UID148)	41	245	158	1	244	0	0	0	0	99.37	0.00	0.00
GCF_000231175.1	Complete Genome	NA	NA	0	NA	NA	NA	573825	0	4708530	k__Bacteria (UID2495)	2993	140	85	2	138	0	0	0	0	97.65	0.00	0.00
GCF_000231215.1	Complete Genome	NA	NA	0	NA	NA	NA	1091045	0	2488626	o__Actinomycetales (UID1530)	622	259	152	1	258	0	0	0	0	99.67	0.00	0.00
GCF_000231385.2	Complete Genome	NA	NA	0	NA	NA	NA	768704	0	4873567	c__Clostridia (UID1085)	35	420	196	1	417	2	0	0	0	99.49	0.51	0.00
GCF_000231405.2	Complete Genome	NA	NA	0	NA	NA	NA	871968	0	3176073	c__Clostridia (UID1085)	35	420	196	2	414	4	0	0	0	99.36	0.98	0.00
GCF_000231865.1	Complete Genome	NA	NA	0	NA	NA	NA	1005041	0	2096866	o__Lactobacillales (UID544)	293	475	267	0	475	0	0	0	0	100.00	0.00	0.00
GCF_000231885.1	Complete Genome	NA	NA	0	NA	NA	NA	1005042	0	2177656	o__Lactobacillales (UID544)	293	475	267	8	466	1	0	0	0	97.25	0.06	0.00
GCF_000231925.1	Complete Genome	NA	NA	0	NA	NA	NA	1004951	0	2034321	o__Lactobacillales (UID544)	293	475	267	4	471	0	0	0	0	98.50	0.00	0.00
GCF_000233435.1	Complete Genome	NA	NA	0	NA	NA	NA	1074889	0	590336	k__Bacteria (UID2565)	2921	141	82	0	141	0	0	0	0	100.00	0.00	0.00
GCF_000233575.1	Complete Genome	NA	NA	0	NA	NA	NA	993512	0	2038409	o__Lactobacillales (UID544)	293	475	267	7	468	0	0	0	0	98.69	0.00	0.00
GCF_000233595.1	Complete Genome	NA	NA	0	NA	NA	NA	1095774	0	4867131	f__Enterobacteriaceae (UID5054)	223	876	305	0	872	4	0	0	0	100.00	0.82	0.00
GCF_000233735.1	Complete Genome	NA	NA	0	NA	NA	NA	1087454	0	2279118	o__Actinomycetales (UID1812)	229	457	227	15	442	0	0	0	0	95.23	0.00	0.00
GCF_000233755.1	Complete Genome	NA	NA	0	NA	NA	NA	1088720	0	2960339	g__Lactobacillus (UID436)	31	586	184	3	583	0	0	0	0	98.87	0.00	0.00
GCF_000233775.1	Complete Genome	NA	NA	0	NA	NA	NA	580340	0	1999646	k__Bacteria (UID209)	5443	105	59	2	103	0	0	0	0	96.61	0.00	0.00
GCF_000233875.1	Complete Genome	NA	NA	0	NA	NA	NA	885276	0	5038386	f__Enterobacteriaceae (UID5103)	157	1005	324	1	1003	1	0	0	0	99.96	0.08	0.00
GCF_000233895.1	Complete Genome	NA	NA	0	NA	NA	NA	885275	0	5038386	f__Enterobacteriaceae (UID5103)	157	1005	324	1	1003	1	0	0	0	99.96	0.08	0.00
GCF_000233915.3	Complete Genome	NA	NA	0	NA	NA	NA	1045855	0	3452554	f__Xanthomonadaceae (UID4214)	55	659	290	23	634	1	1	0	0	95.76	0.25	0.00
GCF_000234745.1	Complete Genome	NA	NA	0	NA	NA	NA	1075089	0	2349518	f__Pasteurellaceae (UID4933)	82	770	440	13	756	1	0	0	0	98.37	0.23	0.00
GCF_000234825.3	Complete Genome	NA	NA	0	NA	NA	NA	1107880	0	2017261	o__Lactobacillales (UID374)	471	350	191	0	349	1	0	0	0	100.00	0.52	0.00
GCF_000235565.1	Complete Genome	NA	NA	0	NA	NA	NA	1110509	0	2571034	p__Euryarchaeota (UID49)	95	227	152	1	226	0	0	0	0	99.34	0.00	0.00
GCF_000235585.1	Complete Genome	NA	NA	0	NA	NA	NA	985665	0	6083395	f__Paenibacillaceae (UID973)	32	468	170	4	464	0	0	0	0	98.56	0.00	0.00
GCF_000235605.1	Complete Genome	NA	NA	0	NA	NA	NA	768706	0	5863081	c__Clostridia (UID1085)	35	420	196	1	418	1	0	0	0	99.49	0.51	0.00
GCF_000235765.1	Complete Genome	NA	NA	0	NA	NA	NA	1104326	0	4968248	f__Enterobacteriaceae (UID5103)	157	1005	324	14	989	2	0	0	0	99.11	0.39	0.00
GCF_000236215.2	Complete Genome	NA	NA	0	NA	NA	NA	1055524	0	7714893	o__Burkholderiales (UID4002)	107	574	251	6	568	0	0	0	0	99.19	0.00	0.00
GCF_000236255.1	Complete Genome	NA	NA	0	NA	NA	NA	1112912	0	3316088	o__Rhizobiales (UID3481)	95	1171	249	6	1162	3	0	0	0	99.64	0.44	0.00
GCF_000236405.1	Complete Genome	NA	NA	0	NA	NA	NA	1075399	0	609561	k__Bacteria (UID2565)	2921	141	82	5	136	0	0	0	0	95.62	0.00	0.00
GCF_000236455.2	Complete Genome	NA	NA	0	NA	NA	NA	927703	0	2091243	o__Lactobacillales (UID355)	490	336	184	1	332	3	0	0	0	99.46	0.95	0.00
GCF_000236475.1	Complete Genome	NA	NA	0	NA	NA	NA	1104322	0	2577104	o__Lactobacillales (UID543)	294	472	265	8	463	1	0	0	0	98.10	0.38	0.00
GCF_000236585.1	Complete Genome	NA	NA	0	NA	NA	NA	1111069	0	2263488	k__Bacteria (UID2142)	169	316	236	2	314	0	0	0	0	99.15	0.00	0.00
GCF_000236605.1	Complete Genome	NA	NA	0	NA	NA	NA	1111068	0	3596620	f__Bacillaceae (UID829)	128	561	183	4	557	0	0	0	0	98.09	0.00	0.00
GCF_000236665.1	Complete Genome	NA	NA	0	NA	NA	NA	640081	0	3806980	c__Betaproteobacteria (UID3971)	223	424	211	2	421	1	0	0	0	99.05	0.12	0.00
GCF_000236705.1	Complete Genome	NA	NA	0	NA	NA	NA	926562	0	4000057	k__Bacteria (UID2569)	434	278	186	1	277	0	0	0	0	99.46	0.00	0.00
GCF_000236925.1	Complete Genome	NA	NA	0	NA	NA	NA	985002	0	2787638	g__Staphylococcus (UID294)	60	773	178	3	769	1	0	0	0	99.63	0.08	0.00
GCF_000237085.1	Complete Genome	NA	NA	0	NA	NA	NA	720554	0	4897678	o__Clostridiales (UID1212)	172	262	148	0	262	0	0	0	0	100.00	0.00	0.00
GCF_000237125.1	Complete Genome	NA	NA	0	NA	NA	NA	1118959	0	2788636	g__Staphylococcus (UID294)	60	773	178	12	760	1	0	0	0	98.19	0.08	0.00
GCF_000237205.1	Complete Genome	NA	NA	0	NA	NA	NA	331113	0	2628375	k__Bacteria (UID2982)	88	230	148	10	220	0	0	0	0	93.58	0.00	0.00
GCF_000237265.1	Complete Genome	NA	NA	0	NA	NA	NA	985006	0	2753827	g__Staphylococcus (UID294)	60	773	178	3	768	2	0	0	0	99.59	0.10	0.00
GCF_000237305.1	Complete Genome	NA	NA	0	NA	NA	NA	1003195	0	8092553	o__Actinomycetales (UID1696)	455	315	190	0	312	3	0	0	0	100.00	0.70	0.00
GCF_000237325.1	Complete Genome	NA	NA	0	NA	NA	NA	1052684	0	6231122	f__Paenibacillaceae (UID973)	32	468	170	3	465	0	0	0	0	99.15	0.00	0.00
GCF_000237865.1	Complete Genome	NA	NA	0	NA	NA	NA	768065	0	3260476	f__Halobacteriaceae (UID96)	40	417	263	4	412	1	0	0	0	98.92	0.38	0.00
GCF_000237995.1	Complete Genome	NA	NA	0	NA	NA	NA	701521	0	1978793	o__Lactobacillales (UID462)	85	367	162	4	363	0	0	0	0	97.53	0.00	0.00
GCF_000238175.1	Complete Genome	NA	NA	0	NA	NA	NA	1104320	0	3286032	o__Rhizobiales (UID3481)	95	1171	249	6	1162	3	0	0	0	99.64	0.44	0.00
GCF_000238195.1	Complete Genome	NA	NA	0	NA	NA	NA	1104321	0	3277512	o__Rhizobiales (UID3481)	95	1171	249	8	1160	3	0	0	0	98.85	0.44	0.00
GCF_000238215.1	Complete Genome	NA	NA	0	NA	NA	NA	203275	0	3405521	o__Bacteroidales (UID2621)	198	427	260	11	416	0	0	0	0	97.24	0.00	0.00
GCF_000238255.3	Complete Genome	NA	NA	0	NA	NA	NA	1117319	0	4752413	c__Gammaproteobacteria (UID4761)	52	693	297	0	689	4	0	0	0	100.00	0.47	0.00
GCF_000238395.3	Complete Genome	NA	NA	0	NA	NA	NA	1117313	0	4721971	c__Gammaproteobacteria (UID4787)	26	752	296	1	750	1	0	0	0	99.66	0.17	0.00
GCF_000238995.1	Complete Genome	NA	NA	0	NA	NA	NA	1111676	0	919992	c__Mollicutes (UID2395)	108	228	133	41	187	0	0	0	0	75.91	0.00	0.00
GCF_000239175.1	Complete Genome	NA	NA	0	NA	NA	NA	933093	0	3359001	c__Gammaproteobacteria (UID4266)	1097	269	171	0	269	0	0	0	0	100.00	0.00	0.00
GCF_000239195.1	Complete Genome	NA	NA	0	NA	NA	NA	347495	0	5288498	o__Bacillales (UID828)	139	508	174	18	490	0	0	0	0	97.11	0.00	0.00
GCF_000239235.1	Complete Genome	NA	NA	0	NA	NA	NA	1123523	0	2868863	g__Staphylococcus (UID294)	60	773	178	2	770	1	0	0	0	99.67	0.08	0.00
GCF_000239475.1	Complete Genome	NA	NA	0	NA	NA	NA	1081646	0	993811	f__Spirochaetaceae (UID2512)	56	235	124	1	234	0	0	0	0	99.19	0.00	0.00
GCF_000240015.1	Complete Genome	NA	NA	0	NA	NA	NA	1114966	0	2489623	o__Actinomycetales (UID1530)	622	259	152	1	258	0	0	0	0	99.67	0.00	0.00
GCF_000240035.1	Complete Genome	NA	NA	0	NA	NA	NA	1114967	0	2522885	o__Actinomycetales (UID1530)	622	259	152	1	258	0	0	0	0	99.67	0.00	0.00
GCF_000240055.1	Complete Genome	NA	NA	0	NA	NA	NA	1114969	0	2498766	o__Actinomycetales (UID1530)	622	259	152	1	258	0	0	0	0	99.67	0.00	0.00
GCF_000240075.2	Complete Genome	NA	NA	0	NA	NA	NA	1041826	0	3162432	f__Flavobacteriaceae (UID2817)	81	511	283	3	507	1	0	0	0	99.29	0.18	0.00
GCF_000240095.2	Complete Genome	NA	NA	0	NA	NA	NA	1117646	0	4093812	k__Bacteria (UID2565)	2921	152	93	0	152	0	0	0	0	100.00	0.00	0.00
GCF_000240165.1	Complete Genome	NA	NA	0	NA	NA	NA	1003195	0	8095515	o__Actinomycetales (UID1696)	455	315	190	3	309	3	0	0	0	99.47	0.70	0.00
GCF_000240185.1	Complete Genome	NA	NA	0	NA	NA	NA	1125630	0	5682322	f__Enterobacteriaceae (UID5103)	157	1005	324	3	992	10	0	0	0	99.90	0.68	0.00
GCF_000240325.1	Complete Genome	NA	NA	0	NA	NA	NA	1006551	0	5974109	f__Enterobacteriaceae (UID5103)	157	1005	324	11	990	4	0	0	0	99.22	0.25	0.00
GCF_000241125.1	Complete Genome	NA	NA	0	NA	NA	NA	1129369	0	837480	g__Mycoplasma (UID2426)	42	258	138	3	255	0	0	0	0	98.37	0.00	0.00
GCF_000241585.2	Complete Genome	NA	NA	0	NA	NA	NA	1006554	0	3100990	o__Rhodospirillales (UID3754)	63	336	201	1	334	1	0	0	0	99.50	0.50	0.00
GCF_000241855.1	Complete Genome	NA	NA	0	NA	NA	NA	1087452	0	2337938	o__Actinomycetales (UID1812)	229	457	227	2	455	0	0	0	0	99.34	0.00	0.00
GCF_000241895.1	Complete Genome	NA	NA	0	NA	NA	NA	698966	0	2426551	o__Actinomycetales (UID1812)	229	457	227	3	454	0	0	0	0	99.45	0.00	0.00
GCF_000241935.1	Complete Genome	NA	NA	0	NA	NA	NA	698973	0	2485519	o__Actinomycetales (UID1812)	229	457	227	4	453	0	0	0	0	99.01	0.00	0.00
GCF_000242255.2	Complete Genome	NA	NA	0	NA	NA	NA	767434	0	3603458	f__Xanthomonadaceae (UID4214)	55	659	290	7	648	2	2	0	0	98.46	0.79	0.00
GCF_000242335.1	Complete Genome	NA	NA	0	NA	NA	NA	908937	0	3350206	g__Prevotella (UID2724)	55	567	296	5	562	0	0	0	0	99.01	0.00	0.00
GCF_000242595.2	Complete Genome	NA	NA	0	NA	NA	NA	889378	0	3285855	c__Spirochaetia (UID2496)	72	215	125	4	211	0	0	0	0	98.40	0.00	0.00
GCF_000242635.2	Complete Genome	NA	NA	0	NA	NA	NA	929556	0	5202069	p__Bacteroidetes (UID2605)	350	316	210	2	313	1	0	0	0	99.29	0.24	0.00
GCF_000242775.1	Complete Genome	NA	NA	0	NA	NA	NA	698969	0	2478364	o__Actinomycetales (UID1812)	229	457	227	2	455	0	0	0	0	99.67	0.00	0.00
GCF_000242855.2	Complete Genome	NA	NA	0	NA	NA	NA	1091041	0	3936866	g__Bacillus (UID864)	93	711	241	4	707	0	0	0	0	98.34	0.00	0.00
GCF_000242935.2	Complete Genome	NA	NA	0	NA	NA	NA	794903	0	7417673	k__Bacteria (UID2982)	88	227	146	1	225	1	0	0	0	99.32	0.23	0.00
GCF_000243075.1	Complete Genome	NA	NA	0	NA	NA	NA	511062	0	3527244	c__Gammaproteobacteria (UID4442)	899	312	185	2	310	0	0	0	0	99.19	0.00	0.00
GCF_000243115.2	Complete Genome	NA	NA	0	NA	NA	NA	929713	0	4697343	p__Bacteroidetes (UID2591)	364	301	202	1	300	0	0	0	0	99.50	0.00	0.00
GCF_000245495.1	Complete Genome	NA	NA	0	NA	NA	NA	1028799	0	2692570	g__Staphylococcus (UID294)	60	773	178	7	765	1	0	0	0	98.85	0.08	0.00
GCF_000245515.1	Complete Genome	NA	NA	0	NA	NA	NA	1048689	0	5448306	f__Enterobacteriaceae (UID5103)	157	1005	324	1	1003	1	0	0	0	99.96	0.08	0.00
GCF_000245535.1	Complete Genome	NA	NA	0	NA	NA	NA	1132507	0	4949783	f__Enterobacteriaceae (UID5103)	157	1005	324	9	995	1	0	0	0	99.09	0.08	0.00
GCF_000246835.1	Complete Genome	NA	NA	0	NA	NA	NA	1069533	0	2008249	o__Lactobacillales (UID544)	293	475	267	12	463	0	0	0	0	97.69	0.00	0.00
GCF_000246985.2	Complete Genome	NA	NA	0	NA	NA	NA	523849	0	2215172	p__Euryarchaeota (UID4)	45	299	202	5	293	1	0	0	0	98.18	0.50	0.00
GCF_000247565.1	Complete Genome	NA	NA	0	NA	NA	NA	1142511	0	719535	k__Bacteria (UID2495)	2993	134	80	5	129	0	0	0	0	93.75	0.00	0.00
GCF_000247715.1	Complete Genome	NA	NA	0	NA	NA	NA	1112204	0	5844299	o__Actinomycetales (UID1814)	148	572	276	2	569	1	0	0	0	99.46	0.36	0.00
GCF_000248375.1	Complete Genome	NA	NA	0	NA	NA	NA	1074485	0	2310415	o__Actinomycetales (UID1812)	229	457	227	11	446	0	0	0	0	97.53	0.00	0.00
GCF_000248415.1	Complete Genome	NA	NA	0	NA	NA	NA	1001542	0	1968651	c__Gammaproteobacteria (UID4201)	1164	275	174	1	273	1	0	0	0	99.71	0.57	0.00
GCF_000248435.1	Complete Genome	NA	NA	0	NA	NA	NA	1001534	0	1892744	c__Gammaproteobacteria (UID4201)	1164	275	174	1	273	1	0	0	0	99.71	0.57	0.00
GCF_000250635.1	Complete Genome	NA	NA	0	NA	NA	NA	984262	0	4400185	p__Bacteroidetes (UID2591)	364	302	202	1	300	1	0	0	0	99.50	0.25	0.00
GCF_000250655.1	Complete Genome	NA	NA	0	NA	NA	NA	1116391	0	8739048	f__Paenibacillaceae (UID971)	46	481	186	29	452	0	0	0	0	94.03	0.00	0.00
GCF_000250855.1	Complete Genome	NA	NA	0	NA	NA	NA	1134456	0	4079586	g__Vibrio (UID4878)	67	1130	369	1	1128	1	0	0	0	99.73	0.03	0.00
GCF_000250905.1	Complete Genome	NA	NA	0	NA	NA	NA	798300	0	1750832	o__Lactobacillales (UID543)	294	472	265	0	472	0	0	0	0	100.00	0.00	0.00
GCF_000250925.1	Complete Genome	NA	NA	0	NA	NA	NA	1010840	0	1781029	o__Lactobacillales (UID543)	294	472	265	0	472	0	0	0	0	100.00	0.00	0.00
GCF_000250945.1	Complete Genome	NA	NA	0	NA	NA	NA	1155766	0	3019780	o__Lactobacillales (UID544)	293	475	267	4	471	0	0	0	0	99.06	0.00	0.00
GCF_000251105.1	Complete Genome	NA	NA	0	NA	NA	NA	1041930	0	2378438	p__Euryarchaeota (UID49)	95	228	153	0	227	1	0	0	0	100.00	0.65	0.00
GCF_000252445.1	Complete Genome	NA	NA	0	NA	NA	NA	745776	0	4406036	k__Bacteria (UID2142)	169	315	235	2	313	0	0	0	0	99.15	0.00	0.00
GCF_000252855.1	Complete Genome	NA	NA	0	NA	NA	NA	693978	0	2164087	o__Flavobacteriales (UID2815)	123	323	204	1	322	0	0	0	0	99.88	0.00	0.00
GCF_000252875.1	Complete Genome	NA	NA	0	NA	NA	NA	1008297	0	4970096	f__Enterobacteriaceae (UID5103)	157	1005	324	5	998	2	0	0	0	99.68	0.39	0.00
GCF_000252975.1	Complete Genome	NA	NA	0	NA	NA	NA	881621	0	2928879	c__Bacilli (UID285)	586	325	181	2	322	1	0	0	0	99.17	0.55	0.00
GCF_000252995.1	Complete Genome	NA	NA	0	NA	NA	NA	218493	0	4460105	f__Enterobacteriaceae (UID5103)	157	1005	324	1	1003	1	0	0	0	99.69	0.08	0.00
GCF_000253015.1	Complete Genome	NA	NA	0	NA	NA	NA	696125	0	1522743	o__Rhizobiales (UID3451)	237	508	240	8	500	0	0	0	0	98.02	0.00	0.00
GCF_000253035.1	Complete Genome	NA	NA	0	NA	NA	NA	765952	0	3072383	k__Bacteria (UID2982)	88	229	148	2	226	1	0	0	0	99.73	0.68	0.00
GCF_000253055.1	Complete Genome	NA	NA	0	NA	NA	NA	768679	0	1841542	k__Archaea (UID146)	59	174	136	6	168	0	0	0	0	96.32	0.00	0.00
GCF_000253075.1	Complete Genome	NA	NA	0	NA	NA	NA	862259	0	1155838	c__Mollicutes (UID2395)	108	228	133	1	226	1	0	0	0	99.62	0.38	0.00
GCF_000253135.1	Complete Genome	NA	NA	0	NA	NA	NA	889933	0	2759052	g__Staphylococcus (UID294)	60	773	178	4	768	1	0	0	0	99.45	0.08	0.00
GCF_000253175.1	Complete Genome	NA	NA	0	NA	NA	NA	930944	0	4625880	f__Enterobacteriaceae (UID5065)	212	891	305	3	888	0	0	0	0	99.48	0.00	0.00
GCF_000253195.1	Complete Genome	NA	NA	0	NA	NA	NA	941968	0	3919740	g__Clostridium (UID1380)	44	404	145	11	393	0	0	0	0	96.22	0.00	0.00
GCF_000253215.1	Complete Genome	NA	NA	0	NA	NA	NA	942513	0	2227255	f__Neisseriaceae (UID3901)	50	804	526	6	797	1	0	0	0	99.24	0.19	0.00
GCF_000253255.1	Complete Genome	NA	NA	0	NA	NA	NA	702113	0	5313905	o__Sphingomonadales (UID3310)	26	569	293	1	568	0	0	0	0	99.93	0.00	0.00
GCF_000253275.1	Complete Genome	NA	NA	0	NA	NA	NA	1034807	0	3563292	f__Flavobacteriaceae (UID2817)	81	511	283	4	505	2	0	0	0	98.59	0.71	0.00
GCF_000253295.1	Complete Genome	NA	NA	0	NA	NA	NA	717785	0	4757528	o__Rhizobiales (UID3447)	356	413	248	2	408	3	0	0	0	99.55	0.71	0.00
GCF_000253315.1	Complete Genome	NA	NA	0	NA	NA	NA	347253	0	2210574	o__Lactobacillales (UID544)	293	475	267	1	474	0	0	0	0	99.88	0.00	0.00
GCF_000253335.1	Complete Genome	NA	NA	0	NA	NA	NA	1048332	0	2217184	o__Lactobacillales (UID544)	293	475	267	0	475	0	0	0	0	100.00	0.00	0.00
GCF_000253355.1	Complete Genome	NA	NA	0	NA	NA	NA	572418	0	4389314	g__Mycobacterium (UID1816)	100	693	300	2	691	0	0	0	0	99.78	0.00	0.00
GCF_000253375.1	Complete Genome	NA	NA	0	NA	NA	NA	1048245	0	4482059	o__Actinomycetales (UID1808)	268	398	220	0	398	0	0	0	0	100.00	0.00	0.00
GCF_000255155.1	Complete Genome	NA	NA	0	NA	NA	NA	698968	0	2468612	o__Actinomycetales (UID1812)	229	457	227	3	451	3	0	0	0	99.45	0.13	0.00
GCF_000255195.1	Complete Genome	NA	NA	0	NA	NA	NA	698970	0	2484332	o__Actinomycetales (UID1812)	229	457	227	3	454	0	0	0	0	99.45	0.00	0.00
GCF_000255215.1	Complete Genome	NA	NA	0	NA	NA	NA	698965	0	2433326	o__Actinomycetales (UID1812)	229	457	227	7	450	0	0	0	0	98.42	0.00	0.00
GCF_000255235.1	Complete Genome	NA	NA	0	NA	NA	NA	698967	0	2427149	o__Actinomycetales (UID1812)	229	457	227	3	454	0	0	0	0	99.45	0.00	0.00
GCF_000255255.1	Complete Genome	NA	NA	0	NA	NA	NA	698971	0	2395441	o__Actinomycetales (UID1812)	229	457	227	2	455	0	0	0	0	99.67	0.00	0.00
GCF_000255295.1	Complete Genome	NA	NA	0	NA	NA	NA	1144275	0	10080619	c__Deltaproteobacteria (UID3216)	83	246	154	2	241	3	0	0	0	98.70	0.80	0.00
GCF_000255535.1	Complete Genome	NA	NA	0	NA	NA	NA	1151116	0	5656799	f__Enterobacteriaceae (UID5066)	55	546	224	9	535	2	0	0	0	97.60	0.67	0.00
GCF_000255615.2	Complete Genome	NA	NA	0	NA	NA	NA	1138384	0	3554854	o__Clostridiales (UID1212)	172	263	149	2	261	0	0	0	0	99.11	0.00	0.00
GCF_000255915.1	Complete Genome	NA	NA	0	NA	NA	NA	1132496	0	2407578	f__Pasteurellaceae (UID4933)	82	770	440	4	765	1	0	0	0	99.32	0.02	0.00
GCF_000255935.1	Complete Genome	NA	NA	0	NA	NA	NA	1117942	0	2337657	o__Actinomycetales (UID1812)	229	457	227	18	439	0	0	0	0	95.28	0.00	0.00
GCF_000255955.1	Complete Genome	NA	NA	0	NA	NA	NA	1055527	0	1669876	o__Campylobacterales (UID3068)	106	477	284	4	473	0	0	0	0	99.06	0.00	0.00
GCF_000258025.1	Complete Genome	NA	NA	0	NA	NA	NA	595495	0	5027172	f__Enterobacteriaceae (UID5103)	157	1005	324	2	1002	1	0	0	0	99.65	0.08	0.00
GCF_000258145.1	Complete Genome	NA	NA	0	NA	NA	NA	566546	0	5005347	f__Enterobacteriaceae (UID5103)	157	1005	324	2	1002	1	0	0	0	99.65	0.08	0.00
GCF_000258245.1	Complete Genome	NA	NA	0	NA	NA	NA	798128	0	2311212	k__Bacteria (UID2142)	169	316	236	0	316	0	0	0	0	100.00	0.00	0.00
GCF_000258385.1	Complete Genome	NA	NA	0	NA	NA	NA	1089446	0	2337628	o__Actinomycetales (UID1812)	229	457	227	7	450	0	0	0	0	98.33	0.00	0.00
GCF_000258405.1	Complete Genome	NA	NA	0	NA	NA	NA	945713	0	3658997	k__Bacteria (UID2570)	433	270	179	3	267	0	0	0	0	98.32	0.00	0.00
GCF_000258535.2	Complete Genome	NA	NA	0	NA	NA	NA	997761	0	8819200	f__Paenibacillaceae (UID971)	46	481	186	3	478	0	0	0	0	99.64	0.00	0.00
GCF_000258885.1	Complete Genome	NA	NA	0	NA	NA	NA	768494	0	5495471	o__Bacillales (UID828)	139	508	174	1	507	0	0	0	0	99.43	0.00	0.00
GCF_000258905.1	Complete Genome	NA	NA	0	NA	NA	NA	1126011	0	2901562	c__Bacilli (UID285)	586	325	181	2	323	0	0	0	0	99.17	0.00	0.00
GCF_000259155.3	Complete Genome	NA	NA	0	NA	NA	NA	1087451	0	2402956	o__Actinomycetales (UID1812)	229	457	227	1	456	0	0	0	0	99.78	0.00	0.00
GCF_000259175.1	Complete Genome	NA	NA	0	NA	NA	NA	1157951	0	4402109	c__Gammaproteobacteria (UID4442)	899	312	185	7	305	0	0	0	0	97.04	0.00	0.00
GCF_000259235.1	Complete Genome	NA	NA	0	NA	NA	NA	1163743	0	1607584	o__Campylobacterales (UID3068)	106	477	284	2	475	0	0	0	0	99.77	0.00	0.00
GCF_000259255.1	Complete Genome	NA	NA	0	NA	NA	NA	182217	0	1960111	o__Campylobacterales (UID3068)	106	477	284	2	475	0	0	0	0	99.77	0.00	0.00
GCF_000259275.1	Complete Genome	NA	NA	0	NA	NA	NA	1163745	0	1847790	o__Campylobacterales (UID3068)	106	477	284	3	474	0	0	0	0	99.41	0.00	0.00
GCF_000259365.1	Complete Genome	NA	NA	0	NA	NA	NA	1127744	0	4120406	g__Bacillus (UID864)	93	711	241	1	710	0	0	0	0	99.59	0.00	0.00
GCF_000259545.1	Complete Genome	NA	NA	0	NA	NA	NA	584721	0	2378127	f__Pasteurellaceae (UID4933)	82	770	440	18	752	0	0	0	0	97.67	0.00	0.00
GCF_000260515.1	Complete Genome	NA	NA	0	NA	NA	NA	884204	0	7231415	g__Burkholderia (UID4004)	66	724	235	1	722	1	0	0	0	99.79	0.14	0.00
GCF_000260715.1	Complete Genome	NA	NA	0	NA	NA	NA	703613	0	1932693	f__Bifidobacteriaceae (UID1460)	70	502	225	0	502	0	0	0	0	100.00	0.00	0.00
GCF_000260925.1	Complete Genome	NA	NA	0	NA	NA	NA	1166016	0	5164411	f__Enterobacteriaceae (UID5054)	223	876	305	7	866	3	0	0	0	99.04	0.25	0.00
GCF_000260965.1	Complete Genome	NA	NA	0	NA	NA	NA	754477	0	2745290	c__Gammaproteobacteria (UID4267)	119	543	284	7	533	3	0	0	0	98.54	0.74	0.00
GCF_000260985.4	Complete Genome	NA	NA	0	NA	NA	NA	754476	0	3137100	c__Gammaproteobacteria (UID4267)	119	541	283	0	536	5	0	0	0	100.00	0.76	0.00
GCF_000261025.1	Complete Genome	NA	NA	0	NA	NA	NA	246198	0	2699437	g__Prevotella (UID2724)	55	567	296	7	560	0	0	0	0	98.79	0.00	0.00
GCF_000261045.2	Complete Genome	NA	NA	0	NA	NA	NA	1154756	0	5474685	f__Enterobacteriaceae (UID5066)	55	546	224	4	542	0	0	0	0	99.93	0.00	0.00
GCF_000261345.2	Complete Genome	NA	NA	0	NA	NA	NA	1172567	0	7783599	g__Streptomyces (UID2052)	52	563	281	5	558	0	0	0	0	98.80	0.00	0.00
GCF_000262125.1	Complete Genome	NA	NA	0	NA	NA	NA	741093	0	5516736	f__Enterobacteriaceae (UID5103)	157	1005	324	2	1002	1	0	0	0	99.81	0.08	0.00
GCF_000262145.1	Complete Genome	NA	NA	0	NA	NA	NA	1114965	0	2171609	o__Lactobacillales (UID544)	293	475	267	6	469	0	0	0	0	98.30	0.00	0.00
GCF_000262165.1	Complete Genome	NA	NA	0	NA	NA	NA	1168287	0	5613626	o__Actinomycetales (UID1808)	268	398	220	0	398	0	0	0	0	100.00	0.00	0.00
GCF_000262205.1	Complete Genome	NA	NA	0	NA	NA	NA	1163389	0	1847202	c__Gammaproteobacteria (UID4201)	1164	275	174	11	263	1	0	0	0	94.83	0.57	0.00
GCF_000262305.1	Complete Genome	NA	NA	0	NA	NA	NA	630626	0	4158725	f__Enterobacteriaceae (UID5054)	223	876	305	0	871	4	1	0	0	100.00	0.74	0.00
GCF_000262325.2	Complete Genome	NA	NA	0	NA	NA	NA	1037911	0	6019547	o__Pseudomonadales (UID4488)	185	813	308	4	806	3	0	0	0	99.53	0.17	0.00
GCF_000262675.1	Complete Genome	NA	NA	0	NA	NA	NA	1187956	0	1848520	o__Lactobacillales (UID544)	293	475	267	0	474	1	0	0	0	100.00	0.12	0.00
GCF_000262695.1	Complete Genome	NA	NA	0	NA	NA	NA	416344	0	6629912	o__Burkholderiales (UID4002)	107	574	251	2	572	0	0	0	0	99.75	0.00	0.00
GCF_000262715.1	Complete Genome	NA	NA	0	NA	NA	NA	1186051	0	632588	k__Bacteria (UID2565)	2921	143	85	4	139	0	0	0	0	95.88	0.00	0.00
GCF_000263735.1	Complete Genome	NA	NA	0	NA	NA	NA	1183377	0	1736885	p__Euryarchaeota (UID4)	45	299	202	0	299	0	0	0	0	100.00	0.00	0.00
GCF_000263755.4	Complete Genome	NA	NA	0	NA	NA	NA	1168865	0	2369817	o__Actinomycetales (UID1812)	229	457	227	7	450	0	0	0	0	98.41	0.00	0.00
GCF_000263795.2	Complete Genome	NA	NA	0	NA	NA	NA	795665	0	5232477	o__Burkholderiales (UID4000)	193	427	214	2	423	2	0	0	0	99.30	0.58	0.00
GCF_000264455.2	Complete Genome	NA	NA	0	NA	NA	NA	1110502	0	6512983	o__Rhodospirillales (UID3754)	63	336	201	13	322	1	0	0	0	95.00	0.25	0.00
GCF_000264495.1	Complete Genome	NA	NA	0	NA	NA	NA	1184251	0	1356318	c__Thermoprotei (UID148)	41	245	158	0	245	0	0	0	0	100.00	0.00	0.00
GCF_000264665.1	Complete Genome	NA	NA	0	NA	NA	NA	231023	0	6202452	o__Pseudomonadales (UID4488)	185	813	308	2	808	3	0	0	0	99.66	0.46	0.00
GCF_000264765.2	Complete Genome	NA	NA	0	NA	NA	NA	667120	0	4329652	f__Enterobacteriaceae (UID5054)	223	876	305	19	851	6	0	0	0	97.38	0.88	0.00
GCF_000264945.2	Complete Genome	NA	NA	0	NA	NA	NA	861109	0	3945731	o__Sphingomonadales (UID3310)	26	569	293	2	561	6	0	0	0	99.90	0.73	0.00
GCF_000265095.1	Complete Genome	NA	NA	0	NA	NA	NA	484020	0	2223664	f__Bifidobacteriaceae (UID1462)	65	476	217	4	472	0	0	0	0	98.96	0.00	0.00
GCF_000265295.1	Complete Genome	NA	NA	0	NA	NA	NA	760154	0	2510109	p__Proteobacteria (UID3061)	115	395	260	0	394	1	0	0	0	100.00	0.08	0.00
GCF_000265365.1	Complete Genome	NA	NA	0	NA	NA	NA	679935	0	3734239	p__Bacteroidetes (UID2605)	350	314	208	2	312	0	0	0	0	99.04	0.00	0.00
GCF_000265385.1	Complete Genome	NA	NA	0	NA	NA	NA	746697	0	3520671	s__algicola (UID2847)	33	496	263	5	490	1	0	0	0	99.14	0.19	0.00
GCF_000265405.1	Complete Genome	NA	NA	0	NA	NA	NA	866536	0	4196595	o__Cytophagales (UID2938)	28	439	266	1	438	0	0	0	0	99.91	0.00	0.00
GCF_000265425.1	Complete Genome	NA	NA	0	NA	NA	NA	926566	0	5227858	k__Bacteria (UID3187)	2258	187	116	1	185	1	0	0	0	99.14	0.86	0.00
GCF_000265465.1	Complete Genome	NA	NA	0	NA	NA	NA	867902	0	2399175	k__Bacteria (UID2565)	2921	152	93	0	152	0	0	0	0	100.00	0.00	0.00
GCF_000265505.1	Complete Genome	NA	NA	0	NA	NA	NA	880071	0	4919337	k__Bacteria (UID2570)	433	274	183	7	266	1	0	0	0	98.66	0.55	0.00
GCF_000265525.1	Complete Genome	NA	NA	0	NA	NA	NA	163003	0	1950313	p__Euryarchaeota (UID4)	45	299	202	0	299	0	0	0	0	100.00	0.00	0.00
GCF_000265545.2	Complete Genome	NA	NA	0	NA	NA	NA	1161911	0	2365874	o__Actinomycetales (UID1812)	229	457	227	2	455	0	0	0	0	99.34	0.00	0.00
GCF_000266905.1	Complete Genome	NA	NA	0	NA	NA	NA	710421	0	6342624	o__Actinomycetales (UID1815)	120	574	266	4	570	0	0	0	0	99.12	0.00	0.00
GCF_000266925.1	Complete Genome	NA	NA	0	NA	NA	NA	891968	0	2160700	k__Bacteria (UID209)	5443	105	59	0	105	0	0	0	0	100.00	0.00	0.00
GCF_000267545.1	Complete Genome	NA	NA	0	NA	NA	NA	1196835	0	4709064	c__Gammaproteobacteria (UID4445)	228	583	244	4	578	1	0	0	0	99.69	0.14	0.00
GCF_000269965.1	Complete Genome	NA	NA	0	NA	NA	NA	391904	0	2828958	f__Bifidobacteriaceae (UID1462)	65	476	217	1	475	0	0	0	0	99.77	0.00	0.00
GCF_000270005.1	Complete Genome	NA	NA	0	NA	NA	NA	866344	0	1575399	o__Campylobacterales (UID3068)	106	477	284	2	474	1	0	0	0	99.77	0.35	0.00
GCF_000270025.1	Complete Genome	NA	NA	0	NA	NA	NA	866345	0	1579693	o__Campylobacterales (UID3068)	106	477	284	2	475	0	0	0	0	99.77	0.00	0.00
GCF_000270045.1	Complete Genome	NA	NA	0	NA	NA	NA	102608	0	1581461	o__Campylobacterales (UID3068)	106	477	284	2	475	0	0	0	0	99.77	0.00	0.00
GCF_000270065.1	Complete Genome	NA	NA	0	NA	NA	NA	866346	0	1609006	o__Campylobacterales (UID3068)	106	477	284	1	476	0	0	0	0	99.82	0.00	0.00
GCF_000270105.1	Complete Genome	NA	NA	0	NA	NA	NA	536056	0	4621430	f__Enterobacteriaceae (UID5103)	157	1005	324	3	1001	1	0	0	0	99.73	0.08	0.00
GCF_000270125.2	Complete Genome	NA	NA	0	NA	NA	NA	932677	0	4877279	f__Enterobacteriaceae (UID5054)	223	876	305	17	856	3	0	0	0	98.41	0.74	0.00
GCF_000270145.1	Complete Genome	NA	NA	0	NA	NA	NA	981539	0	2362241	o__Lactobacillales (UID544)	293	475	267	2	473	0	0	0	0	99.44	0.00	0.00
GCF_000270165.1	Complete Genome	NA	NA	0	NA	NA	NA	981540	0	2100077	o__Lactobacillales (UID544)	293	475	267	8	467	0	0	0	0	98.88	0.00	0.00
GCF_000270205.1	Complete Genome	NA	NA	0	NA	NA	NA	1029718	0	1620005	p__Firmicutes (UID240)	1318	175	101	0	175	0	0	0	0	100.00	0.00	0.00
GCF_000270225.1	Complete Genome	NA	NA	0	NA	NA	NA	1030843	0	2339898	f__Porphyromonadaceae (UID2622)	35	475	318	3	471	1	0	0	0	99.61	0.31	0.00
GCF_000270265.1	Complete Genome	NA	NA	0	NA	NA	NA	1148	0	3571103	p__Cyanobacteria (UID2192)	79	584	458	2	582	0	0	0	0	99.56	0.00	0.00
GCF_000270285.1	Complete Genome	NA	NA	0	NA	NA	NA	502558	0	3123671	p__Actinobacteria (UID2112)	31	211	124	6	205	0	0	0	0	97.72	0.00	0.00
GCF_000270365.1	Complete Genome	NA	NA	0	NA	NA	NA	443150	0	4405981	g__Mycobacterium (UID1816)	100	693	300	9	684	0	0	0	0	98.63	0.00	0.00
GCF_000270385.1	Complete Genome	NA	NA	0	NA	NA	NA	1112250	0	1169374	k__Bacteria (UID2993)	77	301	197	3	298	0	0	0	0	99.15	0.00	0.00
GCF_000270405.1	Complete Genome	NA	NA	0	NA	NA	NA	1112252	0	1172197	k__Bacteria (UID2993)	77	301	197	1	300	0	0	0	0	99.49	0.00	0.00
GCF_000270425.1	Complete Genome	NA	NA	0	NA	NA	NA	1112254	0	1172182	k__Bacteria (UID2993)	77	301	197	1	300	0	0	0	0	99.49	0.00	0.00
GCF_000270445.1	Complete Genome	NA	NA	0	NA	NA	NA	1112267	0	1172032	k__Bacteria (UID2993)	77	301	197	2	299	0	0	0	0	98.98	0.00	0.00
GCF_000270525.1	Complete Genome	NA	NA	0	NA	NA	NA	767465	0	991702	g__Mycoplasma (UID2428)	29	247	130	0	247	0	0	0	0	100.00	0.00	0.00
GCF_000271325.1	Complete Genome	NA	NA	0	NA	NA	NA	1002809	0	3984229	c__Bacilli (UID259)	750	275	151	1	273	1	0	0	0	99.34	0.22	0.00
GCF_000271365.1	Complete Genome	NA	NA	0	NA	NA	NA	1093787	0	6402658	o__Pseudomonadales (UID4488)	185	813	308	7	805	1	0	0	0	98.67	0.11	0.00
GCF_000271405.2	Complete Genome	NA	NA	0	NA	NA	NA	768486	0	2856440	o__Lactobacillales (UID544)	293	475	267	14	461	0	0	0	0	96.37	0.00	0.00
GCF_000271865.1	Complete Genome	NA	NA	0	NA	NA	NA	1198676	0	2027088	o__Lactobacillales (UID544)	293	475	267	3	472	0	0	0	0	99.66	0.00	0.00
GCF_000271885.2	Complete Genome	NA	NA	0	NA	NA	NA	930778	0	4841916	f__Enterobacteriaceae (UID5103)	157	1005	324	8	996	1	0	0	0	99.26	0.08	0.00
GCF_000271905.2	Complete Genome	NA	NA	0	NA	NA	NA	930779	0	4883715	f__Enterobacteriaceae (UID5103)	157	1005	324	4	1000	1	0	0	0	99.56	0.08	0.00
GCF_000271965.2	Complete Genome	NA	NA	0	NA	NA	NA	1193499	0	6077201	o__Pseudomonadales (UID4488)	185	813	308	0	809	4	0	0	0	100.00	0.54	0.00
GCF_000271985.2	Complete Genome	NA	NA	0	NA	NA	NA	1193501	0	6243825	o__Pseudomonadales (UID4488)	185	813	308	1	811	1	0	0	0	99.68	0.11	0.00
GCF_000272715.4	Complete Genome	NA	NA	0	NA	NA	NA	796733	0	4978519	f__Enterobacteriaceae (UID5103)	157	1005	324	1	1000	4	0	0	0	99.90	0.31	0.00
GCF_000272735.4	Complete Genome	NA	NA	0	NA	NA	NA	796732	0	4951115	f__Enterobacteriaceae (UID5103)	157	1005	324	6	995	4	0	0	0	99.35	0.31	0.00
GCF_000272755.4	Complete Genome	NA	NA	0	NA	NA	NA	796731	0	4875940	f__Enterobacteriaceae (UID5103)	157	1005	324	23	979	3	0	0	0	97.62	0.27	0.00
GCF_000272775.4	Complete Genome	NA	NA	0	NA	NA	NA	796730	0	4991133	f__Enterobacteriaceae (UID5103)	157	1005	324	12	989	4	0	0	0	99.46	0.31	0.00
GCF_000272815.2	Complete Genome	NA	NA	0	NA	NA	NA	858306	0	4755838	f__Enterobacteriaceae (UID5103)	157	1005	324	0	1004	1	0	0	0	100.00	0.08	0.00
GCF_000272835.4	Complete Genome	NA	NA	0	NA	NA	NA	858307	0	4946544	f__Enterobacteriaceae (UID5103)	157	1005	324	0	1001	4	0	0	0	100.00	0.31	0.00
GCF_000272895.2	Complete Genome	NA	NA	0	NA	NA	NA	858305	0	5121199	f__Enterobacteriaceae (UID5103)	157	1005	324	2	999	4	0	0	0	99.61	0.31	0.00
GCF_000275605.1	Complete Genome	NA	NA	0	NA	NA	NA	1185654	0	1909827	p__Euryarchaeota (UID4)	45	299	202	0	299	0	0	0	0	100.00	0.00	0.00
GCF_000276685.1	Complete Genome	NA	NA	0	NA	NA	NA	743973	0	1732123	c__Betaproteobacteria (UID3959)	235	408	203	5	403	0	0	0	0	97.93	0.00	0.00
GCF_000276825.1	Complete Genome	NA	NA	0	NA	NA	NA	1138383	0	5501090	o__Actinomycetales (UID1808)	268	398	220	1	397	0	0	0	0	99.85	0.00	0.00
GCF_000277125.1	Complete Genome	NA	NA	0	NA	NA	NA	487521	0	5402402	o__Actinomycetales (UID1808)	268	398	220	0	398	0	0	0	0	100.00	0.00	0.00
GCF_000277145.1	Complete Genome	NA	NA	0	NA	NA	NA	1138382	0	5409696	o__Actinomycetales (UID1808)	268	398	220	3	395	0	0	0	0	99.09	0.00	0.00
GCF_000277325.1	Complete Genome	NA	NA	0	NA	NA	NA	1168290	0	1938595	f__Bifidobacteriaceae (UID1460)	70	502	225	0	502	0	0	0	0	100.00	0.00	0.00
GCF_000277345.1	Complete Genome	NA	NA	0	NA	NA	NA	742729	0	1938822	f__Bifidobacteriaceae (UID1460)	70	502	225	0	502	0	0	0	0	100.00	0.00	0.00
GCF_000277365.1	Complete Genome	NA	NA	0	NA	NA	NA	1163739	0	1665719	o__Campylobacterales (UID3068)	106	477	284	2	475	0	0	0	0	99.77	0.00	0.00
GCF_000277385.1	Complete Genome	NA	NA	0	NA	NA	NA	1163741	0	1616909	o__Campylobacterales (UID3068)	106	477	284	2	475	0	0	0	0	99.77	0.00	0.00
GCF_000277405.1	Complete Genome	NA	NA	0	NA	NA	NA	1163740	0	1663456	o__Campylobacterales (UID3068)	106	477	284	2	475	0	0	0	0	99.59	0.00	0.00
GCF_000277425.1	Complete Genome	NA	NA	0	NA	NA	NA	1163742	0	1660685	o__Campylobacterales (UID3068)	106	477	284	3	474	0	0	0	0	99.41	0.00	0.00
GCF_000277735.2	Complete Genome	NA	NA	0	NA	NA	NA	83332	0	4411709	g__Mycobacterium (UID1816)	100	693	300	2	691	0	0	0	0	99.78	0.00	0.00
GCF_000277755.1	Complete Genome	NA	NA	0	NA	NA	NA	627344	0	2008345	c__Alphaproteobacteria (UID3305)	564	337	221	3	334	0	0	0	0	98.87	0.00	0.00
GCF_000277775.2	Complete Genome	NA	NA	0	NA	NA	NA	1198627	0	4687873	g__Mycobacterium (UID1816)	100	693	300	3	690	0	0	0	0	99.47	0.00	0.00
GCF_000280315.2	Complete Genome	NA	NA	0	NA	NA	NA	926034	0	4718680	f__Enterobacteriaceae (UID5103)	157	1005	324	0	1004	1	0	0	0	100.00	0.08	0.00
GCF_000280925.3	Complete Genome	NA	NA	0	NA	NA	NA	1297742	0	9490432	c__Deltaproteobacteria (UID3216)	83	246	154	5	239	2	0	0	0	97.24	0.67	0.00
GCF_000281195.1	Complete Genome	NA	NA	0	NA	NA	NA	1206105	0	3062505	o__Lactobacillales (UID544)	293	475	267	1	474	0	0	0	0	99.63	0.00	0.00
GCF_000281435.2	Complete Genome	NA	NA	0	NA	NA	NA	1094170	0	5767822	f__Enterobacteriaceae (UID5103)	157	1005	324	3	1001	1	0	0	0	99.77	0.08	0.00
GCF_000281535.2	Complete Genome	NA	NA	0	NA	NA	NA	1087440	0	5766615	f__Enterobacteriaceae (UID5103)	157	1005	324	3	1001	1	0	0	0	99.77	0.08	0.00
GCF_000281695.1	Complete Genome	NA	NA	0	NA	NA	NA	406552	0	3793615	f__Halobacteriaceae (UID96)	40	417	263	6	411	0	0	0	0	98.73	0.00	0.00
GCF_000282715.1	Complete Genome	NA	NA	0	NA	NA	NA	713604	0	10246920	o__Actinomycetales (UID2014)	33	350	203	0	350	0	0	0	0	100.00	0.00	0.00
GCF_000283275.1	Complete Genome	NA	NA	0	NA	NA	NA	490759	0	4063864	c__Gammaproteobacteria (UID4444)	263	507	232	4	502	1	0	0	0	99.31	0.43	0.00
GCF_000283295.1	Complete Genome	NA	NA	0	NA	NA	NA	246196	0	6988208	o__Actinomycetales (UID1815)	120	574	266	7	566	1	0	0	0	99.26	0.38	0.00
GCF_000283475.1	Complete Genome	NA	NA	0	NA	NA	NA	859657	0	5605618	f__Burkholderiaceae (UID4003)	91	596	218	2	592	2	0	0	0	99.48	0.29	0.00
GCF_000283515.1	Complete Genome	NA	NA	0	NA	NA	NA	627192	0	4348133	o__Sphingomonadales (UID3310)	26	569	293	4	565	0	0	0	0	99.35	0.00	0.00
GCF_000283535.1	Complete Genome	NA	NA	0	NA	NA	NA	748280	0	4332995	c__Betaproteobacteria (UID3888)	323	387	234	2	385	0	0	0	0	99.57	0.00	0.00
GCF_000283555.1	Complete Genome	NA	NA	0	NA	NA	NA	1041504	0	1515556	p__Firmicutes (UID240)	1318	175	101	1	173	1	0	0	0	99.01	0.99	0.00
GCF_000283615.1	Complete Genome	NA	NA	0	NA	NA	NA	945021	0	2562720	c__Bacilli (UID284)	725	279	151	1	277	1	0	0	0	99.34	0.66	0.00
GCF_000283635.1	Complete Genome	NA	NA	0	NA	NA	NA	1116231	0	2142762	o__Lactobacillales (UID544)	293	475	267	1	473	1	0	0	0	99.93	0.37	0.00
GCF_000283675.1	Complete Genome	NA	NA	0	NA	NA	NA	334406	0	5552031	o__Bacillales (UID828)	139	508	174	2	505	1	0	0	0	99.33	0.57	0.00
GCF_000283695.1	Complete Genome	NA	NA	0	NA	NA	NA	1114958	0	4019861	g__Bacillus (UID864)	93	711	241	5	706	0	0	0	0	98.24	0.00	0.00
GCF_000283735.1	Complete Genome	NA	NA	0	NA	NA	NA	718274	0	5069994	f__Enterobacteriaceae (UID5103)	157	1005	324	1	1003	1	0	0	0	99.69	0.08	0.00
GCF_000283755.1	Complete Genome	NA	NA	0	NA	NA	NA	1112856	0	817176	c__Mollicutes (UID2395)	108	228	133	0	228	0	0	0	0	100.00	0.00	0.00
GCF_000283875.1	Complete Genome	NA	NA	0	NA	NA	NA	1123863	0	4908144	f__Enterobacteriaceae (UID5054)	223	876	305	4	869	3	0	0	0	99.44	0.74	0.00
GCF_000283915.1	Complete Genome	NA	NA	0	NA	NA	NA	1105107	0	1150228	o__Rickettsiales (UID3809)	83	324	211	3	321	0	0	0	0	98.58	0.00	0.00
GCF_000283975.1	Complete Genome	NA	NA	0.00014668	NA	NA	NA	1090974	300	2045253	o__Lactobacillales (UID544)	293	475	267	32	443	0	0	0	0	92.30	0.00	0.00
GCF_000284035.1	Complete Genome	NA	NA	0	NA	NA	NA	1127134	0	6194645	o__Actinomycetales (UID1815)	120	574	266	6	563	5	0	0	0	98.93	0.39	0.00
GCF_000284095.1	Complete Genome	NA	NA	0	NA	NA	NA	927704	0	3631933	f__Veillonellaceae (UID1032)	33	423	214	0	422	1	0	0	0	100.00	0.08	0.00
GCF_000284115.1	Complete Genome	NA	NA	0	NA	NA	NA	1142394	0	3884382	k__Bacteria (UID2565)	2921	143	88	5	138	0	0	0	0	94.32	0.00	0.00
GCF_000284135.1	Complete Genome	NA	NA	0	NA	NA	NA	1080228	0	3570004	p__Cyanobacteria (UID2192)	79	584	458	2	582	0	0	0	0	99.56	0.00	0.00
GCF_000284155.1	Complete Genome	NA	NA	0	NA	NA	NA	1105110	0	1323280	o__Rickettsiales (UID3809)	83	324	211	3	321	0	0	0	0	98.58	0.00	0.00
GCF_000284215.1	Complete Genome	NA	NA	0	NA	NA	NA	1080229	0	3570103	p__Cyanobacteria (UID2192)	79	584	458	1	583	0	0	0	0	99.78	0.00	0.00
GCF_000284235.1	Complete Genome	NA	NA	0	NA	NA	NA	944547	0	2947662	k__Bacteria (UID3060)	138	338	246	1	336	1	0	0	0	99.59	0.41	0.00
GCF_000284255.1	Complete Genome	NA	NA	0	NA	NA	NA	983917	0	5043253	o__Burkholderiales (UID4000)	193	426	214	2	423	1	0	0	0	99.79	0.47	0.00
GCF_000284335.1	Complete Genome	NA	NA	0	NA	NA	NA	511051	0	1558103	k__Bacteria (UID203)	5449	102	56	1	101	0	0	0	0	98.21	0.00	0.00
GCF_000284355.1	Complete Genome	NA	NA	0	NA	NA	NA	944546	0	2256675	k__Bacteria (UID3060)	138	338	246	1	337	0	0	0	0	99.59	0.00	0.00
GCF_000284395.1	Complete Genome	NA	NA	0	NA	NA	NA	1155777	0	4242774	g__Bacillus (UID864)	93	711	241	12	699	0	0	0	0	97.70	0.00	0.00
GCF_000284435.1	Complete Genome	NA	NA	0	NA	NA	NA	1041809	0	1586397	p__Firmicutes (UID240)	1318	175	101	0	175	0	0	0	0	100.00	0.00	0.00
GCF_000284455.1	Complete Genome	NA	NA	0	NA	NA	NA	1080230	0	3570114	p__Cyanobacteria (UID2192)	79	584	458	1	583	0	0	0	0	99.78	0.00	0.00
GCF_000284475.1	Complete Genome	NA	NA	0	NA	NA	NA	580047	0	1044325	o__Chlamydiales (UID2994)	64	455	185	3	452	0	0	0	0	98.92	0.00	0.00
GCF_000284495.1	Complete Genome	NA	NA	0	NA	NA	NA	591946	0	4773108	f__Enterobacteriaceae (UID5103)	157	1005	324	1	1003	1	0	0	0	99.96	0.08	0.00
GCF_000284535.1	Complete Genome	NA	NA	0	NA	NA	NA	1074252	0	2832299	g__Staphylococcus (UID294)	60	773	178	3	769	1	0	0	0	99.59	0.08	0.00
GCF_000284555.1	Complete Genome	NA	NA	0	NA	NA	NA	1089456	0	6764661	o__Pseudomonadales (UID4488)	185	813	308	2	809	2	0	0	0	99.35	0.43	0.00
GCF_000284595.1	Complete Genome	NA	NA	0	NA	NA	NA	1163399	0	4769156	f__Xanthomonadaceae (UID4214)	55	659	290	4	655	0	0	0	0	99.28	0.00	0.00
GCF_000284615.1	Complete Genome	NA	NA	0	NA	NA	NA	1163748	0	3989480	c__Gammaproteobacteria (UID4444)	263	507	232	0	506	1	0	0	0	100.00	0.07	0.00
GCF_000284635.1	Complete Genome	NA	NA	0	NA	NA	NA	1172562	0	2101402	o__Campylobacterales (UID3068)	106	475	283	5	467	2	1	0	0	99.18	0.71	0.00
GCF_000285655.3	Complete Genome	NA	NA	0	NA	NA	NA	941322	0	5249449	f__Enterobacteriaceae (UID5103)	157	1005	324	3	1000	2	0	0	0	99.86	0.11	0.00
GCF_000286435.2	Complete Genome	NA	NA	0	NA	NA	NA	1124991	0	3799539	c__Gammaproteobacteria (UID4442)	899	311	184	0	311	0	0	0	0	100.00	0.00	0.00
GCF_000286675.1	Complete Genome	NA	NA	0	NA	NA	NA	1159197	0	964110	c__Mollicutes (UID2395)	108	228	133	1	227	0	0	0	0	99.25	0.00	0.00
GCF_000286695.1	Complete Genome	NA	NA	0	NA	NA	NA	1159198	0	953989	c__Mollicutes (UID2395)	108	228	133	0	228	0	0	0	0	100.00	0.00	0.00
GCF_000286715.1	Complete Genome	NA	NA	0	NA	NA	NA	1159199	0	986257	c__Mollicutes (UID2395)	108	228	133	1	227	0	0	0	0	99.25	0.00	0.00
GCF_000286735.1	Complete Genome	NA	NA	0	NA	NA	NA	1159200	0	965525	c__Mollicutes (UID2395)	108	228	133	1	227	0	0	0	0	99.25	0.00	0.00
GCF_000286755.1	Complete Genome	NA	NA	0	NA	NA	NA	1159201	0	939844	c__Mollicutes (UID2395)	108	228	133	0	228	0	0	0	0	100.00	0.00	0.00
GCF_000286775.1	Complete Genome	NA	NA	0	NA	NA	NA	1159202	0	938869	c__Mollicutes (UID2395)	108	228	133	1	227	0	0	0	0	99.25	0.00	0.00
GCF_000286795.1	Complete Genome	NA	NA	0	NA	NA	NA	1159203	0	976412	c__Mollicutes (UID2395)	108	228	133	1	227	0	0	0	0	99.97	0.00	0.00
GCF_000286815.1	Complete Genome	NA	NA	0	NA	NA	NA	1159204	0	926650	c__Mollicutes (UID2395)	108	228	133	0	228	0	0	0	0	100.00	0.00	0.00
GCF_000287215.2	Complete Genome	NA	NA	0	NA	NA	NA	1208104	0	4788430	c__Gammaproteobacteria (UID4442)	899	312	185	7	305	0	0	0	0	97.54	0.00	0.00
GCF_000287295.1	Complete Genome	NA	NA	0	NA	NA	NA	1202539	0	157543	k__Bacteria (UID3060)	138	338	246	265	73	0	0	0	0	13.34	0.00	0.00
GCF_000287335.1	Complete Genome	NA	NA	0	NA	NA	NA	1199245	0	1441139	k__Bacteria (UID2495)	2993	137	81	2	135	0	0	0	0	97.53	0.00	0.00
GCF_000292405.1	Complete Genome	NA	NA	0	NA	NA	NA	663918	0	579977	c__Mollicutes (UID2395)	108	228	133	11	217	0	0	0	0	94.34	0.00	0.00
GCF_000292415.1	Complete Genome	NA	NA	0	NA	NA	NA	1217984	0	5382319	o__Bacillales (UID828)	139	508	174	1	507	0	0	0	0	99.43	0.00	0.00
GCF_000292445.1	Complete Genome	NA	NA	0	NA	NA	NA	662946	0	579504	c__Mollicutes (UID2395)	108	228	133	20	208	0	0	0	0	89.99	0.00	0.00
GCF_000292455.1	Complete Genome	NA	NA	0	NA	NA	NA	1218175	0	6438373	o__Bacillales (UID828)	139	508	174	2	505	1	0	0	0	98.85	0.02	0.00
GCF_000292485.1	Complete Genome	NA	NA	0	NA	NA	NA	662945	0	579796	c__Mollicutes (UID2395)	108	228	133	7	221	0	0	0	0	95.24	0.00	0.00
GCF_000292505.1	Complete Genome	NA	NA	0	NA	NA	NA	662947	0	579558	c__Mollicutes (UID2395)	108	228	133	6	222	0	0	0	0	96.21	0.00	0.00
GCF_000292685.1	Complete Genome	NA	NA	0	NA	NA	NA	1206109	0	358242	c__Gammaproteobacteria (UID4444)	263	502	229	345	157	0	0	0	0	18.41	0.00	0.00
GCF_000292915.1	Complete Genome	NA	NA	0	NA	NA	NA	1009846	0	6467321	o__Burkholderiales (UID4002)	107	574	251	10	563	1	0	0	0	98.48	0.40	0.00
GCF_000293765.1	Complete Genome	NA	NA	0	NA	NA	NA	1220533	0	4146839	g__Bacillus (UID864)	93	711	241	3	708	0	0	0	0	99.54	0.00	0.00
GCF_000294365.1	Complete Genome	NA	NA	0	NA	NA	NA	1193292	0	5386705	f__Enterobacteriaceae (UID5103)	157	1005	324	6	993	6	0	0	0	99.02	0.59	0.00
GCF_000294495.1	Complete Genome	NA	NA	0	NA	NA	NA	1184252	0	1980887	o__Lactobacillales (UID544)	293	475	267	2	473	0	0	0	0	99.63	0.00	0.00
GCF_000294515.1	Complete Genome	NA	NA	0	NA	NA	NA	1205910	0	5848211	o__Actinomycetales (UID1663)	488	307	182	5	302	0	0	0	0	97.53	0.00	0.00
GCF_000294535.1	Complete Genome	NA	NA	0	NA	NA	NA	1218933	0	4842771	f__Enterobacteriaceae (UID5054)	223	876	305	10	864	2	0	0	0	98.98	0.09	0.00
GCF_000294635.1	Complete Genome	NA	NA	0	NA	NA	NA	1229785	0	7155061	g__Burkholderia (UID4004)	66	724	235	4	720	0	0	0	0	99.30	0.00	0.00
GCF_000294695.2	Complete Genome	NA	NA	0	NA	NA	NA	1118963	0	5081038	f__Micrococcaceae (UID1631)	31	367	171	2	365	0	0	0	0	99.62	0.00	0.00
GCF_000295655.1	Complete Genome	NA	NA	0	NA	NA	NA	1228997	0	2309519	o__Flavobacteriales (UID2815)	123	323	204	2	320	1	0	0	0	99.39	0.49	0.00
GCF_000296575.1	Complete Genome	NA	NA	0	NA	NA	NA	1133568	0	2765477	c__Spirochaetia (UID2496)	72	215	125	10	205	0	0	0	0	92.93	0.00	0.00
GCF_000296595.1	Complete Genome	NA	NA	0	NA	NA	NA	1229492	0	2782313	g__Staphylococcus (UID294)	60	773	178	6	766	1	0	0	0	98.93	0.08	0.00
GCF_000297055.2	Complete Genome	NA	NA	0	NA	NA	NA	1163617	0	3217213	c__Betaproteobacteria (UID3959)	235	419	211	11	407	1	0	0	0	96.68	0.47	0.00
GCF_000298095.1	Complete Genome	NA	NA	0	NA	NA	NA	1232724	0	5589007	o__Actinomycetales (UID1808)	268	398	220	0	398	0	0	0	0	100.00	0.00	0.00
GCF_000298115.2	Complete Genome	NA	NA	0	NA	NA	NA	1071400	0	2563168	o__Lactobacillales (UID463)	75	376	160	3	373	0	0	0	0	98.75	0.00	0.00
GCF_000298385.1	Complete Genome	NA	NA	0	NA	NA	NA	1239881	0	357472	c__Gammaproteobacteria (UID4444)	263	502	229	345	157	0	0	0	0	18.41	0.00	0.00
GCF_000298415.1	Complete Genome	NA	NA	0	NA	NA	NA	1218353	0	1147152	k__Bacteria (UID2993)	77	301	197	5	296	0	0	0	0	97.97	0.00	0.00
GCF_000298435.2	Complete Genome	NA	NA	0	NA	NA	NA	1218354	0	1175981	k__Bacteria (UID2993)	77	301	197	2	299	0	0	0	0	98.98	0.00	0.00
GCF_000298475.2	Complete Genome	NA	NA	0	NA	NA	NA	1218356	0	1148342	k__Bacteria (UID2993)	77	301	197	4	297	0	0	0	0	98.93	0.00	0.00
GCF_000298495.2	Complete Genome	NA	NA	0	NA	NA	NA	1218357	0	1168938	k__Bacteria (UID2993)	77	301	197	5	296	0	0	0	0	97.46	0.00	0.00
GCF_000298515.2	Complete Genome	NA	NA	0	NA	NA	NA	1218358	0	1179818	k__Bacteria (UID2993)	77	301	197	4	297	0	0	0	0	98.48	0.00	0.00
GCF_000298535.2	Complete Genome	NA	NA	0	NA	NA	NA	1050219	0	1175702	k__Bacteria (UID2993)	77	301	197	25	276	0	0	0	0	90.61	0.00	0.00
GCF_000298555.2	Complete Genome	NA	NA	0	NA	NA	NA	1050221	0	1168986	k__Bacteria (UID2993)	77	301	197	11	290	0	0	0	0	97.57	0.00	0.00
GCF_000298875.1	Complete Genome	NA	NA	0	NA	NA	NA	1229756	0	1893499	f__Leuconostocaceae (UID486)	29	443	178	1	441	1	0	0	0	99.44	0.19	0.00
GCF_000299095.1	Complete Genome	NA	NA	0	NA	NA	NA	859653	0	1343202	o__Rickettsiales (UID3809)	83	323	210	3	320	0	0	0	0	98.57	0.00	0.00
GCF_000299115.1	Complete Genome	NA	NA	0	NA	NA	NA	744985	0	1410127	k__Bacteria (UID2495)	2993	139	83	6	133	0	0	0	0	94.47	0.00	0.00
GCF_000299135.1	Complete Genome	NA	NA	0	NA	NA	NA	1203670	0	2063112	o__Lactobacillales (UID543)	294	472	265	1	471	0	0	0	0	99.62	0.00	0.00
GCF_000299335.2	Complete Genome	NA	NA	0	NA	NA	NA	391936	0	4168427	c__Gammaproteobacteria (UID4443)	356	451	270	3	446	2	0	0	0	98.89	0.56	0.00
GCF_000299355.1	Complete Genome	NA	NA	0	NA	NA	NA	1128398	0	3108248	o__Clostridiales (UID1120)	304	249	142	20	228	1	0	0	0	90.32	0.70	0.00
GCF_000299395.1	Complete Genome	NA	NA	0	NA	NA	NA	1229909	0	1690905	k__Archaea (UID2)	207	145	103	8	137	0	0	0	0	92.72	0.00	0.00
GCF_000299435.1	Complete Genome	NA	NA	0	NA	NA	NA	1087448	0	2815863	c__Bacilli (UID259)	750	273	152	6	266	1	0	0	0	97.20	0.33	0.00
GCF_000299455.1	Complete Genome	NA	NA	0	NA	NA	NA	1133852	0	5437407	f__Enterobacteriaceae (UID5103)	157	1005	324	1	1003	1	0	0	0	99.96	0.08	0.00
GCF_000299475.1	Complete Genome	NA	NA	0	NA	NA	NA	1133853	0	5389708	f__Enterobacteriaceae (UID5103)	157	1005	324	1	1003	1	0	0	0	99.96	0.08	0.00
GCF_000299955.1	Complete Genome	NA	NA	0	NA	NA	NA	1004788	0	4601785	c__Gammaproteobacteria (UID4761)	52	693	297	7	684	2	0	0	0	99.07	0.24	0.00
GCF_000299965.1	Complete Genome	NA	NA	0	NA	NA	NA	385025	0	2363215	c__Gammaproteobacteria (UID4274)	112	581	290	11	567	3	0	0	0	97.96	0.86	0.00
GCF_000299995.1	Complete Genome	NA	NA	0	NA	NA	NA	1004785	0	4480507	c__Gammaproteobacteria (UID4761)	52	693	297	7	684	2	0	0	0	98.75	0.24	0.00
GCF_000300005.1	Complete Genome	NA	NA	0	NA	NA	NA	930169	0	4928223	c__Gammaproteobacteria (UID4443)	356	448	269	0	448	0	0	0	0	100.00	0.00	0.00
GCF_000300035.1	Complete Genome	NA	NA	0	NA	NA	NA	1239881	0	350928	c__Gammaproteobacteria (UID4444)	263	502	229	350	152	0	0	0	0	17.72	0.00	0.00
GCF_000300045.1	Complete Genome	NA	NA	0	NA	NA	NA	1234596	0	902789	f__Spirochaetaceae (UID2512)	56	235	124	2	233	0	0	0	0	98.39	0.00	0.00
GCF_000300075.1	Complete Genome	NA	NA	0	NA	NA	NA	1206109	0	351658	c__Gammaproteobacteria (UID4444)	263	502	229	350	152	0	0	0	0	17.61	0.00	0.00
GCF_000300095.1	Complete Genome	NA	NA	0	NA	NA	NA	1229205	0	7651131	o__Burkholderiales (UID4002)	107	574	251	3	570	1	0	0	0	99.35	0.03	0.00
GCF_000300175.1	Complete Genome	NA	NA	0	NA	NA	NA	1004787	0	4674885	c__Gammaproteobacteria (UID4761)	52	693	297	11	681	1	0	0	0	98.63	0.17	0.00
GCF_000300235.2	Complete Genome	NA	NA	0	NA	NA	NA	1123366	0	4768950	o__Rhodospirillales (UID3754)	63	336	201	0	336	0	0	0	0	100.00	0.00	0.00
GCF_000300295.4	Complete Genome	NA	NA	0	NA	NA	NA	1227812	0	3507509	c__Gammaproteobacteria (UID4201)	1164	275	174	6	269	0	0	0	0	97.13	0.00	0.00
GCF_000300475.1	Complete Genome	NA	NA	0	NA	NA	NA	1195464	0	6694533	o__Bacillales (UID828)	139	508	174	5	502	1	0	0	0	98.18	0.19	0.00
GCF_000302515.1	Complete Genome	NA	NA	0	NA	NA	NA	1234380	0	2519002	o__Actinomycetales (UID1530)	622	259	152	2	257	0	0	0	0	99.01	0.00	0.00
GCF_000302535.1	Complete Genome	NA	NA	0	NA	NA	NA	358220	0	5196935	o__Burkholderiales (UID4105)	54	553	264	10	543	0	0	0	0	98.36	0.00	0.00
GCF_000304315.1	Complete Genome	NA	NA	0	NA	NA	NA	187303	0	3773444	o__Rhizobiales (UID3654)	92	481	319	3	477	1	0	0	0	99.06	0.31	0.00
GCF_000304355.2	Complete Genome	NA	NA	0	NA	NA	NA	1201294	0	2789774	p__Euryarchaeota (UID54)	90	234	153	4	229	1	0	0	0	98.24	0.65	0.00
GCF_000304415.1	Complete Genome	NA	NA	0	NA	NA	NA	1230587	0	7149690	f__Rhizobiaceae (UID3563)	81	808	337	2	806	0	0	0	0	99.81	0.00	0.00
GCF_000304455.1	Complete Genome	NA	NA	0	NA	NA	NA	1231626	0	944930	k__Bacteria (UID2570)	433	274	183	58	215	1	0	0	0	72.93	0.55	0.00
GCF_000304495.1	Complete Genome	NA	NA	0	NA	NA	NA	1071759	0	1042903	o__Chlamydiales (UID2994)	64	455	185	3	452	0	0	0	0	98.92	0.00	0.00
GCF_000304515.1	Complete Genome	NA	NA	0	NA	NA	NA	1071762	0	1042736	o__Chlamydiales (UID2994)	64	455	185	3	452	0	0	0	0	98.92	0.00	0.00
GCF_000304535.1	Complete Genome	NA	NA	0	NA	NA	NA	1071763	0	1042743	o__Chlamydiales (UID2994)	64	455	185	3	452	0	0	0	0	98.92	0.00	0.00
GCF_000304735.1	Complete Genome	NA	NA	0	NA	NA	NA	1239934	0	905471	f__Spirochaetaceae (UID2512)	56	235	124	31	204	0	0	0	0	80.75	0.00	0.00
GCF_000305775.1	Complete Genome	NA	NA	0	NA	NA	NA	1147129	0	3069953	c__Clostridia (UID1085)	35	420	196	0	420	0	0	0	0	100.00	0.00	0.00
GCF_000305785.2	Complete Genome	NA	NA	0	NA	NA	NA	1117647	0	4300227	c__Gammaproteobacteria (UID4444)	263	507	232	6	499	2	0	0	0	99.27	0.29	0.00
GCF_000305815.1	Complete Genome	NA	NA	0	NA	NA	NA	1131462	0	3092048	c__Clostridia (UID1085)	35	420	196	0	420	0	0	0	0	100.00	0.00	0.00
GCF_000305935.1	Complete Genome	NA	NA	0	NA	NA	NA	1089553	0	2939057	p__Firmicutes (UID1022)	100	295	158	14	281	0	0	0	0	95.44	0.00	0.00
GCF_000306725.1	Complete Genome	NA	NA	0	NA	NA	NA	1094980	0	3072769	p__Euryarchaeota (UID49)	95	228	153	2	226	0	0	0	0	98.69	0.00	0.00
GCF_000306765.2	Complete Genome	NA	NA	0	NA	NA	NA	523841	0	3904707	f__Halobacteriaceae (UID96)	40	417	263	3	414	0	0	0	0	99.44	0.00	0.00
GCF_000306805.1	Complete Genome	NA	NA	0	NA	NA	NA	591365	0	1933610	o__Lactobacillales (UID544)	293	475	267	0	475	0	0	0	0	100.00	0.00	0.00
GCF_000306825.1	Complete Genome	NA	NA	0	NA	NA	NA	996634	0	2579188	o__Actinomycetales (UID1812)	229	457	227	2	455	0	0	0	0	99.56	0.00	0.00
GCF_000306845.1	Complete Genome	NA	NA	0	NA	NA	NA	91891	0	3492535	c__Gammaproteobacteria (UID4266)	1097	269	171	0	268	1	0	0	0	100.00	0.58	0.00
GCF_000306865.1	Complete Genome	NA	NA	0	NA	NA	NA	91891	0	3617686	c__Gammaproteobacteria (UID4266)	1097	269	171	0	269	0	0	0	0	100.00	0.00	0.00
GCF_000306885.1	Complete Genome	NA	NA	0	NA	NA	NA	100901	0	957990	o__Rickettsiales (UID3811)	63	368	234	30	338	0	0	0	0	92.46	0.00	0.00
GCF_000306905.1	Complete Genome	NA	NA	0	NA	NA	NA	879089	0	2976958	c__Bacilli (UID285)	586	325	181	3	321	1	0	0	0	98.62	0.14	0.00
GCF_000306945.1	Complete Genome	NA	NA	0	NA	NA	NA	568706	0	4043846	o__Burkholderiales (UID4000)	193	427	214	2	425	0	0	0	0	99.30	0.00	0.00
GCF_000306985.1	Complete Genome	NA	NA	0	NA	NA	NA	879090	0	2882234	c__Bacilli (UID285)	586	325	181	3	322	0	0	0	0	98.62	0.00	0.00
GCF_000307005.1	Complete Genome	NA	NA	0	NA	NA	NA	882020	0	2972172	c__Bacilli (UID285)	586	325	181	2	322	1	0	0	0	99.17	0.55	0.00
GCF_000307025.1	Complete Genome	NA	NA	0	NA	NA	NA	882095	0	2951805	c__Bacilli (UID285)	586	325	181	2	323	0	0	0	0	99.17	0.00	0.00
GCF_000307045.1	Complete Genome	NA	NA	0	NA	NA	NA	882096	0	2907142	c__Bacilli (UID285)	586	325	181	2	323	0	0	0	0	99.17	0.00	0.00
GCF_000307065.1	Complete Genome	NA	NA	0	NA	NA	NA	882097	0	2840185	c__Bacilli (UID285)	586	325	181	2	323	0	0	0	0	99.17	0.00	0.00
GCF_000307085.1	Complete Genome	NA	NA	0	NA	NA	NA	882094	0	2912346	c__Bacilli (UID285)	586	325	181	3	322	0	0	0	0	98.90	0.00	0.00
GCF_000307125.1	Complete Genome	NA	NA	0	NA	NA	NA	935198	0	3829198	o__Clostridiales (UID1375)	50	332	124	0	332	0	0	0	0	100.00	0.00	0.00
GCF_000307165.1	Complete Genome	NA	NA	0	NA	NA	NA	698758	0	2569486	c__Bacilli (UID256)	765	274	151	2	271	1	0	0	0	98.68	0.22	0.00
GCF_000307185.1	Complete Genome	NA	NA	0	NA	NA	NA	617121	0	2151145	o__Lactobacillales (UID543)	294	472	265	16	456	0	0	0	0	96.16	0.00	0.00
GCF_000307535.1	Complete Genome	NA	NA	0	NA	NA	NA	1235829	0	1837281	o__Lactobacillales (UID543)	294	472	265	0	472	0	0	0	0	100.00	0.00	0.00
GCF_000307615.1	Complete Genome	NA	NA	0	NA	NA	NA	879088	0	2941360	c__Bacilli (UID285)	586	325	181	2	323	0	0	0	0	99.17	0.00	0.00
GCF_000307795.1	Complete Genome	NA	NA	0	NA	NA	NA	85962	0	1667892	o__Campylobacterales (UID3068)	106	477	284	2	475	0	0	0	0	99.77	0.00	0.00
GCF_000307815.1	Complete Genome	NA	NA	0	NA	NA	NA	1234365	0	1667883	o__Campylobacterales (UID3068)	106	477	284	9	468	0	0	0	0	99.41	0.00	0.00
GCF_000307835.1	Complete Genome	NA	NA	0	NA	NA	NA	1234600	0	1667890	o__Campylobacterales (UID3068)	106	477	284	2	475	0	0	0	0	99.77	0.00	0.00
GCF_000309565.2	Complete Genome	NA	NA	0	NA	NA	NA	1051650	0	2907892	g__Lactobacillus (UID436)	31	586	184	2	584	0	0	0	0	99.18	0.00	0.00
GCF_000309885.1	Complete Genome	NA	NA	0	NA	NA	NA	751945	0	2401329	k__Bacteria (UID2142)	169	316	236	2	314	0	0	0	0	99.15	0.00	0.00
GCF_000310065.1	Complete Genome	NA	NA	0	NA	NA	NA	1171373	0	3656170	o__Actinomycetales (UID1530)	622	259	152	3	256	0	0	0	0	99.12	0.00	0.00
GCF_000310105.2	Complete Genome	NA	NA	0	NA	NA	NA	283699	0	4830226	c__Gammaproteobacteria (UID4787)	26	752	296	17	733	2	0	0	0	97.41	0.22	0.00
GCF_000311765.1	Complete Genome	NA	NA	0	NA	NA	NA	1224746	0	3816232	o__Rhodospirillales (UID3754)	63	336	201	2	332	2	0	0	0	99.67	0.75	0.00
GCF_000312685.1	Complete Genome	NA	NA	0	NA	NA	NA	1111678	0	2457347	o__Lactobacillales (UID543)	294	472	265	3	469	0	0	0	0	98.87	0.00	0.00
GCF_000312705.1	Complete Genome	NA	NA	0	NA	NA	NA	46234	0	5305675	p__Cyanobacteria (UID2189)	82	579	450	3	576	0	0	0	0	99.56	0.00	0.00
GCF_000313175.2	Complete Genome	NA	NA	0	NA	NA	NA	758847	0	3983611	k__Bacteria (UID2495)	2993	140	85	2	138	0	0	0	0	97.65	0.00	0.00
GCF_000313385.1	Complete Genome	NA	NA	0	NA	NA	NA	1232394	0	1886888	c__Gammaproteobacteria (UID4201)	1164	275	174	10	264	1	0	0	0	97.51	0.57	0.00
GCF_000313635.1	Complete Genome	NA	NA	0	NA	NA	NA	1118964	0	836897	g__Mycoplasma (UID2426)	42	258	138	0	258	0	0	0	0	100.00	0.00	0.00
GCF_000315955.1	Complete Genome	NA	NA	0	NA	NA	NA	1055531	0	1636125	o__Campylobacterales (UID3068)	106	477	284	2	475	0	0	0	0	99.77	0.00	0.00
GCF_000316175.1	Complete Genome	NA	NA	0	NA	NA	NA	1207075	0	6183388	o__Pseudomonadales (UID4488)	185	813	308	3	807	3	0	0	0	99.56	0.50	0.00
GCF_000316515.1	Complete Genome	NA	NA	0	NA	NA	NA	292564	0	3342364	p__Cyanobacteria (UID2143)	129	472	368	4	468	0	0	0	0	98.91	0.00	0.00
GCF_000316575.1	Complete Genome	NA	NA	0	NA	NA	NA	99598	0	7023215	p__Cyanobacteria (UID2189)	82	579	450	4	573	2	0	0	0	99.11	0.44	0.00
GCF_000316605.1	Complete Genome	NA	NA	0	NA	NA	NA	111781	0	5125950	p__Cyanobacteria (UID2192)	79	584	458	5	575	4	0	0	0	99.05	0.87	0.00
GCF_000316625.1	Complete Genome	NA	NA	0	NA	NA	NA	317936	0	6329823	p__Cyanobacteria (UID2189)	82	579	450	3	574	2	0	0	0	99.59	0.33	0.00
GCF_000316645.1	Complete Genome	NA	NA	0	NA	NA	NA	28072	0	6718869	p__Cyanobacteria (UID2189)	82	579	450	5	574	0	0	0	0	99.10	0.00	0.00
GCF_000316685.1	Complete Genome	NA	NA	0	NA	NA	NA	195253	0	3720499	p__Cyanobacteria (UID2182)	89	544	424	3	541	0	0	0	0	99.45	0.00	0.00
GCF_000317025.1	Complete Genome	NA	NA	0	NA	NA	NA	118163	0	4986817	p__Cyanobacteria (UID2192)	79	584	458	6	577	1	0	0	0	98.84	0.22	0.00
GCF_000317045.1	Complete Genome	NA	NA	0	NA	NA	NA	1173025	0	4681111	p__Cyanobacteria (UID2182)	89	544	424	0	541	3	0	0	0	100.00	0.71	0.00
GCF_000317065.1	Complete Genome	NA	NA	0	NA	NA	NA	82654	0	4885680	p__Cyanobacteria (UID2182)	89	544	424	17	524	3	0	0	0	96.23	0.59	0.00
GCF_000317085.1	Complete Genome	NA	NA	0	NA	NA	NA	1173263	0	3583735	p__Cyanobacteria (UID2182)	89	544	424	6	538	0	0	0	0	98.94	0.00	0.00
GCF_000317105.1	Complete Genome	NA	NA	0	NA	NA	NA	56110	0	7804270	p__Cyanobacteria (UID2192)	79	584	458	3	572	9	0	0	0	99.49	0.98	0.00
GCF_000317435.1	Complete Genome	NA	NA	0	NA	NA	NA	1170562	0	6960392	p__Cyanobacteria (UID2193)	65	520	415	2	518	0	0	0	0	99.64	0.00	0.00
GCF_000317475.1	Complete Genome	NA	NA	0	NA	NA	NA	179408	0	8272254	p__Cyanobacteria (UID2192)	79	583	457	3	580	0	0	0	0	99.64	0.00	0.00
GCF_000317495.1	Complete Genome	NA	NA	0	NA	NA	NA	1173022	0	5620407	p__Cyanobacteria (UID2189)	82	579	450	6	573	0	0	0	0	99.26	0.00	0.00
GCF_000317515.1	Complete Genome	NA	NA	0	NA	NA	NA	1173027	0	7966510	p__Cyanobacteria (UID2189)	82	579	450	2	575	2	0	0	0	99.56	0.23	0.00
GCF_000317555.1	Complete Genome	NA	NA	0	NA	NA	NA	1173026	0	5882710	p__Cyanobacteria (UID2189)	82	579	450	2	575	2	0	0	0	99.56	0.33	0.00
GCF_000317615.1	Complete Genome	NA	NA	0	NA	NA	NA	13035	0	3781008	p__Cyanobacteria (UID2189)	82	578	449	4	572	2	0	0	0	99.11	0.30	0.00
GCF_000317635.1	Complete Genome	NA	NA	0	NA	NA	NA	65093	0	4179170	p__Cyanobacteria (UID2189)	82	578	449	5	572	1	0	0	0	98.89	0.22	0.00
GCF_000317675.1	Complete Genome	NA	NA	0	NA	NA	NA	755178	0	4176973	p__Cyanobacteria (UID2192)	79	584	458	3	581	0	0	0	0	99.45	0.00	0.00
GCF_000317695.1	Complete Genome	NA	NA	0	NA	NA	NA	272123	0	7063285	p__Cyanobacteria (UID2189)	82	579	450	3	576	0	0	0	0	99.44	0.00	0.00
GCF_000317795.1	Complete Genome	NA	NA	0	NA	NA	NA	1056495	0	1546846	c__Thermoprotei (UID148)	41	245	158	4	241	0	0	0	0	98.10	0.00	0.00
GCF_000317835.1	Complete Genome	NA	NA	0	NA	NA	NA	937777	0	4513714	k__Bacteria (UID2142)	169	316	236	3	312	1	0	0	0	99.22	0.42	0.00
GCF_000317855.1	Complete Genome	NA	NA	0	NA	NA	NA	759913	0	2179445	o__Lactobacillales (UID543)	294	472	265	6	466	0	0	0	0	98.87	0.00	0.00
GCF_000317875.1	Complete Genome	NA	NA	0	NA	NA	NA	1055532	0	1507930	o__Campylobacterales (UID3068)	106	477	284	3	474	0	0	0	0	99.24	0.00	0.00
GCF_000317895.1	Complete Genome	NA	NA	0	NA	NA	NA	1069642	0	3988594	k__Bacteria (UID3187)	2258	182	111	2	180	0	0	0	0	98.20	0.00	0.00
GCF_000317915.1	Complete Genome	NA	NA	0	NA	NA	NA	1261557	0	2810675	o__Lactobacillales (UID544)	293	475	267	2	473	0	0	0	0	99.25	0.00	0.00
GCF_000317935.1	Complete Genome	NA	NA	0	NA	NA	NA	1208660	0	4899574	o__Burkholderiales (UID4000)	193	427	214	3	424	0	0	0	0	98.60	0.00	0.00
GCF_000317955.1	Complete Genome	NA	NA	0	NA	NA	NA	1208658	0	5091817	o__Burkholderiales (UID4000)	193	427	214	0	427	0	0	0	0	100.00	0.00	0.00
GCF_000318015.1	Complete Genome	NA	NA	0	NA	NA	NA	568707	0	5264383	o__Burkholderiales (UID4000)	193	427	214	3	424	0	0	0	0	99.07	0.00	0.00
GCF_000318035.1	Complete Genome	NA	NA	0	NA	NA	NA	1215914	0	3132096	g__Lactobacillus (UID436)	31	586	184	12	574	0	0	0	0	97.47	0.00	0.00
GCF_000318055.1	Complete Genome	NA	NA	0	NA	NA	NA	1230340	0	2904662	c__Bacilli (UID285)	586	325	181	2	323	0	0	0	0	99.17	0.00	0.00
GCF_000318525.1	Complete Genome	NA	NA	0	NA	NA	NA	1071753	0	1051528	o__Chlamydiales (UID2994)	64	455	185	3	452	0	0	0	0	98.92	0.00	0.00
GCF_000318565.1	Complete Genome	NA	NA	0	NA	NA	NA	1071755	0	1051879	o__Chlamydiales (UID2994)	64	455	185	3	452	0	0	0	0	98.92	0.00	0.00
GCF_000318645.1	Complete Genome	NA	NA	0	NA	NA	NA	596777	0	1050091	o__Chlamydiales (UID2994)	64	455	185	3	452	0	0	0	0	98.92	0.00	0.00
GCF_000318765.1	Complete Genome	NA	NA	0	NA	NA	NA	1071766	0	1050130	o__Chlamydiales (UID2994)	64	455	185	3	452	0	0	0	0	98.92	0.00	0.00
GCF_000318785.1	Complete Genome	NA	NA	0	NA	NA	NA	1071767	0	1050283	o__Chlamydiales (UID2994)	64	455	185	3	452	0	0	0	0	98.92	0.00	0.00
GCF_000318825.1	Complete Genome	NA	NA	0	NA	NA	NA	1071769	0	1039261	o__Chlamydiales (UID2994)	64	455	185	3	452	0	0	0	0	98.92	0.00	0.00
GCF_000318845.1	Complete Genome	NA	NA	0	NA	NA	NA	1071770	0	1046584	o__Chlamydiales (UID2994)	64	455	185	3	452	0	0	0	0	98.92	0.00	0.00
GCF_000318865.1	Complete Genome	NA	NA	0	NA	NA	NA	1071771	0	1046319	o__Chlamydiales (UID2994)	64	455	185	3	452	0	0	0	0	98.92	0.00	0.00
GCF_000318885.1	Complete Genome	NA	NA	0	NA	NA	NA	1071772	0	1038839	o__Chlamydiales (UID2994)	64	455	185	3	452	0	0	0	0	98.92	0.00	0.00
GCF_000318905.1	Complete Genome	NA	NA	0	NA	NA	NA	1071773	0	1046364	o__Chlamydiales (UID2994)	64	455	185	3	452	0	0	0	0	98.92	0.00	0.00
GCF_000318925.1	Complete Genome	NA	NA	0	NA	NA	NA	1071774	0	1046337	o__Chlamydiales (UID2994)	64	455	185	3	452	0	0	0	0	98.92	0.00	0.00
GCF_000318985.1	Complete Genome	NA	NA	0	NA	NA	NA	1071777	0	1046220	o__Chlamydiales (UID2994)	64	455	185	3	452	0	0	0	0	98.92	0.00	0.00
GCF_000319105.1	Complete Genome	NA	NA	0	NA	NA	NA	1071783	0	1046672	o__Chlamydiales (UID2994)	64	455	185	3	452	0	0	0	0	98.92	0.00	0.00
GCF_000319225.1	Complete Genome	NA	NA	0	NA	NA	NA	1267577	0	821813	c__Betaproteobacteria (UID3959)	235	420	211	77	343	0	0	0	0	78.11	0.00	0.00
GCF_000319245.1	Complete Genome	NA	NA	0	NA	NA	NA	1208923	0	820037	c__Betaproteobacteria (UID3959)	235	420	211	59	361	0	0	0	0	83.26	0.00	0.00
GCF_000319385.1	Complete Genome	NA	NA	0	NA	NA	NA	1193729	0	1481191	c__Alphaproteobacteria (UID3305)	564	349	230	64	285	0	0	0	0	79.42	0.00	0.00
GCF_000319575.2	Complete Genome	NA	NA	0	NA	NA	NA	1260251	0	1739487	c__Gammaproteobacteria (UID4267)	119	544	284	20	524	0	0	0	0	95.17	0.00	0.00
GCF_000319655.2	Complete Genome	NA	NA	0	NA	NA	NA	1233262	0	817216	c__Mollicutes (UID2395)	108	228	133	0	228	0	0	0	0	100.00	0.00	0.00
GCF_000319675.2	Complete Genome	NA	NA	0	NA	NA	NA	1236904	0	816496	c__Mollicutes (UID2395)	108	228	133	0	228	0	0	0	0	100.00	0.00	0.00
GCF_000320385.2	Complete Genome	NA	NA	0	NA	NA	NA	1235461	0	7141709	f__Rhizobiaceae (UID3563)	81	808	337	1	805	2	0	0	0	99.96	0.40	0.00
GCF_000321395.1	Complete Genome	NA	NA	0	NA	NA	NA	1192196	0	4043754	g__Bacillus (UID864)	93	711	241	10	701	0	0	0	0	97.92	0.00	0.00
GCF_000321415.2	Complete Genome	NA	NA	0	NA	NA	NA	1255043	0	4002350	c__Gammaproteobacteria (UID4274)	112	581	290	10	570	1	0	0	0	98.95	0.11	0.00
GCF_000325665.1	Complete Genome	NA	NA	0	NA	NA	NA	1042417	0	2555556	c__Spirochaetia (UID2496)	72	215	125	14	201	0	0	0	0	91.95	0.00	0.00
GCF_000325705.1	Complete Genome	NA	NA	0	NA	NA	NA	926556	0	5608040	o__Cytophagales (UID2936)	47	454	336	1	453	0	0	0	0	99.85	0.00	0.00
GCF_000325725.1	Complete Genome	NA	NA	0	NA	NA	NA	1215088	0	5956110	o__Pseudomonadales (UID4488)	185	813	308	5	805	3	0	0	0	98.99	0.18	0.00
GCF_000325745.1	Complete Genome	NA	NA	0	NA	NA	NA	1215343	0	1504659	o__Rhizobiales (UID3449)	345	375	222	18	357	0	0	0	0	94.37	0.00	0.00
GCF_000327045.1	Complete Genome	NA	NA	0	NA	NA	NA	765912	0	4137521	c__Gammaproteobacteria (UID4274)	112	581	290	10	571	0	0	0	0	97.57	0.00	0.00
GCF_000327065.1	Complete Genome	NA	NA	0	NA	NA	NA	644801	0	4600489	c__Gammaproteobacteria (UID4445)	228	583	244	3	579	1	0	0	0	99.60	0.14	0.00
GCF_000327485.1	Complete Genome	NA	NA	0	NA	NA	NA	593750	0	2820858	p__Euryarchaeota (UID54)	90	234	153	3	231	0	0	0	0	99.22	0.00	0.00
GCF_000327505.1	Complete Genome	NA	NA	0	NA	NA	NA	673860	0	1437090	p__Euryarchaeota (UID3)	148	187	124	0	187	0	0	0	0	100.00	0.00	0.00
GCF_000328405.1	Complete Genome	NA	NA	0	NA	NA	NA	1211705	0	5103524	g__Vibrio (UID4874)	71	1067	378	3	1062	2	0	0	0	99.69	0.16	0.00
GCF_000328545.1	Complete Genome	NA	NA	0	NA	NA	NA	698948	0	2894276	o__Thermoanaerobacterales (UID1420)	32	488	209	2	486	0	0	0	0	99.28	0.00	0.00
GCF_000328625.1	Complete Genome	NA	NA	0	NA	NA	NA	748449	0	2649255	p__Firmicutes (UID241)	930	204	113	2	202	0	0	0	0	98.23	0.00	0.00
GCF_000328665.1	Complete Genome	NA	NA	0	NA	NA	NA	867904	0	2714013	p__Euryarchaeota (UID49)	95	228	153	3	225	0	0	0	0	98.69	0.00	0.00
GCF_000328685.1	Complete Genome	NA	NA	0	NA	NA	NA	694430	0	4314118	f__Halobacteriaceae (UID85)	51	395	250	3	390	2	0	0	0	99.33	0.80	0.00
GCF_000329365.2	Complete Genome	NA	NA	0	NA	NA	NA	886715	0	4739031	f__Enterobacteriaceae (UID5103)	157	1005	324	4	1000	1	0	0	0	99.54	0.08	0.00
GCF_000330485.2	Complete Genome	NA	NA	0	NA	NA	NA	1029979	0	4781492	f__Enterobacteriaceae (UID5103)	157	1005	324	19	985	1	0	0	0	96.90	0.08	0.00
GCF_000330845.1	Complete Genome	NA	NA	0	NA	NA	NA	693444	0	4762179	f__Enterobacteriaceae (UID5103)	157	1005	324	5	998	2	0	0	0	99.23	0.12	0.00
GCF_000330865.1	Complete Genome	NA	NA	0	NA	NA	NA	1249634	0	4858216	f__Enterobacteriaceae (UID5066)	55	546	224	0	546	0	0	0	0	100.00	0.00	0.00
GCF_000331065.1	Complete Genome	NA	NA	0	NA	NA	NA	1240471	0	791219	k__Bacteria (UID2495)	2993	138	82	1	137	0	0	0	0	98.78	0.00	0.00
GCF_000331085.3	Complete Genome	NA	NA	0	NA	NA	NA	1238993	0	816451	c__Mollicutes (UID2395)	108	228	133	0	228	0	0	0	0	100.00	0.00	0.00
GCF_000331445.1	Complete Genome	NA	NA	0	NA	NA	NA	1138877	0	4421197	g__Mycobacterium (UID1816)	100	693	300	2	691	0	0	0	0	99.78	0.00	0.00
GCF_000331695.1	Complete Genome	NA	NA	0	NA	NA	NA	1271752	0	2166321	o__Flavobacteriales (UID2815)	123	323	204	1	322	0	0	0	0	99.88	0.00	0.00
GCF_000331715.1	Complete Genome	NA	NA	0	NA	NA	NA	1234378	0	1719192	c__Deltaproteobacteria (UID3218)	61	284	169	11	273	0	0	0	0	93.49	0.00	0.00
GCF_000331735.1	Complete Genome	NA	NA	0	NA	NA	NA	1278073	0	10350586	c__Deltaproteobacteria (UID3216)	83	246	154	1	245	0	0	0	0	99.35	0.00	0.00
GCF_000332115.1	Complete Genome	NA	NA	0	NA	NA	NA	592029	0	3914632	s__algicola (UID2847)	33	496	263	9	486	1	0	0	0	98.00	0.19	0.00
GCF_000332735.1	Complete Genome	NA	NA	0	NA	NA	NA	1194526	0	2560716	g__Staphylococcus (UID294)	60	773	178	2	771	0	0	0	0	99.73	0.00	0.00
GCF_000332755.1	Complete Genome	NA	NA	0	NA	NA	NA	1274814	0	4798435	f__Enterobacteriaceae (UID5103)	157	1005	324	4	1000	1	0	0	0	99.60	0.08	0.00
GCF_000334405.1	Complete Genome	NA	NA	0	NA	NA	NA	1072467	0	638184	k__Bacteria (UID2565)	2921	143	84	16	127	0	0	0	0	88.64	0.00	0.00
GCF_000335875.2	Complete Genome	NA	NA	0	NA	NA	NA	696867	0	4745329	f__Enterobacteriaceae (UID5103)	157	1005	324	5	999	1	0	0	0	98.92	0.08	0.00
GCF_000335995.2	Complete Genome	NA	NA	0	NA	NA	NA	685040	0	4609911	f__Enterobacteriaceae (UID5103)	157	1005	324	18	986	1	0	0	0	96.85	0.08	0.00
GCF_000336405.1	Complete Genome	NA	NA	0	NA	NA	NA	1104325	0	2849891	o__Lactobacillales (UID544)	293	475	267	1	473	1	0	0	0	99.63	0.37	0.00
GCF_000336425.1	Complete Genome	NA	NA	0	NA	NA	NA	435998	0	5244703	f__Enterobacteriaceae (UID5066)	55	546	224	0	545	1	0	0	0	100.00	0.15	0.00
GCF_000336445.1	Complete Genome	NA	NA	0	NA	NA	NA	1233873	0	3583134	f__Bacillaceae (UID829)	128	561	183	2	559	0	0	0	0	98.91	0.00	0.00
GCF_000336465.1	Complete Genome	NA	NA	0	NA	NA	NA	1282356	0	5512241	o__Pseudomonadales (UID4488)	185	813	308	4	805	4	0	0	0	99.23	0.78	0.00
GCF_000338095.1	Complete Genome	NA	NA	0	NA	NA	NA	1267754	0	2316065	o__Actinomycetales (UID1809)	267	396	219	5	391	0	0	0	0	99.09	0.00	0.00
GCF_000338735.1	Complete Genome	NA	NA	0	NA	NA	NA	1233100	0	4061186	g__Bacillus (UID864)	93	711	241	9	702	0	0	0	0	97.50	0.00	0.00
GCF_000338755.1	Complete Genome	NA	NA	0	NA	NA	NA	1279365	0	5908575	o__Bacillales (UID828)	139	508	174	8	500	0	0	0	0	97.67	0.00	0.00
GCF_000338775.1	Complete Genome	NA	NA	0	NA	NA	NA	1028567	0	2223983	c__Thermoprotei (UID147)	54	217	168	1	216	0	0	0	0	99.70	0.00	0.00
GCF_000340315.1	Complete Genome	NA	NA	0	NA	NA	NA	1028566	0	2176362	c__Thermoprotei (UID147)	54	217	168	0	217	0	0	0	0	100.00	0.00	0.00
GCF_000340785.1	Complete Genome	NA	NA	0	NA	NA	NA	1148	0	3949306	p__Cyanobacteria (UID2192)	79	584	458	1	583	0	0	0	0	99.78	0.00	0.00
GCF_000340795.1	Complete Genome	NA	NA	0	NA	NA	NA	1208919	0	833125	c__Betaproteobacteria (UID3959)	235	420	211	65	355	0	0	0	0	83.19	0.00	0.00
GCF_000340825.1	Complete Genome	NA	NA	0	NA	NA	NA	1208918	0	821930	c__Betaproteobacteria (UID3959)	235	420	211	62	358	0	0	0	0	83.67	0.00	0.00
GCF_000340865.1	Complete Genome	NA	NA	0	NA	NA	NA	1208920	0	810172	c__Betaproteobacteria (UID3959)	235	420	211	63	357	0	0	0	0	82.48	0.00	0.00
GCF_000340905.1	Complete Genome	NA	NA	0	NA	NA	NA	1208921	0	822140	c__Betaproteobacteria (UID3959)	235	420	211	66	354	0	0	0	0	82.71	0.00	0.00
GCF_000340925.1	Complete Genome	NA	NA	0	NA	NA	NA	1208922	0	820029	c__Betaproteobacteria (UID3959)	235	420	211	61	359	0	0	0	0	83.19	0.00	0.00
GCF_000341345.1	Complete Genome	NA	NA	0	NA	NA	NA	1121362	0	3222008	o__Actinomycetales (UID1812)	229	457	227	4	451	2	0	0	0	99.16	0.88	0.00
GCF_000341355.1	Complete Genome	NA	NA	0	NA	NA	NA	1094489	0	1596490	o__Rhizobiales (UID3451)	237	508	240	7	500	1	0	0	0	97.90	0.14	0.00
GCF_000341385.1	Complete Genome	NA	NA	0	NA	NA	NA	1094497	0	1802699	o__Rhizobiales (UID3451)	237	514	245	2	512	0	0	0	0	99.39	0.00	0.00
GCF_000341425.1	Complete Genome	NA	NA	0	NA	NA	NA	1267753	0	4675267	f__Enterobacteriaceae (UID5103)	157	1005	324	18	985	2	0	0	0	97.68	0.39	0.00
GCF_000341485.2	Complete Genome	NA	NA	0	NA	NA	NA	1281885	0	3696428	o__Burkholderiales (UID4000)	193	427	214	2	425	0	0	0	0	99.30	0.00	0.00
GCF_000341655.1	Complete Genome	NA	NA	0	NA	NA	NA	1193807	0	1431902	k__Bacteria (UID1452)	924	151	101	2	149	0	0	0	0	98.68	0.00	0.00
GCF_000341665.1	Complete Genome	NA	NA	0	NA	NA	NA	1286404	0	6771593	o__Bacillales (UID828)	139	508	174	3	505	0	0	0	0	98.28	0.00	0.00
GCF_000341695.1	Complete Genome	NA	NA	0	NA	NA	NA	1193806	0	1452335	k__Bacteria (UID1452)	924	151	101	2	149	0	0	0	0	98.68	0.00	0.00
GCF_000341855.1	Complete Genome	NA	NA	0	NA	NA	NA	547144	0	1552931	k__Bacteria (UID3060)	138	338	246	4	333	1	0	0	0	98.37	0.41	0.00
GCF_000342265.1	Complete Genome	NA	NA	0	NA	NA	NA	543913	0	2045720	o__Burkholderiales (UID4001)	108	570	250	21	549	0	0	0	0	96.22	0.00	0.00
GCF_000344335.2	Complete Genome	NA	NA	0	NA	NA	NA	1104678	0	6507519	o__Pseudomonadales (UID4488)	185	813	308	1	810	2	0	0	0	99.68	0.22	0.00
GCF_000344355.2	Complete Genome	NA	NA	0	NA	NA	NA	1104679	0	6630003	o__Pseudomonadales (UID4488)	185	813	308	0	811	2	0	0	0	100.00	0.22	0.00
GCF_000344575.1	Complete Genome	NA	NA	0	NA	NA	NA	1046624	0	2421471	o__Lactobacillales (UID543)	294	472	265	0	470	2	0	0	0	100.00	0.57	0.00
GCF_000344745.1	Complete Genome	NA	NA	0	NA	NA	NA	1147161	0	4215610	g__Bacillus (UID864)	93	711	241	3	708	0	0	0	0	98.76	0.00	0.00
GCF_000344765.1	Complete Genome	NA	NA	0	NA	NA	NA	1246365	0	2138568	o__Lactobacillales (UID544)	293	475	267	3	472	0	0	0	0	99.63	0.00	0.00
GCF_000344785.1	Complete Genome	NA	NA	0	NA	NA	NA	1121353	0	2928683	o__Actinomycetales (UID1812)	229	457	227	3	453	1	0	0	0	99.23	0.44	0.00
GCF_000346065.1	Complete Genome	NA	NA	0	NA	NA	NA	1286640	0	6693185	f__Rhizobiaceae (UID3563)	81	808	337	1	807	0	0	0	0	99.96	0.00	0.00
GCF_000346225.2	Complete Genome	NA	NA	0	NA	NA	NA	1206777	0	5018820	o__Pseudomonadales (UID4488)	185	813	308	1	807	5	0	0	0	99.98	0.88	0.00
GCF_000346595.1	Complete Genome	NA	NA	0	NA	NA	NA	1174529	0	1268237	o__Rhizobiales (UID3449)	345	375	222	9	366	0	0	0	0	96.40	0.00	0.00
GCF_000347595.1	Complete Genome	NA	NA	0	NA	NA	NA	1171377	0	2407846	f__Pasteurellaceae (UID4932)	83	767	440	8	755	4	0	0	0	98.56	0.91	0.00
GCF_000347615.1	Complete Genome	NA	NA	0	NA	NA	NA	1312904	0	3507714	c__Gammaproteobacteria (UID4266)	1097	269	171	0	269	0	0	0	0	100.00	0.00	0.00
GCF_000347675.2	Complete Genome	NA	NA	0	NA	NA	NA	745310	0	4633613	c__Alphaproteobacteria (UID3305)	564	337	221	2	335	0	0	0	0	99.32	0.00	0.00
GCF_000347695.1	Complete Genome	NA	NA	0	NA	NA	NA	1254439	0	2291643	f__Bifidobacteriaceae (UID1458)	77	464	220	10	454	0	0	0	0	97.37	0.00	0.00
GCF_000348565.1	Complete Genome	NA	NA	0	NA	NA	NA	1288122	0	3857040	f__Enterobacteriaceae (UID5054)	223	876	305	19	855	2	0	0	0	97.48	0.25	0.00
GCF_000348585.1	Complete Genome	NA	NA	0	NA	NA	NA	1304892	0	5296525	c__Gammaproteobacteria (UID4202)	67	481	276	8	471	2	0	0	0	97.10	0.20	0.00
GCF_000348765.2	Complete Genome	NA	NA	0	NA	NA	NA	547146	0	1552931	k__Bacteria (UID3060)	138	338	246	2	335	1	0	0	0	99.19	0.41	0.00
GCF_000348805.1	Complete Genome	NA	NA	0	NA	NA	NA	1229512	0	632490	k__Bacteria (UID2565)	2921	143	85	3	140	0	0	0	0	96.47	0.00	0.00
GCF_000348865.1	Complete Genome	NA	NA	0	NA	NA	NA	1248725	0	1616617	o__Campylobacterales (UID3068)	106	477	284	4	473	0	0	0	0	99.06	0.00	0.00
GCF_000348885.1	Complete Genome	NA	NA	0	NA	NA	NA	1248726	0	1595436	o__Campylobacterales (UID3068)	106	477	284	3	474	0	0	0	0	99.41	0.00	0.00
GCF_000349795.1	Complete Genome	NA	NA	0	NA	NA	NA	1302650	0	4021944	g__Bacillus (UID864)	93	711	241	6	705	0	0	0	0	98.27	0.00	0.00
GCF_000349925.2	Complete Genome	NA	NA	0	NA	NA	NA	1207470	0	1831128	o__Lactobacillales (UID543)	294	472	265	0	472	0	0	0	0	100.00	0.00	0.00
GCF_000350185.1	Complete Genome	NA	NA	0	NA	NA	NA	1110693	0	3976195	f__Enterobacteriaceae (UID5103)	157	1005	324	10	994	1	0	0	0	97.61	0.08	0.00
GCF_000350205.1	Complete Genome	NA	NA	0	NA	NA	NA	652616	0	4392353	g__Mycobacterium (UID1816)	100	693	300	2	691	0	0	0	0	99.78	0.00	0.00
GCF_000350305.1	Complete Genome	NA	NA	0	NA	NA	NA	1054217	0	1461105	p__Euryarchaeota (UID3)	148	187	124	4	183	0	0	0	0	97.18	0.00	0.00
GCF_000354175.2	Complete Genome	NA	NA	0	NA	NA	NA	1219076	0	5146637	g__Vibrio (UID4874)	71	1067	378	7	1055	5	0	0	0	98.59	0.33	0.00
GCF_000355695.1	Complete Genome	NA	NA	0	NA	NA	NA	1097677	0	3063596	o__Actinomycetales (UID1593)	69	400	198	3	397	0	0	0	0	98.99	0.00	0.00
GCF_000359505.1	Complete Genome	NA	NA	0	NA	NA	NA	1280938	0	6421010	o__Pseudomonadales (UID4488)	185	813	308	1	811	1	0	0	0	99.68	0.11	0.00
GCF_000359525.1	Complete Genome	NA	NA	0	NA	NA	NA	457425	0	6841649	f__Streptomycetaceae (UID2048)	60	460	233	2	455	3	0	0	0	99.46	1.00	0.00
GCF_000359625.1	Complete Genome	NA	NA	0	NA	NA	NA	1001583	0	2587877	o__Lactobacillales (UID463)	75	376	160	3	372	1	0	0	0	98.91	0.62	0.00
GCF_000364725.1	Complete Genome	NA	NA	0	NA	NA	NA	1234603	0	538203	k__Bacteria (UID2495)	2993	136	80	14	122	0	0	0	0	84.17	0.00	0.00
GCF_000364745.1	Complete Genome	NA	NA	0	NA	NA	NA	1241935	0	2465177	c__Thermoprotei (UID147)	54	217	168	2	215	0	0	0	0	98.81	0.00	0.00
GCF_000364765.1	Complete Genome	NA	NA	0	NA	NA	NA	1263406	0	1046341	o__Chlamydiales (UID2994)	64	455	185	3	452	0	0	0	0	98.92	0.00	0.00
GCF_000364785.1	Complete Genome	NA	NA	0	NA	NA	NA	1262673	0	1046341	o__Chlamydiales (UID2994)	64	455	185	3	452	0	0	0	0	98.92	0.00	0.00
GCF_000364805.1	Complete Genome	NA	NA	0	NA	NA	NA	1265601	0	7630245	g__Streptomyces (UID2052)	52	563	281	4	558	1	0	0	0	99.11	0.09	0.00
GCF_000364825.1	Complete Genome	NA	NA	0	NA	NA	NA	1306400	0	4411128	g__Mycobacterium (UID1816)	100	693	300	20	673	0	0	0	0	96.95	0.00	0.00
GCF_000367205.1	Complete Genome	NA	NA	0	NA	NA	NA	1170318	0	2526138	o__Actinomycetales (UID1530)	622	259	152	0	259	0	0	0	0	100.00	0.00	0.00
GCF_000367425.1	Complete Genome	NA	NA	0	NA	NA	NA	1286170	0	5398151	f__Enterobacteriaceae (UID5103)	157	1005	324	1	999	5	0	0	0	99.99	0.39	0.00
GCF_000367725.2	Complete Genome	NA	NA	0	NA	NA	NA	1293501	0	1995457	c__Gammaproteobacteria (UID4266)	1097	270	172	9	260	1	0	0	0	95.35	0.58	0.00
GCF_000376545.2	Complete Genome	NA	NA	0	NA	NA	NA	1265309	0	4830028	f__Rhodobacteraceae (UID3375)	32	625	283	3	620	2	0	0	0	99.12	0.35	0.00
GCF_000376585.1	Complete Genome	NA	NA	0	NA	NA	NA	1236908	0	1301823	o__Rickettsiales (UID3811)	63	368	234	10	356	2	0	0	0	98.68	0.43	0.00
GCF_000376605.1	Complete Genome	NA	NA	0	NA	NA	NA	1236909	0	1295804	o__Rickettsiales (UID3811)	63	368	234	3	361	4	0	0	0	99.36	0.43	0.00
GCF_000376705.1	Complete Genome	NA	NA	0	NA	NA	NA	1134454	0	2549775	o__Actinomycetales (UID1530)	622	259	152	0	258	1	0	0	0	100.00	0.33	0.00
GCF_000380325.1	Complete Genome	NA	NA	0	NA	NA	NA	1171376	0	5017059	f__Enterobacteriaceae (UID5103)	157	1005	324	5	999	1	0	0	0	99.30	0.08	0.00
GCF_000382905.1	Complete Genome	NA	NA	0	NA	NA	NA	1204414	0	3309400	o__Actinomycetales (UID1812)	229	457	227	2	453	2	0	0	0	99.67	0.66	0.00
GCF_000382985.1	Complete Genome	NA	NA	0	NA	NA	NA	1074919	0	2796742	g__Staphylococcus (UID294)	60	773	178	5	767	1	0	0	0	99.37	0.08	0.00
GCF_000383005.1	Complete Genome	NA	NA	0	NA	NA	NA	1074919	0	2783086	g__Staphylococcus (UID294)	60	773	178	5	767	1	0	0	0	99.37	0.08	0.00
GCF_000385565.1	Complete Genome	NA	NA	0	NA	NA	NA	387631	0	2076931	p__Euryarchaeota (UID49)	95	228	153	2	226	0	0	0	0	99.35	0.00	0.00
GCF_000387745.2	Complete Genome	NA	NA	0	NA	NA	NA	1213463	0	817313	c__Mollicutes (UID2395)	108	228	133	0	228	0	0	0	0	100.00	0.00	0.00
GCF_000389635.1	Complete Genome	NA	NA	0	NA	NA	NA	86416	0	5044100	g__Clostridium (UID1380)	44	404	145	1	400	2	1	0	0	99.66	0.39	0.00
GCF_000389675.2	Complete Genome	NA	NA	0	NA	NA	NA	1314884	0	1991579	g__Lactobacillus (UID377)	91	430	154	6	424	0	0	0	0	98.47	0.00	0.00
GCF_000389945.1	Complete Genome	NA	NA	0	NA	NA	NA	1310115	0	4390306	g__Mycobacterium (UID1816)	100	693	300	33	660	0	0	0	0	95.34	0.00	0.00
GCF_000390085.1	Complete Genome	NA	NA	0	NA	NA	NA	1199187	0	4829424	o__Actinomycetales (UID1808)	268	398	220	2	395	1	0	0	0	99.09	0.45	0.00
GCF_000390245.1	Complete Genome	NA	NA	0	NA	NA	NA	1276647	0	2038146	o__Lactobacillales (UID544)	293	475	267	5	470	0	0	0	0	98.88	0.00	0.00
GCF_000392455.3	Complete Genome	NA	NA	0	NA	NA	NA	1311573	0	1593537	o__Campylobacterales (UID3068)	106	477	284	4	473	0	0	0	0	99.06	0.00	0.00
GCF_000392475.3	Complete Genome	NA	NA	0	NA	NA	NA	1321938	0	1594569	o__Campylobacterales (UID3068)	106	477	284	4	473	0	0	0	0	99.06	0.00	0.00
GCF_000392515.3	Complete Genome	NA	NA	0	NA	NA	NA	1321939	0	1692794	o__Campylobacterales (UID3068)	106	477	284	3	474	0	0	0	0	99.59	0.00	0.00
GCF_000392535.3	Complete Genome	NA	NA	0	NA	NA	NA	1321940	0	1658047	o__Campylobacterales (UID3068)	106	477	284	2	475	0	0	0	0	99.59	0.00	0.00
GCF_000397165.1	Complete Genome	NA	NA	0	NA	NA	NA	767453	0	2064620	o__Lactobacillales (UID355)	490	334	183	4	330	0	0	0	0	98.36	0.00	0.00
GCF_000397205.1	Complete Genome	NA	NA	0	NA	NA	NA	1124983	0	6867980	o__Pseudomonadales (UID4488)	185	813	308	10	800	3	0	0	0	98.44	0.76	0.00
GCF_000400615.1	Complete Genome	NA	NA	0	NA	NA	NA	443149	0	4414325	g__Mycobacterium (UID1816)	100	693	300	3	690	0	0	0	0	99.61	0.00	0.00
GCF_000400635.2	Complete Genome	NA	NA	0	NA	NA	NA	1156913	0	8982090	o__Actinomycetales (UID2014)	33	350	203	2	347	1	0	0	0	99.01	0.25	0.00
GCF_000400855.1	Complete Genome	NA	NA	0	NA	NA	NA	1116211	0	921093	g__Mycoplasma (UID2426)	42	258	138	2	256	0	0	0	0	98.55	0.00	0.00
GCF_000400875.1	Complete Genome	NA	NA	0	NA	NA	NA	469607	0	2275461	k__Bacteria (UID2329)	174	149	89	4	145	0	0	0	0	95.51	0.00	0.00
GCF_000401175.1	Complete Genome	NA	NA	0	NA	NA	NA	1321370	0	2839759	c__Gammaproteobacteria (UID4761)	52	693	297	1	691	1	0	0	0	99.94	0.17	0.00
GCF_000401555.1	Complete Genome	NA	NA	0	NA	NA	NA	1288394	0	5024500	c__Gammaproteobacteria (UID4442)	899	312	185	8	303	1	0	0	0	97.51	0.54	0.00
GCF_000402035.1	Complete Genome	NA	NA	0	NA	NA	NA	758793	0	6964487	o__Burkholderiales (UID4002)	107	574	251	3	567	4	0	0	0	99.68	0.93	0.00
GCF_000403645.1	Complete Genome	NA	NA	0	NA	NA	NA	1333523	0	3255260	f__Halobacteriaceae (UID85)	51	395	250	16	379	0	0	0	0	95.97	0.00	0.00
GCF_000404145.1	Complete Genome	NA	NA	0	NA	NA	NA	1232381	0	3350620	o__Actinomycetales (UID1812)	229	457	227	2	455	0	0	0	0	99.67	0.00	0.00
GCF_000404165.1	Complete Genome	NA	NA	0	NA	NA	NA	224719	0	1998189	p__Euryarchaeota (UID3)	148	188	125	2	186	0	0	0	0	99.14	0.00	0.00
GCF_000404185.1	Complete Genome	NA	NA	0	NA	NA	NA	1232383	0	3350619	o__Actinomycetales (UID1812)	229	457	227	2	455	0	0	0	0	99.67	0.00	0.00
GCF_000406765.2	Complete Genome	NA	NA	0	NA	NA	NA	1304922	0	5547643	f__Enterobacteriaceae (UID5103)	157	1005	324	1	1003	1	0	0	0	99.90	0.08	0.00
GCF_000408885.1	Complete Genome	NA	NA	0	NA	NA	NA	766760	0	4376305	g__Bacillus (UID864)	93	711	241	3	707	1	0	0	0	98.76	0.02	0.00
GCF_000410995.1	Complete Genome	NA	NA	0	NA	NA	NA	1340495	0	2093275	o__Lactobacillales (UID355)	490	336	184	2	333	1	0	0	0	98.91	0.54	0.00
GCF_000412675.1	Complete Genome	NA	NA	0	NA	NA	NA	1211579	0	6156701	o__Pseudomonadales (UID4488)	185	813	308	3	808	2	0	0	0	99.93	0.14	0.00
GCF_000412695.1	Complete Genome	NA	NA	0	NA	NA	NA	1245471	0	6484828	o__Pseudomonadales (UID4488)	185	813	308	2	806	5	0	0	0	99.68	0.90	0.00
GCF_000412775.1	Complete Genome	NA	NA	0	NA	NA	NA	1323661	0	2875156	g__Staphylococcus (UID294)	60	773	178	4	767	2	0	0	0	99.03	0.22	0.00
GCF_000414035.1	Complete Genome	NA	NA	0	NA	NA	NA	1340851	0	6342034	o__Pseudomonadales (UID4488)	185	813	308	2	810	1	0	0	0	99.35	0.11	0.00
GCF_000414215.1	Complete Genome	NA	NA	0	NA	NA	NA	1281781	0	1938606	f__Bifidobacteriaceae (UID1460)	70	502	225	2	500	0	0	0	0	99.56	0.00	0.00
GCF_000416365.2	Complete Genome	NA	NA	0	NA	NA	NA	1273687	0	6324222	o__Actinomycetales (UID1815)	120	574	266	2	570	2	0	0	0	99.69	0.50	0.00
GCF_000417085.2	Complete Genome	NA	NA	0	NA	NA	NA	1284802	0	5663117	f__Enterobacteriaceae (UID5103)	157	1005	324	6	998	1	0	0	0	99.42	0.08	0.00
GCF_000417225.2	Complete Genome	NA	NA	0	NA	NA	NA	1284798	0	5710688	f__Enterobacteriaceae (UID5103)	157	1005	324	1	1003	1	0	0	0	99.90	0.08	0.00
GCF_000417265.2	Complete Genome	NA	NA	0	NA	NA	NA	1284804	0	5523776	f__Enterobacteriaceae (UID5103)	157	1005	324	1	1003	1	0	0	0	99.90	0.08	0.00
GCF_000418305.1	Complete Genome	NA	NA	0	NA	NA	NA	571800	0	3113999	o__Pseudomonadales (UID4679)	87	674	364	2	672	0	0	0	0	99.73	0.00	0.00
GCF_000418345.1	Complete Genome	NA	NA	0	NA	NA	NA	1321369	0	2983456	g__Staphylococcus (UID294)	60	773	178	4	768	1	0	0	0	99.45	0.08	0.00
GCF_000418365.1	Complete Genome	NA	NA	0	NA	NA	NA	1200352	0	2751233	o__Actinomycetales (UID1809)	267	400	222	6	393	1	0	0	0	98.50	0.11	0.00
GCF_000418475.1	Complete Genome	NA	NA	0	NA	NA	NA	1316933	0	2883376	g__Lactobacillus (UID436)	31	586	184	1	585	0	0	0	0	99.46	0.00	0.00
GCF_000418495.1	Complete Genome	NA	NA	0	NA	NA	NA	1318634	0	2990900	g__Lactobacillus (UID436)	31	586	184	3	583	0	0	0	0	99.09	0.00	0.00
GCF_000418515.1	Complete Genome	NA	NA	0	NA	NA	NA	1318635	0	3143369	g__Lactobacillus (UID436)	31	586	184	1	583	2	0	0	0	99.46	0.63	0.00
GCF_000418535.1	Complete Genome	NA	NA	0	NA	NA	NA	1138871	0	5662088	o__Actinomycetales (UID1808)	268	398	220	2	394	2	0	0	0	99.32	0.61	0.00
GCF_000419385.1	Complete Genome	NA	NA	0	NA	NA	NA	1096995	0	4042229	c__Gammaproteobacteria (UID4201)	1164	275	174	0	275	0	0	0	0	100.00	0.00	0.00
GCF_000419405.1	Complete Genome	NA	NA	0	NA	NA	NA	1096996	0	4053889	c__Gammaproteobacteria (UID4201)	1164	275	174	0	275	0	0	0	0	100.00	0.00	0.00
GCF_000419425.1	Complete Genome	NA	NA	0	NA	NA	NA	1096997	0	4005822	c__Gammaproteobacteria (UID4201)	1164	275	174	1	274	0	0	0	0	99.43	0.00	0.00
GCF_000422045.1	Complete Genome	NA	NA	0	NA	NA	NA	1336746	0	1818351	o__Lactobacillales (UID543)	294	472	265	0	472	0	0	0	0	100.00	0.00	0.00
GCF_000422095.1	Complete Genome	NA	NA	0	NA	NA	NA	1311760	0	2702201	f__Pasteurellaceae (UID4932)	83	767	440	6	760	1	0	0	0	98.90	0.23	0.00
GCF_000422125.1	Complete Genome	NA	NA	0	NA	NA	NA	1306414	0	4391174	g__Mycobacterium (UID1816)	100	693	300	2	691	0	0	0	0	99.78	0.00	0.00
GCF_000422165.1	Complete Genome	NA	NA	0	NA	NA	NA	326425	0	2225962	g__Lactobacillus (UID377)	91	430	154	4	426	0	0	0	0	98.30	0.00	0.00
GCF_000427035.1	Complete Genome	NA	NA	0	NA	NA	NA	1309806	0	2138694	o__Lactobacillales (UID543)	294	472	265	1	470	1	0	0	0	99.87	0.19	0.00
GCF_000427075.1	Complete Genome	NA	NA	0	NA	NA	NA	1309807	0	2109759	o__Lactobacillales (UID543)	294	472	265	4	468	0	0	0	0	99.25	0.00	0.00
GCF_000427215.1	Complete Genome	NA	NA	0	NA	NA	NA	754503	0	898495	g__Mycoplasma (UID2426)	42	258	138	7	251	0	0	0	0	95.77	0.00	0.00
GCF_000427275.1	Complete Genome	NA	NA	0	NA	NA	NA	1311759	0	2501382	f__Pasteurellaceae (UID4932)	83	767	440	20	747	0	0	0	0	96.92	0.00	0.00
GCF_000430085.2	Complete Genome	NA	NA	0	NA	NA	NA	1271864	0	4931985	f__Enterobacteriaceae (UID5103)	157	1005	324	2	1000	3	0	0	0	99.85	0.23	0.00
GCF_000430105.1	Complete Genome	NA	NA	0	NA	NA	NA	1124936	0	4951478	f__Enterobacteriaceae (UID5103)	157	1005	324	1	1003	1	0	0	0	99.92	0.08	0.00
GCF_000430125.1	Complete Genome	NA	NA	0	NA	NA	NA	1271863	0	5267011	f__Enterobacteriaceae (UID5103)	157	1005	324	3	1000	2	0	0	0	99.54	0.12	0.00
GCF_000430145.2	Complete Genome	NA	NA	0	NA	NA	NA	1271862	0	5089224	f__Enterobacteriaceae (UID5103)	157	1005	324	4	997	4	0	0	0	99.54	0.31	0.00
GCF_000430165.1	Complete Genome	NA	NA	0	NA	NA	NA	866913	0	4822189	f__Enterobacteriaceae (UID5103)	157	1005	324	1	1002	2	0	0	0	99.90	0.39	0.00
GCF_000430425.1	Complete Genome	NA	NA	0	NA	NA	NA	1338032	0	5138575	g__Vibrio (UID4874)	71	1067	378	1	1064	2	0	0	0	99.96	0.40	0.00
GCF_000438585.1	Complete Genome	NA	NA	0	NA	NA	NA	1639	0	3091600	c__Bacilli (UID285)	586	325	181	2	322	1	0	0	0	99.17	0.55	0.00
GCF_000438605.1	Complete Genome	NA	NA	0	NA	NA	NA	1639	0	2988947	c__Bacilli (UID285)	586	325	181	2	323	0	0	0	0	99.17	0.00	0.00
GCF_000438625.1	Complete Genome	NA	NA	0	NA	NA	NA	1639	0	2943218	c__Bacilli (UID285)	586	325	181	2	323	0	0	0	0	99.17	0.00	0.00
GCF_000438645.1	Complete Genome	NA	NA	0	NA	NA	NA	1639	0	2958908	c__Bacilli (UID285)	586	325	181	3	322	0	0	0	0	98.90	0.00	0.00
GCF_000438665.1	Complete Genome	NA	NA	0	NA	NA	NA	1639	0	2981886	c__Bacilli (UID285)	586	325	181	2	323	0	0	0	0	98.90	0.00	0.00
GCF_000438685.2	Complete Genome	NA	NA	0	NA	NA	NA	1639	0	3243301	c__Bacilli (UID285)	586	325	181	4	321	0	0	0	0	98.48	0.00	0.00
GCF_000438705.2	Complete Genome	NA	NA	0	NA	NA	NA	1639	0	3009523	c__Bacilli (UID285)	586	325	181	2	323	0	0	0	0	99.17	0.00	0.00
GCF_000438745.2	Complete Genome	NA	NA	0	NA	NA	NA	1639	0	3009511	c__Bacilli (UID285)	586	325	181	2	323	0	0	0	0	99.17	0.00	0.00
GCF_000439255.1	Complete Genome	NA	NA	0	NA	NA	NA	1197719	0	4773537	f__Enterobacteriaceae (UID5103)	157	1005	324	6	995	4	0	0	0	99.44	0.23	0.00
GCF_000439275.1	Complete Genome	NA	NA	0	NA	NA	NA	1358027	0	2145445	o__Lactobacillales (UID355)	490	336	184	2	333	1	0	0	0	99.38	0.54	0.00
GCF_000439295.2	Complete Genome	NA	NA	0	NA	NA	NA	1321941	0	1594544	o__Campylobacterales (UID3068)	106	477	284	4	473	0	0	0	0	99.06	0.00	0.00
GCF_000439415.1	Complete Genome	NA	NA	0	NA	NA	NA	1173427	0	4808805	f__Enterobacteriaceae (UID5103)	157	1005	324	5	999	1	0	0	0	99.52	0.08	0.00
[truncated: 4,784 more rows]
