# Supplementary material for: Correcting for 16S rRNA gene copy numbers in microbiome surveys remains an unsolved problem
Source: Microbiome. 2018 Feb 26;6:41. doi: 10.1186/s40168-018-0420-9 (PMC5828423; doi:10.1186/s40168-018-0420-9)
Supplement: Supplementary file 9 — Metadata for microbiome samples. (TSV 127 kb) [file 40168_2018_420_MOESM9_ESM.tsv]

# Table created by editing the following input table: ./output/temporary/technical_metadata_for_samples_for_16S_GCN_analysis.tsv
# Used command: ./dependencies/edit_table_basic.py -v -i ./output/temporary/technical_metadata_for_samples_for_16S_GCN_analysis.tsv -o ./output/genome_analysis/16S_counts_per_genome/OTU_table/technical_metadata_for_focal_samples.tsv --column_names_are_in last_comment_line --row_names_are_in_column SampleID --output_file_format classical --include_comments_in_output --save_output_row_names_under_c…
# Generated on: 2018.01.11 23:42:23
#
# SampleID	study_name	study_accession	sample_accession	run_accession	sequencing_technology	library_layout	gene_region	detailed_environment	country	region	latitude	longitude	depth_m	date	DOI	read_count	mean_sequence_length	min_sequence_length	max_sequence_length
Romania.Hypersaline.Lake.01	Romania.Hypersaline.Lake	PRJNA259591	SAMN03009565	SRR1560515	Illumina MiSeq	SINGLE	V4	hypersaline_meromictic_lake_water	Romania	NA	46.36	25.05	2.5	2013.10	10.1038/ismej.2015.60	10000	245.8	153	366
Romania.Hypersaline.Lake.02	Romania.Hypersaline.Lake	PRJNA259591	SAMN03009566	SRR1560527	Illumina MiSeq	SINGLE	V4	hypersaline_meromictic_lake_water	Romania	NA	46.36	25.05	3.5	2013.10	10.1038/ismej.2015.60	10000	245.81	127	287
Romania.Hypersaline.Lake.03	Romania.Hypersaline.Lake	PRJNA259591	SAMN03009568	SRR1560549	Illumina MiSeq	SINGLE	V4	hypersaline_meromictic_pit_lake_water	Romania	NA	45.52	24.04	0.5	2013.10	10.1038/ismej.2015.60	10000	246.52	126	304
Romania.Hypersaline.Lake.04	Romania.Hypersaline.Lake	PRJNA259591	SAMN03009578	SRR1560574	Illumina MiSeq	SINGLE	V4	hypersaline_meromictic_pit_lake_water	Romania	NA	45.52	24.04	3	2013.10	10.1038/ismej.2015.60	10000	246.67	126	276
Romania.Hypersaline.Lake.05	Romania.Hypersaline.Lake	PRJNA259591	SAMN03009579	SRR1560593	Illumina MiSeq	SINGLE	V4	hypersaline_meromictic_pit_lake_water	Romania	NA	45.52	24.04	11	2013.10	10.1038/ismej.2015.60	10000	246.12	133	426
Romania.Hypersaline.Lake.06	Romania.Hypersaline.Lake	PRJNA259591	SAMN03009562	SRR1569016	Illumina MiSeq	SINGLE	V4	hypersaline_meromictic_lake_water	Romania	NA	46.36	25.05	0.5	2013.10	10.1038/ismej.2015.60	10000	245.86	138	347
Romania.Hypersaline.Lake.07	Romania.Hypersaline.Lake	PRJNA259591	SAMN03009567	SRR1569024	Illumina MiSeq	SINGLE	V4	hypersaline_meromictic_lake_water	Romania	NA	46.36	25.05	9	2013.10	10.1038/ismej.2015.60	10000	245.88	139	338
Romania.Hypersaline.Lake.08	Romania.Hypersaline.Lake	PRJNA259591	SAMN03009577	SRR1569028	Illumina MiSeq	SINGLE	V4	hypersaline_meromictic_pit_lake_water	Romania	NA	45.52	24.04	2	2013.10	10.1038/ismej.2015.60	10000	246.5	126	271
Bahamas.Hypersaline.Mat.01	Bahamas.Hypersaline.Mat	PRJNA282689	SAMN04495847	SRR3171637	Illumina MiSeq	PAIRED	NA	hypersaline_microbial_mat	Bahamas	San_Salvador_Island	24.01	-74.27	NA	2012.08.01	NA	10000	382.81	120	566
Bahamas.Hypersaline.Mat.02	Bahamas.Hypersaline.Mat	PRJNA282689	SAMN04495846	SRR3171715	Illumina MiSeq	PAIRED	NA	hypersaline_microbial_mat	Bahamas	San_Salvador_Island	24.01	-74.27	NA	2011.08.01	NA	10000	386.07	120	558
Bahamas.Hypersaline.Mat.03	Bahamas.Hypersaline.Mat	PRJNA282689	SAMN04495848	SRR3171717	Illumina MiSeq	PAIRED	NA	hypersaline_microbial_mat	Bahamas	San_Salvador_Island	24.01	-74.27	NA	2011.08.01	NA	10000	395.01	120	569
Bahamas.Hypersaline.Mat.04	Bahamas.Hypersaline.Mat	PRJNA282689	SAMN04495849	SRR3171718	Illumina MiSeq	PAIRED	NA	hypersaline_microbial_mat	Bahamas	San_Salvador_Island	24.01	-74.27	NA	2012.08.01	NA	10000	368.12	120	561
Russia.Soil.01	Russia.Soil	PRJNA274881	SAMN03290708	SRR1793463	Illumina MiSeq	PAIRED	NA	road_surface_soil	Russia	NA	44.62	40.39	0.02	2012.10	NA	10000	326.89	145	424
Russia.Soil.02	Russia.Soil	PRJNA274881	SAMN03290709	SRR1793464	Illumina MiSeq	PAIRED	NA	village_surface_soil	Russia	NA	44.45	38.46	0.02	2012.10	NA	10000	326.7	131	439
Russia.Soil.03	Russia.Soil	PRJNA274881	SAMN03290710	SRR1793465	Illumina MiSeq	PAIRED	NA	agricultural_field_surface_soil	Russia	NA	44.62	40.39	0.02	2012.10	NA	10000	325.04	146	424
Russia.Soil.04	Russia.Soil	PRJNA274881	SAMN03290711	SRR1793466	Illumina MiSeq	PAIRED	NA	forest_surface_soil	Russia	NA	44.55	40.02	0.02	2012.10	NA	10000	330.24	145	425
Russia.Soil.05	Russia.Soil	PRJNA274881	SAMN03290712	SRR1793467	Illumina MiSeq	PAIRED	NA	road_surface_soil	Russia	NA	44.74	40.85	0.02	2012.10	NA	10000	326.02	145	441
Russia.Soil.06	Russia.Soil	PRJNA274881	SAMN03290713	SRR1793468	Illumina MiSeq	PAIRED	NA	village_surface_soil	Russia	NA	45.33	37.21	0.02	2012.10	NA	10000	332.86	145	424
Russia.Soil.07	Russia.Soil	PRJNA274881	SAMN03290714	SRR1793471	Illumina MiSeq	PAIRED	NA	agricultural_field_surface_soil	Russia	NA	44.55	40.02	0.02	2012.10	NA	10000	327.01	146	433
Russia.Soil.08	Russia.Soil	PRJNA274881	SAMN03290715	SRR1793472	Illumina MiSeq	PAIRED	NA	forest_surface_soil	Russia	NA	44.18	38.94	0.02	2012.10	NA	10000	337.3	145	424
Russia.Soil.09	Russia.Soil	PRJNA274881	SAMN03290716	SRR1793473	Illumina MiSeq	PAIRED	NA	agricultural_field_surface_soil	Russia	NA	45.27	38.43	0.02	2012.10	NA	10000	336.61	120	424
Russia.Soil.10	Russia.Soil	PRJNA274881	SAMN03290717	SRR1793474	Illumina MiSeq	PAIRED	NA	forest_surface_soil	Russia	NA	44.08	40.01	0.02	2012.10	NA	10000	337.41	134	425
Russia.Soil.11	Russia.Soil	PRJNA274881	SAMN03290718	SRR1793475	Illumina MiSeq	PAIRED	NA	road_surface_soil	Russia	NA	44.21	40.08	0.02	2012.10	NA	10000	338.53	143	424
Russia.Soil.12	Russia.Soil	PRJNA274881	SAMN03290720	SRR1793476	Illumina MiSeq	PAIRED	NA	agricultural_field_surface_soil	Russia	NA	44.62	40.17	0.02	2012.10	NA	10000	331.91	120	424
Russia.Soil.13	Russia.Soil	PRJNA274881	SAMN03290719	SRR1793510	Illumina MiSeq	PAIRED	NA	forest_surface_soil	Russia	NA	44.1	40.02	0.02	2012.10	NA	10000	342.28	145	425
Russia.Soil.14	Russia.Soil	PRJNA274881	SAMN03290721	SRR1793511	Illumina MiSeq	PAIRED	NA	agricultural_field_surface_soil	Russia	NA	44.9	37.47	0.02	2012.10	NA	10000	332.08	145	425
Russia.Soil.15	Russia.Soil	PRJNA274881	SAMN03290723	SRR1793512	Illumina MiSeq	PAIRED	NA	road_surface_soil	Russia	NA	42.43	47.94	0.02	2012.10	NA	10000	333.46	145	426
Russia.Soil.16	Russia.Soil	PRJNA274881	SAMN03290722	SRR1793513	Illumina MiSeq	PAIRED	NA	agricultural_field_surface_soil	Russia	NA	45.36	37.1	0.02	2012.10	NA	10000	329.06	146	425
Russia.Soil.17	Russia.Soil	PRJNA274881	SAMN03290724	SRR1793514	Illumina MiSeq	PAIRED	NA	pasture_surface_soil	Russia	NA	42.1	48.07	0.02	2012.10	NA	10000	326.41	143	425
Russia.Soil.18	Russia.Soil	PRJNA274881	SAMN03290725	SRR1793515	Illumina MiSeq	PAIRED	NA	meadow_surface_soil	Russia	NA	41.92	48.22	0.02	2012.10	NA	10000	323.18	138	432
Russia.Soil.19	Russia.Soil	PRJNA274881	SAMN03290726	SRR1793516	Illumina MiSeq	PAIRED	NA	village_surface_soil	Russia	NA	42.79	47.62	0.02	2012.10	NA	10000	331.79	146	425
Russia.Soil.20	Russia.Soil	PRJNA274881	SAMN03290727	SRR1793517	Illumina MiSeq	PAIRED	NA	forest_surface_soil	Russia	NA	42.15	48.1	0.02	2012.10	NA	10000	330.44	145	424
Russia.Soil.21	Russia.Soil	PRJNA274881	SAMN03290728	SRR1793518	Illumina MiSeq	PAIRED	NA	road_surface_soil	Russia	NA	41.58	47.8	0.02	2012.10	NA	10000	332.26	124	425
Russia.Soil.22	Russia.Soil	PRJNA274881	SAMN03290729	SRR1793519	Illumina MiSeq	PAIRED	NA	pasture_surface_soil	Russia	NA	41.55	47.9	0.02	2012.10	NA	10000	330.88	134	424
Russia.Soil.23	Russia.Soil	PRJNA274881	SAMN03290730	SRR1805128	Illumina MiSeq	PAIRED	NA	pasture_surface_soil	Russia	NA	41.58	47.8	0.02	2012.10	NA	10000	332.26	145	424
Russia.Soil.24	Russia.Soil	PRJNA274881	SAMN03290732	SRR1805129	Illumina MiSeq	PAIRED	NA	agricultural_field_surface_soil	Russia	NA	42.08	48.27	0.02	2012.10	NA	10000	336.76	145	433
Russia.Soil.25	Russia.Soil	PRJNA274881	SAMN03290731	SRR1805130	Illumina MiSeq	PAIRED	NA	road_surface_soil	Russia	NA	42.08	48.27	0.02	2012.10	NA	10000	338.39	145	424
Russia.Soil.26	Russia.Soil	PRJNA274881	SAMN03290733	SRR1805131	Illumina MiSeq	PAIRED	NA	road_surface_soil	Russia	NA	44.4	46.55	0.02	2012.10	NA	10000	328.27	145	424
Russia.Soil.27	Russia.Soil	PRJNA274881	SAMN03290734	SRR1805132	Illumina MiSeq	PAIRED	NA	pasture_surface_soil	Russia	NA	43.58	46.75	0.02	2012.10	NA	10000	339.63	143	424
Russia.Soil.28	Russia.Soil	PRJNA274881	SAMN03290735	SRR1805133	Illumina MiSeq	PAIRED	NA	meadow_surface_soil	Russia	NA	41.94	48.38	0.02	2012.10	NA	10000	346.82	145	447
Russia.Soil.29	Russia.Soil	PRJNA274881	SAMN03290736	SRR1805134	Illumina MiSeq	PAIRED	NA	village_surface_soil	Russia	NA	41.99	48.34	0.02	2012.10	NA	10000	336.42	146	425
Russia.Soil.30	Russia.Soil	PRJNA274881	SAMN03290737	SRR1805135	Illumina MiSeq	PAIRED	NA	road_surface_soil	Russia	NA	41.36	47.89	0.02	2012.10	NA	10000	343.13	145	424
Russia.Soil.31	Russia.Soil	PRJNA274881	SAMN03290738	SRR1805136	Illumina MiSeq	PAIRED	NA	pasture_surface_soil	Russia	NA	41.36	47.89	0.02	2012.10	NA	10000	329.9	146	424
Russia.Soil.32	Russia.Soil	PRJNA274881	SAMN03290739	SRR1805137	Illumina MiSeq	PAIRED	NA	village_surface_soil	Russia	NA	41.99	48.34	0.02	2012.10	NA	10000	341.85	146	424
Russia.Soil.33	Russia.Soil	PRJNA274881	SAMN03290740	SRR1805138	Illumina MiSeq	PAIRED	NA	pasture_surface_soil	Russia	NA	41.56	47.82	0.02	2012.10	NA	10000	331.32	146	431
Russia.Soil.34	Russia.Soil	PRJNA274881	SAMN03290741	SRR1805139	Illumina MiSeq	PAIRED	NA	pasture_surface_soil	Russia	NA	41.55	47.9	0.02	2012.10	NA	10000	324.17	145	425
Russia.Soil.35	Russia.Soil	PRJNA274881	SAMN03290742	SRR1805140	Illumina MiSeq	PAIRED	NA	pasture_surface_soil	Russia	NA	41.56	47.82	0.02	2012.10	NA	10000	339.18	146	425
Russia.Soil.36	Russia.Soil	PRJNA274881	SAMN03290743	SRR1805141	Illumina MiSeq	PAIRED	NA	pasture_surface_soil	Russia	NA	41.34	47.88	0.02	2012.10	NA	10000	338.82	145	425
USA.Grassland.Soil.01	USA.Grassland.Soil	PRJNA246258	SAMN02746099	SRR1271992	Illumina Genome Analyzer IIx	SINGLE	NA	grassland_surface_soil	USA	NA	38.994618	-123.077727	0.1	2010.05.01	NA	10000	125.64	120	143
USA.Grassland.Soil.02	USA.Grassland.Soil	PRJNA246258	SAMN02746061	SRR1272014	Illumina Genome Analyzer IIx	SINGLE	NA	grassland_surface_soil	USA	NA	38.994618	-123.077727	0.1	2010.05.01	NA	10000	126.14	120	143
USA.Grassland.Soil.03	USA.Grassland.Soil	PRJNA246258	SAMN02746116	SRR1272025	Illumina Genome Analyzer IIx	SINGLE	NA	grassland_surface_soil	USA	NA	34.716396	-120.044672	0.1	2010.03.29	NA	10000	125.78	120	143
USA.Grassland.Soil.04	USA.Grassland.Soil	PRJNA246258	SAMN02746115	SRR1272026	Illumina Genome Analyzer IIx	SINGLE	NA	grassland_surface_soil	USA	NA	34.716396	-120.044672	0.1	2010.03.29	NA	10000	126.54	120	143
USA.Grassland.Soil.05	USA.Grassland.Soil	PRJNA246258	SAMN02746118	SRR1272027	Illumina Genome Analyzer IIx	SINGLE	NA	grassland_surface_soil	USA	NA	34.715601	-120.03599	0.1	2010.03.29	NA	10000	125.44	120	143
USA.Grassland.Soil.06	USA.Grassland.Soil	PRJNA246258	SAMN02746117	SRR1272028	Illumina Genome Analyzer IIx	SINGLE	NA	grassland_surface_soil	USA	NA	34.715601	-120.03599	0.1	2010.03.29	NA	10000	126.24	120	143
USA.Grassland.Soil.07	USA.Grassland.Soil	PRJNA246258	SAMN02746120	SRR1272029	Illumina Genome Analyzer IIx	SINGLE	NA	grassland_surface_soil	USA	NA	34.703407	-120.036183	0.1	2010.03.29	NA	9313	125.03	120	143
USA.Grassland.Soil.08	USA.Grassland.Soil	PRJNA246258	SAMN02746119	SRR1272030	Illumina Genome Analyzer IIx	SINGLE	NA	grassland_surface_soil	USA	NA	34.703407	-120.036183	0.1	2010.03.29	NA	10000	126.17	120	143
USA.Grassland.Soil.09	USA.Grassland.Soil	PRJNA246258	SAMN02746131	SRR1272031	Illumina Genome Analyzer IIx	SINGLE	NA	grassland_surface_soil	USA	NA	34.708205	-120.040669	0.1	2010.03.29	NA	10000	125.36	120	143
PNG.Soil.01	PNG.Soil	PRJNA374589	SAMN06368004	SRR5279169	Illumina MiSeq	PAIRED	NA	tropical_forest_surface_soil	Papa_New_Guinea	NA	-8.82	148.29	0.05	2010.06.27	NA	10000	144	144	144
PNG.Soil.02	PNG.Soil	PRJNA374589	SAMN06368003	SRR5279170	Illumina MiSeq	PAIRED	NA	tropical_forest_surface_soil	Papa_New_Guinea	NA	-8.82	148.29	0.05	2010.06.27	NA	10000	144	144	144
PNG.Soil.03	PNG.Soil	PRJNA374589	SAMN06368002	SRR5279171	Illumina MiSeq	PAIRED	NA	tropical_forest_surface_soil	Papa_New_Guinea	NA	-8.76	148.33	0.05	2010.06.21	NA	10000	144	144	144
PNG.Soil.04	PNG.Soil	PRJNA374589	SAMN06368001	SRR5279172	Illumina MiSeq	PAIRED	NA	tropical_forest_surface_soil	Papa_New_Guinea	NA	-8.76	148.33	0.05	2010.06.21	NA	10000	144	144	144
PNG.Soil.05	PNG.Soil	PRJNA374589	SAMN06368000	SRR5279173	Illumina MiSeq	PAIRED	NA	tropical_forest_surface_soil	Papa_New_Guinea	NA	-8.76	148.32	0.05	2010.06.21	NA	10000	144	144	144
PNG.Soil.06	PNG.Soil	PRJNA374589	SAMN06367999	SRR5279174	Illumina MiSeq	PAIRED	NA	tropical_forest_surface_soil	Papa_New_Guinea	NA	-8.76	148.32	0.05	2010.06.21	NA	10000	144	144	144
PNG.Soil.07	PNG.Soil	PRJNA374589	SAMN06367998	SRR5279175	Illumina MiSeq	PAIRED	NA	tropical_forest_surface_soil	Papa_New_Guinea	NA	-8.73	148.33	0.05	2010.06.18	NA	10000	144	144	144
PNG.Soil.08	PNG.Soil	PRJNA374589	SAMN06367997	SRR5279176	Illumina MiSeq	PAIRED	NA	tropical_forest_surface_soil	Papa_New_Guinea	NA	-8.73	148.33	0.05	2010.06.18	NA	10000	144	144	144
PNG.Soil.09	PNG.Soil	PRJNA374589	SAMN06367996	SRR5279177	Illumina MiSeq	PAIRED	NA	tropical_forest_surface_soil	Papa_New_Guinea	NA	-8.73	148.33	0.05	2010.06.18	NA	10000	144	144	144
Australia.Yanga.Lake.01	Australia.Yanga.Lake	PRJNA296748	SAMN04102871	SRR2492083	Illumina MiSeq	SINGLE	V1-V3	freshwater_lake_water	Australia	NA	-34.17	143.36	NA	2012.12.05	10.1038/ismej.2015.218	10000	280.84	125	294
Australia.Yanga.Lake.02	Australia.Yanga.Lake	PRJNA296748	SAMN04102872	SRR2516135	Illumina MiSeq	SINGLE	V1-V3	freshwater_lake_water	Australia	NA	-34.17	143.36	NA	2012.12.05	10.1038/ismej.2015.218	10000	282.06	139	294
Australia.Yanga.Lake.03	Australia.Yanga.Lake	PRJNA296748	SAMN04102873	SRR2516265	Illumina MiSeq	SINGLE	V1-V3	freshwater_lake_water	Australia	NA	-34.17	143.36	NA	2012.12.05	10.1038/ismej.2015.218	10000	280.75	175	294
Australia.Yanga.Lake.04	Australia.Yanga.Lake	PRJNA296748	SAMN04102874	SRR2516308	Illumina MiSeq	SINGLE	V1-V3	freshwater_lake_water	Australia	NA	-34.17	143.36	NA	2012.12.05	10.1038/ismej.2015.218	10000	280.8	176	294
Australia.Yanga.Lake.05	Australia.Yanga.Lake	PRJNA296748	SAMN04102875	SRR2516309	Illumina MiSeq	SINGLE	V1-V3	freshwater_lake_water	Australia	NA	-34.17	143.36	NA	2012.12.05	10.1038/ismej.2015.218	10000	281.29	176	294
Australia.Yanga.Lake.06	Australia.Yanga.Lake	PRJNA296748	SAMN04102876	SRR2516310	Illumina MiSeq	SINGLE	V1-V3	freshwater_lake_water	Australia	NA	-34.17	143.36	NA	2013.01.08	10.1038/ismej.2015.218	10000	280.21	176	294
Australia.Yanga.Lake.07	Australia.Yanga.Lake	PRJNA296748	SAMN04102877	SRR2516311	Illumina MiSeq	SINGLE	V1-V3	freshwater_lake_water	Australia	NA	-34.17	143.36	NA	2013.01.08	10.1038/ismej.2015.218	10000	280.13	127	294
Australia.Yanga.Lake.08	Australia.Yanga.Lake	PRJNA296748	SAMN04102918	SRR2516312	Illumina MiSeq	SINGLE	V1-V3	freshwater_lake_water	Australia	NA	-34.17	143.36	NA	2013.01.08	10.1038/ismej.2015.218	10000	280.38	177	294
Australia.Yanga.Lake.09	Australia.Yanga.Lake	PRJNA296748	SAMN04102920	SRR2516313	Illumina MiSeq	SINGLE	V1-V3	freshwater_lake_water	Australia	NA	-34.17	143.36	NA	2013.01.08	10.1038/ismej.2015.218	10000	280.58	178	294
Australia.Yanga.Lake.10	Australia.Yanga.Lake	PRJNA296748	SAMN04102921	SRR2516314	Illumina MiSeq	SINGLE	V1-V3	freshwater_lake_water	Australia	NA	-34.17	143.36	NA	2013.01.08	10.1038/ismej.2015.218	10000	279.21	176	294
Australia.Yanga.Lake.11	Australia.Yanga.Lake	PRJNA296748	SAMN04102922	SRR2516315	Illumina MiSeq	SINGLE	V1-V3	freshwater_lake_water	Australia	NA	-34.17	143.36	NA	2013.01.25	10.1038/ismej.2015.218	10000	279.83	176	294
Australia.Yanga.Lake.12	Australia.Yanga.Lake	PRJNA296748	SAMN04102923	SRR2516316	Illumina MiSeq	SINGLE	V1-V3	freshwater_lake_water	Australia	NA	-34.17	143.36	NA	2013.01.25	10.1038/ismej.2015.218	10000	280.44	141	294
Australia.Yanga.Lake.13	Australia.Yanga.Lake	PRJNA296748	SAMN04102924	SRR2516317	Illumina MiSeq	SINGLE	V1-V3	freshwater_lake_water	Australia	NA	-34.17	143.36	NA	2013.01.25	10.1038/ismej.2015.218	10000	280.42	178	294
Australia.Yanga.Lake.14	Australia.Yanga.Lake	PRJNA296748	SAMN04102925	SRR2516318	Illumina MiSeq	SINGLE	V1-V3	freshwater_lake_water	Australia	NA	-34.17	143.36	NA	2013.01.25	10.1038/ismej.2015.218	10000	280.4	141	294
Australia.Yanga.Lake.15	Australia.Yanga.Lake	PRJNA296748	SAMN04102927	SRR2516390	Illumina MiSeq	SINGLE	V1-V3	freshwater_lake_water	Australia	NA	-34.17	143.36	NA	2013.02.05	10.1038/ismej.2015.218	10000	279.67	176	294
Australia.Yanga.Lake.16	Australia.Yanga.Lake	PRJNA296748	SAMN04102928	SRR2516391	Illumina MiSeq	SINGLE	V1-V3	freshwater_lake_water	Australia	NA	-34.17	143.36	NA	2013.02.05	10.1038/ismej.2015.218	10000	280.15	176	294
Australia.Yanga.Lake.17	Australia.Yanga.Lake	PRJNA296748	SAMN04102929	SRR2516392	Illumina MiSeq	SINGLE	V1-V3	freshwater_lake_water	Australia	NA	-34.17	143.36	NA	2013.02.05	10.1038/ismej.2015.218	10000	280.34	177	294
Australia.Yanga.Lake.18	Australia.Yanga.Lake	PRJNA296748	SAMN04102930	SRR2516393	Illumina MiSeq	SINGLE	V1-V3	freshwater_lake_water	Australia	NA	-34.17	143.36	NA	2013.02.05	10.1038/ismej.2015.218	10000	280.71	141	294
Australia.Yanga.Lake.19	Australia.Yanga.Lake	PRJNA296748	SAMN04102931	SRR2516394	Illumina MiSeq	SINGLE	V1-V3	freshwater_lake_water	Australia	NA	-34.17	143.36	NA	2013.02.05	10.1038/ismej.2015.218	10000	280.64	176	294
Australia.Yanga.Lake.20	Australia.Yanga.Lake	PRJNA296748	SAMN04102932	SRR2516419	Illumina MiSeq	SINGLE	V1-V3	freshwater_lake_water	Australia	NA	-34.17	143.36	NA	2013.02.19	10.1038/ismej.2015.218	10000	279.99	177	294
Italy.Hot.Lake.Sediments.HT09	Italy.Hot.Lake.Sediments	PRJEB8688	SAMEA3276430	ERR771122	Illumina Genome Analyzer IIx	SINGLE	V3	hypersaline_hydrothermal_marine_depression_brine_pool_surface_sediments	Italy	NA	38.640533	15.110033	NA	2009.09	10.1007/s00792-015-0737-2	10000	164.49	120	186
Italy.Hot.Lake.Sediments.LT10	Italy.Hot.Lake.Sediments	PRJEB8688	SAMEA3276431	ERR771123	Illumina Genome Analyzer IIx	SINGLE	V3	hypersaline_hydrothermal_marine_depression_brine_pool_surface_sediments	Italy	NA	38.640533	15.110033	NA	2010.09	10.1007/s00792-015-0737-2	10000	166.19	120	187
India.Hot.Spring.01	India.Hot.Spring	PRJNA279124	SAMN03393659	SRR1980948	Illumina Genome Analyzer IIx	PAIRED	NA	hot_spring_sediments	India	NA	20.22577	85.49958	NA	2014.06.12	10.1080/01490451.2016.1238980	10000	413.97	132	497
India.Hot.Spring.02	India.Hot.Spring	PRJNA279124	SAMN03393660	SRR1980951	Illumina Genome Analyzer IIx	PAIRED	NA	hot_spring_sediments	India	NA	19.50467	84.40128	NA	2014.06.20	10.1080/01490451.2016.1238980	10000	423.62	132	462
Tibetan.Plateau.Lakes.K14	Tibetan.Plateau.Lakes	PRJNA294836	SAMN04037988	SRR2309963	Illumina MiSeq	SINGLE	V4	freshwater_lake_water_surface	China	Tibetan_Plateau	37.285	96.893	0	2013.09	10.1128/AEM.03332-15	10000	244.37	120	299
Tibetan.Plateau.Lakes.K15	Tibetan.Plateau.Lakes	PRJNA294836	SAMN04037989	SRR2310000	Illumina MiSeq	SINGLE	V4	freshwater_lake_water_surface	China	Tibetan_Plateau	37.293	96.912	0	2013.09	10.1128/AEM.03332-15	10000	244.85	120	300
Tibetan.Plateau.Lakes.K12	Tibetan.Plateau.Lakes	PRJNA294836	SAMN04037990	SRR2310046	Illumina MiSeq	SINGLE	V4	freshwater_lake_water_surface	China	Tibetan_Plateau	37.318	96.877	0	2013.09	10.1128/AEM.03332-15	10000	244.4	120	303
Tibetan.Plateau.Lakes.K13Q	Tibetan.Plateau.Lakes	PRJNA294836	SAMN04037991	SRR2310161	Illumina MiSeq	SINGLE	V4	freshwater_lake_water_surface	China	Tibetan_Plateau	37.302	96.874	0	2013.09	10.1128/AEM.03332-15	10000	244.6	120	299
Tibetan.Plateau.Lakes.K11	Tibetan.Plateau.Lakes	PRJNA294836	SAMN04037992	SRR2310185	Illumina MiSeq	SINGLE	V4	freshwater_lake_water_surface	China	Tibetan_Plateau	37.284	96.861	0	2013.09	10.1128/AEM.03332-15	10000	244.64	120	299
Tibetan.Plateau.Lakes.K16	Tibetan.Plateau.Lakes	PRJNA294836	SAMN04037993	SRR2310250	Illumina MiSeq	SINGLE	V4	freshwater_lake_water_surface	China	Tibetan_Plateau	37.303	96.908	0	2013.09	10.1128/AEM.03332-15	10000	244.44	120	299
Tibetan.Plateau.Lakes.Q3	Tibetan.Plateau.Lakes	PRJNA294836	SAMN04037994	SRR2310264	Illumina MiSeq	SINGLE	V4	brakish_lake_water	China	Tibetan_Plateau	37.628	93.586	0	2013.09	10.1128/AEM.03332-15	10000	243.99	120	292
Tibetan.Plateau.Lakes.Q4	Tibetan.Plateau.Lakes	PRJNA294836	SAMN04037995	SRR2310319	Illumina MiSeq	SINGLE	V4	brakish_lake_water	China	Tibetan_Plateau	37.624	93.585	0	2013.09	10.1128/AEM.03332-15	10000	244	120	300
Tibetan.Plateau.Lakes.Q5	Tibetan.Plateau.Lakes	PRJNA294836	SAMN04037996	SRR2310344	Illumina MiSeq	SINGLE	V4	brakish_lake_water	China	Tibetan_Plateau	37.625	93.581	0	2013.09	10.1128/AEM.03332-15	10000	243.88	120	249
Tibetan.Plateau.Lakes.Q2	Tibetan.Plateau.Lakes	PRJNA294836	SAMN04037997	SRR2310386	Illumina MiSeq	SINGLE	V4	brakish_lake_water	China	Tibetan_Plateau	37.634	93.578	0	2013.09	10.1128/AEM.03332-15	10000	243.72	120	297
Tibetan.Plateau.Lakes.T1	Tibetan.Plateau.Lakes	PRJNA294836	SAMN04037998	SRR2310397	Illumina MiSeq	SINGLE	V4	saline_lake_water	China	Tibetan_Plateau	37.184	96.918	0	2013.09	10.1128/AEM.03332-15	10000	244.96	120	299
Tibetan.Plateau.Lakes.T2	Tibetan.Plateau.Lakes	PRJNA294836	SAMN04037999	SRR2310440	Illumina MiSeq	SINGLE	V4	saline_lake_water	China	Tibetan_Plateau	37.177	96.923	0	2013.09	10.1128/AEM.03332-15	10000	245.15	120	305
Tibetan.Plateau.Lakes.T10	Tibetan.Plateau.Lakes	PRJNA294836	SAMN04038000	SRR2310474	Illumina MiSeq	SINGLE	V4	saline_lake_water	China	Tibetan_Plateau	37.148	96.926	0	2013.09	10.1128/AEM.03332-15	10000	245.41	120	299
Tibetan.Plateau.Lakes.T12	Tibetan.Plateau.Lakes	PRJNA294836	SAMN04038001	SRR2310508	Illumina MiSeq	SINGLE	V4	saline_lake_water	China	Tibetan_Plateau	37.166	96.893	0	2013.09	10.1128/AEM.03332-15	10000	245.1	121	299
Tibetan.Plateau.Lakes.T3K	Tibetan.Plateau.Lakes	PRJNA294836	SAMN04038002	SRR2310509	Illumina MiSeq	SINGLE	V4	saline_lake_water	China	Tibetan_Plateau	37.163	96.973	0	2013.09	10.1128/AEM.03332-15	10000	245.25	121	300
Tibetan.Plateau.Lakes.T13	Tibetan.Plateau.Lakes	PRJNA294836	SAMN04038003	SRR2310540	Illumina MiSeq	SINGLE	V4	saline_lake_water	China	Tibetan_Plateau	37.181	96.881	0	2013.09	10.1128/AEM.03332-15	10000	245.07	120	299
Tibetan.Plateau.Lakes.T3N	Tibetan.Plateau.Lakes	PRJNA294836	SAMN04038004	SRR2310545	Illumina MiSeq	SINGLE	V4	saline_lake_water	China	Tibetan_Plateau	37.147	96.983	0	2013.09	10.1128/AEM.03332-15	10000	245.1	120	299
Tibetan.Plateau.Lakes.T3	Tibetan.Plateau.Lakes	PRJNA294836	SAMN04038005	SRR2310546	Illumina MiSeq	SINGLE	V4	saline_lake_water	China	Tibetan_Plateau	37.15	96.957	0	2013.09	10.1128/AEM.03332-15	10000	245.09	120	299
Tibetan.Plateau.Lakes.D9	Tibetan.Plateau.Lakes	PRJNA294836	SAMN04038006	SRR2310548	Illumina MiSeq	SINGLE	V4	saline_lake_water	China	Tibetan_Plateau	38.854	93.894	0	2013.09	10.1128/AEM.03332-15	10000	244.63	120	299
Tibetan.Plateau.Lakes.D7	Tibetan.Plateau.Lakes	PRJNA294836	SAMN04038007	SRR2310549	Illumina MiSeq	SINGLE	V4	saline_lake_water	China	Tibetan_Plateau	38.883	93.906	0	2013.09	10.1128/AEM.03332-15	10000	244.78	120	299
Tibetan.Plateau.Lakes.D10	Tibetan.Plateau.Lakes	PRJNA294836	SAMN04038008	SRR2310551	Illumina MiSeq	SINGLE	V4	saline_lake_water	China	Tibetan_Plateau	38.875	93.934	0	2013.09	10.1128/AEM.03332-15	10000	244.61	120	299
Tibetan.Plateau.Lakes.D8	Tibetan.Plateau.Lakes	PRJNA294836	SAMN04038009	SRR2310552	Illumina MiSeq	SINGLE	V4	saline_lake_water	China	Tibetan_Plateau	38.875	93.907	0	2013.09	10.1128/AEM.03332-15	10000	244.72	120	299
Tibetan.Plateau.Lakes.D3	Tibetan.Plateau.Lakes	PRJNA294836	SAMN04038010	SRR2310553	Illumina MiSeq	SINGLE	V4	saline_lake_water	China	Tibetan_Plateau	38.849	93.83	0	2013.09	10.1128/AEM.03332-15	10000	244.62	121	299
Tibetan.Plateau.Lakes.D11	Tibetan.Plateau.Lakes	PRJNA294836	SAMN04038011	SRR2310555	Illumina MiSeq	SINGLE	V4	saline_lake_water	China	Tibetan_Plateau	38.88	93.956	0	2013.09	10.1128/AEM.03332-15	10000	244.9	121	299
Tibetan.Plateau.Lakes.D6	Tibetan.Plateau.Lakes	PRJNA294836	SAMN04038012	SRR2310556	Illumina MiSeq	SINGLE	V4	saline_lake_water	China	Tibetan_Plateau	38.892	93.908	0	2013.09	10.1128/AEM.03332-15	10000	244.81	120	299
Tibetan.Plateau.Lakes.D4	Tibetan.Plateau.Lakes	PRJNA294836	SAMN04038013	SRR2310557	Illumina MiSeq	SINGLE	V4	saline_lake_water	China	Tibetan_Plateau	38.866	93.864	0	2013.09	10.1128/AEM.03332-15	10000	244.5	120	300
Hangzhou.Bay.Sediments.01	Hangzhou.Bay.Sediments	PRJNA360231	SAMN06205254	SRR5149138	Illumina MiSeq	PAIRED	V3-V4	marine_sediments	China	NA	30.64	121.36	NA	2013.07.20	NA	10000	259.75	121	323
Hangzhou.Bay.Sediments.02	Hangzhou.Bay.Sediments	PRJNA360231	SAMN06205246	SRR5149139	Illumina MiSeq	PAIRED	V3-V4	marine_sediments	China	NA	30.21	120.87	NA	2013.07.20	NA	10000	260.91	120	279
Hangzhou.Bay.Sediments.03	Hangzhou.Bay.Sediments	PRJNA360231	SAMN06205243	SRR5149140	Illumina MiSeq	PAIRED	V3-V4	marine_sediments	China	NA	30.7	121.33	NA	2013.07.20	NA	10000	260.88	120	271
Hangzhou.Bay.Sediments.04	Hangzhou.Bay.Sediments	PRJNA360231	SAMN06205245	SRR5149141	Illumina MiSeq	PAIRED	V3-V4	marine_sediments	China	NA	30.21	120.84	NA	2013.07.20	NA	10000	259.91	120	269
Hangzhou.Bay.Sediments.05	Hangzhou.Bay.Sediments	PRJNA360231	SAMN06205247	SRR5149142	Illumina MiSeq	PAIRED	V3-V4	marine_sediments	China	NA	30.09	121.64	NA	2013.07.20	NA	10000	259.75	121	285
Hangzhou.Bay.Sediments.06	Hangzhou.Bay.Sediments	PRJNA360231	SAMN06205248	SRR5149143	Illumina MiSeq	PAIRED	V3-V4	marine_sediments	China	NA	30.32	121.16	NA	2013.07.20	NA	10000	259.65	121	294
Hangzhou.Bay.Sediments.07	Hangzhou.Bay.Sediments	PRJNA360231	SAMN06205250	SRR5149144	Illumina MiSeq	PAIRED	V3-V4	marine_sediments	China	NA	30.22	120.89	NA	2013.07.20	NA	10000	260.74	121	269
Hangzhou.Bay.Sediments.08	Hangzhou.Bay.Sediments	PRJNA360231	SAMN06205251	SRR5149145	Illumina MiSeq	PAIRED	V3-V4	marine_sediments	China	NA	30.56	122.07	NA	2013.07.20	NA	10000	260.37	121	298
Hangzhou.Bay.Sediments.09	Hangzhou.Bay.Sediments	PRJNA360231	SAMN06205249	SRR5149146	Illumina MiSeq	PAIRED	V3-V4	marine_sediments	China	NA	30.32	121.42	NA	2013.07.20	NA	10000	259.74	120	271
Hangzhou.Bay.Sediments.10	Hangzhou.Bay.Sediments	PRJNA360231	SAMN06205244	SRR5149147	Illumina MiSeq	PAIRED	V3-V4	marine_sediments	China	NA	30.45	120.94	NA	2013.07.20	NA	10000	260.35	121	299
Hangzhou.Bay.Sediments.11	Hangzhou.Bay.Sediments	PRJNA360231	SAMN06205252	SRR5149148	Illumina MiSeq	PAIRED	V3-V4	marine_sediments	China	NA	30.51	121.18	NA	2013.07.20	NA	10000	260.03	121	291
Hangzhou.Bay.Sediments.12	Hangzhou.Bay.Sediments	PRJNA360231	SAMN06205242	SRR5149149	Illumina MiSeq	PAIRED	V3-V4	marine_sediments	China	NA	30.68	121.26	NA	2013.07.20	NA	10000	260.81	120	274
Hangzhou.Bay.Sediments.13	Hangzhou.Bay.Sediments	PRJNA360231	SAMN06205253	SRR5149150	Illumina MiSeq	PAIRED	V3-V4	marine_sediments	China	NA	30.57	121.25	NA	2013.07.20	NA	10000	259.55	120	295
Yosemite.Lake.01	Yosemite.Lake	PRJNA264571	SAMN03135605	SRR2027382	Illumina MiSeq	PAIRED	V4	freshwater_lake_surface_water	USA	Yosemite	37.9093	-119.2862	1	2012.06.05	10.1111/1462-2920.12938	10000	245.57	139	262
Yosemite.Lake.02	Yosemite.Lake	PRJNA264572	SAMN03135606	SRR2027382	Illumina MiSeq	PAIRED	V4	freshwater_lake_surface_water	USA	Yosemite	37.8453	-119.3697	1	2012.06.18	10.1111/1462-2920.12938	10000	245.6	152	259
Yosemite.Lake.03	Yosemite.Lake	PRJNA264573	SAMN03135607	SRR2027382	Illumina MiSeq	PAIRED	V4	freshwater_lake_surface_water	USA	Yosemite	37.8438	-119.4218	1	2012.06.21	10.1111/1462-2920.12938	10000	245.51	139	254
Yosemite.Lake.04	Yosemite.Lake	PRJNA264574	SAMN03135608	SRR2027382	Illumina MiSeq	PAIRED	V4	freshwater_lake_surface_water	USA	Yosemite	37.843	-119.421	1	2012.06.21	10.1111/1462-2920.12938	10000	245.53	142	252
Yosemite.Lake.05	Yosemite.Lake	PRJNA264575	SAMN03135609	SRR2027382	Illumina MiSeq	PAIRED	V4	freshwater_lake_surface_water	USA	Yosemite	37.843	-119.421	1	2012.06.21	10.1111/1462-2920.12938	10000	245.57	137	250
Yosemite.Lake.06	Yosemite.Lake	PRJNA264576	SAMN03135610	SRR2027382	Illumina MiSeq	PAIRED	V4	freshwater_lake_surface_water	USA	Yosemite	37.8957	-119.6764	1	2012.06.26	10.1111/1462-2920.12938	10000	245.55	148	273
Yosemite.Lake.07	Yosemite.Lake	PRJNA264577	SAMN03135611	SRR2027382	Illumina MiSeq	PAIRED	V4	freshwater_lake_surface_water	USA	Yosemite	37.8957	-119.6764	1	2012.06.26	10.1111/1462-2920.12938	10000	245.44	146	273
Yosemite.Lake.08	Yosemite.Lake	PRJNA264578	SAMN03135612	SRR2027382	Illumina MiSeq	PAIRED	V4	freshwater_lake_surface_water	USA	Yosemite	37.809	-119.45	1	2012.06.27	10.1111/1462-2920.12938	10000	245.54	149	270
Yosemite.Lake.09	Yosemite.Lake	PRJNA264579	SAMN03135613	SRR2027382	Illumina MiSeq	PAIRED	V4	freshwater_lake_surface_water	USA	Yosemite	37.809	-119.45	1	2012.06.27	10.1111/1462-2920.12938	10000	245.55	150	251
Yosemite.Lake.10	Yosemite.Lake	PRJNA264580	SAMN03135614	SRR2027382	Illumina MiSeq	PAIRED	V4	freshwater_lake_surface_water	USA	Yosemite	37.8999	-119.5204	1	2012.07.01	10.1111/1462-2920.12938	10000	245.67	155	250
Yosemite.Lake.11	Yosemite.Lake	PRJNA264581	SAMN03135615	SRR2027382	Illumina MiSeq	PAIRED	V4	freshwater_lake_surface_water	USA	Yosemite	37.8999	-119.5204	1	2012.07.01	10.1111/1462-2920.12938	10000	245.46	142	262
Yosemite.Lake.12	Yosemite.Lake	PRJNA264582	SAMN03135616	SRR2027382	Illumina MiSeq	PAIRED	V4	freshwater_lake_surface_water	USA	Yosemite	37.8867	-119.5392	1	2012.07.01	10.1111/1462-2920.12938	10000	245.52	138	271
Yosemite.Lake.13	Yosemite.Lake	PRJNA264583	SAMN03135617	SRR2027382	Illumina MiSeq	PAIRED	V4	freshwater_lake_surface_water	USA	Yosemite	37.9223	-119.2673	1	2012.07.09	10.1111/1462-2920.12938	10000	245.53	158	255
Yosemite.Lake.14	Yosemite.Lake	PRJNA264584	SAMN03135618	SRR2027382	Illumina MiSeq	PAIRED	V4	freshwater_lake_surface_water	USA	Yosemite	37.8059	-119.3258	1	2012.07.17	10.1111/1462-2920.12938	10000	245.61	139	250
Yosemite.Lake.15	Yosemite.Lake	PRJNA264585	SAMN03135619	SRR2027382	Illumina MiSeq	PAIRED	V4	freshwater_lake_surface_water	USA	Yosemite	37.795	-119.345	1	2012.07.17	10.1111/1462-2920.12938	10000	245.55	138	250
Yosemite.Lake.16	Yosemite.Lake	PRJNA264586	SAMN03135620	SRR2027382	Illumina MiSeq	PAIRED	V4	freshwater_lake_surface_water	USA	Yosemite	37.795	-119.345	1	2012.07.17	10.1111/1462-2920.12938	10000	245.51	158	250
Yosemite.Lake.17	Yosemite.Lake	PRJNA264587	SAMN03135621	SRR2027382	Illumina MiSeq	PAIRED	V4	freshwater_lake_surface_water	USA	Yosemite	37.843	-119.421	1	2012.07.24	10.1111/1462-2920.12938	10000	245.57	137	250
Yosemite.Lake.18	Yosemite.Lake	PRJNA264588	SAMN03135622	SRR2027382	Illumina MiSeq	PAIRED	V4	freshwater_lake_surface_water	USA	Yosemite	37.843	-119.421	1	2012.07.24	10.1111/1462-2920.12938	10000	245.53	148	250
Yosemite.Lake.19	Yosemite.Lake	PRJNA264589	SAMN03135623	SRR2027382	Illumina MiSeq	PAIRED	V4	freshwater_lake_surface_water	USA	Yosemite	37.809	-119.45	1	2012.07.25	10.1111/1462-2920.12938	10000	245.6	139	252
Yosemite.Lake.20	Yosemite.Lake	PRJNA264590	SAMN03135624	SRR2027382	Illumina MiSeq	PAIRED	V4	freshwater_lake_surface_water	USA	Yosemite	37.809	-119.45	1	2012.07.25	10.1111/1462-2920.12938	10000	245.41	142	265
Yosemite.Lake.21	Yosemite.Lake	PRJNA264591	SAMN03135625	SRR2027382	Illumina MiSeq	PAIRED	V4	freshwater_lake_surface_water	USA	Yosemite	37.8957	-119.6764	1	2012.07.30	10.1111/1462-2920.12938	10000	245.52	141	250
Yosemite.Lake.22	Yosemite.Lake	PRJNA264592	SAMN03135626	SRR2027382	Illumina MiSeq	PAIRED	V4	freshwater_lake_surface_water	USA	Yosemite	37.9223	-119.2673	1	2012.08.20	10.1111/1462-2920.12938	10000	245.52	137	250
Yosemite.Lake.23	Yosemite.Lake	PRJNA264593	SAMN03135627	SRR2027382	Illumina MiSeq	PAIRED	V4	freshwater_lake_surface_water	USA	Yosemite	37.9223	-119.2673	1	2012.08.20	10.1111/1462-2920.12938	10000	245.48	138	250
Yosemite.Lake.24	Yosemite.Lake	PRJNA264594	SAMN03135628	SRR2027382	Illumina MiSeq	PAIRED	V4	freshwater_lake_surface_water	USA	Yosemite	37.9093	-119.2862	1	2012.08.20	10.1111/1462-2920.12938	10000	245.45	147	263
Yosemite.Lake.25	Yosemite.Lake	PRJNA264595	SAMN03135629	SRR2027382	Illumina MiSeq	PAIRED	V4	freshwater_lake_surface_water	USA	Yosemite	37.8506	-119.6152	1	2012.08.21	10.1111/1462-2920.12938	10000	245.47	128	250
Yosemite.Lake.26	Yosemite.Lake	PRJNA264596	SAMN03135630	SRR2027382	Illumina MiSeq	PAIRED	V4	freshwater_lake_surface_water	USA	Yosemite	37.8957	-119.6764	1	2012.08.21	10.1111/1462-2920.12938	10000	245.45	138	264
Yosemite.Lake.27	Yosemite.Lake	PRJNA264597	SAMN03135631	SRR2027382	Illumina MiSeq	PAIRED	V4	freshwater_lake_surface_water	USA	Yosemite	37.843	-119.421	1	2012.09.06	10.1111/1462-2920.12938	10000	245.58	157	271
Yosemite.Lake.28	Yosemite.Lake	PRJNA264598	SAMN03135632	SRR2027382	Illumina MiSeq	PAIRED	V4	freshwater_lake_surface_water	USA	Yosemite	37.843	-119.421	1	2012.09.06	10.1111/1462-2920.12938	10000	245.47	142	261
Yosemite.Lake.29	Yosemite.Lake	PRJNA264599	SAMN03135633	SRR2027382	Illumina MiSeq	PAIRED	V4	freshwater_lake_surface_water	USA	Yosemite	37.809	-119.45	1	2012.09.07	10.1111/1462-2920.12938	10000	245.51	149	250
Yosemite.Lake.30	Yosemite.Lake	PRJNA264600	SAMN03135634	SRR2027382	Illumina MiSeq	PAIRED	V4	freshwater_lake_surface_water	USA	Yosemite	37.8453	-119.3697	1	2012.09.14	10.1111/1462-2920.12938	10000	245.52	150	250
Yosemite.Lake.31	Yosemite.Lake	PRJNA264601	SAMN03135635	SRR2027382	Illumina MiSeq	PAIRED	V4	freshwater_lake_surface_water	USA	Yosemite	37.9223	-119.2673	1	2012.09.14	10.1111/1462-2920.12938	10000	245.56	149	248
Yosemite.Lake.32	Yosemite.Lake	PRJNA264602	SAMN03135636	SRR2027382	Illumina MiSeq	PAIRED	V4	freshwater_lake_surface_water	USA	Yosemite	37.9093	-119.2862	1	2012.09.14	10.1111/1462-2920.12938	10000	245.54	139	250
Yosemite.Lake.33	Yosemite.Lake	PRJNA264603	SAMN03135637	SRR2027382	Illumina MiSeq	PAIRED	V4	freshwater_lake_surface_water	USA	Yosemite	37.8506	-119.6152	1	2012.09.15	10.1111/1462-2920.12938	10000	245.54	139	265
Indian.Ocean.01	Indian.Ocean	PRJNA281973	SAMN03649174	SRR2015526	Illumina MiSeq	PAIRED	NA	ocean_abyssopelagic	India	Indian_Ocean	2.90415	78.253333	4404	2013.09.30	10.1038/srep15383	10000	324.94	172	523
Indian.Ocean.02	Indian.Ocean	PRJNA281973	SAMN03649175	SRR2015528	Illumina MiSeq	PAIRED	NA	ocean_abyssopelagic	India	Indian_Ocean	2.2746	81.111967	4404	2013.10.01	10.1038/srep15383	10000	333.89	170	513
Indian.Ocean.03	Indian.Ocean	PRJNA281973	SAMN03649176	SRR2015530	Illumina MiSeq	PAIRED	NA	ocean_abyssopelagic	India	Indian_Ocean	2.488633	83.988367	4499	2013.10.02	10.1038/srep15383	10000	335.14	140	527
Indian.Ocean.04	Indian.Ocean	PRJNA281973	SAMN03649177	SRR2015531	Illumina MiSeq	PAIRED	NA	ocean_abyssopelagic	India	Indian_Ocean	2.93715	86.358333	4334	2013.10.03	10.1038/srep15383	10000	329.02	140	515
Indian.Ocean.05	Indian.Ocean	PRJNA281973	SAMN03649178	SRR2015532	Illumina MiSeq	PAIRED	NA	ocean_abyssopelagic	India	Indian_Ocean	4.4304	88.19785	4000	2013.10.04	10.1038/srep15383	10000	334.25	133	515
Indian.Ocean.06	Indian.Ocean	PRJNA281973	SAMN03649179	SRR2015533	Illumina MiSeq	PAIRED	NA	ocean_bathypelagic	India	Indian_Ocean	5.783633	89.108933	3688	2013.10.05	10.1038/srep15383	10000	284.41	147	515
Indian.Ocean.07	Indian.Ocean	PRJNA281973	SAMN03649180	SRR2015534	Illumina MiSeq	PAIRED	NA	ocean_bathypelagic	India	Indian_Ocean	5.8562	89.248017	3574	2013.10.05	10.1038/srep15383	10000	328.67	123	531
Indian.Ocean.08	Indian.Ocean	PRJNA281973	SAMN03649181	SRR2015535	Illumina MiSeq	PAIRED	NA	ocean_bathypelagic	India	Indian_Ocean	5.9579	89.4664	3090	2013.10.05	10.1038/srep15383	10000	329.08	130	546
Indian.Ocean.09	Indian.Ocean	PRJNA281973	SAMN03649182	SRR2015536	Illumina MiSeq	PAIRED	NA	ocean_bathypelagic	India	Indian_Ocean	5.911467	89.597067	3090	2013.10.05	10.1038/srep15383	10000	324.4	154	512
Indian.Ocean.10	Indian.Ocean	PRJNA281973	SAMN03649183	SRR2015537	Illumina MiSeq	PAIRED	NA	ocean_bathypelagic	India	Indian_Ocean	6.039317	90.740483	2475	2013.10.06	10.1038/srep15383	10000	332.33	127	519
Indian.Ocean.11	Indian.Ocean	PRJNA281973	SAMN03649184	SRR2015538	Illumina MiSeq	PAIRED	NA	ocean_atoll_water	India	Indian_Ocean	-5.498611	72.406667	23	2013.09.17	10.1038/srep15383	10000	331.31	137	517
Indian.Ocean.12	Indian.Ocean	PRJNA281973	SAMN03649185	SRR2015539	Illumina MiSeq	PAIRED	NA	ocean_atoll_water	India	Indian_Ocean	-5.498611	72.406667	23	2013.09.17	10.1038/srep15383	10000	265.14	137	500
Indian.Ocean.13	Indian.Ocean	PRJNA281973	SAMN03649186	SRR2015540	Illumina MiSeq	PAIRED	NA	ocean_bathypelagic	India	Indian_Ocean	-6.040556	70.561389	3685	2013.09.14	10.1038/srep15383	10000	305.05	170	516
Indian.Ocean.14	Indian.Ocean	PRJNA281973	SAMN03649187	SRR2015541	Illumina MiSeq	PAIRED	NA	ocean_atoll_water	India	Indian_Ocean	-5.501389	72.410556	23	2013.09.16	10.1038/srep15383	10000	332.71	129	522
Indian.Ocean.15	Indian.Ocean	PRJNA281973	SAMN03649188	SRR2015542	Illumina MiSeq	PAIRED	NA	ocean_mesopelagic	India	Indian_Ocean	-5.228483	72.077767	825	2013.09.18	10.1038/srep15383	10000	327.03	139	529
Indian.Ocean.16	Indian.Ocean	PRJNA281973	SAMN03649190	SRR2015543	Illumina MiSeq	PAIRED	NA	ocean_abyssopelagic	India	Indian_Ocean	-29.945417	40.938617	4363	2013.06.05	10.1038/srep15383	10000	329.51	163	516
Indian.Ocean.17	Indian.Ocean	PRJNA281973	SAMN03649189	SRR2015544	Illumina MiSeq	PAIRED	NA	ocean_water	India	Indian_Ocean	-26.038467	50.97685	NA	2013.06.09	10.1038/srep15383	10000	332.14	143	516
Indian.Ocean.18	Indian.Ocean	PRJNA281973	SAMN03649191	SRR2015545	Illumina MiSeq	PAIRED	NA	ocean_bathypelagic	India	Indian_Ocean	-33.305517	33.434367	2591	2013.05.31	10.1038/srep15383	10000	332.94	172	522
Indian.Ocean.19	Indian.Ocean	PRJNA281973	SAMN03649192	SRR2015546	Illumina MiSeq	PAIRED	NA	ocean_water	India	Indian_Ocean	-24.565317	53.988367	NA	2013.06.10	10.1038/srep15383	10000	320.56	142	521
Indian.Ocean.20	Indian.Ocean	PRJNA281973	SAMN03649193	SRR2015547	Illumina MiSeq	PAIRED	NA	ocean_bathypelagic	India	Indian_Ocean	-33.152717	34.6776	1132	2013.05.31	10.1038/srep15383	10000	331.36	165	516
Indian.Ocean.21	Indian.Ocean	PRJNA281973	SAMN03649184	SRR2016561	Illumina HiSeq 2500	PAIRED	NA	ocean_atoll_water	India	Indian_Ocean	-5.498611	72.406667	23	2013.09.17	10.1038/srep15383	10000	143.91	120	175
Indian.Ocean.22	Indian.Ocean	PRJNA281973	SAMN03649185	SRR2016562	Illumina HiSeq 2500	PAIRED	NA	ocean_atoll_water	India	Indian_Ocean	-5.498611	72.406667	23	2013.09.17	10.1038/srep15383	10000	144.34	120	175
Indian.Ocean.24	Indian.Ocean	PRJNA281973	SAMN03649187	SRR2016564	Illumina HiSeq 2500	PAIRED	NA	ocean_atoll_water	India	Indian_Ocean	-5.501389	72.410556	23	2013.09.16	10.1038/srep15383	10000	144.17	120	175
Indian.Ocean.25	Indian.Ocean	PRJNA281973	SAMN03649188	SRR2016565	Illumina HiSeq 2500	PAIRED	NA	ocean_mesopelagic	India	Indian_Ocean	-5.228483	72.077767	825	2013.09.18	10.1038/srep15383	10000	143.78	120	175
Atlantic.Transect.01	Atlantic.Transect	PRJEB11493	SAMEA3641564	ERR1102990	Illumina MiSeq	PAIRED	V5-V6		NA	Atlantic_Ocean	-51.0557	-66.4633	20	2012.04.11	10.1038/srep19054	10000	278.49	122	370
Atlantic.Transect.02	Atlantic.Transect	PRJEB11493	SAMEA3641565	ERR1102991	Illumina MiSeq	PAIRED	V5-V6		NA	Atlantic_Ocean	-51.0557	-66.4633	40	2012.04.11	10.1038/srep19054	10000	278.44	122	336
Atlantic.Transect.03	Atlantic.Transect	PRJEB11493	SAMEA3641566	ERR1102992	Illumina MiSeq	PAIRED	V5-V6		NA	Atlantic_Ocean	-51.0557	-66.4633	60	2012.04.11	10.1038/srep19054	10000	278.1	122	366
Atlantic.Transect.04	Atlantic.Transect	PRJEB11493	SAMEA3641567	ERR1102993	Illumina MiSeq	PAIRED	V5-V6		NA	Atlantic_Ocean	-51.0557	-66.4633	100	2012.04.11	10.1038/srep19054	10000	278.11	120	419
Atlantic.Transect.05	Atlantic.Transect	PRJEB11493	SAMEA3641568	ERR1102994	Illumina MiSeq	PAIRED	V5-V6		NA	Atlantic_Ocean	-47.9412	-61.9227	20	2012.04.12	10.1038/srep19054	10000	278.68	124	374
Atlantic.Transect.06	Atlantic.Transect	PRJEB11493	SAMEA3641569	ERR1102995	Illumina MiSeq	PAIRED	V5-V6		NA	Atlantic_Ocean	-47.9412	-61.9227	40	2012.04.12	10.1038/srep19054	10000	278.69	120	343
Atlantic.Transect.07	Atlantic.Transect	PRJEB11493	SAMEA3641570	ERR1102996	Illumina MiSeq	PAIRED	V5-V6		NA	Atlantic_Ocean	-47.9412	-61.9227	60	2012.04.12	10.1038/srep19054	10000	277.76	120	393
Atlantic.Transect.08	Atlantic.Transect	PRJEB11493	SAMEA3641571	ERR1102997	Illumina MiSeq	PAIRED	V5-V6		NA	Atlantic_Ocean	-47.9412	-61.9227	100	2012.04.12	10.1038/srep19054	10000	277.93	120	363
Atlantic.Transect.09	Atlantic.Transect	PRJEB11493	SAMEA3641572	ERR1102998	Illumina MiSeq	PAIRED	V5-V6		NA	Atlantic_Ocean	-45.0943	-58.1635	20	2012.04.13	10.1038/srep19054	10000	278.97	120	376
Atlantic.Transect.10	Atlantic.Transect	PRJEB11493	SAMEA3641573	ERR1102999	Illumina MiSeq	PAIRED	V5-V6		NA	Atlantic_Ocean	-45.0943	-58.1635	40	2012.04.13	10.1038/srep19054	10000	278.45	120	429
Atlantic.Transect.100	Atlantic.Transect	PRJEB11493	SAMEA3641665	ERR1103089	Illumina MiSeq	PAIRED	V5-V6		NA	Atlantic_Ocean	24.3958	-19.8675	100	2012.05.04	10.1038/srep19054	10000	278.77	120	372
Atlantic.Transect.101	Atlantic.Transect	PRJEB11493	SAMEA3641666	ERR1103090	Illumina MiSeq	PAIRED	V5-V6		NA	Atlantic_Ocean	24.3958	-19.8675	200	2012.05.04	10.1038/srep19054	10000	279.18	122	389
Atlantic.Transect.102	Atlantic.Transect	PRJEB11493	SAMEA3641667	ERR1103091	Illumina MiSeq	PAIRED	V5-V6		NA	Atlantic_Ocean	26.3482	-17.312	20	2012.05.05	10.1038/srep19054	10000	279.13	120	328
Atlantic.Transect.103	Atlantic.Transect	PRJEB11493	SAMEA3641668	ERR1103092	Illumina MiSeq	PAIRED	V5-V6		NA	Atlantic_Ocean	26.3482	-17.312	70	2012.05.05	10.1038/srep19054	10000	279.68	122	401
Atlantic.Transect.104	Atlantic.Transect	PRJEB11493	SAMEA3641669	ERR1103093	Illumina MiSeq	PAIRED	V5-V6		NA	Atlantic_Ocean	26.3482	-17.312	100	2012.05.05	10.1038/srep19054	10000	279.32	121	404
Atlantic.Transect.105	Atlantic.Transect	PRJEB11493	SAMEA3641670	ERR1103094	Illumina MiSeq	PAIRED	V5-V6		NA	Atlantic_Ocean	26.3482	-17.312	200	2012.05.05	10.1038/srep19054	10000	278.43	120	369
Atlantic.Transect.106	Atlantic.Transect	PRJEB11493	SAMEA3641671	ERR1103095	Illumina MiSeq	PAIRED	V5-V6		NA	Atlantic_Ocean	33.3978	-13.5343	20	2012.05.07	10.1038/srep19054	10000	278.99	120	388
Atlantic.Transect.107	Atlantic.Transect	PRJEB11493	SAMEA3641672	ERR1103096	Illumina MiSeq	PAIRED	V5-V6		NA	Atlantic_Ocean	33.3978	-13.5343	40	2012.05.07	10.1038/srep19054	10000	279.36	120	362
Atlantic.Transect.108	Atlantic.Transect	PRJEB11493	SAMEA3641673	ERR1103097	Illumina MiSeq	PAIRED	V5-V6		NA	Atlantic_Ocean	33.3978	-13.5343	60	2012.05.07	10.1038/srep19054	10000	279.09	120	397
Atlantic.Transect.109	Atlantic.Transect	PRJEB11493	SAMEA3641674	ERR1103098	Illumina MiSeq	PAIRED	V5-V6		NA	Atlantic_Ocean	33.3978	-13.5343	85	2012.05.07	10.1038/srep19054	10000	278.8	120	402
Brazil.Bromeliads.B1	Brazil.Bromeliads	PRJNA321235	SAMN04978260	SRR3498561	Illumina MiSeq	PAIRED	V4	bromeliad_tank_slurry	Brazil	Jurubatiba_National_Park	-22.256729	-41.662246	0.097	2015.01.10	10.1111/1462-2920.13788	10000	257.42	178	294
Brazil.Bromeliads.B10	Brazil.Bromeliads	PRJNA321235	SAMN06323831	SRR5248631	Illumina MiSeq	PAIRED	V4	bromeliad_tank_slurry	Brazil	Jurubatiba_National_Park	-22.257101	-41.662451	0.0565	2015.01.10	10.1111/1462-2920.13788	10000	256.85	177	294
Brazil.Bromeliads.B11	Brazil.Bromeliads	PRJNA321235	SAMN06323832	SRR5248630	Illumina MiSeq	PAIRED	V4	bromeliad_tank_slurry	Brazil	Jurubatiba_National_Park	-22.257077	-41.662441	0.068	2015.01.10	10.1111/1462-2920.13788	10000	258.22	177	294
Brazil.Bromeliads.B12	Brazil.Bromeliads	PRJNA321235	SAMN04978268	SRR3498581	Illumina MiSeq	PAIRED	V4	bromeliad_tank_slurry	Brazil	Jurubatiba_National_Park	-22.257064	-41.662801	0.1025	2015.01.10	10.1111/1462-2920.13788	10000	256.88	178	294
Brazil.Bromeliads.B13	Brazil.Bromeliads	PRJNA321235	SAMN06323833	SRR5248629	Illumina MiSeq	PAIRED	V4	bromeliad_tank_slurry	Brazil	Jurubatiba_National_Park	-22.257018	-41.662489	0.0519	2015.01.10	10.1111/1462-2920.13788	10000	256.33	176	294
Brazil.Bromeliads.B14	Brazil.Bromeliads	PRJNA321235	SAMN04978269	SRR3498582	Illumina MiSeq	PAIRED	V4	bromeliad_tank_slurry	Brazil	Jurubatiba_National_Park	-22.257103	-41.66202	0.0565	2015.01.10	10.1111/1462-2920.13788	10000	256.87	177	294
Brazil.Bromeliads.B15	Brazil.Bromeliads	PRJNA321235	SAMN04978270	SRR3498563	Illumina MiSeq	PAIRED	V4	bromeliad_tank_slurry	Brazil	Jurubatiba_National_Park	-22.257121	-41.662656	0.1255	2015.01.10	10.1111/1462-2920.13788	10000	256.45	178	294
Brazil.Bromeliads.B16	Brazil.Bromeliads	PRJNA321235	SAMN06323834	SRR5248628	Illumina MiSeq	PAIRED	V4	bromeliad_tank_slurry	Brazil	Jurubatiba_National_Park	-22.257309	-41.662352	0.0795	2015.01.10	10.1111/1462-2920.13788	10000	258.44	176	294
Brazil.Bromeliads.B17	Brazil.Bromeliads	PRJNA321235	SAMN04978271	SRR3498564	Illumina MiSeq	PAIRED	V4	bromeliad_tank_slurry	Brazil	Jurubatiba_National_Park	-22.257009	-41.66281	0.137	2015.01.10	10.1111/1462-2920.13788	7027	257.68	177	294
Brazil.Bromeliads.B18	Brazil.Bromeliads	PRJNA321235	SAMN04978272	SRR3498565	Illumina MiSeq	PAIRED	V4	bromeliad_tank_slurry	Brazil	Jurubatiba_National_Park	-22.257538	-41.663052	0.091	2015.01.10	10.1111/1462-2920.13788	10000	258.98	179	294
Brazil.Bromeliads.B19	Brazil.Bromeliads	PRJNA321235	SAMN04978273	SRR3498566	Illumina MiSeq	PAIRED	V4	bromeliad_tank_slurry	Brazil	Jurubatiba_National_Park	-22.257269	-41.662808	0.091	2015.01.10	10.1111/1462-2920.13788	10000	258.88	178	294
Brazil.Bromeliads.B2	Brazil.Bromeliads	PRJNA321235	SAMN04978261	SRR3498562	Illumina MiSeq	PAIRED	V4	bromeliad_tank_slurry	Brazil	Jurubatiba_National_Park	-22.256667	-41.662235	0.11	2015.01.10	10.1111/1462-2920.13788	10000	257.18	176	294
Brazil.Bromeliads.B20	Brazil.Bromeliads	PRJNA321235	SAMN04978274	SRR3498567	Illumina MiSeq	PAIRED	V4	bromeliad_tank_slurry	Brazil	Jurubatiba_National_Park	-22.257306	-41.662807	0.068	2015.01.10	10.1111/1462-2920.13788	10000	257.47	179	294
Brazil.Bromeliads.B21	Brazil.Bromeliads	PRJNA321235	SAMN04978275	SRR3498568	Illumina MiSeq	PAIRED	V4	bromeliad_tank_slurry	Brazil	Jurubatiba_National_Park	-22.257176	-41.662692	0.091	2015.01.10	10.1111/1462-2920.13788	10000	256.24	177	294
Brazil.Bromeliads.B23	Brazil.Bromeliads	PRJNA321235	SAMN06323835	SRR5248627	Illumina MiSeq	PAIRED	V4	bromeliad_tank_slurry	Brazil	Jurubatiba_National_Park	-22.257175	-41.662922	0.0887	2015.01.10	10.1111/1462-2920.13788	10000	257.89	177	294
Brazil.Bromeliads.B24	Brazil.Bromeliads	PRJNA321235	SAMN06323836	SRR5248626	Illumina MiSeq	PAIRED	V4	bromeliad_tank_slurry	Brazil	Jurubatiba_National_Park	-22.256751	-41.662775	0.091	2015.01.10	10.1111/1462-2920.13788	10000	259.36	177	294
Brazil.Bromeliads.B25	Brazil.Bromeliads	PRJNA321235	SAMN06323837	SRR5248625	Illumina MiSeq	PAIRED	V4	bromeliad_tank_slurry	Brazil	Jurubatiba_National_Park	-22.257334	-41.663022	0.0565	2015.01.10	10.1111/1462-2920.13788	10000	258.19	177	294
Brazil.Bromeliads.B26	Brazil.Bromeliads	PRJNA321235	SAMN06323838	SRR5248624	Illumina MiSeq	PAIRED	V4	bromeliad_tank_slurry	Brazil	Jurubatiba_National_Park	-22.257465	-41.662902	0.0225	2015.01.10	10.1111/1462-2920.13788	10000	258.04	177	294
Brazil.Bromeliads.B27	Brazil.Bromeliads	PRJNA321235	SAMN04978276	SRR3498569	Illumina MiSeq	PAIRED	V4	bromeliad_tank_slurry	Brazil	Jurubatiba_National_Park	-22.257501	-41.662877	0.137	2015.01.10	10.1111/1462-2920.13788	10000	257.26	176	294
Brazil.Bromeliads.B28	Brazil.Bromeliads	PRJNA321235	SAMN04978277	SRR3498570	Illumina MiSeq	PAIRED	V4	bromeliad_tank_slurry	Brazil	Jurubatiba_National_Park	-22.257501	-41.66303	0.1255	2015.01.10	10.1111/1462-2920.13788	10000	258.97	176	294
Brazil.Bromeliads.B29	Brazil.Bromeliads	PRJNA321235	SAMN04978278	SRR3498571	Illumina MiSeq	PAIRED	V4	bromeliad_tank_slurry	Brazil	Jurubatiba_National_Park	-22.257435	-41.663147	0.114	2015.01.10	10.1111/1462-2920.13788	10000	259.09	176	294
Brazil.Bromeliads.B3	Brazil.Bromeliads	PRJNA321235	SAMN04978262	SRR3498573	Illumina MiSeq	PAIRED	V4	bromeliad_tank_slurry	Brazil	Jurubatiba_National_Park	-22.256709	-41.662202	0.09	2015.01.10	10.1111/1462-2920.13788	10000	257.36	179	294
Brazil.Bromeliads.B30	Brazil.Bromeliads	PRJNA321235	SAMN04978279	SRR3498572	Illumina MiSeq	PAIRED	V4	bromeliad_tank_slurry	Brazil	Jurubatiba_National_Park	-22.25746688	-41.66312066	0.114	2015.01.10	10.1111/1462-2920.13788	10000	258.1	179	294
Brazil.Bromeliads.B32	Brazil.Bromeliads	PRJNA321235	SAMN04978280	SRR3498574	Illumina MiSeq	PAIRED	V4	bromeliad_tank_slurry	Brazil	Jurubatiba_National_Park	-22.256953	-41.662794	0.091	2015.01.10	10.1111/1462-2920.13788	10000	256.26	178	294
Brazil.Bromeliads.B33	Brazil.Bromeliads	PRJNA321235	SAMN04978281	SRR3498575	Illumina MiSeq	PAIRED	V4	bromeliad_tank_slurry	Brazil	Jurubatiba_National_Park	-22.256725	-41.662773	0.091	2015.01.10	10.1111/1462-2920.13788	10000	257.94	179	294
Brazil.Bromeliads.B4	Brazil.Bromeliads	PRJNA321235	SAMN04978263	SRR3498576	Illumina MiSeq	PAIRED	V4	bromeliad_tank_slurry	Brazil	Jurubatiba_National_Park	-22.256709	-41.662202	0.11	2015.01.10	10.1111/1462-2920.13788	10000	256.04	178	294
Brazil.Bromeliads.B5	Brazil.Bromeliads	PRJNA321235	SAMN04978264	SRR3498577	Illumina MiSeq	PAIRED	V4	bromeliad_tank_slurry	Brazil	Jurubatiba_National_Park	-22.25675	-41.662184	0.137	2015.01.10	10.1111/1462-2920.13788	10000	257.96	177	294
Brazil.Bromeliads.B6	Brazil.Bromeliads	PRJNA321235	SAMN04978265	SRR3498578	Illumina MiSeq	PAIRED	V4	bromeliad_tank_slurry	Brazil	Jurubatiba_National_Park	-22.256713	-41.662199	0.1485	2015.01.10	10.1111/1462-2920.13788	10000	263.14	179	294
Brazil.Bromeliads.B7	Brazil.Bromeliads	PRJNA321235	SAMN04978266	SRR3498579	Illumina MiSeq	PAIRED	V4	bromeliad_tank_slurry	Brazil	Jurubatiba_National_Park	-22.25689	-41.662142	0.114	2015.01.10	10.1111/1462-2920.13788	10000	256.49	177	294
Brazil.Bromeliads.B8	Brazil.Bromeliads	PRJNA321235	SAMN04978267	SRR3498580	Illumina MiSeq	PAIRED	V4	bromeliad_tank_slurry	Brazil	Jurubatiba_National_Park	-22.257081	-41.66285	0.0795	2015.01.10	10.1111/1462-2920.13788	10000	257.82	178	294
Brazil.Bromeliads.B9	Brazil.Bromeliads	PRJNA321235	SAMN06323830	SRR5248632	Illumina MiSeq	PAIRED	V4	bromeliad_tank_slurry	Brazil	Jurubatiba_National_Park	-22.25712	-41.662031	0.0315	2015.01.10	10.1111/1462-2920.13788	10000	259.33	177	294
Brazil.Restinga.Soil.E3	Brazil.Restinga.Soil	PRJNA321235	SAMN06433600	SRR5279583	Illumina MiSeq	PAIRED	V4	soil	Brazil	Jurubatiba_National_Park	-22.25	-41.66	0.05	2015.01.10	NA	10000	258.61	179	294
Brazil.Restinga.Soil.E5	Brazil.Restinga.Soil	PRJNA321235	SAMN06433601	SRR5279582	Illumina MiSeq	PAIRED	V4	soil	Brazil	Jurubatiba_National_Park	-22.25	-41.66	0.05	2015.01.10	NA	10000	256.78	177	294
Brazil.Restinga.Ponds.P1	Brazil.Restinga.Ponds	PRJNA321235	SAMN07998325	SRR6266501	Illumina MiSeq	PAIRED	V4	hypersaline_lagoon_surface_sediments	Brazil	Jurubatiba_National_Park	-22.210444	-41.489476	0.1	2015.01.10	NA	10000	258.12	178	294
Brazil.Restinga.Ponds.P11	Brazil.Restinga.Ponds	PRJNA321235	SAMN07998330	SRR6266506	Illumina MiSeq	PAIRED	V4	hypersaline_shallow_lagoon_water	Brazil	Jurubatiba_National_Park	-22.162358	-41.30194	0.1	2015.01.10	NA	10000	260.52	179	294
Brazil.Restinga.Ponds.P12	Brazil.Restinga.Ponds	PRJNA321235	SAMN07998331	SRR6266503	Illumina MiSeq	PAIRED	V4	hypersaline_shallow_lagoon_surface_sediments	Brazil	Jurubatiba_National_Park	-22.187277	-41.397939	0.1	2015.01.10	NA	10000	260.71	176	294
Brazil.Restinga.Ponds.P14	Brazil.Restinga.Ponds	PRJNA321235	SAMN07998332	SRR6266504	Illumina MiSeq	PAIRED	V4	hypersaline_shallow_lagoon_surface_sediments	Brazil	Jurubatiba_National_Park	-22.187277	-41.397939	0.1	2015.01.10	NA	10000	261.14	178	294
Brazil.Restinga.Ponds.P4	Brazil.Restinga.Ponds	PRJNA321235	SAMN07998326	SRR6266502	Illumina MiSeq	PAIRED	V4	hypersaline_shallow_lagoon_surface_sediments	Brazil	Jurubatiba_National_Park	-22.2113	-41.48451	0.1	2015.01.10	NA	10000	258.04	179	294
Brazil.Restinga.Ponds.P6	Brazil.Restinga.Ponds	PRJNA321235	SAMN07998327	SRR6266499	Illumina MiSeq	PAIRED	V4	hypersaline_lagoon_boundary_mud	Brazil	Jurubatiba_National_Park	-22.2113	-41.48451	0.1	2015.01.10	NA	10000	259.18	177	294
Brazil.Restinga.Ponds.P8	Brazil.Restinga.Ponds	PRJNA321235	SAMN07998328	SRR6266500	Illumina MiSeq	PAIRED	V4	hypersaline_shallow_lagoon_water	Brazil	Jurubatiba_National_Park	-22.2113	-41.48451	0.1	2015.01.10	NA	10000	260.34	178	294
Brazil.Restinga.Ponds.P9	Brazil.Restinga.Ponds	PRJNA321235	SAMN07998329	SRR6266505	Illumina MiSeq	PAIRED	V4	hypersaline_shallow_lagoon_surface_sediments	Brazil	Jurubatiba_National_Park	-22.162358	-41.30194	0.1	2015.01.10	NA	10000	260.1	177	294
MAR.Hydrothermal.Vents.Vent01	MAR.Hydrothermal.Vents	PRJNA274359	SAMN03326162	SRR1786031	Illumina MiSeq	PAIRED	V3-V4	hydrothermal_vent_fluids	NA	Mid_Atlantic_Ridge	9.55	-13.18	NA	2009.04.29	10.1038/nmicrobiol.2016.86	10000	302.91	123	401
MAR.Hydrothermal.Vents.Vent02	MAR.Hydrothermal.Vents	PRJNA274359	SAMN03326163	SRR1786034	Illumina MiSeq	PAIRED	V3-V4	hydrothermal_vent_fluids	NA	Mid_Atlantic_Ridge	9.55	-13.18	NA	2009.04.29	10.1038/nmicrobiol.2016.86	10000	303.77	121	372
MAR.Hydrothermal.Vents.Vent03	MAR.Hydrothermal.Vents	PRJNA274359	SAMN03326164	SRR1786037	Illumina MiSeq	PAIRED	V3-V4	hydrothermal_vent_fluids	NA	Mid_Atlantic_Ridge	9.55	-13.18	NA	2009.04.30	10.1038/nmicrobiol.2016.86	10000	304.72	120	401
MAR.Hydrothermal.Vents.Vent04	MAR.Hydrothermal.Vents	PRJNA274359	SAMN03326165	SRR1786039	Illumina MiSeq	PAIRED	V3-V4	hydrothermal_vent_fluids	NA	Mid_Atlantic_Ridge	9.55	-13.18	NA	2009.04.30	10.1038/nmicrobiol.2016.86	10000	302.24	124	383
MAR.Hydrothermal.Vents.Vent05	MAR.Hydrothermal.Vents	PRJNA274359	SAMN03326166	SRR1786040	Illumina MiSeq	PAIRED	V3-V4	hydrothermal_vent_fluids	NA	Mid_Atlantic_Ridge	9.55	-13.18	NA	2009.05.02	10.1038/nmicrobiol.2016.86	10000	313.81	120	354
MAR.Hydrothermal.Vents.Vent06	MAR.Hydrothermal.Vents	PRJNA274359	SAMN03326167	SRR1786041	Illumina MiSeq	PAIRED	V3-V4	hydrothermal_vent_fluids	NA	Mid_Atlantic_Ridge	4.8058	-12.3742	NA	2008.01	10.1038/nmicrobiol.2016.86	10000	300.08	122	408
MAR.Hydrothermal.Vents.Vent07	MAR.Hydrothermal.Vents	PRJNA274359	SAMN03326168	SRR1786042	Illumina MiSeq	PAIRED	V3-V4	hydrothermal_vent_fluids	NA	Mid_Atlantic_Ridge	4.8058	-12.3742	NA	2008.01	10.1038/nmicrobiol.2016.86	10000	300.77	121	359
MAR.Hydrothermal.Vents.Vent08	MAR.Hydrothermal.Vents	PRJNA274359	SAMN03326169	SRR1786043	Illumina MiSeq	PAIRED	V3-V4	hydrothermal_vent_fluids	NA	Mid_Atlantic_Ridge	4.8058	-12.3742	NA	2008.01	10.1038/nmicrobiol.2016.86	10000	306.18	121	354
MAR.Hydrothermal.Vents.Vent09	MAR.Hydrothermal.Vents	PRJNA274359	SAMN03326170	SRR1786045	Illumina MiSeq	PAIRED	V3-V4	hydrothermal_vent_fluids	NA	Mid_Atlantic_Ridge	4.8058	-12.3742	NA	2009.04	10.1038/nmicrobiol.2016.86	10000	300.19	121	375
MAR.Hydrothermal.Vents.Vent10	MAR.Hydrothermal.Vents	PRJNA274359	SAMN03326171	SRR1786046	Illumina MiSeq	PAIRED	V3-V4	hydrothermal_vent_fluids	NA	Mid_Atlantic_Ridge	4.8058	-12.3742	NA	2009.04	10.1038/nmicrobiol.2016.86	10000	300.89	120	375
MAR.Hydrothermal.Vents.Vent11	MAR.Hydrothermal.Vents	PRJNA274359	SAMN03326172	SRR1786047	Illumina MiSeq	PAIRED	V3-V4	hydrothermal_vent_fluids	NA	Mid_Atlantic_Ridge	4.8058	-12.3742	NA	2009.04	10.1038/nmicrobiol.2016.86	10000	301.7	120	375
MAR.Hydrothermal.Vents.Vent12	MAR.Hydrothermal.Vents	PRJNA274359	SAMN03326173	SRR1786052	Illumina MiSeq	PAIRED	V3-V4	hydrothermal_vent_fluids	NA	Mid_Atlantic_Ridge	8.3	-13.52	NA	2009.04	10.1038/nmicrobiol.2016.86	10000	308.99	120	340
MAR.Hydrothermal.Vents.Vent13	MAR.Hydrothermal.Vents	PRJNA274359	SAMN03326172	SRR2657212	Illumina HiSeq 2500	PAIRED	V3-V4	hydrothermal_vent_fluids	NA	Mid_Atlantic_Ridge	4.8058	-12.3742	NA	2009.04	10.1038/nmicrobiol.2016.86	10000	364.25	151	460
MAR.Hydrothermal.Vents.Vent14	MAR.Hydrothermal.Vents	PRJNA274359	SAMN03326172	SRR2657214	Illumina HiSeq 2500	PAIRED	V3-V4	hydrothermal_vent_fluids	NA	Mid_Atlantic_Ridge	4.8058	-12.3742	NA	2009.04	10.1038/nmicrobiol.2016.86	10000	369.25	132	448
MAR.Hydrothermal.Vents.Vent15	MAR.Hydrothermal.Vents	PRJNA274359	SAMN03326173	SRR2657220	Illumina HiSeq 2500	PAIRED	V3-V4	hydrothermal_vent_fluids	NA	Mid_Atlantic_Ridge	8.3	-13.52	NA	2009.04	10.1038/nmicrobiol.2016.86	10000	334.38	128	460
MAR.Hydrothermal.Vents.Vent16	MAR.Hydrothermal.Vents	PRJNA274359	SAMN03326173	SRR2657221	Illumina HiSeq 2500	PAIRED	V3-V4	hydrothermal_vent_fluids	NA	Mid_Atlantic_Ridge	8.3	-13.52	NA	2009.04	10.1038/nmicrobiol.2016.86	10000	372.28	121	448
MAR.Hydrothermal.Vents.Vent17	MAR.Hydrothermal.Vents	PRJNA274359	SAMN03326171	SRR2657223	Illumina HiSeq 2500	PAIRED	V3-V4	hydrothermal_vent_fluids	NA	Mid_Atlantic_Ridge	4.8058	-12.3742	NA	2009.04	10.1038/nmicrobiol.2016.86	10000	330.97	151	460
MAR.Hydrothermal.Vents.Vent18	MAR.Hydrothermal.Vents	PRJNA274359	SAMN03326171	SRR2657225	Illumina HiSeq 2500	PAIRED	V3-V4	hydrothermal_vent_fluids	NA	Mid_Atlantic_Ridge	4.8058	-12.3742	NA	2009.04	10.1038/nmicrobiol.2016.86	10000	355.48	127	448
MAR.Hydrothermal.Vents.Vent19	MAR.Hydrothermal.Vents	PRJNA274359	SAMN03326170	SRR2657227	Illumina HiSeq 2500	PAIRED	V3-V4	hydrothermal_vent_fluids	NA	Mid_Atlantic_Ridge	4.8058	-12.3742	NA	2009.04	10.1038/nmicrobiol.2016.86	10000	366.03	134	460
MAR.Hydrothermal.Vents.Vent20	MAR.Hydrothermal.Vents	PRJNA274359	SAMN03326170	SRR2657230	Illumina HiSeq 2500	PAIRED	V3-V4	hydrothermal_vent_fluids	NA	Mid_Atlantic_Ridge	4.8058	-12.3742	NA	2009.04	10.1038/nmicrobiol.2016.86	10000	369.54	124	448
MAR.Hydrothermal.Vents.Vent21	MAR.Hydrothermal.Vents	PRJNA274359	SAMN03326169	SRR2657231	Illumina HiSeq 2500	PAIRED	V3-V4	hydrothermal_vent_fluids	NA	Mid_Atlantic_Ridge	4.8058	-12.3742	NA	2008.01	10.1038/nmicrobiol.2016.86	10000	342.67	127	460
MAR.Hydrothermal.Vents.Vent22	MAR.Hydrothermal.Vents	PRJNA274359	SAMN03326169	SRR2657234	Illumina HiSeq 2500	PAIRED	V3-V4	hydrothermal_vent_fluids	NA	Mid_Atlantic_Ridge	4.8058	-12.3742	NA	2008.01	10.1038/nmicrobiol.2016.86	10000	359.31	127	448
MAR.Hydrothermal.Vents.Vent23	MAR.Hydrothermal.Vents	PRJNA274359	SAMN03326167	SRR2657551	Illumina HiSeq 2500	PAIRED	V3-V4	hydrothermal_vent_fluids	NA	Mid_Atlantic_Ridge	4.8058	-12.3742	NA	2008.01	10.1038/nmicrobiol.2016.86	10000	357.15	138	460
MAR.Hydrothermal.Vents.Vent24	MAR.Hydrothermal.Vents	PRJNA274359	SAMN03326167	SRR2657555	Illumina HiSeq 2500	PAIRED	V3-V4	hydrothermal_vent_fluids	NA	Mid_Atlantic_Ridge	4.8058	-12.3742	NA	2008.01	10.1038/nmicrobiol.2016.86	10000	370.52	121	448
MAR.Hydrothermal.Vents.Vent25	MAR.Hydrothermal.Vents	PRJNA274359	SAMN03326168	SRR2657557	Illumina HiSeq 2500	PAIRED	V3-V4	hydrothermal_vent_fluids	NA	Mid_Atlantic_Ridge	4.8058	-12.3742	NA	2008.01	10.1038/nmicrobiol.2016.86	10000	352.95	142	460
MAR.Hydrothermal.Vents.Vent26	MAR.Hydrothermal.Vents	PRJNA274359	SAMN03326168	SRR2657577	Illumina HiSeq 2500	PAIRED	V3-V4	hydrothermal_vent_fluids	NA	Mid_Atlantic_Ridge	4.8058	-12.3742	NA	2008.01	10.1038/nmicrobiol.2016.86	10000	368.41	134	448
MAR.Hydrothermal.Vents.Vent27	MAR.Hydrothermal.Vents	PRJNA274359	SAMN03326162	SRR2657592	Illumina HiSeq 2500	PAIRED	V3-V4	hydrothermal_vent_fluids	NA	Mid_Atlantic_Ridge	9.55	-13.18	NA	2009.04.29	10.1038/nmicrobiol.2016.86	10000	364.46	134	460
MAR.Hydrothermal.Vents.Vent28	MAR.Hydrothermal.Vents	PRJNA274359	SAMN03326162	SRR2657595	Illumina HiSeq 2500	PAIRED	V3-V4	hydrothermal_vent_fluids	NA	Mid_Atlantic_Ridge	9.55	-13.18	NA	2009.04.29	10.1038/nmicrobiol.2016.86	10000	369.59	131	449
MAR.Hydrothermal.Vents.Vent29	MAR.Hydrothermal.Vents	PRJNA274359	SAMN03326163	SRR2657597	Illumina HiSeq 2500	PAIRED	V3-V4	hydrothermal_vent_fluids	NA	Mid_Atlantic_Ridge	9.55	-13.18	NA	2009.04.29	10.1038/nmicrobiol.2016.86	10000	366.95	134	460
MAR.Hydrothermal.Vents.Vent30	MAR.Hydrothermal.Vents	PRJNA274359	SAMN03326163	SRR2657598	Illumina HiSeq 2500	PAIRED	V3-V4	hydrothermal_vent_fluids	NA	Mid_Atlantic_Ridge	9.55	-13.18	NA	2009.04.29	10.1038/nmicrobiol.2016.86	10000	368.51	134	447
MAR.Hydrothermal.Vents.Vent31	MAR.Hydrothermal.Vents	PRJNA274359	SAMN03326164	SRR2657600	Illumina HiSeq 2500	PAIRED	V3-V4	hydrothermal_vent_fluids	NA	Mid_Atlantic_Ridge	9.55	-13.18	NA	2009.04.30	10.1038/nmicrobiol.2016.86	10000	366.78	120	460
MAR.Hydrothermal.Vents.Vent32	MAR.Hydrothermal.Vents	PRJNA274359	SAMN03326164	SRR2657602	Illumina HiSeq 2500	PAIRED	V3-V4	hydrothermal_vent_fluids	NA	Mid_Atlantic_Ridge	9.55	-13.18	NA	2009.04.30	10.1038/nmicrobiol.2016.86	10000	370.29	124	448
MAR.Hydrothermal.Vents.Vent33	MAR.Hydrothermal.Vents	PRJNA274359	SAMN03326166	SRR2657603	Illumina HiSeq 2500	PAIRED	V3-V4	hydrothermal_vent_fluids	NA	Mid_Atlantic_Ridge	9.55	-13.18	NA	2009.05.02	10.1038/nmicrobiol.2016.86	10000	350.17	120	460
MAR.Hydrothermal.Vents.Vent34	MAR.Hydrothermal.Vents	PRJNA274359	SAMN03326166	SRR2657605	Illumina HiSeq 2500	PAIRED	V3-V4	hydrothermal_vent_fluids	NA	Mid_Atlantic_Ridge	9.55	-13.18	NA	2009.05.02	10.1038/nmicrobiol.2016.86	10000	370.99	135	448
Bolivia.Salt.Flat.P2	Bolivia.Salt.Flat	PRJNA388460	SAMN07177438	SRR5628613	Illumina MiSeq	PAIRED	V3-V4	salt_flat_brine	Bolivia	Salar_de_Uyuni	-20.31638889	-66.98305556	0.1	2014.09.04	10.1016/j.micres.2017.02.007	10000	295.83	120	458
Bolivia.Salt.Flat.P3	Bolivia.Salt.Flat	PRJNA388460	SAMN07177439	SRR5628614	Illumina MiSeq	PAIRED	V3-V4	salt_flat_brine	Bolivia	Salar_de_Uyuni	-20.31194444	-66.99722222	0.1	2014.09.04	10.1016/j.micres.2017.02.007	10000	286.77	120	458
Bolivia.Salt.Flat.P4	Bolivia.Salt.Flat	PRJNA388460	SAMN07177440	SRR5628615	Illumina MiSeq	PAIRED	V3-V4	salt_flat_brine	Bolivia	Salar_de_Uyuni	-19.90472222	-67.59194444	0.1	2014.09.03	10.1016/j.micres.2017.02.007	10000	297.64	120	475
Bolivia.Salt.Flat.P5	Bolivia.Salt.Flat	PRJNA388460	SAMN07177441	SRR5628616	Illumina MiSeq	PAIRED	V3-V4	salt_flat_brine	Bolivia	Salar_de_Uyuni	-19.95861111	-67.75833333	0.1	2014.09.03	10.1016/j.micres.2017.02.007	10000	305.49	120	474
Human.Cadaver.Guts.51D15b	Human.Cadaver.Guts	PRJNA369241	SAMN06282651	SRR5217859	Illumina MiSeq	PAIRED	V4	human_cadaver_caeca_microbiome	USA	Knoxville	35.94	-83.94	NA	2011.06.01	10.7717/peerj.3437	10000	144	144	144
Human.Cadaver.Guts.51D30	Human.Cadaver.Guts	PRJNA369241	SAMN06282644	SRR5217882	Illumina MiSeq	PAIRED	V4	human_cadaver_caeca_microbiome	USA	Knoxville	35.94	-83.94	NA	2011.06.18	10.7717/peerj.3437	10000	144	144	144
Human.Cadaver.Guts.51D23	Human.Cadaver.Guts	PRJNA369241	SAMN06282646	SRR5217883	Illumina MiSeq	PAIRED	V4	human_cadaver_caeca_microbiome	USA	Knoxville	35.94	-83.94	NA	2011.06.09	10.7717/peerj.3437	10000	144	144	144
Human.Cadaver.Guts.51D21	Human.Cadaver.Guts	PRJNA369241	SAMN06282647	SRR5217884	Illumina MiSeq	PAIRED	V4	human_cadaver_caeca_microbiome	USA	Knoxville	35.94	-83.94	NA	2011.06.07	10.7717/peerj.3437	10000	144	144	144
Human.Cadaver.Guts.51D19	Human.Cadaver.Guts	PRJNA369241	SAMN06282649	SRR5217885	Illumina MiSeq	PAIRED	V4	human_cadaver_caeca_microbiome	USA	Knoxville	35.94	-83.94	NA	2011.06.05	10.7717/peerj.3437	10000	144	144	144
Human.Cadaver.Guts.51D17	Human.Cadaver.Guts	PRJNA369241	SAMN06282650	SRR5217886	Illumina MiSeq	PAIRED	V4	human_cadaver_caeca_microbiome	USA	Knoxville	35.94	-83.94	NA	2011.06.03	10.7717/peerj.3437	10000	144	144	144
Human.Cadaver.Guts.51D15	Human.Cadaver.Guts	PRJNA369241	SAMN06282652	SRR5217887	Illumina MiSeq	PAIRED	V4	human_cadaver_caeca_microbiome	USA	Knoxville	35.94	-83.94	NA	2011.06.01	10.7717/peerj.3437	10000	144	144	144
Human.Cadaver.Guts.51D13	Human.Cadaver.Guts	PRJNA369241	SAMN06282653	SRR5217888	Illumina MiSeq	PAIRED	V4	human_cadaver_caeca_microbiome	USA	Knoxville	35.94	-83.94	NA	2011.05.30	10.7717/peerj.3437	10000	144	144	144
Human.Cadaver.Guts.51D11	Human.Cadaver.Guts	PRJNA369241	SAMN06282654	SRR5217889	Illumina MiSeq	PAIRED	V4	human_cadaver_caeca_microbiome	USA	Knoxville	35.94	-83.94	NA	2011.05.28	10.7717/peerj.3437	10000	144	144	144
Human.Cadaver.Guts.51D10	Human.Cadaver.Guts	PRJNA369241	SAMN06282655	SRR5217890	Illumina MiSeq	PAIRED	V4	human_cadaver_caeca_microbiome	USA	Knoxville	35.94	-83.94	NA	2011.05.27	10.7717/peerj.3437	10000	144	144	144
Human.Cadaver.Guts.51D9	Human.Cadaver.Guts	PRJNA369241	SAMN06282640	SRR5217891	Illumina MiSeq	PAIRED	V4	human_cadaver_caeca_microbiome	USA	Knoxville	35.94	-83.94	NA	2011.05.26	10.7717/peerj.3437	10000	144	144	144
Human.Cadaver.Guts.51D8	Human.Cadaver.Guts	PRJNA369241	SAMN06282641	SRR5217892	Illumina MiSeq	PAIRED	V4	human_cadaver_caeca_microbiome	USA	Knoxville	35.94	-83.94	NA	2011.05.25	10.7717/peerj.3437	10000	144	144	144
Human.Cadaver.Guts.51D5	Human.Cadaver.Guts	PRJNA369241	SAMN06282642	SRR5217893	Illumina MiSeq	PAIRED	V4	human_cadaver_caeca_microbiome	USA	Knoxville	35.94	-83.94	NA	2011.05.22	10.7717/peerj.3437	10000	144	144	144
Human.Cadaver.Guts.51D4	Human.Cadaver.Guts	PRJNA369241	SAMN06282643	SRR5217894	Illumina MiSeq	PAIRED	V4	human_cadaver_caeca_microbiome	USA	Knoxville	35.94	-83.94	NA	2011.05.21	10.7717/peerj.3437	10000	144	144	144
Human.Cadaver.Guts.51D3	Human.Cadaver.Guts	PRJNA369241	SAMN06282645	SRR5217895	Illumina MiSeq	PAIRED	V4	human_cadaver_caeca_microbiome	USA	Knoxville	35.94	-83.94	NA	2011.05.20	10.7717/peerj.3437	10000	144	144	144
Human.Cadaver.Guts.51D2	Human.Cadaver.Guts	PRJNA369241	SAMN06282648	SRR5217896	Illumina MiSeq	PAIRED	V4	human_cadaver_caeca_microbiome	USA	Knoxville	35.94	-83.94	NA	2011.05.19	10.7717/peerj.3437	10000	144	144	144
Human.Cadaver.Guts.51D1	Human.Cadaver.Guts	PRJNA369241	SAMN06282656	SRR5217897	Illumina MiSeq	PAIRED	V4	human_cadaver_caeca_microbiome	USA		35.94	-83.94	NA	2011.05.18	10.7717/peerj.3437	10000	144	144	144
Lizard.Guts.01	Lizard.Guts	PRJNA293117	SAMN03998297	SRR2177039	Illumina MiSeq	SINGLE	V4	Liolaemus_ruibali_gut_chyme	Argentina	NA	-33.302	-66.337	NA	2015.02	10.1111/mec.13921	10000	245.74	196	249
Lizard.Guts.02	Lizard.Guts	PRJNA293117	SAMN03998298	SRR2177040	Illumina MiSeq	SINGLE	V4	Liolaemus_ruibali_gut_chyme	Argentina	NA	-33.302	-66.337	NA	2015.02	10.1111/mec.13921	10000	245.84	193	249
Lizard.Guts.03	Lizard.Guts	PRJNA293117	SAMN03998299	SRR2177041	Illumina MiSeq	SINGLE	V4	Liolaemus_ruibali_gut_chyme	Argentina	NA	-33.302	-66.337	NA	2015.02	10.1111/mec.13921	10000	245.5	150	247
Lizard.Guts.04	Lizard.Guts	PRJNA293117	SAMN03998300	SRR2177042	Illumina MiSeq	SINGLE	V4	Liolaemus_ruibali_gut_chyme	Argentina	NA	-33.302	-66.337	NA	2015.02	10.1111/mec.13921	10000	245.68	193	248
Lizard.Guts.05	Lizard.Guts	PRJNA293117	SAMN03998301	SRR2177043	Illumina MiSeq	SINGLE	V4	Liolaemus_ruibali_gut_chyme	Argentina	NA	-33.302	-66.337	NA	2015.02	10.1111/mec.13921	10000	245.71	173	248
Lizard.Guts.06	Lizard.Guts	PRJNA293117	SAMN03998302	SRR2177044	Illumina MiSeq	SINGLE	V4	Liolaemus_ruibali_gut_chyme	Argentina	NA	-33.302	-66.337	NA	2015.02	10.1111/mec.13921	10000	244.09	195	255
Lizard.Guts.07	Lizard.Guts	PRJNA293117	SAMN03998303	SRR2177045	Illumina MiSeq	SINGLE	V4	Liolaemus_ruibali_gut_chyme	Argentina	NA	-33.302	-66.337	NA	2015.02	10.1111/mec.13921	10000	245.66	196	247
Lizard.Guts.08	Lizard.Guts	PRJNA293117	SAMN03998304	SRR2177046	Illumina MiSeq	SINGLE	V4	Liolaemus_ruibali_gut_chyme	Argentina	NA	-33.302	-66.337	NA	2015.02	10.1111/mec.13921	10000	245.7	195	248
Lizard.Guts.09	Lizard.Guts	PRJNA293117	SAMN03998305	SRR2177047	Illumina MiSeq	SINGLE	V4	Liolaemus_ruibali_gut_chyme	Argentina	NA	-33.302	-66.337	NA	2015.02	10.1111/mec.13921	10000	245.71	158	248
Lizard.Guts.11	Lizard.Guts	PRJNA293117	SAMN03998307	SRR2177049	Illumina MiSeq	SINGLE	V4	Liolaemus_ruibali_gut_chyme	Argentina	NA	-33.302	-66.337	NA	2015.02	10.1111/mec.13921	10000	245.61	195	247
Lizard.Guts.12	Lizard.Guts	PRJNA293117	SAMN03998308	SRR2177050	Illumina MiSeq	SINGLE	V4	Liolaemus_ruibali_gut_chyme	Argentina	NA	-33.302	-66.337	NA	2015.02	10.1111/mec.13921	7686	245.78	194	269
Lizard.Guts.13	Lizard.Guts	PRJNA293117	SAMN03998309	SRR2177051	Illumina MiSeq	SINGLE	V4	Liolaemus_ruibali_gut_chyme	Argentina	NA	-33.302	-66.337	NA	2015.02	10.1111/mec.13921	10000	245.63	196	248
Lizard.Guts.14	Lizard.Guts	PRJNA293117	SAMN03998310	SRR2177052	Illumina MiSeq	SINGLE	V4	Liolaemus_ruibali_gut_chyme	Argentina	NA	-33.302	-66.337	NA	2015.02	10.1111/mec.13921	10000	245.51	165	252
Lizard.Guts.15	Lizard.Guts	PRJNA293117	SAMN03998311	SRR2177053	Illumina MiSeq	SINGLE	V4	Liolaemus_ruibali_gut_chyme	Argentina	NA	-33.302	-66.337	NA	2015.02	10.1111/mec.13921	10000	245.57	161	248
Lizard.Guts.16	Lizard.Guts	PRJNA293117	SAMN03998312	SRR2177054	Illumina MiSeq	SINGLE	V4	Liolaemus_ruibali_gut_chyme	Argentina	NA	-33.302	-66.337	NA	2015.02	10.1111/mec.13921	10000	245.64	145	248
Lizard.Guts.17	Lizard.Guts	PRJNA293117	SAMN03998313	SRR2177055	Illumina MiSeq	SINGLE	V4	Liolaemus_ruibali_gut_chyme	Argentina	NA	-33.302	-66.337	NA	2015.02	10.1111/mec.13921	10000	245.67	184	274
Lizard.Guts.18	Lizard.Guts	PRJNA293117	SAMN03998314	SRR2177056	Illumina MiSeq	SINGLE	V4	Liolaemus_ruibali_gut_chyme	Argentina	NA	-33.302	-66.337	NA	2015.02	10.1111/mec.13921	10000	245.35	165	250
Lizard.Guts.19	Lizard.Guts	PRJNA293117	SAMN03998315	SRR2177057	Illumina MiSeq	SINGLE	V4	Liolaemus_ruibali_gut_chyme	Argentina	NA	-33.302	-66.337	NA	2015.02	10.1111/mec.13921	10000	245.73	193	288
Lizard.Guts.20	Lizard.Guts	PRJNA293117	SAMN03998316	SRR2177058	Illumina MiSeq	SINGLE	V4	Liolaemus_ruibali_gut_chyme	Argentina	NA	-33.302	-66.337	NA	2015.02	10.1111/mec.13921	10000	245.69	173	248
Lizard.Guts.21	Lizard.Guts	PRJNA293117	SAMN03998317	SRR2177059	Illumina MiSeq	SINGLE	V4	Liolaemus_ruibali_gut_chyme	Argentina	NA	-33.302	-66.337	NA	2015.02	10.1111/mec.13921	10000	245.56	180	259
Lizard.Guts.22	Lizard.Guts	PRJNA293117	SAMN03998318	SRR2177060	Illumina MiSeq	SINGLE	V4	Liolaemus_ruibali_gut_chyme	Argentina	NA	-33.302	-66.337	NA	2015.02	10.1111/mec.13921	10000	245.66	174	279
Lizard.Guts.23	Lizard.Guts	PRJNA293117	SAMN03998319	SRR2177061	Illumina MiSeq	SINGLE	V4	Liolaemus_ruibali_gut_chyme	Argentina	NA	-33.302	-66.337	NA	2015.02	10.1111/mec.13921	10000	245.66	177	249
Lizard.Guts.24	Lizard.Guts	PRJNA293117	SAMN03998320	SRR2177062	Illumina MiSeq	SINGLE	V4	Liolaemus_ruibali_gut_chyme	Argentina	NA	-33.302	-66.337	NA	2015.02	10.1111/mec.13921	10000	245.7	159	249
Lizard.Guts.25	Lizard.Guts	PRJNA293117	SAMN03998321	SRR2177063	Illumina MiSeq	SINGLE	V4	Liolaemus_ruibali_gut_chyme	Argentina	NA	-33.302	-66.337	NA	2015.02	10.1111/mec.13921	10000	244.7	170	247
Lizard.Guts.26	Lizard.Guts	PRJNA293117	SAMN03998322	SRR2177064	Illumina MiSeq	SINGLE	V4	Liolaemus_ruibali_gut_chyme	Argentina	NA	-33.302	-66.337	NA	2015.02	10.1111/mec.13921	10000	245.46	147	247
Lizard.Guts.27	Lizard.Guts	PRJNA293117	SAMN03998323	SRR2177065	Illumina MiSeq	SINGLE	V4	Liolaemus_ruibali_gut_chyme	Argentina	NA	-33.302	-66.337	NA	2015.02	10.1111/mec.13921	10000	245.77	182	276
Lizard.Guts.28	Lizard.Guts	PRJNA293117	SAMN03998324	SRR2177066	Illumina MiSeq	SINGLE	V4	Liolaemus_ruibali_gut_chyme	Argentina	NA	-33.302	-66.337	NA	2015.02	10.1111/mec.13921	10000	245.67	161	248
Lizard.Guts.29	Lizard.Guts	PRJNA293117	SAMN03998325	SRR2177067	Illumina MiSeq	SINGLE	V4	Liolaemus_ruibali_gut_chyme	Argentina	NA	-33.302	-66.337	NA	2015.02	10.1111/mec.13921	10000	243.73	156	247
Lizard.Guts.30	Lizard.Guts	PRJNA293117	SAMN03998326	SRR2177068	Illumina MiSeq	SINGLE	V4	Liolaemus_ruibali_gut_chyme	Argentina	NA	-33.302	-66.337	NA	2015.02	10.1111/mec.13921	7841	245.68	174	247
Lizard.Guts.31	Lizard.Guts	PRJNA293117	SAMN03998327	SRR2177069	Illumina MiSeq	SINGLE	V4	Liolaemus_ruibali_gut_chyme	Argentina	NA	-33.302	-66.337	NA	2015.02	10.1111/mec.13921	10000	245.8	195	249
Lizard.Guts.32	Lizard.Guts	PRJNA293117	SAMN03998328	SRR2177070	Illumina MiSeq	SINGLE	V4	Liolaemus_ruibali_gut_chyme	Argentina	NA	-33.302	-66.337	NA	2015.02	10.1111/mec.13921	10000	245.67	190	248
Lizard.Guts.33	Lizard.Guts	PRJNA293117	SAMN03998329	SRR2177071	Illumina MiSeq	SINGLE	V4	Liolaemus_ruibali_gut_chyme	Argentina	NA	-33.302	-66.337	NA	2015.02	10.1111/mec.13921	10000	245.73	169	289
Lizard.Guts.34	Lizard.Guts	PRJNA293117	SAMN03998330	SRR2177072	Illumina MiSeq	SINGLE	V4	Liolaemus_ruibali_gut_chyme	Argentina	NA	-33.302	-66.337	NA	2015.02	10.1111/mec.13921	10000	245.33	164	248
Lizard.Guts.35	Lizard.Guts	PRJNA293117	SAMN03998331	SRR2177073	Illumina MiSeq	SINGLE	V4	Liolaemus_ruibali_gut_chyme	Argentina	NA	-33.302	-66.337	NA	2015.02	10.1111/mec.13921	10000	245.66	160	248
Lizard.Guts.36	Lizard.Guts	PRJNA293117	SAMN03998332	SRR2177074	Illumina MiSeq	SINGLE	V4	Liolaemus_ruibali_gut_chyme	Argentina	NA	-33.302	-66.337	NA	2015.02	10.1111/mec.13921	10000	245.72	175	248
Lizard.Guts.37	Lizard.Guts	PRJNA293117	SAMN03998333	SRR2177075	Illumina MiSeq	SINGLE	V4	Liolaemus_ruibali_gut_chyme	Argentina	NA	-33.302	-66.337	NA	2015.02	10.1111/mec.13921	9819	245.56	195	249
Lizard.Guts.38	Lizard.Guts	PRJNA293117	SAMN03998334	SRR2177076	Illumina MiSeq	SINGLE	V4	Liolaemus_ruibali_gut_chyme	Argentina	NA	-33.302	-66.337	NA	2015.02	10.1111/mec.13921	10000	245.14	158	280
Lizard.Guts.39	Lizard.Guts	PRJNA293117	SAMN03998335	SRR2177077	Illumina MiSeq	SINGLE	V4	Liolaemus_ruibali_gut_chyme	Argentina	NA	-33.302	-66.337	NA	2015.02	10.1111/mec.13921	10000	245.6	185	248
Lizard.Guts.40	Lizard.Guts	PRJNA293117	SAMN03998336	SRR2177078	Illumina MiSeq	SINGLE	V4	Liolaemus_ruibali_gut_chyme	Argentina	NA	-33.302	-66.337	NA	2015.02	10.1111/mec.13921	10000	245.72	193	247
Lizard.Guts.41	Lizard.Guts	PRJNA293117	SAMN03998337	SRR2177079	Illumina MiSeq	SINGLE	V4	Liolaemus_ruibali_gut_chyme	Argentina	NA	-33.302	-66.337	NA	2015.02	10.1111/mec.13921	10000	245.35	181	267
Lizard.Guts.42	Lizard.Guts	PRJNA293117	SAMN03998338	SRR2177080	Illumina MiSeq	SINGLE	V4	Liolaemus_ruibali_gut_chyme	Argentina	NA	-33.302	-66.337	NA	2015.02	10.1111/mec.13921	10000	245.76	195	247
Lizard.Guts.43	Lizard.Guts	PRJNA293117	SAMN03998339	SRR2177081	Illumina MiSeq	SINGLE	V4	Liolaemus_ruibali_gut_chyme	Argentina	NA	-33.302	-66.337	NA	2015.02	10.1111/mec.13921	10000	245.67	152	247
Lizard.Guts.44	Lizard.Guts	PRJNA293117	SAMN03998340	SRR2177082	Illumina MiSeq	SINGLE	V4	Liolaemus_ruibali_gut_chyme	Argentina	NA	-33.302	-66.337	NA	2015.02	10.1111/mec.13921	10000	245.72	144	247
Lizard.Guts.45	Lizard.Guts	PRJNA293117	SAMN03998341	SRR2177083	Illumina MiSeq	SINGLE	V4	Liolaemus_ruibali_gut_chyme	Argentina	NA	-33.302	-66.337	NA	2015.02	10.1111/mec.13921	10000	245.7	194	247
Lizard.Guts.46	Lizard.Guts	PRJNA293117	SAMN03998342	SRR2177084	Illumina MiSeq	SINGLE	V4	Liolaemus_ruibali_gut_chyme	Argentina	NA	-33.302	-66.337	NA	2015.02	10.1111/mec.13921	10000	245.69	196	248
Lizard.Guts.47	Lizard.Guts	PRJNA293117	SAMN03998343	SRR2177085	Illumina MiSeq	SINGLE	V4	Liolaemus_ruibali_gut_chyme	Argentina	NA	-33.302	-66.337	NA	2015.02	10.1111/mec.13921	10000	245.71	162	248
Lizard.Guts.49	Lizard.Guts	PRJNA293117	SAMN03998345	SRR2177087	Illumina MiSeq	SINGLE	V4	Liolaemus_ruibali_gut_chyme	Argentina	NA	-33.302	-66.337	NA	2015.02	10.1111/mec.13921	10000	244.95	158	271
Lizard.Guts.50	Lizard.Guts	PRJNA293117	SAMN03998346	SRR2177088	Illumina MiSeq	SINGLE	V4	Liolaemus_ruibali_gut_chyme	Argentina	NA	-33.302	-66.337	NA	2015.02	10.1111/mec.13921	10000	245.81	197	248
Lizard.Guts.51	Lizard.Guts	PRJNA293117	SAMN03998347	SRR2177089	Illumina MiSeq	SINGLE	V4	Liolaemus_ruibali_gut_chyme	Argentina	NA	-33.302	-66.337	NA	2015.02	10.1111/mec.13921	10000	245.72	178	272
Lizard.Guts.52	Lizard.Guts	PRJNA293117	SAMN03998348	SRR2177090	Illumina MiSeq	SINGLE	V4	Liolaemus_ruibali_gut_chyme	Argentina	NA	-33.302	-66.337	NA	2015.02	10.1111/mec.13921	10000	245.74	197	269
Lizard.Guts.53	Lizard.Guts	PRJNA293117	SAMN03998349	SRR2177091	Illumina MiSeq	SINGLE	V4	Liolaemus_ruibali_gut_chyme	Argentina	NA	-33.302	-66.337	NA	2015.02	10.1111/mec.13921	10000	245.76	194	247
Lizard.Guts.54	Lizard.Guts	PRJNA293117	SAMN03998350	SRR2177092	Illumina MiSeq	SINGLE	V4	Liolaemus_ruibali_gut_chyme	Argentina	NA	-33.302	-66.337	NA	2015.02	10.1111/mec.13921	10000	245.7	194	247
Lizard.Guts.55	Lizard.Guts	PRJNA293117	SAMN03998351	SRR2177093	Illumina MiSeq	SINGLE	V4	Liolaemus_ruibali_gut_chyme	Argentina	NA	-33.302	-66.337	NA	2015.02	10.1111/mec.13921	10000	245.62	196	275
Lizard.Guts.56	Lizard.Guts	PRJNA293117	SAMN03998352	SRR2177094	Illumina MiSeq	SINGLE	V4	Liolaemus_ruibali_gut_chyme	Argentina	NA	-33.302	-66.337	NA	2015.02	10.1111/mec.13921	10000	245.37	180	284
Lizard.Guts.57	Lizard.Guts	PRJNA293117	SAMN03998353	SRR2177095	Illumina MiSeq	SINGLE	V4	Liolaemus_ruibali_gut_chyme	Argentina	NA	-33.302	-66.337	NA	2015.02	10.1111/mec.13921	10000	244.98	158	247
Lizard.Guts.58	Lizard.Guts	PRJNA293117	SAMN03998354	SRR2177096	Illumina MiSeq	SINGLE	V4	Liolaemus_ruibali_gut_chyme	Argentina	NA	-33.302	-66.337	NA	2015.02	10.1111/mec.13921	10000	245.68	196	267
Lizard.Guts.59	Lizard.Guts	PRJNA293117	SAMN03998355	SRR2177097	Illumina MiSeq	SINGLE	V4	Liolaemus_ruibali_gut_chyme	Argentina	NA	-33.302	-66.337	NA	2015.02	10.1111/mec.13921	10000	245.66	165	266
Lizard.Guts.60	Lizard.Guts	PRJNA293117	SAMN03998356	SRR2177098	Illumina MiSeq	SINGLE	V4	Liolaemus_ruibali_gut_chyme	Argentina	NA	-33.302	-66.337	NA	2015.02	10.1111/mec.13921	10000	245.48	144	247
Lizard.Guts.61	Lizard.Guts	PRJNA293117	SAMN03998357	SRR2177099	Illumina MiSeq	SINGLE	V4	Liolaemus_ruibali_gut_chyme	Argentina	NA	-33.302	-66.337	NA	2015.02	10.1111/mec.13921	10000	245.63	158	247
Lizard.Guts.62	Lizard.Guts	PRJNA293117	SAMN03998358	SRR2177100	Illumina MiSeq	SINGLE	V4	Liolaemus_ruibali_gut_chyme	Argentina	NA	-33.302	-66.337	NA	2015.02	10.1111/mec.13921	10000	245.73	180	248
Lizard.Guts.63	Lizard.Guts	PRJNA293117	SAMN03998359	SRR2177101	Illumina MiSeq	SINGLE	V4	Liolaemus_ruibali_gut_chyme	Argentina	NA	-33.302	-66.337	NA	2015.02	10.1111/mec.13921	10000	245.71	194	250
Lizard.Guts.64	Lizard.Guts	PRJNA293117	SAMN03998360	SRR2177102	Illumina MiSeq	SINGLE	V4	Liolaemus_ruibali_gut_chyme	Argentina	NA	-33.302	-66.337	NA	2015.02	10.1111/mec.13921	9843	245.43	196	247
Lizard.Guts.65	Lizard.Guts	PRJNA293117	SAMN03998361	SRR2177103	Illumina MiSeq	SINGLE	V4	Liolaemus_ruibali_gut_chyme	Argentina	NA	-33.302	-66.337	NA	2015.02	10.1111/mec.13921	10000	245.59	158	268
Lizard.Guts.66	Lizard.Guts	PRJNA293117	SAMN03998362	SRR2177104	Illumina MiSeq	SINGLE	V4	Liolaemus_ruibali_gut_chyme	Argentina	NA	-33.302	-66.337	NA	2015.02	10.1111/mec.13921	10000	245.76	195	271
Lizard.Guts.67	Lizard.Guts	PRJNA293117	SAMN03998363	SRR2177105	Illumina MiSeq	SINGLE	V4	Liolaemus_ruibali_gut_chyme	Argentina	NA	-33.302	-66.337	NA	2015.02	10.1111/mec.13921	10000	245.56	195	273
Reef.Fish.Guts.01	Reef.Fish.Guts	PRJNA290348	SAMN03890622	SRR2239574	Illumina MiSeq	PAIRED	V3-V4	Pomacentrus_moluccensis_larva_gut	Australia	Lizard Island	-14.6688	145.4594	NA	2015.02	10.7717/peerj.2412	10000	245.08	133	248
Reef.Fish.Guts.02	Reef.Fish.Guts	PRJNA290348	SAMN03890622	SRR2239745	Illumina MiSeq	PAIRED	V3-V4	Pomacentrus_moluccensis_larva_gut	Australia	Lizard Island	-14.6688	145.4594	NA	2015.02	10.7717/peerj.2412	4689	243.58	121	421
Reef.Fish.Guts.03	Reef.Fish.Guts	PRJNA290348	SAMN03890623	SRR2239779	Illumina MiSeq	PAIRED	V3-V4	Pomacentrus_moluccensis_larva_gut	Australia	Lizard Island	-14.6688	145.4594	NA	2015.02	10.7717/peerj.2412	4689	243.58	121	421
Reef.Fish.Guts.04	Reef.Fish.Guts	PRJNA290348	SAMN03890624	SRR2239780	Illumina MiSeq	PAIRED	V3-V4	Pomacentrus_moluccensis_larva_gut	Australia	Lizard Island	-14.6688	145.4594	NA	2015.02	10.7717/peerj.2412	7601	243.53	124	356
Reef.Fish.Guts.05	Reef.Fish.Guts	PRJNA290348	SAMN03890625	SRR2239793	Illumina MiSeq	PAIRED	V3-V4	Pomacentrus_moluccensis_larva_gut	Australia	Lizard Island	-14.6688	145.4594	NA	2015.02	10.7717/peerj.2412	8640	243.02	121	293
Reef.Fish.Guts.06	Reef.Fish.Guts	PRJNA290348	SAMN03890626	SRR2239797	Illumina MiSeq	PAIRED	V3-V4	Pomacentrus_moluccensis_larva_gut	Australia	Lizard Island	-14.6688	145.4594	NA	2015.02	10.7717/peerj.2412	10000	242.65	120	275
Reef.Fish.Guts.07	Reef.Fish.Guts	PRJNA290348	SAMN03890627	SRR2540955	Illumina MiSeq	PAIRED	V3-V4	Pomacentrus_moluccensis_larva_gut	Australia	Lizard Island	-14.6688	145.4594	NA	2015.02	10.7717/peerj.2412	10000	243.7	124	247
Reef.Fish.Guts.08	Reef.Fish.Guts	PRJNA290348	SAMN03890628	SRR2540957	Illumina MiSeq	PAIRED	V3-V4	Pomacentrus_moluccensis_larva_gut	Australia	Lizard Island	-14.6688	145.4594	NA	2015.02	10.7717/peerj.2412	10000	243.14	121	253
Reef.Fish.Guts.09	Reef.Fish.Guts	PRJNA290348	SAMN03890629	SRR2540963	Illumina MiSeq	PAIRED	V3-V4	Pomacentrus_moluccensis_larva_gut	Australia	Lizard Island	-14.6688	145.4594	NA	2015.02	10.7717/peerj.2412	10000	243.5	141	247
Reef.Fish.Guts.10	Reef.Fish.Guts	PRJNA290348	SAMN03890630	SRR2540965	Illumina MiSeq	PAIRED	V3-V4	Pomacentrus_moluccensis_larva_gut	Australia	Lizard Island	-14.6688	145.4594	NA	2015.02	10.7717/peerj.2412	10000	241.95	121	322
Reef.Fish.Guts.11	Reef.Fish.Guts	PRJNA290348	SAMN03890631	SRR2541012	Illumina MiSeq	PAIRED	V3-V4	Pomacentrus_moluccensis_larva_gut	Australia	Lizard Island	-14.6688	145.4594	NA	2015.02	10.7717/peerj.2412	10000	243.52	120	365
Reef.Fish.Guts.12	Reef.Fish.Guts	PRJNA290348	SAMN03890632	SRR2541427	Illumina MiSeq	PAIRED	V3-V4	Pomacentrus_moluccensis_larva_gut	Australia	Lizard Island	-14.6688	145.4594	NA	2015.02	10.7717/peerj.2412	10000	242.83	120	370
Porcine.Guts.KsA8	Porcine.Guts	PRJNA380495	SAMN06640774	SRR5396198	Illumina MiSeq	SINGLE	NA	Sus_scrofa_infant_jejunum_lumen	NA	NA	NA	NA	NA	NA	NA	10000	311.82	127	444
Porcine.Guts.KsA7	Porcine.Guts	PRJNA380495	SAMN06640773	SRR5396199	Illumina MiSeq	SINGLE	NA	Sus_scrofa_infant_jejunum_lumen	NA	NA	NA	NA	NA	NA	NA	10000	322.55	122	446
Porcine.Guts.KsA6	Porcine.Guts	PRJNA380495	SAMN06640772	SRR5396200	Illumina MiSeq	SINGLE	NA	Sus_scrofa_infant_jejunum_lumen	NA	NA	NA	NA	NA	NA	NA	10000	355.15	128	445
Porcine.Guts.KsA5	Porcine.Guts	PRJNA380495	SAMN06640771	SRR5396201	Illumina MiSeq	SINGLE	NA	Sus_scrofa_infant_jejunum_lumen	NA	NA	NA	NA	NA	NA	NA	10000	368.44	140	444
Porcine.Guts.KsA4	Porcine.Guts	PRJNA380495	SAMN06640770	SRR5396202	Illumina MiSeq	SINGLE	NA	Sus_scrofa_infant_jejunum_lumen	NA	NA	NA	NA	NA	NA	NA	10000	331.68	124	444
Porcine.Guts.KsA3	Porcine.Guts	PRJNA380495	SAMN06640769	SRR5396203	Illumina MiSeq	SINGLE	NA	Sus_scrofa_infant_jejunum_lumen	NA	NA	NA	NA	NA	NA	NA	10000	328.89	129	444
Porcine.Guts.KsA2	Porcine.Guts	PRJNA380495	SAMN06640768	SRR5396204	Illumina MiSeq	SINGLE	NA	Sus_scrofa_infant_jejunum_lumen	NA	NA	NA	NA	NA	NA	NA	10000	327.22	125	444
Porcine.Guts.KsA1	Porcine.Guts	PRJNA380495	SAMN06640767	SRR5396205	Illumina MiSeq	SINGLE	NA	Sus_scrofa_infant_jejunum_lumen	NA	NA	NA	NA	NA	NA	NA	10000	322.87	126	445
Porcine.Guts.KSC8	Porcine.Guts	PRJNA380495	SAMN06640766	SRR5396206	Illumina MiSeq	SINGLE	NA	Sus_scrofa_infant_jejunum_lumen	NA	NA	NA	NA	NA	NA	NA	10000	315.49	131	444
Porcine.Guts.KSC6	Porcine.Guts	PRJNA380495	SAMN06640765	SRR5396207	Illumina MiSeq	SINGLE	NA	Sus_scrofa_infant_jejunum_lumen	NA	NA	NA	NA	NA	NA	NA	10000	309.79	130	445
Porcine.Guts.KSC7	Porcine.Guts	PRJNA380495	SAMN06640764	SRR5396208	Illumina MiSeq	SINGLE	NA	Sus_scrofa_infant_jejunum_lumen	NA	NA	NA	NA	NA	NA	NA	10000	312.82	126	445
Porcine.Guts.KSC5	Porcine.Guts	PRJNA380495	SAMN06640763	SRR5396209	Illumina MiSeq	SINGLE	NA	Sus_scrofa_infant_jejunum_lumen	NA	NA	NA	NA	NA	NA	NA	10000	308.23	125	444
Porcine.Guts.KSC4	Porcine.Guts	PRJNA380495	SAMN06640762	SRR5396210	Illumina MiSeq	SINGLE	NA	Sus_scrofa_infant_jejunum_lumen	NA	NA	NA	NA	NA	NA	NA	10000	305.38	128	445
Porcine.Guts.KSC2	Porcine.Guts	PRJNA380495	SAMN06640760	SRR5396212	Illumina MiSeq	SINGLE	NA	Sus_scrofa_infant_jejunum_lumen	NA	NA	NA	NA	NA	NA	NA	10000	323.75	124	444
Porcine.Guts.KC8	Porcine.Guts	PRJNA380495	SAMN06640758	SRR5396214	Illumina MiSeq	SINGLE	NA	Sus_scrofa_infant_jejunum_mucosa	NA	NA	NA	NA	NA	NA	NA	10000	375.47	127	444
Porcine.Guts.KC7	Porcine.Guts	PRJNA380495	SAMN06640757	SRR5396215	Illumina MiSeq	SINGLE	NA	Sus_scrofa_infant_jejunum_mucosa	NA	NA	NA	NA	NA	NA	NA	10000	369.12	127	445
Porcine.Guts.KC6	Porcine.Guts	PRJNA380495	SAMN06640756	SRR5396216	Illumina MiSeq	SINGLE	NA	Sus_scrofa_infant_jejunum_mucosa	NA	NA	NA	NA	NA	NA	NA	10000	322.06	124	445
Porcine.Guts.KC5	Porcine.Guts	PRJNA380495	SAMN06640755	SRR5396217	Illumina MiSeq	SINGLE	NA	Sus_scrofa_infant_jejunum_mucosa	NA	NA	NA	NA	NA	NA	NA	6899	367.64	124	445
Porcine.Guts.KC3	Porcine.Guts	PRJNA380495	SAMN06640754	SRR5396218	Illumina MiSeq	SINGLE	NA	Sus_scrofa_infant_jejunum_mucosa	NA	NA	NA	NA	NA	NA	NA	10000	366.09	129	454
Porcine.Guts.KC4	Porcine.Guts	PRJNA380495	SAMN06640753	SRR5396219	Illumina MiSeq	SINGLE	NA	Sus_scrofa_infant_jejunum_mucosa	NA	NA	NA	NA	NA	NA	NA	10000	370.77	128	445
Porcine.Guts.KC2	Porcine.Guts	PRJNA380495	SAMN06640752	SRR5396220	Illumina MiSeq	SINGLE	NA	Sus_scrofa_infant_jejunum_mucosa	NA	NA	NA	NA	NA	NA	NA	10000	366.5	122	519
Porcine.Guts.KC1	Porcine.Guts	PRJNA380495	SAMN06640751	SRR5396221	Illumina MiSeq	SINGLE	NA	Sus_scrofa_infant_jejunum_mucosa	NA	NA	NA	NA	NA	NA	NA	10000	369.06	124	462
Porcine.Guts.KA8	Porcine.Guts	PRJNA380495	SAMN06640750	SRR5396222	Illumina MiSeq	SINGLE	NA	Sus_scrofa_infant_jejunum_mucosa	NA	NA	NA	NA	NA	NA	NA	10000	320.93	126	444
Porcine.Guts.KA7	Porcine.Guts	PRJNA380495	SAMN06640749	SRR5396223	Illumina MiSeq	SINGLE	NA	Sus_scrofa_infant_jejunum_mucosa	NA	NA	NA	NA	NA	NA	NA	10000	331.63	125	444
Porcine.Guts.KA6	Porcine.Guts	PRJNA380495	SAMN06640748	SRR5396224	Illumina MiSeq	SINGLE	NA	Sus_scrofa_infant_jejunum_mucosa	NA	NA	NA	NA	NA	NA	NA	10000	380.07	128	444
Porcine.Guts.KA5	Porcine.Guts	PRJNA380495	SAMN06640747	SRR5396225	Illumina MiSeq	SINGLE	NA	Sus_scrofa_infant_jejunum_mucosa	NA	NA	NA	NA	NA	NA	NA	10000	368.71	127	444
Porcine.Guts.KA4	Porcine.Guts	PRJNA380495	SAMN06640746	SRR5396226	Illumina MiSeq	SINGLE	NA	Sus_scrofa_infant_jejunum_mucosa	NA	NA	NA	NA	NA	NA	NA	7830	371.55	127	458
Porcine.Guts.KA3	Porcine.Guts	PRJNA380495	SAMN06640745	SRR5396227	Illumina MiSeq	SINGLE	NA	Sus_scrofa_infant_jejunum_mucosa	NA	NA	NA	NA	NA	NA	NA	10000	318.62	125	444
Porcine.Guts.KA1	Porcine.Guts	PRJNA380495	SAMN06640744	SRR5396228	Illumina MiSeq	SINGLE	NA	Sus_scrofa_infant_jejunum_mucosa	NA	NA	NA	NA	NA	NA	NA	10000	312.89	151	444
Porcine.Guts.KA2	Porcine.Guts	PRJNA380495	SAMN06640743	SRR5396229	Illumina MiSeq	SINGLE	NA	Sus_scrofa_infant_jejunum_mucosa	NA	NA	NA	NA	NA	NA	NA	10000	343.39	122	444
Porcine.Guts.HSC8	Porcine.Guts	PRJNA380495	SAMN06640742	SRR5396230	Illumina MiSeq	SINGLE	NA	Sus_scrofa_infant_ileum_lumen	NA	NA	NA	NA	NA	NA	NA	10000	398.95	128	448
Porcine.Guts.HSC6	Porcine.Guts	PRJNA380495	SAMN06640741	SRR5396231	Illumina MiSeq	SINGLE	NA	Sus_scrofa_infant_ileum_lumen	NA	NA	NA	NA	NA	NA	NA	10000	388.26	127	444
Porcine.Guts.HSC5	Porcine.Guts	PRJNA380495	SAMN06640740	SRR5396232	Illumina MiSeq	SINGLE	NA	Sus_scrofa_infant_ileum_lumen	NA	NA	NA	NA	NA	NA	NA	10000	385.59	123	444
Porcine.Guts.HSC4	Porcine.Guts	PRJNA380495	SAMN06640739	SRR5396233	Illumina MiSeq	SINGLE	NA	Sus_scrofa_infant_ileum_lumen	NA	NA	NA	NA	NA	NA	NA	10000	394.56	137	445
Porcine.Guts.HSC3	Porcine.Guts	PRJNA380495	SAMN06640738	SRR5396234	Illumina MiSeq	SINGLE	NA	Sus_scrofa_infant_ileum_lumen	NA	NA	NA	NA	NA	NA	NA	10000	308.95	127	444
Porcine.Guts.HSC2	Porcine.Guts	PRJNA380495	SAMN06640737	SRR5396235	Illumina MiSeq	SINGLE	NA	Sus_scrofa_infant_ileum_lumen	NA	NA	NA	NA	NA	NA	NA	10000	305.03	128	445
Porcine.Guts.HSC1	Porcine.Guts	PRJNA380495	SAMN06640736	SRR5396236	Illumina MiSeq	SINGLE	NA	Sus_scrofa_infant_ileum_lumen	NA	NA	NA	NA	NA	NA	NA	10000	318.1	122	445
Porcine.Guts.HSA8	Porcine.Guts	PRJNA380495	SAMN06640735	SRR5396237	Illumina MiSeq	SINGLE	NA	Sus_scrofa_infant_ileum_lumen	NA	NA	NA	NA	NA	NA	NA	10000	308.99	123	444
Porcine.Guts.HSA7	Porcine.Guts	PRJNA380495	SAMN06640734	SRR5396238	Illumina MiSeq	SINGLE	NA	Sus_scrofa_infant_ileum_lumen	NA	NA	NA	NA	NA	NA	NA	10000	307	122	444
Porcine.Guts.HSA6	Porcine.Guts	PRJNA380495	SAMN06640733	SRR5396239	Illumina MiSeq	SINGLE	NA	Sus_scrofa_infant_ileum_lumen	NA	NA	NA	NA	NA	NA	NA	10000	364.09	129	444
Porcine.Guts.HSA5	Porcine.Guts	PRJNA380495	SAMN06640732	SRR5396240	Illumina MiSeq	SINGLE	NA	Sus_scrofa_infant_ileum_lumen	NA	NA	NA	NA	NA	NA	NA	10000	309.2	128	446
Porcine.Guts.HSA4	Porcine.Guts	PRJNA380495	SAMN06640731	SRR5396241	Illumina MiSeq	SINGLE	NA	Sus_scrofa_infant_ileum_lumen	NA	NA	NA	NA	NA	NA	NA	10000	319.35	126	445
Porcine.Guts.HSA3	Porcine.Guts	PRJNA380495	SAMN06640730	SRR5396242	Illumina MiSeq	SINGLE	NA	Sus_scrofa_infant_ileum_lumen	NA	NA	NA	NA	NA	NA	NA	10000	316.22	130	447
Porcine.Guts.HSA2	Porcine.Guts	PRJNA380495	SAMN06640729	SRR5396243	Illumina MiSeq	SINGLE	NA	Sus_scrofa_infant_ileum_lumen	NA	NA	NA	NA	NA	NA	NA	10000	313.38	127	444
Porcine.Guts.HSA1	Porcine.Guts	PRJNA380495	SAMN06640728	SRR5396244	Illumina MiSeq	SINGLE	NA	Sus_scrofa_infant_ileum_lumen	NA	NA	NA	NA	NA	NA	NA	10000	311.27	127	444
Porcine.Guts.HC8	Porcine.Guts	PRJNA380495	SAMN06640727	SRR5396245	Illumina MiSeq	SINGLE	NA	Sus_scrofa_infant_ileum_mucosa	NA	NA	NA	NA	NA	NA	NA	10000	373.93	134	444
Porcine.Guts.HC7	Porcine.Guts	PRJNA380495	SAMN06640726	SRR5396246	Illumina MiSeq	SINGLE	NA	Sus_scrofa_infant_ileum_mucosa	NA	NA	NA	NA	NA	NA	NA	10000	324.16	128	444
Porcine.Guts.HC6	Porcine.Guts	PRJNA380495	SAMN06640725	SRR5396247	Illumina MiSeq	SINGLE	NA	Sus_scrofa_infant_ileum_mucosa	NA	NA	NA	NA	NA	NA	NA	10000	309.66	122	459
Porcine.Guts.HC5	Porcine.Guts	PRJNA380495	SAMN06640724	SRR5396248	Illumina MiSeq	SINGLE	NA	Sus_scrofa_infant_ileum_mucosa	NA	NA	NA	NA	NA	NA	NA	10000	313.83	121	444
Porcine.Guts.HC4	Porcine.Guts	PRJNA380495	SAMN06640723	SRR5396249	Illumina MiSeq	SINGLE	NA	Sus_scrofa_infant_ileum_mucosa	NA	NA	NA	NA	NA	NA	NA	10000	371.16	128	444
Porcine.Guts.HC3	Porcine.Guts	PRJNA380495	SAMN06640722	SRR5396250	Illumina MiSeq	SINGLE	NA	Sus_scrofa_infant_ileum_mucosa	NA	NA	NA	NA	NA	NA	NA	10000	369.04	126	446
Porcine.Guts.HC2	Porcine.Guts	PRJNA380495	SAMN06640721	SRR5396251	Illumina MiSeq	SINGLE	NA	Sus_scrofa_infant_ileum_mucosa	NA	NA	NA	NA	NA	NA	NA	10000	323.26	124	444
Porcine.Guts.HC1	Porcine.Guts	PRJNA380495	SAMN06640720	SRR5396252	Illumina MiSeq	SINGLE	NA	Sus_scrofa_infant_ileum_mucosa	NA	NA	NA	NA	NA	NA	NA	10000	377.56	136	484
Porcine.Guts.HA8	Porcine.Guts	PRJNA380495	SAMN06640719	SRR5396253	Illumina MiSeq	SINGLE	NA	Sus_scrofa_infant_ileum_mucosa	NA	NA	NA	NA	NA	NA	NA	10000	323.47	126	444
Porcine.Guts.HA7	Porcine.Guts	PRJNA380495	SAMN06640718	SRR5396254	Illumina MiSeq	SINGLE	NA	Sus_scrofa_infant_ileum_mucosa	NA	NA	NA	NA	NA	NA	NA	10000	313.61	127	445
Porcine.Guts.HA6	Porcine.Guts	PRJNA380495	SAMN06640717	SRR5396255	Illumina MiSeq	SINGLE	NA	Sus_scrofa_infant_ileum_mucosa	NA	NA	NA	NA	NA	NA	NA	10000	372.56	123	444
Porcine.Guts.HA5	Porcine.Guts	PRJNA380495	SAMN06640716	SRR5396256	Illumina MiSeq	SINGLE	NA	Sus_scrofa_infant_ileum_mucosa	NA	NA	NA	NA	NA	NA	NA	10000	316.56	126	444
Porcine.Guts.HA4	Porcine.Guts	PRJNA380495	SAMN06640715	SRR5396257	Illumina MiSeq	SINGLE	NA	Sus_scrofa_infant_ileum_mucosa	NA	NA	NA	NA	NA	NA	NA	10000	366.86	128	444
Porcine.Guts.HA3	Porcine.Guts	PRJNA380495	SAMN06640714	SRR5396258	Illumina MiSeq	SINGLE	NA	Sus_scrofa_infant_ileum_mucosa	NA	NA	NA	NA	NA	NA	NA	10000	324.13	124	444
Porcine.Guts.HA2	Porcine.Guts	PRJNA380495	SAMN06640713	SRR5396259	Illumina MiSeq	SINGLE	NA	Sus_scrofa_infant_ileum_mucosa	NA	NA	NA	NA	NA	NA	NA	10000	327.57	134	444
Porcine.Guts.HA1	Porcine.Guts	PRJNA380495	SAMN06640712	SRR5396260	Illumina MiSeq	SINGLE	NA	Sus_scrofa_infant_ileum_mucosa	NA	NA	NA	NA	NA	NA	NA	10000	376	127	445
Venezuela.Bird.Guts.COP118	Venezuela.Bird.Guts	PRJEB14747	SAMEA4071407	ERR1524031	Illumina HiSeq 2000	SINGLE	NA	Columbina_passerina_adult_lower_intestine	Venezuela	Garcia	11.035278	63.845556	NA	2007.01.01	NA	10000	134.57	120	144
Venezuela.Bird.Guts.COP115	Venezuela.Bird.Guts	PRJEB14747	SAMEA4071408	ERR1524032	Illumina HiSeq 2000	SINGLE	NA	Columbina_passerina_adult_crop	Venezuela	Garcia	11.035278	63.845556	NA	2007.01.01	NA	10000	133.21	120	144
Venezuela.Bird.Guts.COP116	Venezuela.Bird.Guts	PRJEB14747	SAMEA4071409	ERR1524033	Illumina HiSeq 2000	SINGLE	NA	Columbina_passerina_adult_gizzard	Venezuela	Garcia	11.035278	63.845556	NA	2007.01.01	NA	10000	134.45	120	144
Venezuela.Bird.Guts.COP117	Venezuela.Bird.Guts	PRJEB14747	SAMEA4071410	ERR1524034	Illumina HiSeq 2000	SINGLE	NA	Columbina_passerina_adult_upper_intestine	Venezuela	Garcia	11.035278	63.845556	NA	2007.01.01	NA	10000	135.24	120	144
Venezuela.Bird.Guts.COP119	Venezuela.Bird.Guts	PRJEB14747	SAMEA4071415	ERR1524039	Illumina HiSeq 2000	SINGLE	NA	Columbina_passerina_adult_crop	Venezuela	Garcia	11.035278	63.845556	NA	2009.03.05	NA	10000	133.44	120	144
Venezuela.Bird.Guts.COP120	Venezuela.Bird.Guts	PRJEB14747	SAMEA4071416	ERR1524040	Illumina HiSeq 2000	SINGLE	NA	Columbina_passerina_adult_gizzard	Venezuela	Garcia	11.035278	63.845556	NA	2009.03.05	NA	10000	134.02	120	144
Venezuela.Bird.Guts.COP122	Venezuela.Bird.Guts	PRJEB14747	SAMEA4071417	ERR1524041	Illumina HiSeq 2000	SINGLE	NA	Columbina_passerina_adult_lower_intestine	Venezuela	Garcia	11.035278	63.845556	NA	2009.03.05	NA	10000	133.98	120	144
Venezuela.Bird.Guts.COP121	Venezuela.Bird.Guts	PRJEB14747	SAMEA4071418	ERR1524042	Illumina HiSeq 2000	SINGLE	NA	Columbina_passerina_adult_upper_intestine	Venezuela	Garcia	11.035278	63.845556	NA	2009.03.05	NA	10000	133.83	120	144
Venezuela.Bird.Guts.COP128	Venezuela.Bird.Guts	PRJEB14747	SAMEA4071419	ERR1524043	Illumina HiSeq 2000	SINGLE	NA	Columbina_passerina_adult_upper_intestine	Venezuela	Garcia	11.035278	63.845556	NA	2009.07.07	NA	10000	134.12	120	144
Venezuela.Bird.Guts.COP127	Venezuela.Bird.Guts	PRJEB14747	SAMEA4071421	ERR1524045	Illumina HiSeq 2000	SINGLE	NA	Columbina_passerina_adult_gizzard	Venezuela	Garcia	11.035278	63.845556	NA	2009.07.07	NA	10000	133.31	120	144
Venezuela.Bird.Guts.COP129	Venezuela.Bird.Guts	PRJEB14747	SAMEA4071422	ERR1524046	Illumina HiSeq 2000	SINGLE	NA	Columbina_passerina_adult_lower_intestine	Venezuela	Garcia	11.035278	63.845556	NA	2009.07.07	NA	10000	134.79	120	144
Venezuela.Bird.Guts.COP133	Venezuela.Bird.Guts	PRJEB14747	SAMEA4071423	ERR1524047	Illumina HiSeq 2000	SINGLE	NA	Columbina_passerina_adult_lower_intestine	Venezuela	Garcia	11.035278	63.845556	NA	2009.03.05	NA	10000	133.93	120	144
Venezuela.Bird.Guts.COP130	Venezuela.Bird.Guts	PRJEB14747	SAMEA4071424	ERR1524048	Illumina HiSeq 2000	SINGLE	NA	Columbina_passerina_adult_crop	Venezuela	Garcia	11.035278	63.845556	NA	2009.03.05	NA	10000	133.19	120	144
Venezuela.Bird.Guts.COP131	Venezuela.Bird.Guts	PRJEB14747	SAMEA4071425	ERR1524049	Illumina HiSeq 2000	SINGLE	NA	Columbina_passerina_adult_gizzard	Venezuela	Garcia	11.035278	63.845556	NA	2009.03.05	NA	10000	134.15	120	144
Venezuela.Bird.Guts.COP132	Venezuela.Bird.Guts	PRJEB14747	SAMEA4071426	ERR1524050	Illumina HiSeq 2000	SINGLE	NA	Columbina_passerina_adult_upper_intestine	Venezuela	Garcia	11.035278	63.845556	NA	2009.03.05	NA	10000	133.74	120	144
Venezuela.Bird.Guts.COP135	Venezuela.Bird.Guts	PRJEB14747	SAMEA4071428	ERR1524052	Illumina HiSeq 2000	SINGLE	NA	Columbina_passerina_adult_gizzard	Venezuela	Garcia	11.035278	63.845556	NA	2009.03.02	NA	10000	133.15	120	144
Venezuela.Bird.Guts.COP137	Venezuela.Bird.Guts	PRJEB14747	SAMEA4071429	ERR1524053	Illumina HiSeq 2000	SINGLE	NA	Columbina_passerina_adult_lower_intestine	Venezuela	Garcia	11.035278	63.845556	NA	2009.03.02	NA	10000	134.13	120	144
Venezuela.Bird.Guts.COP136	Venezuela.Bird.Guts	PRJEB14747	SAMEA4071430	ERR1524054	Illumina HiSeq 2000	SINGLE	NA	Columbina_passerina_adult_upper_intestine	Venezuela	Garcia	11.035278	63.845556	NA	2009.03.02	NA	10000	133.71	120	144
Venezuela.Bird.Guts.COP138	Venezuela.Bird.Guts	PRJEB14747	SAMEA4071431	ERR1524055	Illumina HiSeq 2000	SINGLE	NA	Columbina_passerina_adult_crop	Venezuela	Garcia	11.035278	63.845556	NA	2009.03.05	NA	10000	133.29	120	144
Venezuela.Bird.Guts.COP139	Venezuela.Bird.Guts	PRJEB14747	SAMEA4071432	ERR1524056	Illumina HiSeq 2000	SINGLE	NA	Columbina_passerina_adult_gizzard	Venezuela	Garcia	11.035278	63.845556	NA	2009.03.05	NA	10000	133.89	120	144
Venezuela.Bird.Guts.COP13	Venezuela.Bird.Guts	PRJEB14747	SAMEA4071486	ERR1524110	Illumina HiSeq 2000	SINGLE	NA	Saltator_maximus_adult_gizzard	Venezuela	Garcia	9.961667	68.671944	NA	2007.11.29	NA	10000	133.97	120	144
Venezuela.Bird.Guts.COP123	Venezuela.Bird.Guts	PRJEB14747	SAMEA4071513	ERR1524137	Illumina HiSeq 2000	SINGLE	NA	Turdus_olivater_adult_gizzard	Venezuela	Garcia	10.399444	66.978889	NA	2006.11.12	NA	10000	135.12	120	144
Venezuela.Bird.Guts.COP125	Venezuela.Bird.Guts	PRJEB14747	SAMEA4071514	ERR1524138	Illumina HiSeq 2000	SINGLE	NA	Turdus_olivater_adult_lower_intestine	Venezuela	Garcia	10.399444	66.978889	NA	2006.11.12	NA	10000	133.42	120	144
Venezuela.Bird.Guts.COP124	Venezuela.Bird.Guts	PRJEB14747	SAMEA4071515	ERR1524139	Illumina HiSeq 2000	SINGLE	NA	Turdus_olivater_adult_upper_intestine	Venezuela	Garcia	10.399444	66.978889	NA	2006.11.12	NA	10000	134.33	120	144
Anabrus.Insect.Guts.01	Anabrus.Insect.Guts	PRJNA318375	SAMN04856932	SRR3384791	Illumina MiSeq	PAIRED	NA	Anabrus_simplex_nuptial_feces	USA	WY	43.7097	-106.6386	NA	2014.08	NA	10000	278.82	120	351
Anabrus.Insect.Guts.03	Anabrus.Insect.Guts	PRJNA318375	SAMN04856942	SRR3384793	Illumina MiSeq	PAIRED	NA	Anabrus_simplex_nuptial_feces	USA	WY	43.7097	-106.6386	NA	2014.08	NA	10000	273.56	120	286
Anabrus.Insect.Guts.06	Anabrus.Insect.Guts	PRJNA318375	SAMN04856945	SRR3384796	Illumina MiSeq	PAIRED	NA	Anabrus_simplex_nuptial_feces	USA	WY	43.7097	-106.6386	NA	2014.08	NA	10000	279.79	121	393
Anabrus.Insect.Guts.08	Anabrus.Insect.Guts	PRJNA318375	SAMN04856947	SRR3384798	Illumina MiSeq	PAIRED	NA	Anabrus_simplex_nuptial_feces	USA	WY	43.7097	-106.6386	NA	2014.08	NA	10000	281.3	121	426
Anabrus.Insect.Guts.09	Anabrus.Insect.Guts	PRJNA318375	SAMN04856948	SRR3384799	Illumina MiSeq	PAIRED	NA	Anabrus_simplex_nuptial_feces	USA	WY	43.7097	-106.6386	NA	2014.08	NA	10000	278.16	121	403
China.Human.Child.Guts.LHH	China.Human.Child.Guts	PRJNA388732	SAMN07184162	SRR5637713	Illumina MiSeq	PAIRED	NA	human_child_feces	China	Guangzhou	23.12	113.2	NA	2016.02	NA	10000	239.93	123	250
China.Human.Child.Guts.LHY	China.Human.Child.Guts	PRJNA388732	SAMN07184163	SRR5637714	Illumina MiSeq	PAIRED	NA	human_child_feces	China	Guangzhou	23.12	113.2	NA	2016.02	NA	10000	240.28	121	249
China.Human.Child.Guts.ZS	China.Human.Child.Guts	PRJNA388732	SAMN07184156	SRR5637721	Illumina MiSeq	PAIRED	NA	human_child_feces	China	Guangzhou	23.12	113.2	NA	2016.02	NA	10000	240.36	125	402
China.Human.Child.Guts.ZXX	China.Human.Child.Guts	PRJNA388732	SAMN07184157	SRR5637722	Illumina MiSeq	PAIRED	NA	human_child_feces	China	Guangzhou	23.12	113.2	NA	2016.02	NA	10000	240.39	120	406
China.Human.Child.Guts.ZM	China.Human.Child.Guts	PRJNA388732	SAMN07184133	SRR5637723	Illumina MiSeq	PAIRED	NA	human_child_feces	China	Guangzhou	23.12	113.2	NA	2016.02	NA	10000	240.28	132	326
China.Human.Child.Guts.ZLY	China.Human.Child.Guts	PRJNA388732	SAMN07184132	SRR5637724	Illumina MiSeq	PAIRED	NA	human_child_feces	China	Guangzhou	23.12	113.2	NA	2016.02	NA	10000	240.3	125	408
China.Human.Child.Guts.YYJ	China.Human.Child.Guts	PRJNA388732	SAMN07184125	SRR5637725	Illumina MiSeq	PAIRED	NA	human_child_feces	China	Guangzhou	23.12	113.2	NA	2016.02	NA	10000	240.23	120	249
China.Human.Child.Guts.YY	China.Human.Child.Guts	PRJNA388732	SAMN07184124	SRR5637726	Illumina MiSeq	PAIRED	NA	human_child_feces	China	Guangzhou	23.12	113.2	NA	2016.02	NA	10000	240.44	120	285
China.Human.Child.Guts.ZGM	China.Human.Child.Guts	PRJNA388732	SAMN07184127	SRR5637727	Illumina MiSeq	PAIRED	NA	human_child_feces	China	Guangzhou	23.12	113.2	NA	2016.02	NA	10000	240.65	132	249
China.Human.Child.Guts.ZMH	China.Human.Child.Guts	PRJNA388732	SAMN07184126	SRR5637728	Illumina MiSeq	PAIRED	NA	human_child_feces	China	Guangzhou	23.12	113.2	NA	2016.02	NA	10000	240.31	125	320
China.Human.Child.Guts.ZZX	China.Human.Child.Guts	PRJNA388732	SAMN07184129	SRR5637729	Illumina MiSeq	PAIRED	NA	human_child_feces	China	Guangzhou	23.12	113.2	NA	2016.02	NA	10000	240.32	121	249
China.Human.Child.Guts.ZZC	China.Human.Child.Guts	PRJNA388732	SAMN07184128	SRR5637730	Illumina MiSeq	PAIRED	NA	human_child_feces	China	Guangzhou	23.12	113.2	NA	2016.02	NA	10000	240.19	120	285
China.Human.Child.Guts.ZLJ	China.Human.Child.Guts	PRJNA388732	SAMN07184131	SRR5637731	Illumina MiSeq	PAIRED	NA	human_child_feces	China	Guangzhou	23.12	113.2	NA	2016.02	NA	10000	240.33	125	251
China.Human.Child.Guts.YSM	China.Human.Child.Guts	PRJNA388732	SAMN07184143	SRR5637734	Illumina MiSeq	PAIRED	NA	human_child_feces	China	Guangzhou	23.12	113.2	NA	2016.02	NA	10000	240.6	125	249
China.Human.Child.Guts.ZJX	China.Human.Child.Guts	PRJNA388732	SAMN07184136	SRR5637735	Illumina MiSeq	PAIRED	NA	human_child_feces	China	Guangzhou	23.12	113.2	NA	2016.02	NA	10000	240.43	123	250
China.Human.Child.Guts.LYM	China.Human.Child.Guts	PRJNA388732	SAMN07184141	SRR5637740	Illumina MiSeq	PAIRED	NA	human_child_feces	China	Guangzhou	23.12	113.2	NA	2016.02	NA	10000	240.49	124	386
China.Human.Child.Guts.LXY	China.Human.Child.Guts	PRJNA388732	SAMN07184139	SRR5637742	Illumina MiSeq	PAIRED	NA	human_child_feces	China	Guangzhou	23.12	113.2	NA	2016.02	NA	10000	240.25	121	384
China.Human.Child.Guts.YZC	China.Human.Child.Guts	PRJNA388732	SAMN07184113	SRR5637743	Illumina MiSeq	PAIRED	NA	human_child_feces	China	Guangzhou	23.12	113.2	NA	2016.02	NA	10000	240.27	126	318
China.Human.Child.Guts.LZL	China.Human.Child.Guts	PRJNA388732	SAMN07184111	SRR5637745	Illumina MiSeq	PAIRED	NA	human_child_feces	China	Guangzhou	23.12	113.2	NA	2016.02	NA	10000	240.41	120	249
China.Human.Child.Guts.LYN	China.Human.Child.Guts	PRJNA388732	SAMN07184110	SRR5637746	Illumina MiSeq	PAIRED	NA	human_child_feces	China	Guangzhou	23.12	113.2	NA	2016.02	NA	10000	240.31	122	416
China.Human.Child.Guts.LCY	China.Human.Child.Guts	PRJNA388732	SAMN07184109	SRR5637747	Illumina MiSeq	PAIRED	NA	human_child_feces	China	Guangzhou	23.12	113.2	NA	2016.02	NA	10000	240.85	121	285
China.Human.Child.Guts.LCW	China.Human.Child.Guts	PRJNA388732	SAMN07184108	SRR5637748	Illumina MiSeq	PAIRED	NA	human_child_feces	China	Guangzhou	23.12	113.2	NA	2016.02	NA	10000	240.3	121	249
China.Human.Child.Guts.ZJL	China.Human.Child.Guts	PRJNA388732	SAMN07184104	SRR5637752	Illumina MiSeq	PAIRED	NA	human_child_feces	China	Guangzhou	23.12	113.2	NA	2016.02	NA	10000	240.48	120	249
China.Human.Child.Guts.LJH	China.Human.Child.Guts	PRJNA388732	SAMN07184092	SRR5637753	Illumina MiSeq	PAIRED	NA	human_child_feces	China	Guangzhou	23.12	113.2	NA	2016.02	NA	10000	240.71	121	249
China.Human.Child.Guts.LJL	China.Human.Child.Guts	PRJNA388732	SAMN07184093	SRR5637754	Illumina MiSeq	PAIRED	NA	human_child_feces	China	Guangzhou	23.12	113.2	NA	2016.02	NA	10000	240.17	122	249
China.Human.Child.Guts.ZZL	China.Human.Child.Guts	PRJNA388732	SAMN07184085	SRR5637762	Illumina MiSeq	PAIRED	NA	human_child_feces	China	Guangzhou	23.12	113.2	NA	2016.02	NA	10000	240.4	123	249
China.Human.Child.Guts.ZBY	China.Human.Child.Guts	PRJNA388732	SAMN07184122	SRR5637763	Illumina MiSeq	PAIRED	NA	human_child_feces	China	Guangzhou	23.12	113.2	NA	2016.02	NA	10000	239.99	126	249
China.Human.Child.Guts.ZJR	China.Human.Child.Guts	PRJNA388732	SAMN07184119	SRR5637770	Illumina MiSeq	PAIRED	NA	human_child_feces	China	Guangzhou	23.12	113.2	NA	2016.02	NA	10000	240.17	122	253
China.Human.Child.Guts.YZR	China.Human.Child.Guts	PRJNA388732	SAMN07184120	SRR5637771	Illumina MiSeq	PAIRED	NA	human_child_feces	China	Guangzhou	23.12	113.2	NA	2016.02	NA	10000	240	122	249
China.Human.Child.Guts.YZX	China.Human.Child.Guts	PRJNA388732	SAMN07184121	SRR5637772	Illumina MiSeq	PAIRED	NA	human_child_feces	China	Guangzhou	23.12	113.2	NA	2016.02	NA	10000	239.64	125	250
China.Human.Child.Guts.ZCF	China.Human.Child.Guts	PRJNA388732	SAMN07184101	SRR5637774	Illumina MiSeq	PAIRED	NA	human_child_feces	China	Guangzhou	23.12	113.2	NA	2016.02	NA	10000	240.17	124	249
China.Human.Child.Guts.YGM	China.Human.Child.Guts	PRJNA388732	SAMN07184099	SRR5637776	Illumina MiSeq	PAIRED	NA	human_child_feces	China	Guangzhou	23.12	113.2	NA	2016.02	NA	10000	240.2	120	249
China.Human.Child.Guts.LWT	China.Human.Child.Guts	PRJNA388732	SAMN07184096	SRR5637777	Illumina MiSeq	PAIRED	NA	human_child_feces	China	Guangzhou	23.12	113.2	NA	2016.02	NA	10000	240.2	126	252
China.Human.Child.Guts.LZS	China.Human.Child.Guts	PRJNA388732	SAMN07184097	SRR5637778	Illumina MiSeq	PAIRED	NA	human_child_feces	China	Guangzhou	23.12	113.2	NA	2016.02	NA	10000	240.03	127	250
China.Human.Child.Guts.LJR	China.Human.Child.Guts	PRJNA388732	SAMN07184094	SRR5637779	Illumina MiSeq	PAIRED	NA	human_child_feces	China	Guangzhou	23.12	113.2	NA	2016.02	NA	10000	240.13	120	250
China.Human.Child.Guts.LJX	China.Human.Child.Guts	PRJNA388732	SAMN07184095	SRR5637780	Illumina MiSeq	PAIRED	NA	human_child_feces	China	Guangzhou	23.12	113.2	NA	2016.02	NA	10000	240.19	120	249
China.Human.Child.Guts.YWR	China.Human.Child.Guts	PRJNA388732	SAMN07184102	SRR5637781	Illumina MiSeq	PAIRED	NA	human_child_feces	China	Guangzhou	23.12	113.2	NA	2016.02	NA	10000	240.31	126	268
China.Human.Child.Guts.ZHQ	China.Human.Child.Guts	PRJNA388732	SAMN07184103	SRR5637782	Illumina MiSeq	PAIRED	NA	human_child_feces	China	Guangzhou	23.12	113.2	NA	2016.02	NA	10000	240.24	120	250
China.Human.Child.Guts.ZH	China.Human.Child.Guts	PRJNA388732	SAMN07184169	SRR5637785	Illumina MiSeq	PAIRED	NA	human_child_feces	China	Guangzhou	23.12	113.2	NA	2016.02	NA	10000	240.35	123	251
China.Human.Child.Guts.ZJ	China.Human.Child.Guts	PRJNA388732	SAMN07184168	SRR5637786	Illumina MiSeq	PAIRED	NA	human_child_feces	China	Guangzhou	23.12	113.2	NA	2016.02	NA	10000	240.32	121	411
China.Human.Child.Guts.YF	China.Human.Child.Guts	PRJNA388732	SAMN07184165	SRR5637789	Illumina MiSeq	PAIRED	NA	human_child_feces	China	Guangzhou	23.12	113.2	NA	2016.02	NA	10000	240.51	125	389
China.Human.Child.Guts.YSX	China.Human.Child.Guts	PRJNA388732	SAMN07184166	SRR5637792	Illumina MiSeq	PAIRED	NA	human_child_feces	China	Guangzhou	23.12	113.2	NA	2016.02	NA	10000	240.28	121	300
China.Human.Child.Guts.LMY	China.Human.Child.Guts	PRJNA388732	SAMN07184145	SRR5637795	Illumina MiSeq	PAIRED	NA	human_child_feces	China	Guangzhou	23.12	113.2	NA	2016.02	NA	10000	240	125	250
China.Human.Child.Guts.LLX	China.Human.Child.Guts	PRJNA388732	SAMN07184187	SRR5637805	Illumina MiSeq	PAIRED	NA	human_child_feces	China	Guangzhou	23.12	113.2	NA	2016.02	NA	10000	240.32	120	406
China.Human.Child.Guts.LXW	China.Human.Child.Guts	PRJNA388732	SAMN07184182	SRR5637807	Illumina MiSeq	PAIRED	NA	human_child_feces	China	Guangzhou	23.12	113.2	NA	2016.02	NA	10000	240.66	122	270
China.Human.Child.Guts.ZXY	China.Human.Child.Guts	PRJNA388732	SAMN07184180	SRR5637809	Illumina MiSeq	PAIRED	NA	human_child_feces	China	Guangzhou	23.12	113.2	NA	2016.02	NA	10000	240.45	131	405
China.Human.Child.Guts.ZYP	China.Human.Child.Guts	PRJNA388732	SAMN07184181	SRR5637810	Illumina MiSeq	PAIRED	NA	human_child_feces	China	Guangzhou	23.12	113.2	NA	2016.02	NA	10000	240.29	122	249
China.Human.Child.Guts.LN	China.Human.Child.Guts	PRJNA388732	SAMN07184176	SRR5637813	Illumina MiSeq	PAIRED	NA	human_child_feces	China	Guangzhou	23.12	113.2	NA	2016.02	NA	10000	240.07	121	249
Honeybee.Guts.01	Honeybee.Guts	PRJDB4237	SAMD00041258	DRR061333	Illumina MiSeq	SINGLE	V4	Apis_mellifera_honeybee_digestive_tract	USA	California	39.271508	-121.04982	NA	2012.08	10.7717/peerj.1329	10000	213.36	141	260
Honeybee.Guts.03	Honeybee.Guts	PRJDB4237	SAMD00041260	DRR061335	Illumina MiSeq	SINGLE	V4	Apis_mellifera_honeybee_digestive_tract	USA	California	39.271508	-121.04982	NA	2012.08	10.7717/peerj.1329	10000	212.97	188	260
Honeybee.Guts.05	Honeybee.Guts	PRJDB4237	SAMD00041262	DRR061337	Illumina MiSeq	SINGLE	V4	Apis_mellifera_honeybee_digestive_tract	USA	California	39.153102	-120.978859	NA	2012.08	10.7717/peerj.1329	10000	213.95	123	260
Honeybee.Guts.06	Honeybee.Guts	PRJDB4237	SAMD00041263	DRR061338	Illumina MiSeq	SINGLE	V4	Apis_mellifera_honeybee_digestive_tract	USA	California	39.153102	-120.978859	NA	2012.08	10.7717/peerj.1329	10000	213.53	142	259
Honeybee.Guts.07	Honeybee.Guts	PRJDB4237	SAMD00041264	DRR061339	Illumina MiSeq	SINGLE	V4	Apis_mellifera_honeybee_digestive_tract	USA	California	39.153102	-120.978859	NA	2012.08	10.7717/peerj.1329	10000	212.64	188	260
Honeybee.Guts.08	Honeybee.Guts	PRJDB4237	SAMD00041265	DRR061340	Illumina MiSeq	SINGLE	V4	Apis_mellifera_honeybee_digestive_tract	USA	California	39.153102	-120.978859	NA	2012.08	10.7717/peerj.1329	10000	213.22	188	257
Honeybee.Guts.09	Honeybee.Guts	PRJDB4237	SAMD00041266	DRR061341	Illumina MiSeq	SINGLE	V4	Apis_mellifera_honeybee_digestive_tract	USA	California	39.194516	-120.966552	NA	2012.08	10.7717/peerj.1329	10000	213.96	164	260
Honeybee.Guts.10	Honeybee.Guts	PRJDB4237	SAMD00041267	DRR061342	Illumina MiSeq	SINGLE	V4	Apis_mellifera_honeybee_digestive_tract	USA	California	39.194516	-120.966552	NA	2012.08	10.7717/peerj.1329	10000	214.47	164	257
Honeybee.Guts.12	Honeybee.Guts	PRJDB4237	SAMD00041269	DRR061344	Illumina MiSeq	SINGLE	V4	Apis_mellifera_honeybee_digestive_tract	USA	California	39.194516	-120.966552	NA	2012.08	10.7717/peerj.1329	10000	213.18	143	256
Honeybee.Guts.13	Honeybee.Guts	PRJDB4237	SAMD00041270	DRR061345	Illumina MiSeq	SINGLE	V4	Apis_mellifera_honeybee_digestive_tract	USA	California	39.162358	-121.002861	NA	2012.08	10.7717/peerj.1329	10000	213.14	124	260
Honeybee.Guts.14	Honeybee.Guts	PRJDB4237	SAMD00041271	DRR061346	Illumina MiSeq	SINGLE	V4	Apis_mellifera_honeybee_digestive_tract	USA	California	39.162358	-121.002861	NA	2012.08	10.7717/peerj.1329	10000	214.25	142	261
Honeybee.Guts.15	Honeybee.Guts	PRJDB4237	SAMD00041272	DRR061347	Illumina MiSeq	SINGLE	V4	Apis_mellifera_honeybee_digestive_tract	USA	California	39.162358	-121.002861	NA	2012.08	10.7717/peerj.1329	10000	212.74	188	260
Honeybee.Guts.16	Honeybee.Guts	PRJDB4237	SAMD00041273	DRR061348	Illumina MiSeq	SINGLE	V4	Apis_mellifera_honeybee_digestive_tract	USA	California	39.162358	-121.002861	NA	2012.08	10.7717/peerj.1329	10000	213.24	188	260
Honeybee.Guts.17	Honeybee.Guts	PRJDB4237	SAMD00041274	DRR061349	Illumina MiSeq	SINGLE	V4	Apis_mellifera_honeybee_digestive_tract	USA	California	39.272221	-121.007002	NA	2012.08	10.7717/peerj.1329	10000	213.49	142	264
Honeybee.Guts.18	Honeybee.Guts	PRJDB4237	SAMD00041275	DRR061350	Illumina MiSeq	SINGLE	V4	Apis_mellifera_honeybee_digestive_tract	USA	California	39.272221	-121.007002	NA	2012.08	10.7717/peerj.1329	10000	213.61	142	260
Honeybee.Guts.19	Honeybee.Guts	PRJDB4237	SAMD00041276	DRR061351	Illumina MiSeq	SINGLE	V4	Apis_mellifera_honeybee_digestive_tract	USA	California	39.272221	-121.007002	NA	2012.08	10.7717/peerj.1329	10000	213.89	142	261
Anopheles.Mosquito.Guts.01	Anopheles.Mosquito.Guts	PRJNA315196	SAMN04555450	SRR3262380	Illumina MiSeq	PAIRED	V4	Anopheles_stephensi_female_mosquito_midgut	USA	Michigan	42.723	-84.481	NA	2014.12.19	NA	10000	244.36	120	278
Anopheles.Mosquito.Guts.02	Anopheles.Mosquito.Guts	PRJNA315196	SAMN04555450	SRR3262381	Illumina MiSeq	PAIRED	V4	Anopheles_stephensi_female_mosquito_midgut	USA	Michigan	42.723	-84.481	NA	2014.12.19	NA	10000	244.69	121	256
Anopheles.Mosquito.Guts.03	Anopheles.Mosquito.Guts	PRJNA315196	SAMN04555450	SRR3262382	Illumina MiSeq	PAIRED	V4	Anopheles_stephensi_female_mosquito_midgut	USA	Michigan	42.723	-84.481	NA	2014.12.19	NA	10000	244.04	125	272
Anopheles.Mosquito.Guts.04	Anopheles.Mosquito.Guts	PRJNA315196	SAMN04555450	SRR3262383	Illumina MiSeq	PAIRED	V4	Anopheles_stephensi_female_mosquito_midgut	USA	Michigan	42.723	-84.481	NA	2014.12.19	NA	10000	243.97	120	279
Anopheles.Mosquito.Guts.05	Anopheles.Mosquito.Guts	PRJNA315196	SAMN04555450	SRR3262384	Illumina MiSeq	PAIRED	V4	Anopheles_stephensi_female_mosquito_midgut	USA	Michigan	42.723	-84.481	NA	2014.12.19	NA	10000	243.98	121	284
Anopheles.Mosquito.Guts.06	Anopheles.Mosquito.Guts	PRJNA315196	SAMN04555450	SRR3262385	Illumina MiSeq	PAIRED	V4	Anopheles_stephensi_female_mosquito_midgut	USA	Michigan	42.723	-84.481	NA	2014.12.19	NA	10000	243.78	120	264
Human.HIVeffects.Feces.01	Human.HIVeffects.Feces	PRJNA307231	SAMN04382182	SRR3094678	Illumina MiSeq	PAIRED	NA	human_adult_feces	Spain	Barcelona	41.39	2.15	NA	2014.01.18	10.1016/j.ebiom.2016.01.032	10000	405.91	133	490
Human.HIVeffects.Feces.02	Human.HIVeffects.Feces	PRJNA307231	SAMN04382183	SRR3094679	Illumina MiSeq	PAIRED	NA	human_adult_feces	Spain	Barcelona	41.39	2.15	NA	2014.01.20	10.1016/j.ebiom.2016.01.032	10000	413.91	130	516
Human.HIVeffects.Feces.03	Human.HIVeffects.Feces	PRJNA307231	SAMN04382184	SRR3094680	Illumina MiSeq	PAIRED	NA	human_adult_feces	Spain	Barcelona	41.39	2.15	NA	2014.01.20	10.1016/j.ebiom.2016.01.032	10000	412.37	134	463
Human.HIVeffects.Feces.04	Human.HIVeffects.Feces	PRJNA307231	SAMN04382185	SRR3094681	Illumina MiSeq	PAIRED	NA	human_adult_feces	Spain	Barcelona	41.39	2.15	NA	2014.02.04	10.1016/j.ebiom.2016.01.032	10000	404.71	133	520
Human.HIVeffects.Feces.05	Human.HIVeffects.Feces	PRJNA307231	SAMN04382186	SRR3094682	Illumina MiSeq	PAIRED	NA	human_adult_feces	Spain	Barcelona	41.39	2.15	NA	2014.01.21	10.1016/j.ebiom.2016.01.032	10000	401.79	133	490
Human.HIVeffects.Feces.06	Human.HIVeffects.Feces	PRJNA307231	SAMN04382187	SRR3094683	Illumina MiSeq	PAIRED	NA	human_adult_feces	Spain	Barcelona	41.39	2.15	NA	2014.02.04	10.1016/j.ebiom.2016.01.032	10000	402.93	120	462
Human.HIVeffects.Feces.07	Human.HIVeffects.Feces	PRJNA307231	SAMN04382188	SRR3094684	Illumina MiSeq	PAIRED	NA	human_adult_feces	Spain	Barcelona	41.39	2.15	NA	2014.01.27	10.1016/j.ebiom.2016.01.032	10000	406.27	121	487
Human.HIVeffects.Feces.08	Human.HIVeffects.Feces	PRJNA307231	SAMN04382189	SRR3094685	Illumina MiSeq	PAIRED	NA	human_adult_feces	Spain	Barcelona	41.39	2.15	NA	2014.01.27	10.1016/j.ebiom.2016.01.032	10000	414.88	134	489
Human.HIVeffects.Feces.09	Human.HIVeffects.Feces	PRJNA307231	SAMN04382190	SRR3094686	Illumina MiSeq	PAIRED	NA	human_adult_feces	Spain	Barcelona	41.39	2.15	NA	2014.01.30	10.1016/j.ebiom.2016.01.032	10000	413.04	132	498
Human.HIVeffects.Feces.10	Human.HIVeffects.Feces	PRJNA307231	SAMN04382191	SRR3094687	Illumina MiSeq	PAIRED	NA	human_adult_feces	Spain	Barcelona	41.39	2.15	NA	2014.02.25	10.1016/j.ebiom.2016.01.032	10000	406.68	131	509
Human.HIVeffects.Feces.11	Human.HIVeffects.Feces	PRJNA307231	SAMN04382192	SRR3094688	Illumina MiSeq	PAIRED	NA	human_adult_feces	Spain	Barcelona	41.39	2.15	NA	2014.02.05	10.1016/j.ebiom.2016.01.032	10000	409.85	123	459
China.Women.Skin.01	China.Women.Skin	PRJNA324649	SAMN05212267	SRR3669275	Illumina MiSeq	PAIRED	NA	human_adult_women_skin	China	Hohhot	40.84409291	111.7756876	NA	2015.04.01	NA	10000	377.72	121	487
China.Women.Skin.02	China.Women.Skin	PRJNA324649	SAMN05212268	SRR3669333	Illumina MiSeq	PAIRED	NA	human_adult_women_skin	China	Kunming	24.86028553	102.8334618	NA	2015.04.01	NA	10000	367.4	120	473
China.Women.Skin.03	China.Women.Skin	PRJNA324649	SAMN05212269	SRR3669334	Illumina MiSeq	PAIRED	NA	human_adult_women_skin	China	Xian	34.31397347	108.935051	NA	2015.04.01	NA	10000	375.43	120	511
China.Women.Skin.04	China.Women.Skin	PRJNA324649	SAMN06234573	SRR5179423	Illumina MiSeq	PAIRED	NA	human_adult_women_skin	China	Beijing	39.914366	116.3781	NA	2016.04.01	NA	10000	381.19	120	501
China.Women.Skin.05	China.Women.Skin	PRJNA324649	SAMN06233439	SRR5317835	Illumina MiSeq	PAIRED	NA	human_adult_women_skin	China	Guangzhou	23.29329	113.282168	NA	2016.04.01	NA	10000	380.23	120	528
Denmark.Biogas.Bioreactors.01	Denmark.Biogas.Bioreactors	PRJEB10894	SAMEA3542114	ERR1019010	Illumina MiSeq	PAIRED	V4	manure_biogas_bioreactor	Denmark	Aalborg	57.05	9.917	NA	2011.12.12	NA	10000	241.05	122	346
Denmark.Biogas.Bioreactors.02	Denmark.Biogas.Bioreactors	PRJEB10894	SAMEA3542115	ERR1019011	Illumina MiSeq	PAIRED	V4	manure_biogas_bioreactor	Denmark	Aalborg	57.05	9.917	NA	2011.12.12	NA	10000	241.02	129	246
Denmark.Biogas.Bioreactors.03	Denmark.Biogas.Bioreactors	PRJEB10894	SAMEA3542116	ERR1019012	Illumina MiSeq	PAIRED	V4	manure_biogas_bioreactor	Denmark	Aalborg	57.05	9.917	NA	2011.12.13	NA	8309	240.64	130	244
Denmark.Biogas.Bioreactors.04	Denmark.Biogas.Bioreactors	PRJEB10894	SAMEA3542117	ERR1019013	Illumina MiSeq	PAIRED	V4	manure_biogas_bioreactor	Denmark	Aalborg	57.05	9.917	NA	2011.12.13	NA	7845	240.77	127	244
Denmark.Biogas.Bioreactors.05	Denmark.Biogas.Bioreactors	PRJEB10894	SAMEA3542118	ERR1019014	Illumina MiSeq	PAIRED	V4	manure_biogas_bioreactor	Denmark	Aalborg	57.05	9.917	NA	2011.12.13	NA	8549	240.87	126	244
Denmark.Biogas.Bioreactors.07	Denmark.Biogas.Bioreactors	PRJEB10894	SAMEA3542120	ERR1019016	Illumina MiSeq	PAIRED	V4	manure_biogas_bioreactor	Denmark	Aalborg	57.05	9.917	NA	2011.12.13	NA	8115	240.6	125	243
Denmark.Biogas.Bioreactors.08	Denmark.Biogas.Bioreactors	PRJEB10894	SAMEA3542121	ERR1019017	Illumina MiSeq	PAIRED	V4	manure_biogas_bioreactor	Denmark	Aalborg	57.05	9.917	NA	2011.12.13	NA	10000	240.89	159	248
Denmark.Biogas.Bioreactors.09	Denmark.Biogas.Bioreactors	PRJEB10894	SAMEA3542122	ERR1019018	Illumina MiSeq	PAIRED	V4	manure_biogas_bioreactor	Denmark	Aalborg	57.05	9.917	NA	2011.12.13	NA	8546	240.78	129	249
Denmark.Biogas.Bioreactors.10	Denmark.Biogas.Bioreactors	PRJEB10894	SAMEA3542123	ERR1019019	Illumina MiSeq	PAIRED	V4	manure_biogas_bioreactor	Denmark	Aalborg	57.05	9.917	NA	2011.12.13	NA	10000	240.86	132	257
Denmark.Biogas.Bioreactors.11	Denmark.Biogas.Bioreactors	PRJEB10894	SAMEA3542124	ERR1019020	Illumina MiSeq	PAIRED	V4	manure_biogas_bioreactor	Denmark	Aalborg	57.05	9.917	NA	2012.01.10	NA	4157	240.5	137	243
Denmark.Biogas.Bioreactors.12	Denmark.Biogas.Bioreactors	PRJEB10894	SAMEA3542125	ERR1019021	Illumina MiSeq	PAIRED	V4	manure_biogas_bioreactor	Denmark	Aalborg	57.05	9.917	NA	2012.01.10	NA	10000	240.7	125	244
Denmark.Biogas.Bioreactors.13	Denmark.Biogas.Bioreactors	PRJEB10894	SAMEA3542126	ERR1019022	Illumina MiSeq	PAIRED	V4	manure_biogas_bioreactor	Denmark	Aalborg	57.05	9.917	NA	2012.01.11	NA	10000	240.76	126	243
Denmark.Biogas.Bioreactors.14	Denmark.Biogas.Bioreactors	PRJEB10894	SAMEA3542127	ERR1019023	Illumina MiSeq	PAIRED	V4	manure_biogas_bioreactor	Denmark	Aalborg	57.05	9.917	NA	2012.01.11	NA	10000	240.75	121	244
Denmark.Biogas.Bioreactors.15	Denmark.Biogas.Bioreactors	PRJEB10894	SAMEA3542128	ERR1019024	Illumina MiSeq	PAIRED	V4	manure_biogas_bioreactor	Denmark	Aalborg	57.05	9.917	NA	2012.01.11	NA	10000	240.67	125	248
Denmark.Biogas.Bioreactors.16	Denmark.Biogas.Bioreactors	PRJEB10894	SAMEA3542129	ERR1019025	Illumina MiSeq	PAIRED	V4	manure_biogas_bioreactor	Denmark	Aalborg	57.05	9.917	NA	2012.01.11	NA	10000	240.64	120	244
Denmark.Biogas.Bioreactors.17	Denmark.Biogas.Bioreactors	PRJEB10894	SAMEA3542130	ERR1019026	Illumina MiSeq	PAIRED	V4	manure_biogas_bioreactor	Denmark	Aalborg	57.05	9.917	NA	2012.04.12	NA	10000	240.53	126	244
Denmark.Biogas.Bioreactors.18	Denmark.Biogas.Bioreactors	PRJEB10894	SAMEA3542131	ERR1019027	Illumina MiSeq	PAIRED	V4	manure_biogas_bioreactor	Denmark	Aalborg	57.05	9.917	NA	2012.04.12	NA	10000	240.63	130	244
Denmark.Biogas.Bioreactors.19	Denmark.Biogas.Bioreactors	PRJEB10894	SAMEA3556811	ERR1034356	Illumina MiSeq	PAIRED	V4	manure_biogas_bioreactor	Denmark	Aalborg	57.05	9.917	NA	2012.04.18	NA	10000	240.64	138	243
Denmark.Biogas.Bioreactors.20	Denmark.Biogas.Bioreactors	PRJEB10894	SAMEA3556812	ERR1034357	Illumina MiSeq	PAIRED	V4	manure_biogas_bioreactor	Denmark	Aalborg	57.05	9.917	NA	2012.04.18	NA	10000	240.79	141	244
Denmark.Biogas.Bioreactors.25	Denmark.Biogas.Bioreactors	PRJEB10894	SAMEA3556824	ERR1034362	Illumina MiSeq	PAIRED	V4	manure_biogas_bioreactor	Denmark	Aalborg	57.05	9.917	NA	2012.04.12	NA	6930	240.6	134	243
Denmark.Biogas.Bioreactors.26	Denmark.Biogas.Bioreactors	PRJEB10894	SAMEA3556825	ERR1034363	Illumina MiSeq	PAIRED	V4	manure_biogas_bioreactor	Denmark	Aalborg	57.05	9.917	NA	2012.04.12	NA	10000	240.69	138	245
Denmark.Biogas.Bioreactors.30	Denmark.Biogas.Bioreactors	PRJEB10894	SAMEA3558079	ERR1034546	Illumina MiSeq	PAIRED	V4	manure_biogas_bioreactor	Denmark	Aalborg	57.05	9.917	NA	NA	NA	10000	241.32	122	386
Denmark.Biogas.Bioreactors.31	Denmark.Biogas.Bioreactors	PRJEB10894	SAMEA3558080	ERR1034547	Illumina MiSeq	PAIRED	V4	manure_biogas_bioreactor	Denmark	Aalborg	57.05	9.917	NA	NA	NA	10000	241.45	123	395
Denmark.Biogas.Bioreactors.32	Denmark.Biogas.Bioreactors	PRJEB10894	SAMEA3558081	ERR1034548	Illumina MiSeq	PAIRED	V4	manure_biogas_bioreactor	Denmark	Aalborg	57.05	9.917	NA	NA	NA	10000	241.15	120	393
Denmark.Biogas.Bioreactors.33	Denmark.Biogas.Bioreactors	PRJEB10894	SAMEA3558082	ERR1034549	Illumina MiSeq	PAIRED	V4	manure_biogas_bioreactor	Denmark	Aalborg	57.05	9.917	NA	NA	NA	10000	241.53	120	384
Denmark.Biogas.Bioreactors.34	Denmark.Biogas.Bioreactors	PRJEB10894	SAMEA3558083	ERR1034550	Illumina MiSeq	PAIRED	V4	manure_biogas_bioreactor	Denmark	Aalborg	57.05	9.917	NA	NA	NA	10000	241.39	123	387
Denmark.Biogas.Bioreactors.35	Denmark.Biogas.Bioreactors	PRJEB10894	SAMEA3558084	ERR1034551	Illumina MiSeq	PAIRED	V4	manure_biogas_bioreactor	Denmark	Aalborg	57.05	9.917	NA	NA	NA	10000	241.23	120	387
Denmark.Biogas.Bioreactors.36	Denmark.Biogas.Bioreactors	PRJEB10894	SAMEA3558085	ERR1034552	Illumina MiSeq	PAIRED	V4	manure_biogas_bioreactor	Denmark	Aalborg	57.05	9.917	NA	NA	NA	10000	241.75	126	391
Denmark.Biogas.Bioreactors.37	Denmark.Biogas.Bioreactors	PRJEB10894	SAMEA3558086	ERR1034553	Illumina MiSeq	PAIRED	V4	manure_biogas_bioreactor	Denmark	Aalborg	57.05	9.917	NA	NA	NA	10000	241.46	126	383
Denmark.Biogas.Bioreactors.38	Denmark.Biogas.Bioreactors	PRJEB10894	SAMEA3558087	ERR1034554	Illumina MiSeq	PAIRED	V4	manure_biogas_bioreactor	Denmark	Aalborg	57.05	9.917	NA	NA	NA	10000	241.1	125	380
Denmark.Biogas.Bioreactors.39	Denmark.Biogas.Bioreactors	PRJEB10894	SAMEA3558088	ERR1034555	Illumina MiSeq	PAIRED	V4	manure_biogas_bioreactor	Denmark	Aalborg	57.05	9.917	NA	NA	NA	10000	241.06	124	389
Denmark.Biogas.Bioreactors.40	Denmark.Biogas.Bioreactors	PRJEB10894	SAMEA3558089	ERR1034556	Illumina MiSeq	PAIRED	V4	manure_biogas_bioreactor	Denmark	Aalborg	57.05	9.917	NA	NA	NA	10000	240.75	125	385
Denmark.Biogas.Bioreactors.41	Denmark.Biogas.Bioreactors	PRJEB10894	SAMEA3558090	ERR1034557	Illumina MiSeq	PAIRED	V4	manure_biogas_bioreactor	Denmark	Aalborg	57.05	9.917	NA	NA	NA	10000	241.13	122	385
Denmark.Biogas.Bioreactors.42	Denmark.Biogas.Bioreactors	PRJEB10894	SAMEA3558091	ERR1034558	Illumina MiSeq	PAIRED	V4	manure_biogas_bioreactor	Denmark	Aalborg	57.05	9.917	NA	NA	NA	10000	240.97	124	383
Denmark.Biogas.Bioreactors.43	Denmark.Biogas.Bioreactors	PRJEB10894	SAMEA3558092	ERR1034559	Illumina MiSeq	PAIRED	V4	manure_biogas_bioreactor	Denmark	Aalborg	57.05	9.917	NA	NA	NA	10000	240.98	126	383
Denmark.Biogas.Bioreactors.44	Denmark.Biogas.Bioreactors	PRJEB10894	SAMEA3558093	ERR1034560	Illumina MiSeq	PAIRED	V4	manure_biogas_bioreactor	Denmark	Aalborg	57.05	9.917	NA	NA	NA	10000	241.01	127	386
Denmark.Biogas.Bioreactors.45	Denmark.Biogas.Bioreactors	PRJEB10894	SAMEA3558094	ERR1034561	Illumina MiSeq	PAIRED	V4	manure_biogas_bioreactor	Denmark	Aalborg	57.05	9.917	NA	NA	NA	10000	240.43	128	377
Denmark.Biogas.Bioreactors.46	Denmark.Biogas.Bioreactors	PRJEB10894	SAMEA3558095	ERR1034562	Illumina MiSeq	PAIRED	V4	manure_biogas_bioreactor	Denmark	Aalborg	57.05	9.917	NA	NA	NA	10000	240.01	122	360
Denmark.Biogas.Bioreactors.47	Denmark.Biogas.Bioreactors	PRJEB10894	SAMEA3558096	ERR1034563	Illumina MiSeq	PAIRED	V4	manure_biogas_bioreactor	Denmark	Aalborg	57.05	9.917	NA	NA	NA	10000	239.71	122	380
Denmark.Biogas.Bioreactors.48	Denmark.Biogas.Bioreactors	PRJEB10894	SAMEA3558097	ERR1034564	Illumina MiSeq	PAIRED	V4	manure_biogas_bioreactor	Denmark	Aalborg	57.05	9.917	NA	NA	NA	10000	240.08	122	368
Denmark.Biogas.Bioreactors.49	Denmark.Biogas.Bioreactors	PRJEB10894	SAMEA3558098	ERR1034565	Illumina MiSeq	PAIRED	V4	manure_biogas_bioreactor	Denmark	Aalborg	57.05	9.917	NA	NA	NA	10000	240.5	123	369
Denmark.Biogas.Bioreactors.50	Denmark.Biogas.Bioreactors	PRJEB10894	SAMEA3558099	ERR1034566	Illumina MiSeq	PAIRED	V4	manure_biogas_bioreactor	Denmark	Aalborg	57.05	9.917	NA	NA	NA	10000	240.05	126	375
Denmark.Biogas.Bioreactors.51	Denmark.Biogas.Bioreactors	PRJEB10894	SAMEA3558100	ERR1034567	Illumina MiSeq	PAIRED	V4	manure_biogas_bioreactor	Denmark	Aalborg	57.05	9.917	NA	NA	NA	10000	240.3	125	377
Denmark.Biogas.Bioreactors.52	Denmark.Biogas.Bioreactors	PRJEB10894	SAMEA3558101	ERR1034568	Illumina MiSeq	PAIRED	V4	manure_biogas_bioreactor	Denmark	Aalborg	57.05	9.917	NA	NA	NA	10000	240.08	122	379
Denmark.Biogas.Bioreactors.53	Denmark.Biogas.Bioreactors	PRJEB10894	SAMEA3558102	ERR1034569	Illumina MiSeq	PAIRED	V4	manure_biogas_bioreactor	Denmark	Aalborg	57.05	9.917	NA	NA	NA	10000	240.05	125	378
Denmark.Biogas.Bioreactors.54	Denmark.Biogas.Bioreactors	PRJEB10894	SAMEA3558103	ERR1034570	Illumina MiSeq	PAIRED	V4	manure_biogas_bioreactor	Denmark	Aalborg	57.05	9.917	NA	NA	NA	10000	240.15	120	346
Denmark.Biogas.Bioreactors.55	Denmark.Biogas.Bioreactors	PRJEB10894	SAMEA3558104	ERR1034571	Illumina MiSeq	PAIRED	V4	manure_biogas_bioreactor	Denmark	Aalborg	57.05	9.917	NA	NA	NA	10000	240.09	135	341
Denmark.Biogas.Bioreactors.56	Denmark.Biogas.Bioreactors	PRJEB10894	SAMEA3558105	ERR1034572	Illumina MiSeq	PAIRED	V4	manure_biogas_bioreactor	Denmark	Aalborg	57.05	9.917	NA	NA	NA	10000	240.1	125	376
Denmark.Biogas.Bioreactors.57	Denmark.Biogas.Bioreactors	PRJEB10894	SAMEA3558106	ERR1034573	Illumina MiSeq	PAIRED	V4	manure_biogas_bioreactor	Denmark	Aalborg	57.05	9.917	NA	NA	NA	10000	240.08	126	375
Denmark.Biogas.Bioreactors.58	Denmark.Biogas.Bioreactors	PRJEB10894	SAMEA3558107	ERR1034574	Illumina MiSeq	PAIRED	V4	manure_biogas_bioreactor	Denmark	Aalborg	57.05	9.917	NA	NA	NA	10000	240.07	126	339
Denmark.Biogas.Bioreactors.59	Denmark.Biogas.Bioreactors	PRJEB10894	SAMEA3558108	ERR1034575	Illumina MiSeq	PAIRED	V4	manure_biogas_bioreactor	Denmark	Aalborg	57.05	9.917	NA	NA	NA	10000	240.11	126	322
Denmark.Biogas.Bioreactors.60	Denmark.Biogas.Bioreactors	PRJEB10894	SAMEA3562991	ERR1036322	Illumina MiSeq	PAIRED	V4	manure_biogas_bioreactor	Denmark	Aalborg	57.05	9.917	NA	NA	NA	10000	227.7	120	368
Denmark.Biogas.Bioreactors.61	Denmark.Biogas.Bioreactors	PRJEB10894	SAMEA3562992	ERR1036323	Illumina MiSeq	PAIRED	V4	manure_biogas_bioreactor	Denmark	Aalborg	57.05	9.917	NA	NA	NA	10000	226.94	120	375
Denmark.Biogas.Bioreactors.62	Denmark.Biogas.Bioreactors	PRJEB10894	SAMEA3562993	ERR1036324	Illumina MiSeq	PAIRED	V4	manure_biogas_bioreactor	Denmark	Aalborg	57.05	9.917	NA	NA	NA	10000	224.44	121	363
Denmark.Biogas.Bioreactors.63	Denmark.Biogas.Bioreactors	PRJEB10894	SAMEA3562994	ERR1036325	Illumina MiSeq	PAIRED	V4	manure_biogas_bioreactor	Denmark	Aalborg	57.05	9.917	NA	NA	NA	10000	234.95	125	379
Denmark.Biogas.Bioreactors.64	Denmark.Biogas.Bioreactors	PRJEB10894	SAMEA3562995	ERR1036326	Illumina MiSeq	PAIRED	V4	manure_biogas_bioreactor	Denmark	Aalborg	57.05	9.917	NA	NA	NA	10000	235.57	127	392
Denmark.Biogas.Bioreactors.65	Denmark.Biogas.Bioreactors	PRJEB10894	SAMEA3562996	ERR1036327	Illumina MiSeq	PAIRED	V4	manure_biogas_bioreactor	Denmark	Aalborg	57.05	9.917	NA	NA	NA	10000	234.97	135	379
Denmark.Biogas.Bioreactors.66	Denmark.Biogas.Bioreactors	PRJEB10894	SAMEA3562997	ERR1036328	Illumina MiSeq	PAIRED	V4	manure_biogas_bioreactor	Denmark	Aalborg	57.05	9.917	NA	NA	NA	10000	234.66	125	371
Denmark.Biogas.Bioreactors.67	Denmark.Biogas.Bioreactors	PRJEB10894	SAMEA3562998	ERR1036329	Illumina MiSeq	PAIRED	V4	manure_biogas_bioreactor	Denmark	Aalborg	57.05	9.917	NA	NA	NA	10000	233.84	127	383
Denmark.Biogas.Bioreactors.68	Denmark.Biogas.Bioreactors	PRJEB10894	SAMEA3562999	ERR1036330	Illumina MiSeq	PAIRED	V4	manure_biogas_bioreactor	Denmark	Aalborg	57.05	9.917	NA	NA	NA	10000	234.47	129	345
Denmark.Biogas.Bioreactors.69	Denmark.Biogas.Bioreactors	PRJEB10894	SAMEA3563000	ERR1036331	Illumina MiSeq	PAIRED	V4	manure_biogas_bioreactor	Denmark	Aalborg	57.05	9.917	NA	NA	NA	10000	200.79	121	355
Denmark.Biogas.Bioreactors.70	Denmark.Biogas.Bioreactors	PRJEB10894	SAMEA3563001	ERR1036332	Illumina MiSeq	PAIRED	V4	manure_biogas_bioreactor	Denmark	Aalborg	57.05	9.917	NA	NA	NA	10000	200.63	120	343
Denmark.Biogas.Bioreactors.71	Denmark.Biogas.Bioreactors	PRJEB10894	SAMEA3563002	ERR1036333	Illumina MiSeq	PAIRED	V4	manure_biogas_bioreactor	Denmark	Aalborg	57.05	9.917	NA	NA	NA	10000	201.21	120	362
Denmark.Biogas.Bioreactors.72	Denmark.Biogas.Bioreactors	PRJEB10894	SAMEA3563003	ERR1036334	Illumina MiSeq	PAIRED	V4	manure_biogas_bioreactor	Denmark	Aalborg	57.05	9.917	NA	NA	NA	10000	235.5	125	378
Denmark.Biogas.Bioreactors.73	Denmark.Biogas.Bioreactors	PRJEB10894	SAMEA3563004	ERR1036335	Illumina MiSeq	PAIRED	V4	manure_biogas_bioreactor	Denmark	Aalborg	57.05	9.917	NA	NA	NA	10000	235.74	120	378
Denmark.Biogas.Bioreactors.74	Denmark.Biogas.Bioreactors	PRJEB10894	SAMEA3563005	ERR1036336	Illumina MiSeq	PAIRED	V4	manure_biogas_bioreactor	Denmark	Aalborg	57.05	9.917	NA	NA	NA	10000	236.5	126	364
Denmark.Biogas.Bioreactors.75	Denmark.Biogas.Bioreactors	PRJEB10894	SAMEA3563006	ERR1036337	Illumina MiSeq	PAIRED	V4	manure_biogas_bioreactor	Denmark	Aalborg	57.05	9.917	NA	NA	NA	10000	251.65	122	394
Denmark.Biogas.Bioreactors.76	Denmark.Biogas.Bioreactors	PRJEB10894	SAMEA3563007	ERR1036338	Illumina MiSeq	PAIRED	V4	manure_biogas_bioreactor	Denmark	Aalborg	57.05	9.917	NA	NA	NA	10000	250.3	124	393
Denmark.Biogas.Bioreactors.77	Denmark.Biogas.Bioreactors	PRJEB10894	SAMEA3563008	ERR1036339	Illumina MiSeq	PAIRED	V4	manure_biogas_bioreactor	Denmark	Aalborg	57.05	9.917	NA	NA	NA	10000	248.93	120	391
Belgium.Toluene.Degradation.Bioreactors.01	Belgium.Toluene.Degradation.Bioreactors	PRJEB7900	SAMEA3158510	ERR690826	Illumina MiSeq	PAIRED	V5-V6	toluene_degrading_bioreactor_anode	Belgium	NA	51.05	3.7	NA	2014.03.01	10.1128/AEM.02250-15	10000	282.17	120	292
Belgium.Toluene.Degradation.Bioreactors.02	Belgium.Toluene.Degradation.Bioreactors	PRJEB7900	SAMEA3158511	ERR690827	Illumina MiSeq	PAIRED	V5-V6	toluene_degrading_bioreactor_anode	Belgium	NA	51.05	3.7	NA	2014.03.01	10.1128/AEM.02250-15	10000	279.07	120	315
Belgium.Toluene.Degradation.Bioreactors.03	Belgium.Toluene.Degradation.Bioreactors	PRJEB7900	SAMEA3158512	ERR690828	Illumina MiSeq	PAIRED	V5-V6	toluene_degrading_bioreactor_anode	Belgium	NA	51.05	3.7	NA	2014.03.01	10.1128/AEM.02250-15	10000	281.43	123	310
Belgium.Toluene.Degradation.Bioreactors.04	Belgium.Toluene.Degradation.Bioreactors	PRJEB7900	SAMEA3158513	ERR690829	Illumina MiSeq	PAIRED	V5-V6	toluene_degrading_bioreactor_anode	Belgium	NA	51.05	3.7	NA	2014.03.01	10.1128/AEM.02250-15	10000	281.81	120	354
Belgium.Toluene.Degradation.Bioreactors.05	Belgium.Toluene.Degradation.Bioreactors	PRJEB7900	SAMEA3158514	ERR690830	Illumina MiSeq	PAIRED	V5-V6	toluene_degrading_bioreactor_anode	Belgium	NA	51.05	3.7	NA	2014.03.01	10.1128/AEM.02250-15	10000	281.27	120	307
Belgium.Toluene.Degradation.Bioreactors.06	Belgium.Toluene.Degradation.Bioreactors	PRJEB7900	SAMEA3158515	ERR690831	Illumina MiSeq	PAIRED	V5-V6	toluene_degrading_bioreactor_bulk	Belgium	NA	51.05	3.7	NA	2014.03.01	10.1128/AEM.02250-15	10000	280.56	121	310
Belgium.Toluene.Degradation.Bioreactors.07	Belgium.Toluene.Degradation.Bioreactors	PRJEB7900	SAMEA3158516	ERR690832	Illumina MiSeq	PAIRED	V5-V6	toluene_degrading_bioreactor_bulk	Belgium	NA	51.05	3.7	NA	2014.03.01	10.1128/AEM.02250-15	10000	279.07	120	334
Belgium.Toluene.Degradation.Bioreactors.08	Belgium.Toluene.Degradation.Bioreactors	PRJEB7900	SAMEA3158517	ERR690833	Illumina MiSeq	PAIRED	V5-V6	toluene_degrading_bioreactor_bulk	Belgium	NA	51.05	3.7	NA	2014.03.01	10.1128/AEM.02250-15	10000	277.84	120	305
Belgium.Toluene.Degradation.Bioreactors.09	Belgium.Toluene.Degradation.Bioreactors	PRJEB7900	SAMEA3158518	ERR690834	Illumina MiSeq	PAIRED	V5-V6	toluene_degrading_bioreactor_bulk	Belgium	NA	51.05	3.7	NA	2014.03.01	10.1128/AEM.02250-15	10000	280.3	123	315
Belgium.Toluene.Degradation.Bioreactors.10	Belgium.Toluene.Degradation.Bioreactors	PRJEB7900	SAMEA3158519	ERR690835	Illumina MiSeq	PAIRED	V5-V6	toluene_degrading_bioreactor_bulk	Belgium	NA	51.05	3.7	NA	2014.03.01	10.1128/AEM.02250-15	10000	279.53	120	315
Belgium.Toluene.Degradation.Bioreactors.11	Belgium.Toluene.Degradation.Bioreactors	PRJEB7900	SAMEA3158520	ERR690836	Illumina MiSeq	PAIRED	V5-V6	toluene_degrading_bioreactor_inoculum	Belgium	NA	51.05	3.7	NA	2014.03.01	10.1128/AEM.02250-15	10000	278.5	120	321
