# Supplementary material for: Correcting for 16S rRNA gene copy numbers in microbiome surveys remains an unsolved problem
Source: Microbiome. 2018 Feb 26;6:41. doi: 10.1186/s40168-018-0420-9 (PMC5828423; doi:10.1186/s40168-018-0420-9)
Supplement: Supplementary file 10 — 16S GCNs for SILVA OTUs matched to high-quality genomes. (TSV 228 kb) [file 40168_2018_420_MOESM10_ESM.tsv]

# Table listing 16S gene counts per SILVA core OTU, i.e. for SILVA OTUs that could be mapped to a genome.
# Genomes matched with SILVA OTUs as listed in table './output/SILVA_to_genomes/SILVA_to_genomes_with_16S_gene_counts.tsv'
# Table created from the following input table: ./output/genome_analysis/16S_counts_per_genome/16S_counts_per_genome_quality_filtered.tsv
# Used command: ./dependencies/extract_subtable.py -v -i ./output/genome_analysis/16S_counts_per_genome/16S_counts_per_genome_quality_filtered.tsv -o ./output/16S_gene_counts_across_SILVA/16S_counts_per_SILVA_core.tsv --column_names_are_in last_comment_line --row_names_are_in_column genome --include_comments_in_output --save_output_row_names_under_column OTU --save_output_column_names_in first_da…
# Generated on: 2018.01.08 16:40:43
#
OTU	16S_gene_count
CP007781.1143777.1145297	6
CP009220.1407405.1408905	6
JSLG01000050.7.1415	7
CP006766.2405688.2407233	6
LAZE01000069.45981.47559	5
ALIW01000278.322.1856	5
CP009704.4189432.4190962	6
LGJO01000001.250480.252007	8
CP002542.2752771.2754283	2
HQ697284.1.1240	4
HE802067.76641.78164	6
CP003122.246476.247905	4
HQ641336.1.1397	8
CP014540.173856.175399	6
AP012332.96440.97971	2
CR628337.408822.410330	3
AB021197.1.1523	10
CP007436.32842.34394	7
FIQV01000001.97110.98646	4
CP006597.2197771.2199323	6
CP004035.962664.964204	1
AE017244.901824.903360	1
CP000053.456383.457890	1
CP006596.2823744.2825296	6
CP012193.2238151.2239686	6
CP001673.2236594.2238105	2
AP014646.6618923.6620458	4
CP013950.2212401.2213956	9
CP002520.2495288.2496808	6
CP009158.1716290.1717907	6
AJ389886.1.1437	5
FLIT01000006.255139.256658	8
CP007744.4427194.4428735	7
KP126776.1.1467	6
LOGA01000188.1.1448	7
CP010811.3646218.3647746	8
CP002340.17812.19366	5
AP011163.2193284.2194751	4
CP000283.4550888.4552362	2
CP007562.1444754.1446302	6
AP014696.64609.66108	10
JWVA03000104.173.1716	1
HQ180185.1.1392	6
CP007542.1967576.1969066	2
CP001099.223297.224791	2
CP000449.1183394.1184853	2
AY457071.1.1481	1
CP003192.3061878.3063352	3
CP004045.1279283.1280821	5
FIRF01000002.40466.42002	4
CP002815.606159.607688	3
CT573326.3799142.3800659	7
CP003203.1695129.1696639	6
CP011150.9517.11070	7
CP004387.734019.735560	2
CP012529.754802.756387	4
AF061011.1.1507	6
LSZM01000030.3198.4676	8
CP009788.2447122.2448680	3
AB680234.1.1474	8
CR555306.2621003.2622527	4
CP009706.99726.101278	8
CP006818.1767579.1768946	2
JUJY01000050.58.1579	7
CP003190.6179419.6180945	5
CP000394.2029838.2031319	3
CP011117.2726107.2727635	6
CP003961.191891.193429	7
D83374.1.1477	7
CIBQ01000023.55.1585	7
CP005492.1068539.1070048	2
DQ174134.1.1343	3
CP001708.235850.237365	4
CU459141.3176071.3177525	6
CP006954.1776812.1778339	6
CP000958.344948.346473	6
KU597170.1.1340	4
CP010368.557009.558553	6
CP001068.3261972.3263502	3
CP013119.2066482.2068029	3
FN796482.1.1430	1
AP017302.5822710.5824245	4
CP003840.280319.281862	4
CP003207.1900417.1901808	5
CP007571.176159.177711	7
CP006773.70081.71551	5
CP008849.2744621.2746152	5
CP003922.330012.331548	4
LOGT01000027.3084.4637	7
CCMD01000001.2182091.2183758	7
CP003808.2091098.2092636	6
CP003283.378287.379694	3
CP002417.5899432.5900954	2
AE009951.451529.453030	5
CP002781.3071309.3072781	3
CP003192.612375.613849	3
LNFV01000069.54.1608	7
CP006942.233343.234870	6
AB255669.1.1472	8
AB479094.1.1362	3
CP010392.450370.451923	8
LXQL01000025.3511.4971	7
CP007572.23857.25409	7
CP003022.266797.268326	6
FIRW01000002.68967.70503	4
KM978955.1.1483	9
CP014947.765505.767051	5
CP002345.191924.193439	3
BBTS01000102.181.1698	6
CP007291.2752277.2753832	7
CP003511.314458.315962	2
AP012053.16683.18219	5
FISA01000003.4062.5598	4
FN563149.1865933.1867451	4
BA000008.999881.1001434	1
CP012869.4416361.4417916	6
CP010852.549377.550932	11
CT971583.2019450.2020913	2
CP002379.4015966.4017497	4
CP009981.4407849.4409386	11
CP001215.9207.10715	11
CP012027.1225125.1226660	4
AP012052.5062.6584	2
CP000526.1147286.1148773	5
CP004034.962800.964340	1
CP011104.1426876.1428425	7
CP000742.1041673.1043137	4
AB681193.1.1476	4
AB479100.1.1360	3
CP000046.577988.579542	6
CP000447.4524086.4525620	9
CP002972.2934417.2935868	4
CP007012.689605.691145	7
JF939189.1.1412	3
FIQW01000005.97108.98644	4
CP008854.246061.247600	11
CP000853.63174.64678	8
JQ406905.1.1500	4
CP011938.4052580.4054135	7
CP003368.1374622.1376046	5
LPMO01000005.322.1857	6
FN563149.240046.241564	4
CP007240.1434921.1436516	6
CP009464.1085952.1087489	11
CP010053.96391.97945	10
AB354234.1.1474	8
CP003101.1663308.1664867	4
AM039952.5058741.5060285	2
CP003924.787727.789261	4
AP012157.124050.125603	12
CP002526.36117.37637	5
CP009328.4288963.4290501	11
CP001361.1583595.1585127	3
CP000575.1117457.1119029	1
CP006659.120629.122168	8
CP014657.4448353.4449910	7
CP003217.2099736.2101243	5
JUOE01000432.154.1673	8
LFBW01000055.39.1558	8
CP001837.916199.917737	6
CP000958.43557.45082	6
CP011789.368493.370039	6
KC593859.1.1469	7
CP007499.580907.582462	6
AP011170.1733316.1734755	5
LN681231.3471391.3472852	7
CP003084.228645.230174	2
CP000507.56157.57693	8
CP010442.282928.284483	7
AM933173.3726948.3728489	7
HQ605916.1.1466	10
Z75316.1.1489	7
CP002772.873922.875402	3
CP011303.169418.170965	7
CP009087.4057606.4059159	7
CP001403.1117502.1118996	1
CP009652.353559.355072	2
FLEG01000006.3282.4801	8
CP015176.225826.227381	12
CP006574.1345399.1346940	6
FILQ01000023.3518.5054	4
LIDW01000099.84.1387	9
CTLK01000050.180.1709	7
CP000395.448432.449968	2
CP009938.580584.582137	9
LRDF01000001.3260787.3262342	2
CP009025.4580151.4581579	2
LOVJ01000007.3694.5227	6
CP004140.3212434.3213917	3
FLEB01000011.449.1968	8
CP007244.2958484.2960039	8
JF772520.1.1446	5
FO393392.16536.18036	7
CP000023.129043.130590	6
CP009577.1908236.1909887	6
CP008917.2321649.2323167	4
CP003025.279149.280684	6
CP000115.638302.639791	1
CP010322.3235536.3237118	11
CP006819.1838763.1840309	5
CP002421.55538.57066	4
CP015138.1689487.1691042	7
CP003933.3257249.3258614	3
CP003499.17821.19356	5
JNTI01000086.1.1459	12
LOOE01000002.1.1281	7
LN649235.4283181.4284722	7
CP009125.3680952.3682490	7
HM067028.1.1470	6
CP009935.1628094.1629624	7
AB429540.1.1440	5
JUCQ01000062.33.1497	7
CP001983.9182.10721	12
CP006773.3522714.3524184	5
CP009040.455897.457325	2
CP003211.711506.713012	5
HE579059.482262.483823	5
CP002191.573218.574707	5
AB178396.1.1409	5
FM242711.1732703.1734213	6
FJ844981.1.1454	5
JNLW01000005.476562.478080	5
CP012639.2503304.2504855	7
LN881739.7544317.7545764	7
CP003866.443926.445449	2
FM872307.856679.858231	2
CP012200.36826.38318	1
CP002898.1165968.1167526	4
CP000240.2052605.2053927	2
CP002383.220416.221948	10
FIHG01000015.35818.37354	4
CP007254.2707527.2709068	7
CP007600.1314614.1316166	6
CP006853.718060.719597	4
CP001633.1704176.1705698	3
CP003752.3891334.3892896	12
LDPA01000004.65142.66697	7
CP001969.228440.229981	7
CR925677.303748.305256	1
CP007248.294192.295733	7
CP011980.452683.454236	8
JYRY01000028.33.1588	7
CP007271.4223423.4224976	7
EU683030.1.1459	3
CP009907.1892306.1893879	4
CP008696.708554.710091	5
CP002775.4987451.4988980	7
CP003265.2449454.2450942	2
CP006763.2355334.2356831	9
LJAB01000202.47578.49094	1
CP009278.603213.604742	8
CP003500.488276.489694	6
CP010247.498176.499704	7
Y18359.1.1434	6
CP009996.3894990.3896518	6
CP009511.40604.42073	3
CP009102.4331248.4332803	7
CP002276.664211.665749	6
LQXZ01000003.462433.463949	6
CP001892.1880224.1881772	4
CP006574.2073346.2074887	6
AE000511.1511137.1512634	2
CP001095.961057.962575	4
AE017042.3504797.3506285	7
CP009512.3320549.3322018	3
CP002739.79434.81009	5
DQ489736.233634.235159	4
CP002010.2162954.2164472	3
LOCU01000194.145.1700	7
CP014234.791018.792564	4
L06108.1.1554	1
AM181739.1.1426	3
CP007247.3471242.3472783	7
JOKU01000024.134.1423	6
JQ951753.1.1514	5
CP009907.652598.654171	4
CP002956.4440021.4441566	6
CIWC01000034.26673.28194	7
CP006615.794814.796318	5
CDAH01000014.3562.5068	2
CP002773.5392613.5394142	7
HG326223.207699.209239	7
CP013068.1799461.1800945	3
CU928160.223130.224671	7
CP002859.1932891.1934383	2
EU492901.1.1418	7
CP003959.4845569.4847098	7
CP006937.6327466.6329002	4
CP000937.938443.939890	3
CP006265.650353.651892	4
AY268173.1.1461	4
CP009575.267187.268838	6
JXZP01000001.1505020.1506575	6
LWSH01000068.86.1526	4
CP009513.40520.41989	3
AY099182.1.1436	1
CJMX01000014.63.1584	7
AP012280.5918412.5919947	4
CP010947.4601597.4603154	10
AB035923.991.2532	7
CP003548.201748.203226	4
EU848560.1.1217	3
CP010557.717955.719506	8
CP015500.244274.245827	8
CP003614.4288160.4289647	2
AE017042.12057.13545	7
CP003497.1474962.1476487	4
CP000746.911481.913016	6
D89067.1.1548	2
LKQN01000022.31.1592	12
CP012171.89438.90971	6
CP000436.1644077.1645561	5
CP014945.3255405.3256931	5
CP009215.1840604.1842131	4
AOQA01000021.524.1967	4
CP007803.1461542.1463066	1
CP000012.1405703.1407205	2
CCIM01000001.265666.267185	8
FIFB01000020.3787.5323	4
AL646052.1532714.1534226	4
LDBQ01000048.10.1563	8
CP008854.741232.742771	11
CP014864.671927.673468	3
AP012277.2450001.2451489	2
CP007571.358040.359592	7
CP003810.90923.92462	7
CP000009.1603897.1605374	4
KF601905.1.1376	3
CP006696.266470.268017	2
CP006577.1951165.1952544	1
FBRS01000049.85.1604	8
CP001998.1561363.1562904	2
CP000891.44846.46383	10
CP009084.3963929.3965484	7
KF032892.1.1395	4
CP000023.1612153.1613700	6
CP002391.274946.276503	5
EU118103.1.1542	6
CP000512.5051796.5053317	3
CP003212.1142305.1143812	5
CP006648.236807.238345	8
CP000450.231716.233245	1
CP009418.1062301.1063854	4
AP011142.1541250.1542689	5
CP009991.1705822.1707350	6
CP006740.2344726.2346271	2
CP000573.485156.486643	4
CP012071.1027746.1029299	4
CP009102.289172.290727	7
AB680531.1.1489	8
CP010297.556521.558077	6
HE956757.29898.31371	1
CP009493.1383467.1385010	1
CP004851.2912061.2913588	5
AP012210.54264.55770	5
CP009436.1961329.1962840	3
JZYV01000058.143.1696	8
CP005492.1350465.1351974	2
CP013611.388436.389971	10
CP003252.1714260.1715664	2
HE965806.1276708.1278239	3
AE017263.191851.193375	2
KJ702541.1.1423	4
CP009576.318897.320548	6
KC695822.1.1434	7
CNFX01000075.7652.9171	1
CP012026.1684926.1686461	4
AE017261.470727.472195	1
CP002401.856722.858276	2
CP007576.4980518.4982061	10
CP007208.2831760.2833315	7
AB479091.1.1360	3
CP006644.3980059.3981549	3
AJ227757.1.1439	2
CIWI01000040.153.1674	7
CP014949.2112708.2114273	4
LKAE01000012.3374.4917	4
CP000943.2836913.2838399	6
CP000937.421500.422947	3
CP008805.4217121.4218662	7
CP009585.3256849.3258365	4
HE995405.3364521.3365993	3
CP002024.133899.135439	2
CP002614.289174.290703	7
KP696711.1.1345	6
LEVY01000003.2889384.2890911	8
CP001191.4146706.4148179	3
CP001151.1056816.1058270	4
LFZI01000004.193300.194853	7
FIML01000016.16851.18387	4
CP007273.4064896.4066449	7
CP000361.1918669.1920183	5
AM920689.4952053.4953597	2
DQ174181.1.1340	3
CP003049.1771227.1772749	3
CP006823.1423001.1424508	2
LAUB02000023.45035.46572	4
CP001337.835795.837268	3
JVEJ01000333.177.1698	7
LQTU01000166.8.1563	7
AJ227756.1.1439	2
CP002815.1800203.1801732	3
X90481.1.1416	1
CP013253.3835046.3836601	7
CP004048.2721462.2722992	6
JWZB01000005.145.1700	7
FLJW01000006.335740.337259	8
GU990615.1.1480	3
CP003261.4614287.4615674	9
JZZZ01000097.127.1680	8
CP009755.2956262.2957798	4
AP012541.1882758.1884331	5
CP007265.4699050.4700590	7
CP005493.1526115.1527625	2
CP000937.1507658.1509105	3
CP009693.247309.248822	3
GU567814.1.1453	3
CP002122.1707310.1708787	4
AP017295.5347890.5349364	4
CP006949.859478.860972	1
CP000423.845529.847096	5
CP009436.484767.486278	3
CP003961.5066836.5068374	7
CP003491.1380547.1382088	1
CP002421.599290.600818	4
CP009786.4438294.4439824	7
HF937208.289178.290721	7
CP002347.1401787.1403324	2
CP001868.1745875.1747347	2
AE008917.198647.200078	3
CP010817.3445260.3446765	5
CP000436.1942556.1944038	5
AP012210.267727.269233	5
CP005485.297158.298706	5
CP002103.277072.278608	2
CP000001.9337.10846	13
FIRG01000002.4352.5888	4
AP012325.1969695.1971226	5
CP010247.1632601.1634131	7
AM933172.3452074.3453625	7
CP002478.711634.713188	5
CP010811.149196.150726	10
EU014681.1.1413	7
FINQ01000003.3952.5488	4
JQ661137.1.1367	7
AJ227774.1.1435	2
CP009756.271407.272939	8
U28220.1.1462	4
CP008797.16081.17619	8
FIFM01000002.4263.5799	4
CP009004.5018690.5020118	2
AY788950.1.1491	3
LUYD01000025.398.1919	7
CP009049.145251.146806	7
CP002774.5392742.5394271	7
CP009749.561876.563430	9
CP003121.262974.264474	5
CP012023.1430540.1431953	2
CP003928.1036538.1038033	1
CP007534.1192663.1194204	7
CP010412.3899.5409	3
CP011104.435647.437196	7
CP007600.753920.755472	6
CP001921.50457.51981	6
LEWJ01000014.507381.508908	8
LHLJ01000023.38.1498	7
CYBY01000149.50.1313	7
CP001750.1976919.1978437	4
EU256458.1.1400	5
CP009679.91508.93055	7
CP003984.3012260.3013712	2
CP014197.4538636.4540190	7
HM347450.1.1377	10
U68447.1.1553	1
CP001632.609893.611401	4
AE016825.4437993.4439466	8
FJ969735.1.1454	10
HQ293033.1.1368	5
CJQP01000026.55.1584	7
CP003071.3794388.3795806	4
AE003852.401751.403286	8
AY370682.1.1508	5
JN617091.1.1356	11
CP001078.3547537.3549043	11
AF222894.145338.146803	2
AP014821.4144095.4145542	3
AP012324.1560056.1561590	2
CP003729.2316395.2317853	4
CJMQ01000013.147502.149023	7
CP002420.307243.308771	4
CP003022.2170176.2171705	6
AP012322.191665.193199	4
KC009686.1.1411	7
CP007659.538355.539910	6
CP011281.2497436.2499004	6
CP010278.570572.572089	6
CP002422.61234.62762	4
CP002479.859353.860895	4
CP000413.477570.479148	6
JZXY01000081.143.1696	8
CP001048.3422827.3424361	7
CP009920.1757051.1758588	13
CP002118.341308.342817	11
CP009089.4090195.4091748	7
CP004852.2884841.2886359	5
CP009237.1513507.1515110	6
FIML01000003.3856.5392	4
CP001341.942451.943960	5
CP004085.1288148.1289657	3
HM058857.1.1489	4
CP000746.562856.564391	6
CP015575.1146298.1147801	3
DQ232512.1.1470	7
CP001903.9197.10736	14
JQ746422.1.1309	4
CP000462.4369880.4371416	10
JN617090.1.1356	11
LPQH01000052.208046.209599	8
CP004858.238527.240089	14
CU459141.3731901.3733355	6
AP011135.2609931.2611398	5
CP009447.3211779.3213301	1
CP001853.172398.173629	4
AB680071.1.1476	4
CP002447.1694553.1696026	2
CP002682.872638.874189	2
CP003222.159976.161491	5
CP003603.539823.541377	5
EF530555.1.1345	7
CP009586.1292135.1293651	4
CTMC01000005.222909.224438	7
AP012325.1995969.1997500	5
CP007766.572794.574294	3
LDCU01000063.3155.4710	7
CP003942.3685656.3687079	7
CP002799.1220613.1222088	3
CP002672.850541.852092	2
CP008943.3962854.3964386	7
CP000009.1438241.1439718	4
AP014622.2167108.2168643	4
JF710960.1.1445	3
CP003696.922351.923886	5
CP006366.1562210.1563758	6
AB680353.1.1463	4
CP010427.1612884.1614423	3
CP006259.6197644.6199177	6
LETZ01000011.361861.363390	7
CP009923.133973.135536	2
FM252032.16975.18518	4
CP010979.4926131.4927677	7
CP007631.165175.166727	7
FR856862.152811.154287	3
CP003274.119147.120561	2
CP006866.274.1838	9
FO082820.3004535.3006005	3
AP011149.1541250.1542689	5
CP001896.2906194.2907709	3
CP008989.4555695.4557123	2
CVDT01000068.63.1584	7
FLEW01000017.80433.81952	8
AJ242580.1.1476	4
AP012327.2304938.2306468	5
CP014994.4679476.4681032	7
CP003659.1320695.1322171	4
CP000436.1393294.1394776	5
LORW01000002.5414911.5416464	8
AB600003.1.1440	5
AF122885.1.1454	3
CP001790.257675.259205	7
CP010521.3512402.3513915	11
CP009045.1865956.1867503	4
CP007272.3452074.3453627	7
CP007240.255144.256739	6
CP000577.87772.89231	4
CP002907.4009049.4010563	3
AJXQ01000149.3557.5053	2
EU549853.1.1406	3
AP009240.225527.227068	7
CP008995.4580159.4581587	2
KT387355.1.1392	6
LGSQ01000004.279.1763	3
FIMV01000009.3597.5133	4
CP010838.3225142.3226683	3
LQSF01000077.6.1559	7
JQ354968.1.1364	2
CP003847.3511818.3513346	6
JPMZ01000002.289875.291404	8
CP008924.1567472.1568983	4
AM181756.1.1422	3
CP002074.1131509.1133017	2
CP010518.569825.571361	3
JUIK01000086.67.1645	5
AB680081.1.1461	4
AP013058.2704673.2706194	5
CP006591.2670277.2671829	6
CP011642.2262061.2263612	7
FM162591.4510260.4511748	7
AP009493.4592148.4593680	6
CP000075.964686.966223	5
CP006825.1146281.1147788	2
CP011120.1765451.1766951	5
CP010965.827818.829359	3
CP002326.144544.146075	3
CP000947.513285.514817	5
AY224384.8247.9800	14
AB023574.1.1501	7
CP009577.283077.284728	6
CP000744.5569892.5571388	4
AL157959.198342.199882	4
CP000678.520016.521491	2
DD411332.1.1338	6
LODE01000107.33.1588	7
AP014522.5794641.5796183	5
FM999788.57908.59452	4
AE017042.245028.246516	7
CP007618.4011059.4012596	11
CP003265.3322321.3323809	2
CP001111.358704.360243	4
CP003792.1019332.1020869	1
CP009091.4252347.4253900	7
AJ242576.1.1476	4
JN628998.1.1447	5
CP000851.2081308.2082842	11
FIQJ01000002.68999.70535	4
JF793982.1.1352	5
CP012678.1407260.1408849	6
CP003109.227062.228615	7
CP009087.4216159.4217712	7
CP009444.1032515.1034028	3
CP006954.1996945.1998472	6
FJ234439.1.1428	7
FQ958210.383236.384744	3
AY224379.974.2527	14
CP010442.324416.325971	7
AE017196.1167943.1169389	1
JPIQ01000042.340.1893	8
FISI01000002.38550.40086	4
CP002811.44985.46517	10
CP005188.64638.66133	2
LSVI01000085.263.1836	4
CP006812.462094.463658	8
LN626917.506567.508121	6
CP009906.2225667.2227196	7
CP004081.2912094.2913642	4
CP006763.2966992.2968489	9
FIKQ01000001.237280.238816	4
CP001846.4622773.4624314	7
CP009984.3052822.3054357	10
CP002773.5261764.5263293	7
DQ071265.1.1483	7
AE009948.91219.92725	7
CP003190.4755212.4756738	5
AB680529.1.1489	4
AB818653.1.1463	6
HG326213.289178.290721	7
LEUI01000015.1.1312	7
FM178379.103751.105287	12
CP002674.850521.852072	2
CP003066.47102.48606	5
CP006271.2569975.2571458	3
BX640442.233547.235078	3
AP012284.764757.766287	4
CP009976.854274.855799	4
LIGO01000007.532.2048	5
CP009715.838708.840238	7
CP003049.1310810.1312332	3
AB178421.1.1409	5
CP011349.2702958.2704513	13
CP009509.40952.42421	3
CP000026.4124880.4126420	7
CP001578.1801643.1803134	3
GU945231.1.1352	8
CP001404.1448628.1450122	1
CP008713.305042.306443	5
CR555306.1845882.1847406	4
JWXM03000154.1759.3302	1
AE000513.2467934.2469435	3
AE008692.1901669.1903150	3
LPML01000130.15.1548	6
CP007392.184256.185797	7
CP002191.801448.802937	5
CP007566.4685201.4686744	10
GU395612.1.1544	4
CP010299.2001179.2002735	6
FM252031.420661.422204	4
AB184836.1.1464	7
CP001836.3751337.3752867	7
CP000675.3279196.3280670	3
CFQM01000038.50.1589	6
CP013322.1942292.1943845	8
CP006597.804315.805867	6
CP009866.575122.576675	7
CTOO01000045.356.1885	7
FM162591.4890623.4892111	7
CP009984.282283.283818	10
CP009707.200603.202118	4
CP009898.436792.438310	4
CP014144.128867.130421	6
LRII01000001.1207194.1208735	3
CP001632.1697513.1699021	4
LN881739.4301357.4302804	7
AJQT01000154.4351.5815	3
AB681381.1.1414	4
FM209186.699352.700887	4
FIJH01000006.70277.71813	4
CP010440.153796.155351	7
CP009780.4254718.4256248	7
CP000552.332422.333886	1
AVGF01000009.1144689.1146107	6
AM942759.452966.454507	7
CP011624.2671435.2672988	8
AE015924.1345385.1346859	4
CP007511.3755833.3757371	4
CP000020.346818.348370	12
JN129475.1.1368	7
AP012048.2850041.2851556	5
BD455614.1746280.1747810	6
GU818733.1.1471	4
CP000230.2735650.2737126	4
CP008713.184224.185625	5
CP003685.1357727.1359245	1
KM036089.1.1431	7
CP002737.1090341.1091810	2
CP000687.281630.283162	6
CP012201.3704978.3706517	7
CP007772.474413.475914	3
CP006366.1273826.1275374	6
CP003221.3078339.3079877	3
CP003059.377246.378777	3
LAZO01000001.2457141.2458696	7
JX129389.1.1254	8
JWAC01000036.596.2127	6
AB184465.1.1472	6
CP003844.3938755.3940288	5
AP014704.18830.20328	11
FCJC01000006.232915.234436	7
HE613569.80189.81689	6
CP005930.2359158.2360711	6
CP011539.3892701.3894240	8
LM993812.3421006.3422550	7
CP002657.4661807.4663323	3
FR733648.237422.238973	6
CP000634.931002.932486	4
CR936503.306178.307748	7
CP009124.2274316.2275830	6
CP007631.250911.252463	7
CP009516.44002.45477	3
FIRR01000018.4352.5888	4
CP004063.2358424.2359945	6
CP000383.1997115.1998496	3
CP005486.1969978.1971526	5
AP008232.3309607.3311118	7
CP003476.202176.203684	2
CP000607.191782.193275	1
CP003651.1280864.1282350	1
CP006650.2914359.2915809	4
CP004055.3690929.3692463	4
CP002528.2383976.2385490	3
CP010777.4818201.4819712	2
AQCH01000139.4246.5689	4
JYFY02000001.964244.965799	8
CP001896.2025534.2027048	3
LQSK01000064.145.1700	7
HQ190907.1.1427	2
KC625552.1.1444	4
JN129458.1.1368	7
D26490.728.2222	1
CP003415.270349.271879	7
CSTN01000011.1811.3351	2
AB680082.1.1461	4
AP017302.6653050.6654585	4
LEAJ01000117.1.1554	7
CP001759.1001934.1003427	1
CP010438.58077.59632	7
CP003131.904569.906108	1
CP003368.578899.580323	5
CP002276.1678519.1680057	6
FR824043.83305.84841	7
CP003167.544818.546175	1
AB363004.1.1413	1
AP012202.301007.302519	6
CP000436.1778322.1779804	5
CP002345.2295277.2296792	3
CP002410.180181.181692	10
CP010284.768179.769720	7
CP001175.791635.793172	6
D14876.260.1752	1
AP014723.2566230.2567718	4
CCLG01000001.1396232.1397922	7
CP009472.504613.506147	6
CP001918.5152784.5154334	8
CP010947.119990.121544	10
CP001608.12296.13757	7
CP001846.227062.228603	7
CP001937.39493.41017	6
FISF01000021.4352.5888	4
AB680129.1.1461	4
LN681231.2917380.2918841	7
FCIW01000006.282070.283591	7
CP015110.694250.695834	7
CP009092.3477548.3479103	7
CP003034.4740924.4742465	7
CP001977.1501370.1502876	3
CP008854.4653374.4654913	11
FIMC01000008.4352.5888	4
CP002520.1681984.1683504	6
CP013222.3105093.3106645	8
CP001641.1469395.1470931	1
AE009948.22242.23748	7
CP009102.2770407.2771960	7
CP006600.105989.107541	6
CP013485.1321170.1322733	11
EF070132.1.1363	3
LFXU01000022.1.1305	7
CP009935.112001.113528	7
JSCQ01000019.297.1709	1
CP002363.57622.59117	1
LT216436.2049437.2050964	8
CP003736.418143.419694	4
JVYG01000024.7.1415	7
CP003174.1571481.1572953	3
CP007041.17066.18661	5
EU440950.1.1428	2
LC009052.1.1246	4
CP001050.1954347.1955875	4
CP009897.1726590.1728127	6
CP004065.3835776.3837334	10
CP001287.2484826.2486304	2
CP001663.5029560.5031087	2
CP010876.3701829.3703384	7
JSNE01000077.28.1436	7
ABXY01000019.3314.4829	5
CP013347.1733379.1734912	6
KM880163.1.1353	6
AP009380.2295553.2297027	4
KP017452.1.1430	4
JOTV01000069.320136.321654	4
CP003062.2231868.2233375	4
AP012281.2419082.2420629	6
AE015928.2340709.2342191	5
CP000563.44440.45976	10
CP002567.1859747.1861295	4
AE017262.248755.250265	6
ASZX01000084.7.1496	9
CP003697.2587800.2589331	4
CP009897.1831268.1832805	6
CP000548.3483358.3484845	4
AP012050.93737.95308	6
CP009451.3051184.3052734	7
CP009125.4381594.4383132	7
CP010392.1260174.1261727	8
CP013216.1911996.1913556	6
KP735986.1.1396	1
CP000759.456833.458308	4
CP002513.684491.686010	1
CP003709.1496305.1497781	3
CP011313.5126801.5128328	8
CP002585.5807806.5809342	5
CP006366.81053.82601	6
CP007632.416020.417572	7
CP002976.2674892.2676343	4
CP007771.1374566.1376067	3
JF975598.1.1505	11
CP004391.1137743.1139291	6
CP006598.2428542.2430094	6
CP014538.3139291.3140834	1
AM490615.1.1388	4
CP006366.17069.18617	6
AP012330.2233485.2235016	6
CP014049.158372.159925	11
CP009227.1283291.1284867	2
AM397636.1.1481	4
FLAO01000016.280.1799	8
CP002184.1111896.1113397	1
FINQ01000012.4352.5888	4
DQ444456.1.1344	2
LEAF01000190.1.1554	7
AP009493.2102295.2103827	6
CP000820.1274937.1276437	3
CP008998.4556770.4558198	2
CP010359.3338364.3339888	7
CP002772.812691.814171	3
CP009575.2753580.2755204	6
JUBY01000135.3.1558	7
CP009472.2258972.2260506	6
AP012202.310937.312449	6
CP014755.1029336.1030889	8
CP009755.2949440.2950976	4
CP004370.870727.872241	7
JYQY01000031.38.1498	7
CP010555.5294292.5295835	4
CP004009.3474137.3475691	6
CP000551.323018.324482	1
CP007632.91536.93088	7
CP002077.118290.119805	1
AE015927.8715.10223	6
EF364050.1.1414	3
JSGZ01000013.7.1415	7
CP006716.2203908.2205426	3
BA000028.103455.105020	7
CP009863.16076.17629	8
CP002429.428551.430123	4
CP006819.531047.532593	5
KT716302.1.1418	7
CP008868.646488.648025	4
LOGR01000122.107.1662	7
CP009788.2910629.2912187	3
CP006741.2171917.2173447	5
CP009476.3331748.3333287	11
CP011578.2994892.2996445	8
AY026751.1.1219	5
CP003220.273573.275113	2
CP007262.3963530.3965072	7
CP002535.1296061.1297559	1
JVNO01000036.40.1571	6
CP002109.795041.796559	6
CP013213.741732.743282	4
KF003376.1.1343	5
AB271745.1.1476	14
CP009517.52942.54353	3
JQ408698.1.1409	6
AP012054.17808.19344	5
CP010053.946456.948011	10
CP009496.3823686.3825216	2
CP001252.44573.46109	10
CP008740.322892.324435	6
CP001084.276428.277985	5
CP002171.79145.80726	5
CP004368.828047.829565	4
CP012930.2760878.2762433	7
JOTW01000034.53308.54824	4
KU170622.1.1375	4
CP002776.743751.745278	2
LGJJ01000013.368544.370071	8
CR626927.4413866.4415398	6
FIHR01000008.66353.67889	4
CP002955.2238767.2240278	3
CP001283.9334.10842	12
HF572917.4794179.4795720	7
CP009058.447151.448687	2
AF015927.1.1472	7
AM946016.87774.89317	4
AM182889.1.1423	1
AP013068.5362630.5364165	5
CP014477.520465.522009	6
AB809158.1.1441	2
CP002922.8832.10303	3
CP009715.191532.193059	7
HG813242.1577562.1579036	6
CP002882.1473290.1474826	1
AB055863.1.1439	2
DQ464343.1.1437	5
CP009089.3478040.3479595	7
CP007147.113128.114665	4
CCIR01000287.3566.5085	8
CP014029.3127782.3129335	8
DQ459877.1.1438	7
AM933173.4244738.4246279	7
CP000409.385940.387447	1
CP004404.2795911.2797455	10
LN854556.427195.428726	5
AM181751.1.1426	3
FLGH01000004.3282.4801	8
JSJF01000037.3425.4863	7
CP014754.766416.767963	3
HG969191.1640415.1641891	2
U00096.2729616.2731157	7
HG326223.4384710.4386250	7
CP004393.471931.473401	2
CR626927.4600342.4601874	6
CU459141.3897756.3899210	6
EU483094.1.1485	5
CP007265.4600316.4601856	7
HE579059.526691.528252	5
CP010283.4195165.4196706	7
CP013913.209854.211404	8
CP003132.2450609.2452154	6
CSOL01000092.6836.8354	3
CP003358.1738466.1739941	2
JTAQ01000024.1.1463	11
CP003329.9819.11356	10
CP002903.1597608.1599141	2
FIMI01000006.69130.70666	4
CP003844.40492.42025	5
AF005011.1.1474	2
CP004858.598907.600469	14
CP010557.5520215.5521766	8
CP011647.5246427.5247980	8
CP002608.162289.163827	1
CP000853.1927896.1929400	8
CP007260.4255379.4256920	7
CP010296.512892.514448	6
CWPB01000052.1.1284	8
CP007392.4857982.4859523	7
CP012808.264695.266239	7
FO203363.2443580.2445099	3
KF575166.1.1428	6
CP012831.1778906.1780451	5
CP002967.2897112.2898665	7
CP002547.2164818.2166371	4
AY196659.1.1260	2
CP009576.2819997.2821621	6
CP002660.3337576.3339085	11
KJ806346.1.1409	8
CP001930.876468.878019	2
CP002346.893051.894555	3
CP013342.1742942.1744438	1
AY099183.1.1445	1
CP010288.1346651.1348166	3
CP003221.2207597.2209135	3
CP001996.2268424.2269978	5
JRXH01000138.174.1719	5
CP006821.1456887.1458393	2
CP000912.1096597.1098081	3
DQ459876.1.1454	14
CP002667.956294.957818	6
CP011217.147027.148569	6
JWZN01000112.33.1588	7
CP001037.5515629.5517117	4
CP009723.275450.276980	6
CP007241.23072.24620	6
FFOE01000026.43490.45011	7
JRQE01000009.367502.369055	8
CP001340.3796167.3797642	2
LVST01000114.142.1697	7
CP008909.647441.648957	4
CP005390.38687.40228	7
CP010519.3172109.3173640	6
CP002287.2206254.2207784	3
AB041937.1.1437	2
LKQP01000016.189.1750	12
LETY01000021.106271.107800	7
CP008706.486170.487694	6
CP007809.1464243.1465780	1
JRKU01000064.9.1564	7
FO834906.4777379.4778889	8
AP010803.68191.69681	3
AY533299.1.1239	4
FR733646.1890621.1892173	6
CP007207.573072.574591	6
AB680565.1.1475	10
LFNN01000016.235.1766	6
CP000323.2777778.2779363	4
CP006245.6119651.6121179	4
BX248357.132798.134189	5
FO393392.315514.317014	7
FLHS01000033.34923.36442	8
CP001698.824567.825904	2
AP013063.210161.211701	7
CP000140.4787729.4789225	7
FM955876.1.1456	2
CP001664.1476916.1478435	1
CP003046.3810688.3812190	4
CP003860.1451580.1453123	4
AB679990.1.1475	10
CP000908.880980.882457	5
CP002697.275740.277277	1
CP012125.223769.225324	7
LROK01000218.39.1594	7
CP007392.851841.853382	7
CR543861.1660700.1662229	7
CP001889.876532.878083	2
AF310592.1.1471	4
CP000283.407217.408691	2
CTJL01000184.150.1680	7
CP007443.1758575.1760089	4
CP000679.486463.488001	3
CP009454.3868642.3870191	7
CP011217.359719.361261	5
CP009530.51327.52737	3
CP006784.4523852.4525393	7
AE015928.4983424.4984906	5
CP009679.863479.865026	7
AM236080.4544941.4546421	3
AE014299.4380836.4382369	9
CP008929.2009587.2011140	8
CP000884.723807.725332	5
JNZA01000078.199.1634	6
KF545656.1.1232	8
AM946015.349694.351237	5
CP001037.6085170.6086658	4
CP000512.4863083.4864604	3
CP002953.1204589.1206095	2
LGKB01000008.506126.507653	8
FM162591.54772.56260	7
LABJ01000007.1.1462	10
CP003415.4748707.4750237	7
JUBR01000154.3.1467	7
CP003901.17062.18562	6
CP002410.2701084.2702595	10
JENZ01000007.279905.281395	4
CP009907.634407.635980	4
CP001172.519667.521191	6
CP015435.2029755.2031295	9
LDBE01000035.10.1563	8
CP013106.4419454.4420998	4
AB680515.1.1477	12
CP006608.270249.271746	7
CP007766.479531.481031	3
CP002248.57248.58727	5
CP003811.4009503.4010952	4
CP009530.2216099.2217509	3
CP006262.232114.233655	7
CP003630.2627368.2628737	4
CP000419.146827.148369	6
CP004054.718934.720477	4
CP000031.3466174.3467628	3
AGFM01000099.377.1853	3
JRQE01000001.1916722.1918275	8
CP007492.2624684.2626236	6
AB473001.1.1415	11
AB023575.1.1501	6
CP007028.557270.558834	1
FIPX01000003.3951.5487	4
AB681259.1.1474	8
FP103042.1903061.1904538	5
CP007253.3963810.3965351	7
FLEK01000015.133813.135332	8
FR878060.1474812.1476348	1
HE999704.2519463.2521000	6
CP007564.457217.458756	2
AB680176.1.1461	4
CP010557.1476397.1477948	8
CP012753.4879123.4880676	8
CP003057.524846.526380	2
CP002551.1544045.1545529	2
CHFD01000050.7744.9262	4
CP007572.177711.179263	7
CP001937.3511113.3512637	6
CP013216.14944.16504	6
AY337601.1.1441	1
KF973247.1.1391	4
FLGO01000003.342723.344242	8
CP003388.1053776.1055279	3
AB680479.1.1456	3
CP012541.1686176.1687675	3
CP010279.3103608.3105149	7
CP004120.1237754.1239256	2
CP009610.307535.309147	6
LETY01000033.416.1945	7
CP002858.2112179.2113719	2
CP010779.519726.521269	1
AP012281.2074388.2075936	6
FM200053.3870832.3872373	7
CP001251.796084.797624	2
EU928877.1.1440	3
HQ864588.1.1219	4
AB680007.1.1461	4
BX640449.306864.308395	3
HM058352.1.1486	4
CP001099.112910.114404	2
JN180300.1.1400	3
CP008808.600373.601875	3
HE681097.524160.525714	6
AB166742.1.1446	5
AB592540.1.1363	12
JVJP01000175.177.1698	7
FJ969741.1.1454	10
JPNA01000007.1.1255	6
CP009656.444544.446086	1
CP011018.3203837.3205392	7
CP001966.2483437.2484943	2
CP002352.3766053.3767565	5
CP000057.1904919.1906457	6
CP002276.372214.373752	6
LNTG01000002.2824120.2825674	9
AB680612.1.1475	10
CP001657.4567103.4568632	7
ACVX01000081.60.1580	4
CP007581.289176.290717	7
CP000076.854066.855583	5
HE572590.1494857.1496393	1
FN298497.1494009.1495659	4
DI107352.1.1335	6
JQ746428.1.1309	3
AJ389900.1.1437	4
CP007774.1414940.1416440	3
LN831029.838365.839875	3
CP009914.3562129.3563652	2
CP006579.125465.126997	9
CP008697.276083.277623	7
CP000568.2816913.2818433	4
LOOG01000031.3079.4634	7
CP000687.2027103.2028635	6
CP011317.794668.796211	4
AB680437.1.1472	2
CP009315.1233031.1234568	11
CP006763.2372238.2373735	9
CP006680.854820.856375	2
CP006645.18896.20437	4
AP011128.1541250.1542689	5
AB680566.1.1475	10
CP002557.1375842.1377365	3
CP004852.34086.35591	5
KF149392.1.1342	4
CP000667.4012951.4014459	3
AB598737.1.1474	14
CP002385.2959420.2960942	2
KM507897.1.1448	1
FN597254.79431.80967	6
CP007392.143935.145476	7
CR626927.3205531.3207063	6
FINA01000020.4352.5888	4
CP012160.2909251.2910705	1
CP003062.619099.620606	4
BX248359.199757.201148	5
CP002097.1030134.1031641	4
CP002815.1523838.1525367	3
CP011330.1510927.1512435	2
CP007502.855341.856894	6
HM755562.1.1444	4
AM884177.133977.135526	2
CP011100.456481.458035	11
CP002567.1868456.1870004	4
CP000139.346743.348252	7
CP008921.72002.73553	4
JZTL01000033.1.1378	7
CP000112.69859.71388	4
AF366576.1.1483	3
CP006999.604377.605879	3
CP000769.3968706.3970255	2
CP002005.315691.317208	4
CP009464.804742.806279	11
CP003901.23063.24563	6
CP004020.837329.838833	3
KT260456.1.1436	7
FN597254.255859.257395	6
AF094718.1.1470	4
AP012053.77695.79231	5
CP000110.473828.475267	2
CP003109.3959421.3960974	7
CP000099.1141481.1142958	3
AM933172.2752277.2753830	7
JWKL01000153.154.1675	7
CP007292.3452074.3453627	7
CP004858.359746.361308	14
CCMF01000001.1396556.1398246	7
AP010889.960839.962368	4
CP003668.764147.765703	5
CP002102.2980512.2981960	2
AB594765.1.1459	6
FR873482.130961.132496	6
CP009290.732134.733680	5
CP011078.2100047.2101599	7
HF937208.4176450.4177991	7
CP000487.133597.135057	3
LEYZ01000017.250480.252007	8
LDBB01000042.10.1563	8
CP009495.5028038.5029568	2
CP009092.2711372.2712927	7
CP007632.165250.166802	7
JSYT01000058.1.1344	7
CTMD01000029.32943.34472	7
AB626118.1.1458	4
AM392286.1.1390	3
CSNC01000270.4.1357	6
CP003388.1318253.1319757	3
CP004053.1865931.1867456	4
CP000750.2498532.2500043	4
FN554889.8426438.8427966	6
CP009692.5246695.5248234	12
CP000682.1705274.1706771	1
CP000422.116896.118475	5
CP003752.4098894.4100456	12
AM286415.17506.18994	7
KM877504.1.1367	5
CP010816.3911507.3913062	7
CP009257.2284873.2286416	6
CP011100.4192664.4194222	11
JSNY01000087.7.1415	7
CP008724.2422527.2424054	7
JANY01000002.679729.681247	1
AB720137.1.1463	6
CP002059.2979417.2980893	4
CP007712.18335.19859	6
CIOI01000029.3635.5156	7
CP009438.1816213.1817726	6
CP013120.145315.146835	5
AE005174.227103.228644	7
CP001978.554499.556030	3
AF549400.1.1249	5
LORK01000006.3320247.3321800	8
AB680011.1.1475	10
AP008226.1633202.1634705	2
CP006975.155794.157347	2
EF179131.1.1461	7
CP010811.3891577.3893105	8
CP007618.3991264.3992801	11
AB680193.1.1486	4
CP002884.1471783.1473319	1
CT573213.6360960.6362469	2
CP000241.1138506.1140006	2
CP002329.1398154.1399682	2
CP000884.2776169.2777694	5
KJ630906.1.1368	5
FR824043.473357.474893	7
CCHS01000154.306.1825	8
CP002883.1470628.1472164	1
CP001392.1151266.1152782	3
AM406671.2527128.2528654	6
AE017283.1523839.1525363	3
CP000304.866709.868244	4
EU256455.1.1361	3
FQ312002.825928.827467	6
CP006773.708990.710460	5
BBWG01000270.154.1695	5
KF910318.1.1379	1
CP010811.143750.145280	10
CP007581.3603798.3605338	7
FIMB01000009.12718.14254	4
CP003787.892842.894346	3
EF535812.1.1429	2
CP011144.2103349.2104895	1
AB024608.1.1471	2
AM236080.63642.65122	3
CP007524.1848194.1849737	4
CP000439.1376398.1377921	3
CP009300.4248757.4250296	14
CP007390.4612115.4613655	7
CP001643.2433403.2434925	3
CP003959.293908.295437	7
CP001674.74944.76476	2
CP000868.3111908.3113433	5
AE017354.359862.361336	3
CP003860.15977.17520	4
JSYR01000018.101492.102691	7
CP001582.1532643.1534147	2
CP009607.943354.944869	3
LROF01000108.38.1341	7
CP009938.558846.560400	9
JN800477.1.1442	5
CP010359.454543.456067	7
KM594399.1.1357	4
CP000553.385837.387301	1
CP015110.24076.25660	7
DQ099552.1.1451	3
CP009110.1112871.1114348	3
CP003696.628670.630205	5
CP003534.281505.283001	1
DD411339.6.1533	6
CP003152.619096.620603	4
CP010803.655761.657250	3
AY842869.1.1469	8
CP006027.4969696.4971237	7
AM182405.1.1488	7
CP006883.296790.298333	10
AY881637.1.1461	10
CP002640.422102.423638	4
CP010368.522109.523653	6
CP003904.1207599.1209098	2
JWDA01000227.34.1553	8
CP003119.107427.108937	3
AE003849.172274.173818	2
FILU01000047.4477.6013	4
CP007222.298977.300506	7
CP003967.18632.20090	6
CP011018.3027350.3028905	7
CP011004.353401.354961	6
JOKL01000050.354.1833	5
AB680247.1.1386	2
CP002452.1680954.1682458	2
CP003699.3336558.3338079	1
CP003729.1303703.1305161	4
ANJB01000050.2253.3771	5
CP000469.50959.52493	9
CP011217.19293.20835	6
CP000663.54252.55711	4
CP009605.3886363.3887900	14
CP014028.3719324.3720863	3
CP009590.1731485.1733022	13
CP000085.2494270.2495758	4
CFIB01000008.14985.16504	1
CP007456.2339912.2341449	5
CP009941.4642911.4644450	13
CP002464.546957.548607	4
CP000609.1628713.1630177	3
AP009044.105308.106832	6
CP006766.2142983.2144528	6
CP009353.1256437.1257952	3
LMXL01000092.133583.135138	7
CP002120.525714.527253	5
CP011791.4215727.4217278	7
AB626049.1.1495	5
CP007522.1769467.1771009	5
AY593980.1.1481	1
JSPX01000034.1.1256	7
CP009084.4260242.4261797	7
LIUD01000013.7515.9007	3
CP003217.1863212.1864719	5
BA000011.1518773.1520246	1
CP002446.3230694.3232226	2
AB472986.1.1415	10
CP005288.595841.597380	5
JF738056.1.1395	1
AE000511.1207583.1209081	2
FINM01000003.3952.5488	4
KM594393.1.1359	4
CP003282.2427747.2429163	3
CP010266.1284428.1286011	3
APIN01000002.3008185.3009706	7
CP000576.322610.324074	1
CP006819.318753.320299	5
CP001629.308767.310308	2
CP005975.2744337.2745874	6
CP002183.90696.92254	8
FIGQ01000021.49395.50931	4
CP002623.3866070.3867521	1
KP657897.1.2679	3
LETS01000010.1.1311	7
FILI01000003.97081.98617	4
FIFR01000002.38334.39870	4
AM184217.1.1485	10
AE005176.2344359.2345905	6
CP006823.1150848.1152355	2
CP003590.440038.441407	3
CP008914.767940.769527	4
CP007572.449559.451111	7
CP007276.155794.157347	2
CP012483.5161822.5163377	10
FBSK01000111.1.1491	8
CP007390.4730511.4732051	7
AB009939.1.1494	7
JN850605.1.1392	8
CP000140.142361.143857	7
JWWR03000118.173.1716	1
FM178379.2755652.2757188	12
JWYO03000026.1759.3302	1
HM755551.1.1276	4
CP010979.4931576.4933122	7
CP003060.901940.903460	4
CP010289.113958.115473	3
LFUB01000055.3279.4834	7
JX657066.1.1235	6
FILK01000039.6055.7591	4
KF803560.1.1424	6
FIJN01000005.92348.93884	4
CVJA01000051.631.2149	3
CP009600.3146482.3148021	14
CP009633.277792.279307	3
CP009092.4248892.4250445	7
CP001816.1695058.1696554	3
CP012043.892169.893722	8
CP000901.631516.632993	7
CP012023.1932852.1934265	2
CP009559.2849537.2851092	7
CP003283.1534136.1535543	3
CP001661.1011190.1012732	4
CP010529.3289.4761	3
CP004009.4188656.4190210	6
CP000114.259761.261267	7
CP009759.3647730.3649260	7
CP007030.304623.306164	2
CP000124.4334.5821	4
FLJZ01000002.803247.804766	8
CVIT01000005.631.2149	3
CP000742.1213599.1215063	4
CP002835.30979.32526	10
CP005975.1687025.1688562	6
FILT01000005.70308.71844	4
FN298497.455618.457268	4
CP010436.1510624.1512130	2
CP000356.2851569.2853052	1
CP003500.18660.20078	6
CP012712.602726.604289	10
AP008971.197837.199361	4
CP001758.575337.576894	4
CP000947.629614.631146	5
CP004349.2956208.2957715	2
CP001582.1146462.1147966	2
CP002447.1686680.1688152	2
AP012054.427185.428721	5
CJYQ01000030.343.1864	7
CP002885.1470067.1471603	1
CP002118.310881.312390	11
EU707152.1.1318	3
CP007210.1136927.1138479	6
JSNF01000036.7.1415	7
AP014653.486900.488454	6
CYCP01000065.52.1581	7
CP000084.511358.512831	1
CP001743.256488.257964	2
CP001982.9183.10722	11
AM181176.768525.770062	5
AP014622.5721931.5723466	4
KF853103.1.1337	4
CP002000.1295147.1296605	4
CP001925.4089494.4091035	7
CP006827.1454601.1456107	2
CP011110.1057273.1058802	5
CP009239.2667803.2669329	4
KP017449.1.1430	4
CP014475.3989131.3990641	2
LEZF01000012.63242.64769	8
CP014015.629978.631533	7
FIGC01000032.4477.6013	4
CP000089.76851.78380	4
FLJP01000010.217146.218665	8
CP001743.590782.592258	2
AP012030.3405127.3406668	7
FCIM01000005.322.1843	7
CP002191.2982576.2984065	5
DQ105967.1.1449	8
CP012483.71434.72989	10
AM039952.4604562.4606106	2
CP006828.384415.385937	3
JYSK01000049.1.1554	7
CP009291.1254641.1256138	3
BX897699.1583137.1584628	2
CP009610.1107338.1108950	6
CP003486.1418567.1420074	2
CP000949.839694.841222	7
LDCR01000080.34.1589	7
CP000383.183235.184616	3
CP001114.337128.338634	4
CP011402.472160.473676	3
CP012608.1682158.1683742	7
CP000851.3870541.3872075	11
CP002725.98071.99545	2
CP003414.247258.248814	6
CP001108.147535.149029	1
CP001672.214628.216153	2
CP006953.194410.195937	6
JZDZ01000111.3414.4969	7
CP002551.490459.491943	2
AP012344.155115.156612	2
CP003418.794761.796287	1
CP000950.3672019.3673553	7
KP765310.1.1314	3
LVSR01000128.3434.4989	7
CP003328.1031959.1033507	6
CP001072.1160078.1161586	2
HQ293072.1.1370	5
CP000915.576207.577730	3
CP003924.2352371.2353905	4
CP012329.838543.840096	7
LT216436.223145.224672	8
AB681858.1.1458	3
CP006019.763187.764670	2
CP002216.2293828.2295362	3
CP009088.2710461.2712016	7
HE651906.1.1530	6
BX548175.1752160.1753624	2
CP010518.1670577.1672113	3
KU350598.1.1304	6
CP002817.1107124.1108643	1
AE008692.1616513.1617994	3
CP006574.838869.840410	6
CP009876.16076.17629	8
APVF01000006.1041765.1043287	7
CP000026.2617962.2619506	7
LNHW01000110.145.1700	7
FLDR01000008.34.1553	8
CP009040.5214903.5216331	2
CP009715.1577335.1578865	7
CFZI01000007.3856.5374	4
JWRK01000001.505923.507476	8
JSWV01000036.143.1696	8
JSJL01000032.7.1415	7
CP008872.5601530.5603067	4
AM181176.6072180.6073709	5
CP004391.558346.559894	6
CP000570.1295581.1297068	4
AE015924.2174864.2176338	4
CP007443.1851067.1852581	4
CP006659.4945018.4946557	8
AJ291808.1.1326	1
CP002735.6605618.6607138	5
CP003990.2994289.2995818	6
CP002771.749350.750877	8
CP006882.444326.445793	2
AJXQ01000138.3701.5197	2
CP009422.599877.601430	4
CQLT01000014.383.1911	4
CP000662.717338.718797	4
CP006738.4625017.4626557	8
AM167904.3150539.3152060	3
CP007607.306749.308288	14
CP009712.1876227.1877755	7
CP003906.1207599.1209098	2
CP000825.319913.321377	1
CP007712.535556.537080	6
CJYI01000028.31941.33463	7
CR767821.326964.328421	1
CP009369.4844333.4845870	14
CP006888.1486497.1487999	2
CP007283.2752277.2753832	7
CP000767.1788521.1790233	3
CP010406.2022394.2023948	9
CP006600.2950841.2952392	6
CP007208.1426849.1428404	7
LFAZ01000002.2883957.2885484	8
LIZZ01000091.35648.37164	1
EF364047.1.1414	3
CP003901.79868.81368	6
CP010438.986296.987851	7
AY099174.1.1433	1
CP010951.2496980.2498522	2
FJ183431.1.1353	5
CP003493.1571321.1572842	4
CP007490.515220.516621	1
LEUZ01000011.560.2087	8
CP000777.1259795.1261294	2
CP009444.1993031.1994542	3
KU350599.1.1299	6
AY362920.1.1364	6
CP003198.1738115.1739522	2
CP007179.1325590.1327107	3
CP007269.2707515.2709070	7
JWHQ01000011.3001.4522	11
FR824043.16481.18017	7
CP002104.358698.360213	2
AY114177.1.1399	4
FR733642.240112.241663	6
AY196667.1.1262	2
CP003368.919274.920698	5
CP009239.1124963.1126489	4
CP000285.2078081.2079554	5
CP000024.1614468.1616015	6
JNOD01000017.2059.3595	11
CP001113.4342762.4344295	7
JX657064.1.1244	6
AJFQ01000001.75217.76732	3
LOJK01000002.452637.454180	4
CP007572.281228.282780	7
CP008724.833164.834691	7
FJ749378.1.1421	4
CP000240.1447574.1448896	2
CVEV01000064.63.1584	7
AP009048.223771.225312	7
CP000850.4414865.4416383	3
CP008923.1146567.1148078	4
EU082161.1.1421	3
JTKC01000032.3101.4654	8
FIGB01000003.68809.70345	4
CP000109.2140065.2141555	3
JF932295.1.1444	7
FR872580.768411.769961	3
CP010368.3647355.3648899	6
CP002124.1594902.1596440	7
CP014477.1085470.1087014	6
CP002906.96258.97795	10
AY928395.1.1518	3
CP009442.1349556.1351067	3
CP014323.335501.337023	5
CCTM01000001.1395349.1397039	7
CP014029.3082585.3084138	8
AB680347.1.1426	4
CP006048.760904.762445	7
CP004123.247185.248728	13
CP010247.336130.337658	7
CP000736.541500.543044	6
CP012639.3163239.3164790	7
CP000627.2233059.2234593	8
CP000803.417393.418921	3
KP670327.1.1305	1
AY968230.1.1450	3
CP002429.85110.86682	4
AP012048.2429210.2430725	5
CP014322.398553.400083	5
BA000028.97474.99039	7
CP003379.2074474.2075855	2
CP000251.2947498.2949039	2
KJ746468.1.1221	14
CP007618.3277707.3279244	11
CP012808.1306976.1308520	7
KF686740.1.1398	7
CP000245.566088.567610	1
CP012676.2986301.2987847	8
CP000378.3048145.3049671	6
AM946015.309114.310657	5
CP009836.881703.883231	6
LT223667.1.1471	3
CP000248.2856743.2858221	3
CP008706.3772751.3774275	6
CP010300.556521.558077	6
LFWN01000248.1.1480	12
CSLU01000001.225846.227364	4
CGOX01000025.341.1862	7
CP001338.1730676.1732137	3
CP010050.511123.512674	6
CP000753.42383.43919	10
CP001649.3376948.3378490	5
JSLJ01000032.58.1579	7
CP008953.2149092.2150596	4
CP001701.2486872.2488350	2
U76710.1.1548	1
CP002365.2397421.2398974	6
AB680348.1.1486	4
CP011145.4821201.4822750	14
CP006594.59255.60807	6
CP009686.4768053.4769596	14
AP013063.4368060.4369600	7
CP001579.1121071.1122562	3
LC009051.1.1246	4
LABH01000024.1.1357	14
AP012205.2451003.2452491	2
CP002209.39347.40888	7
FIOK01000001.69003.70539	4
FP103042.530014.531491	5
CP003215.1897133.1898640	5
CP013711.298284.299837	8
CP010368.18661.20205	6
CP003742.311334.312727	2
CP006766.2556964.2558509	6
CP009089.4248718.4250273	7
CP003347.1405586.1407109	1
AM884177.156021.157570	2
AM933172.4223425.4224976	7
CP006250.249273.250803	7
AM490616.1.1388	4
AB538964.1.1458	3
JQBD01000158.37.1479	4
AB681816.1.1475	4
CP003108.94176.95623	8
JWHZ01000057.151.1707	6
CP002622.2524580.2526115	4
CP000578.575903.577362	4
JWRW03000020.173.1716	1
CP009083.4058018.4059571	7
JN129465.1.1368	7
CP001937.716604.718128	6
FN397497.1.1492	8
CP001176.303442.304950	14
LN681572.1.1513	4
AB184308.1.1469	7
LFNP01000034.141.1672	6
AFPW01000057.30.1551	5
CP000803.124406.125934	3
CP006250.817310.818839	7
CP006837.53859.55415	10
CP003349.1464139.1465549	4
CP007030.1318050.1319591	2
JUSW01000172.300.1819	8
AM421808.1603544.1605084	4
CP015110.1560093.1561677	7
LN774708.1.1240	6
AM295007.259014.260520	6
CWEU01000059.3659.5182	4
AP009378.241042.242583	7
CP011255.3230873.3232414	3
AJ389908.1.1437	4
KP017536.1.1214	5
CP003972.3221111.3222585	11
CP004388.3166555.3168048	4
EF077632.1.1330	1
CP001161.275192.276731	1
CP002679.850563.852114	2
AJ389895.1.1437	5
CCHI01000275.2730.4249	8
AP012600.1432722.1434223	2
CP004054.5003740.5005283	4
CP010298.512891.514447	6
CP003372.224919.226281	3
CP001349.3802919.3804390	7
KF444905.1.1465	4
CP009341.2555792.2557329	11
JXRS01000012.4475.5996	7
CP000003.1629460.1631009	6
CP012027.664335.665870	4
LPHW01000039.3518.5051	6
GU826154.1.1527	14
CP004373.267374.268845	4
CP010299.2296032.2297588	6
FLBB01000013.99449.100968	8
CP006721.4894153.4895653	12
FN554889.7917808.7919336	6
JXZO01000014.56.1609	6
CP002409.1752806.1754318	3
AJ276351.1.1517	10
HE579073.526607.528168	5
CCHE01000001.402167.403686	8
AP012209.43168.44675	5
CP002545.2984298.2985814	4
LEXU01000013.270770.272297	8
CP007410.5632504.5634042	5
CP002865.1776504.1777980	3
FLEV01000017.101014.102533	8
CP002071.1111767.1113275	2
CP001050.1266912.1268440	4
CP000675.699631.701105	3
LRJR01000042.37.1590	8
CP009256.1112190.1113733	6
AP012281.2285212.2286759	6
JQ659605.1.1420	4
AP014723.2573386.2574874	4
CP011976.451582.453135	8
AY099184.1.1447	1
D83367.1.1475	6
CP008796.1299211.1300785	1
CP001488.1811788.1813272	3
JQ993870.1.1404	7
CP001488.1608389.1609873	3
HZ486128.10.1531	6
CP001849.1483562.1485035	2
CP000863.40152.41669	6
CP009973.3303185.3304715	6
CP009981.4223486.4225023	11
HM559232.1.1363	6
CJVE01000068.206.1735	7
CP009129.3191594.3193136	8
LKQS01000048.88.1618	12
CP000304.2534257.2535792	4
JWRM01000001.1325757.1327310	8
CP003486.1132140.1133647	2
AP011163.2519128.2520595	4
LBHC01000002.786131.787623	1
HE663067.1476452.1477971	1
FR824043.281867.283403	7
AB680318.1.1461	4
HF572917.4752797.4754338	7
CP010088.2158895.2160432	14
CVEW01000050.206.1727	7
AY099185.1.1442	1
CP003548.546634.548110	4
LQTT01000044.143.1698	7
KC212065.1.1390	7
LABH01000014.8487.9937	14
CP009991.2618478.2620008	6
AB680149.1.1477	14
AF215705.1.1472	6
CP003929.3770654.3772016	4
CP015243.3708.5252	6
JX986955.1.1499	2
KT824777.1.1468	7
FIIJ01000003.152342.153878	4
CP000454.1145794.1147310	5
CP009045.1474755.1476302	4
LFZB01000034.1.1438	12
CP007254.290438.291979	7
CP008883.2320801.2322318	6
CP001087.5294586.5296132	6
CP000803.1119712.1121240	3
AFMP01000001.578.2047	2
CP006245.5332449.5333986	4
CP007519.537531.539062	2
AE016853.827555.829072	5
CP013102.1788769.1790302	6
CP007632.16497.18049	7
CP009022.5069329.5070757	2
CP007566.367290.368833	10
LGZY01000015.2919.4379	7
CP009897.2624533.2626070	6
CP010792.246207.247762	11
CP007264.1093071.1094610	1
CP003787.362642.364146	3
FIQD01000004.4062.5598	4
CP000559.1692279.1693743	3
FR824043.339115.340651	7
CP006738.5086143.5087682	8
CP010052.9810.11365	10
CP000046.529146.530700	6
CP003943.1913557.1915036	3
LIKP01000021.32665.34220	7
JYJS01000095.1.1460	12
CP006941.2694940.2696389	12
CP003839.1741032.1742590	4
CP007631.16508.18060	7
KP765327.1.1300	3
CP002164.2362809.2364341	3
CP009583.1940302.1941810	4
AM182406.1.1488	7
HE613569.18899.20399	6
CP009091.4050379.4051932	7
JVNO01000066.40.1571	6
AM933173.3632248.3633789	7
LGKA01000014.250480.252007	8
EF521894.1.1440	1
LGBP01000080.33.1588	7
CP007573.2688.4242	4
CP003388.1837794.1839298	3
FIQK01000003.3950.5486	4
CHCE01000048.7652.9171	1
AE008384.2400692.2402165	3
CP009086.3963277.3964832	7
CP000578.611549.613008	4
AJMR01000192.52167.53703	5
CP000437.124352.125875	3
AP012280.6534631.6536166	4
FR733718.1.1535	2
FJ939585.1.1362	6
AB819369.1.1463	6
CP013129.4760613.4762126	7
CP000439.476249.477772	3
CP002831.1712157.1713676	3
CP001830.2738469.2739941	3
CP014755.16076.17629	8
LEXJ01000024.242861.244388	8
HE999704.1734243.1735778	6
CP000698.3817078.3818624	2
CCHV01000011.421275.422794	8
CP000089.1227775.1229304	4
CP000474.1795990.1797470	6
JWBC01000134.23.1525	8
CP006908.408207.409705	8
CP003293.875492.877004	3
CP011507.2378812.2380358	5
JX294068.1.1421	4
LECA01000009.756045.757598	7
CP010792.741537.743092	11
CP003947.2497442.2498922	3
CP001113.3552486.3554019	7
CP009438.4354017.4355530	6
CP009361.464907.466463	6
CP005930.2071239.2072792	6
CP002772.1981470.1982950	3
CP003085.4449477.4451004	7
JXZI01000001.1359984.1361540	6
CP001120.2808317.2809850	7
KP318452.1.1253	6
JUJK01000004.46.1598	7
CP006259.1705872.1707405	6
LORY01000001.1928106.1929659	10
HF558530.217508.219059	4
CP000781.1013945.1015422	2
AM406670.770728.772261	4
JXZK01000001.1237762.1239318	6
KU308460.1.1378	2
CP002331.1593167.1594670	2
CP009208.2377203.2378728	8
CP000687.67935.69465	6
CP009476.2730177.2731714	11
CP007492.242732.244284	6
LFUK01000003.84432.85990	12
CP000777.1126486.1127985	2
CP003219.802727.804240	6
FILM01000008.92292.93828	4
KC679439.1.1338	3
CP015421.1510776.1512246	3
CP010300.2001166.2002722	6
JYGV01000025.177.1721	6
EU362601.1.1426	13
HE651907.1.1529	6
AE016825.421225.422698	8
KU682214.1.1396	7
CP001175.2389902.2391439	6
JYAS01000001.1568267.1569823	6
KF910274.1.1332	1
CP000976.456745.458283	1
CP012808.2217597.2219141	7
EU082162.1.1376	3
AJMR01000197.3860.5396	5
LFBS01000010.22666.24195	7
CP006706.1871422.1872961	5
CP000436.1719543.1721025	5
EU331312.1.1518	4
CP000688.892256.893745	1
CP008921.418305.419856	4
AE004969.1653421.1654971	4
CGOW01000006.157213.158734	7
CP001994.1905694.1907168	3
JN129456.1.1368	7
KT275957.1.1286	5
CP001083.49035.50536	9
CP000926.542643.544171	7
CP001650.759240.760762	3
CP007627.2060475.2061953	6
CP001364.1586454.1587928	3
CP014229.161956.163509	3
CP001715.2600436.2601966	2
AJ389890.1.1437	5
CP006259.2182259.2183792	6
AB178388.1.1409	5
HG326158.1.1472	7
CP007045.3582051.3583535	3
CP008922.75137.76648	4
CP009451.2412588.2414138	7
LM993812.223771.225312	6
CP005926.59263.60821	4
CP001097.158563.160056	2
CP000717.1475613.1477149	1
CP000097.1777273.1778730	2
CP003646.4787969.4789447	2
CP007158.1993471.1995013	3
LOGB01000259.178.1733	7
CP001802.2038665.2040175	2
AP010655.377872.379422	5
FIKH01000024.3518.5054	4
CP002379.4005521.4007052	4
CP007230.203768.205309	7
CP002461.367314.368884	7
CP006768.3728862.3730386	6
KP973965.1.1448	7
AE017194.4654185.4655715	12
HQ236061.1.1429	8
CP002695.2470309.2471840	3
AP012157.68869.70422	12
LGZQ01000057.34.1589	7
CP007607.5585823.5587362	14
CP011259.519884.521439	7
AB680495.1.1461	4
CP009577.1797867.1799518	6
HQ143657.1.1405	7
CP007390.1160857.1162397	7
[truncated: 7,402 more rows]
