# Supplementary material for: Correcting for 16S rRNA gene copy numbers in microbiome surveys remains an unsolved problem
Source: Microbiome. 2018 Feb 26;6:41. doi: 10.1186/s40168-018-0420-9 (PMC5828423; doi:10.1186/s40168-018-0420-9)
Supplement: Supplementary file 11 — 16S GCNs predicted for SILVA 16S guide tree (NR99) via MPR.exp. (TSV 15200 kb) [file 40168_2018_420_MOESM11_ESM.tsv]

# Hidden state prediction of trait '16S_gene_count' on tips in phylogenetic tree: input/SILVA_128_16S_NR99_free_living.tre
# 9395 out of 570535 tips had known state to begin with
# HSP via maximum parsimony, transition costs = 'exponential'
# Mean NSTD = 0.241955
# OTU	16S_gene_count	NSTD
AB019715.1.1413	1	0.395484
AB019714.1.1417	1	0.388864
JQ989741.1.1412	1	0.421651
AB797349.1.1410	1	0.420921
JX000736.1.1412	1	0.432584
JX000838.1.1452	1	0.450414
JQ817577.1.1411	1	0.449814
JX000794.1.1414	1	0.462334
AB797338.1.1410	1	0.449894
KP091041.1.1464	1	0.426424
JQ817537.1.1383	1	0.435904
JQ989359.1.1411	1	0.419924
AB797473.1.1410	1	0.419924
JQ816545.1.1430	1	0.440141
JQ817560.1.1411	1	0.435881
DQ640138.1.1333	1	0.444321
DQ522938.1.1307	1	0.441454
JQ989637.1.1412	1	0.454234
AB797484.1.1410	1	0.459374
AB797440.1.1410	1	0.469484
AB797426.1.1410	1	0.464354
JN123684.1.1413	1	0.492904
GU553642.1.1414	1	0.502574
JQ817511.1.1411	1	0.470934
DQ640139.1.1324	1	0.451314
AB797453.1.1410	1	0.426504
FN820420.1.1346	1	0.474354
AB019717.1.1429	1	0.349434
KC471281.1.1501	1	0.402424
KM221231.1.936	1	0.432524
FR852935.1.937	1	0.420384
AB302039.1.906	1	0.274684
AB629595.1.945	1	0.279964
EF100620.1.920	1	0.261904
GU137389.1.1341	1	0.247664
DQ417490.1.1076	1	0.255654
EU559684.1.966	1	0.283644
AB007303.1.1474	1	0.261234
DQ417465.1.1074	1	0.269834
DQ228522.1.1438	1	0.257324
EU559686.1.941	1	0.263094
KP091065.1.1480	1	0.292364
JX507264.1.942	1	0.315474
DQ228612.1.1381	1	0.259864
DQ228521.1.1420	1	0.264504
KF278485.1.1248	1	0.255924
DQ300332.1.1341	1	0.263614
AB095127.1.1080	1	0.296124
DQ465908.1.1424	1	0.269944
CP000968.1326582.1328013	1	0.261904
DQ465913.1.1179	1	0.265884
EU924235.1.1341	1	0.252224
JN573312.1.924	1	0.273574
AF526986.1.1035	1	0.256514
DQ417489.1.1073	1	0.260134
DQ228517.1.1453	1	0.302681
DQ228618.1.1357	1	0.281381
DQ228632.1.1406	1	0.292381
DQ228630.1.1312	1	0.359761
DQ228520.1.1404	1	0.293561
AF527002.1.1036	1	0.284991
DQ228629.1.1374	1	0.266821
DQ228519.1.1441	1	0.260304
AF419639.1.1469	1	0.258014
AB007304.1.1487	1	0.250124
AB301892.1.941	1	0.379144
AM749964.1.1159	1	0.272794
AB611342.1.902	1	0.247604
JN573314.1.924	1	0.301244
JN573311.1.924	1	0.294544
JN573321.1.924	1	0.283314
GQ228768.1.1264	1	0.307514
GQ228765.1.1269	1	0.300154
GQ228770.1.1261	1	0.301281
GQ228772.1.1259	1	0.291501
HQ395726.1.1431	1	0.282528
GQ328125.1.951	1	0.286548
DQ465915.1.1216	1	0.293465
AY862080.1.1232	1	0.351425
JN573335.1.926	1	0.292788
GQ228722.1.991	1	0.311302
GQ228711.1.1016	1	0.315072
GQ228794.1.1261	1	0.308109
GQ228721.1.1017	1	0.320259
GQ228740.1.1260	1	0.311469
GQ228799.1.1261	1	0.303409
GQ228755.1.1015	1	0.304932
GQ228747.1.1044	1	0.320202
GQ228784.1.1015	1	0.315702
GQ228743.1.996	1	0.302625
GQ228714.1.956	1	0.296255
AF255604.1.1351	1	0.297578
KP012167.1.1472	1	0.283754
DQ925863.1.1102	1	0.251424
KM221235.1.921	1	0.330794
KP091049.1.1471	1	0.154134
AB302023.1.907	1	0.156664
U63338.1.1342	1	0.183114
EU924233.1.1342	1	0.183884
KP784729.1.1474	1	0.215784
DQ243747.1.1388	1	0.200074
AY861997.1.1146	1	0.238914
KM221260.1.943	1	0.201724
AY861964.1.1258	1	0.204474
JN881575.1.1369	1	0.338924
AQTC01000021.690.2171	1	0.347704
EF156613.1.1331	1	0.444794
EF156612.1.1332	1	0.426694
DQ924790.1.1463	1	0.428474
DQ924787.1.1324	1	0.361164
DQ924788.1.1004	1	0.350784
EF156625.1.1331	1	0.321604
EF156628.1.1333	1	0.299724
DQ924753.1.1338	1	0.291364
AQVF01000003.15755.17233	1	0.297764
DQ924751.1.1339	1	0.278294
EF156618.1.1335	1	0.276784
U63342.1.1338	1	0.260534
EU924234.1.1340	1	0.252714
FN553679.1.1373	1	0.216734
HM187496.1.1362	1	0.202624
HM244103.1.934	1	0.214994
HM041917.1.1468	1	0.289854
KM373104.1.1467	1	0.286324
KC926105.1.915	1	0.293694
JQ245899.1.942	1	0.281974
HQ141848.1.944	1	0.274594
KM373088.1.1321	1	0.282044
KC925967.1.915	1	0.268454
HM244338.1.944	1	0.291054
AB355112.1.937	1	0.263865
HM244359.1.941	1	0.283725
AB479404.1.1382	1	0.258565
GU135487.1.1368	1	0.255658
HM244356.1.941	1	0.241528
GU127579.1.950	1	0.290131
HM244365.1.941	1	0.237964
JX576150.1.946	1	0.234844
KP784721.1.1469	1	0.203544
L25301.1.1341	1	0.187034
KM221242.1.942	1	0.215474
DQ243735.1.1589	1	0.184764
AB496486.1.944	1	0.380904
KM221228.1.943	1	0.375334
KM221280.1.938	1	0.382404
JX507262.1.942	1	0.385094
AB600357.1.941	1	0.385034
KM221278.1.944	1	0.337664
HQ317334.1.945	1	0.362674
HQ317327.1.944	1	0.644144
L25300.1.1338	1	0.135154
EU924230.1.1340	1	0.131954
EU635923.1.1332	1	0.135314
AF419633.1.1471	1	0.136214
AB293224.1.1341	1	0.118064
FN554059.1.1368	1	0.136914
DQ300319.1.1336	1	0.145984
JX507266.1.956	1	0.131404
DQ243727.1.1319	1	0.094394
EU635922.1.1343	1	0.095034
EU924231.1.1369	1	0.096444
AB496485.1.943	1	0.094344
EU530583.1.1373	1	0.088454
KM221276.1.959	1	0.123584
EU559693.1.944	1	0.094804
KF278494.1.1246	1	0.101624
DQ417475.1.1073	1	0.103534
AB302028.1.902	1	0.102461
KJ563967.1.930	1	0.102041
AY280443.1.1145	1	0.088261
DQ300324.1.1342	1	0.106271
AB629596.1.925	1	0.096774
DQ417483.1.1073	1	0.093284
FR852945.1.940	1	0.109864
JX507254.1.943	1	0.077984
JQ258599.1.947	1	0.158704
DQ924698.1.1337	1	0.090064
DQ179012.1.1340	1	0.082284
DQ179009.1.1031	1	0.140734
AB235337.1.942	1	0.061064
EU559685.1.946	1	0.074254
AB496483.1.943	1	0.044804
AB175577.1.937	1	0.042694
KM221212.1.942	1	0.106034
AB462560.1.1180	1	0.089924
KM221232.1.943	1	0.058374
KM221198.1.943	1	0.083484
KT453552.1.1337	1	0.045074
CP006646.536728.538240	1	0.029994
X14835.987.2495	1	0.000134
CP000505.366243.367743	1	0
HK695035.3.1490	1	0.000201
FN429057.1.946	1	0.038164
FN429058.1.1074	1	0.049094
JX298756.1.943	1	0.111994
KM221216.1.943	1	0.113104
DQ924696.1.1101	1	0.092404
CP009961.1507199.1508708	1	0.039814
KF278493.1.1248	1	0.084444
KP091004.1.1473	1	0.121774
JX507271.1.953	1	0.121804
AB611392.1.904	1	0.125034
AB931105.1.1363	1	0.103371
AB931076.1.1354	1	0.101901
AY779826.1.900	1	0.116101
DQ924653.1.1335	1	0.116821
DQ924655.1.1336	1	0.124551
DQ924657.1.1334	1	0.137391
DQ924658.1.1338	1	0.117081
AY882719.1.1340	1	0.126211
EF156569.1.1343	1	0.127771
DQ924807.1.1336	1	0.091971
DQ833812.1.1336	1	0.095081
DQ924797.1.1337	1	0.112341
DQ833794.1.1333	1	0.127171
DQ924699.1.1335	1	0.137471
DQ833915.1.1335	1	0.174481
DQ833850.1.1336	1	0.169821
EU544528.1.940	1	0.159171
EF156572.1.1336	1	0.066731
CP000852.129290.130825	1	0
AB013926.1.1642	1	0.05607
JQ346759.1.1461	1	0.04903
AB600364.1.946	1	0.06165
AB600351.1.1923	1	0.08829
EF156487.1.1348	1	0.188724
EF156486.1.1349	1	0.218274
AY882843.1.1334	1	0.190064
LOBW01000019.12686.14196	1	0.161494
AB005296.1.1469	1	0.167394
JX989262.1.1472	1	0.179694
HM150153.1.947	1	0.127604
EU559680.1.970	1	0.108874
JQ678261.1.940	1	0.084094
DQ417469.1.1072	1	0.082604
AB629612.1.940	1	0.085474
AB293244.1.1335	1	0.086984
DQ924709.1.1336	1	0.054234
HM594677.1.1441	1	0.068844
FJ797314.1.1331	1	0.050894
EF156577.1.1341	1	0.052211
DQ924651.1.1335	1	0.046781
EF156575.1.1103	1	0.061188
DQ924710.1.1340	1	0.082878
DQ833800.1.1336	1	0.043608
DQ924789.1.1338	1	0.083458
DQ833814.1.1471	1	0.099628
EF558686.1.1029	1	0.047388
DQ243774.1.1391	1	0.031991
AB063645.1.1477	1	0.02267
CP002529.1487045.1488557	1	0
AB063639.1.1338	1	0.001684
AB063630.1.1476	1	0.000201
CP002100.631480.632991	1	0
AB063641.1.1477	1	0.009987
AB063640.1.1477	1	0.013517
KP204540.1.1387	1	0.063897
JZWU01000019.4159.5672	1	0.045317
DQ924804.1.1333	1	0.043057
M35966.1.1504	1	0.013544
FN869859.1699104.1700606	1	0.013544
LC003040.1.2133	1	0.017857
AB009616.1.4179	1	0.015687
AB600381.1.1703	1	0.015077
AY538162.1.1470	1	0.02119
CP002590.1330555.1332075	1	0
KC749963.1.1524	1	0.02399
LOBZ01000025.54942.57580	1	0.04552
AB078332.1.1498	1	0.050594
CP000561.1724194.1725688	1	0.050594
AE009441.1089640.1091850	1	0.043544
L07510.1.2210	1	0.048447
AB029339.1.1472	1	0.053454
AB087402.1.2168	1	0.053454
CP003316.1430990.1433182	1	0.051967
AB302407.1.2962	1	0.097904
CP000660.623326.625532	1	0.052744
AJ277124.39.1418	1	0.050624
DQ243746.1.1270	1	0.064841
DQ243778.1.1310	1	0.065341
DQ243751.1.1378	1	0.060284
CP012158.722653.725579	1	0.057975
JX316758.1.2126	1	0.061748
DQ833796.1.1335	1	0.059878
AJ630373.1.1042	1	0.078601
DQ833987.1.1446	1	0.084828
ADKH01000984.49.1286	1	0.165698
DQ833851.1.1122	1	0.123001
DQ924705.1.1336	1	0.115831
DQ833916.1.1335	1	0.085711
AF176346.1.1426	1	0.061591
KT453549.1.1335	1	0.055157
HM448065.1.1012	1	0.056227
KT453548.1.1331	1	0.064037
CP001014.690421.692612	1	0.052667
AB027540.1.2909	1	0.052707
L07511.1.1474	1	0.047127
CP003098.127217.130816	1	0.037787
HM448063.1.927	1	0.05042
DQ833795.1.1360	1	0.0702
DQ924801.1.1335	1	0.056244
DQ833772.1.1290	1	0.032624
EF558671.1.1020	1	0.059851
EF156571.1.1152	1	0.066531
AB931047.1.1363	1	0.077021
HQ636037.1.902	1	0.12996
EU559698.1.941	1	0.11384
EF100621.1.1384	1	0.17226
EF100625.1.1388	1	0.16458
AB611667.1.905	1	0.236707
EU635902.1.1341	1	0.201837
EF100628.1.1275	1	0.212257
HQ317338.1.943	1	0.202177
FJ936650.1.1022	1	0.21672
EF100623.1.1383	1	0.19878
FN429045.1.1027	1	0.15238
FN429046.1.1032	1	0.14013
FN429044.1.1027	1	0.16498
CP003423.1068522.1070023	1	0.18013
EF552404.1.1269	1	0.17706
HQ395725.1.1556	1	0.144287
HQ395719.1.1432	1	0.147187
HQ395717.1.1429	1	0.172797
DQ243775.1.1306	1	0.167377
KT453547.1.1342	1	0.164947
AY882728.1.1338	1	0.184737
FN429047.1.1074	1	0.13382
FN429048.1.1021	1	0.15572
HQ636027.1.905	1	0.08949
DQ228594.1.1363	1	0.101787
DQ228605.1.1012	1	0.104587
DQ228595.1.1348	1	0.097287
EU559694.1.945	1	0.10051
AB496487.1.944	1	0.0946
KM221217.1.937	1	0.15023
KM221236.1.941	1	0.14358
EU530580.1.1372	1	0.14548
DQ243734.1.1374	1	0.11043
KM221214.1.945	1	0.11408
HQ317337.1.952	1	0.13316
HQ317336.1.952	1	0.16099
HM448156.1.1392	1	0.12347
DQ243733.1.1537	1	0.15307
EU635919.1.1323	1	0.1294
KJ549305.1.938	1	0.152684
KM221263.1.938	1	0.143784
KM221258.1.939	1	0.125414
JX989258.1.1471	1	0.131714
AF169011.1.1426	1	0.125904
FJ797311.1.1326	1	0.144374
ADKL01000514.56562.58041	1	0.156424
AB931092.1.1356	1	0.113434
EU545800.1.1445	1	0.15423
EU563854.1.1512	1	0.07882
AB182498.1.1465	1	0.08095
AY907891.1.1473	1	0.07369
FJ797339.1.1331	1	0.03773
JFZT01000039.50396.51893	1	0.08875
AJ888027.1.1015	1	0.033534
AJ634763.1.1042	1	0.013574
D85506.1.1462	1	0.017204
X90484.1.1422	1	0.015074
D85505.1.1463	1	0.011514
X89852.1.1428	1	0.010894
AJ888030.1.996	1	0.0167
CP002535.1296061.1297559	1	0
EU419162.1.1029	1	0.0229
KC749976.1.1033	1	0.10486
KC749969.1.1037	1	0.12955
ASRH01000005.110739.112232	1	0.10556
AF226987.1.1496	1	0.090107
D26489.301.1792	1	0.092237
X90477.1.1460	1	0.09004
EU419153.1.1032	1	0.0947
D86414.1.1461	1	0.024237
BBBA01000002.166179.167660	1	0.0263
CP002656.417677.419106	1	0
FN796482.1.1430	1	0
D26491.822.2317	1	0.004407
X90482.1.1420	1	0.003727
X90481.1.1416	1	0
D85508.498.1987	1	0.012957
AF167083.1.1448	1	0.013104
CP000682.1705274.1706771	1	0
EF142855.1.2588	1	0.0213
AB600369.1.940	1	0.07381
KJ735100.1.1430	1	0.05323
DQ832008.1.1332	1	0.091817
DQ924650.1.1332	1	0.127757
EF156611.1.1172	1	0.145737
AY882689.1.1332	1	0.131967
DQ834193.1.960	1	0.073031
DQ834200.1.1335	1	0.058841
DQ832064.1.1323	1	0.072861
DQ924835.1.1333	1	0.067271
DQ832063.1.1248	1	0.200631
DQ924747.1.1333	1	0.173601
EF156616.1.1334	1	0.138051
DQ924745.1.1337	1	0.129431
DQ924776.1.1332	1	0.106141
DQ834236.1.1322	1	0.080398
DQ834154.1.1333	1	0.076358
DQ834055.1.1331	1	0.079718
DQ834152.1.1331	1	0.084408
DQ834056.1.1331	1	0.070068
AY882666.1.946	1	0.117238
AY882830.1.1331	1	0.112148
AY882669.1.928	1	0.107198
DQ831979.1.1317	1	0.098468
DQ179030.1.921	1	0.074838
AY882685.1.978	1	0.071308
DQ832007.1.1334	1	0.062054
AHKJ01000108.121469.122953	1	0.048687
EF558688.1.1025	1	0.0602
AB600349.1.1366	1	0.05197
AB931089.1.1362	1	0.08616
JN971012.1.1552	1	0.190244
LC061218.1.1438	1	0.204174
DQ924848.1.1333	1	0.188584
DQ834247.1.1338	1	0.209104
DQ924844.1.1338	1	0.162864
BBBY01000020.16240.17698	1	0.175474
X90479.1.1395	1	0.174094
D85519.1.1433	1	0.178404
FJ797343.1.1305	1	0.175404
BBCL01000038.3824.5278	1	0.163064
EU419154.1.1027	1	0.150254
AB931058.1.1369	1	0.085894
AB931054.1.1350	1	0.090654
AB931102.1.1361	1	0.080794
EU419157.1.1031	1	0.055034
LC074730.1.1440	1	0.050934
DQ219784.1.1225	1	0.060694
DQ383320.1.1443	1	0.041564
EF660335.1.1400	1	0.046064
FJ489515.1.1466	1	0.063714
EU729124.1.1462	1	0.068694
FJ489508.1.1462	1	0.056544
KM221265.1.938	1	0.051424
KM221253.1.937	1	0.091814
KM221284.1.941	1	0.080734
AY627864.1.933	1	0.023241
AF425658.1.1364	1	0.022661
AF425657.1.1395	1	0.018444
AF425660.1.1347	1	0.016634
AF425653.1.1384	1	0.018101
AF425659.1.1281	1	0.103741
CP002426.1170857.1172351	1	0.001688
AHJN01000003.203524.205013	1	0.005094
CP001400.1143736.1145230	1	0
CP001399.1218015.1219509	1	0
DQ834156.1.1332	1	0.041208
DQ924846.1.1328	1	0.047538
DQ831977.1.1209	1	0.078218
DQ832010.1.1329	1	0.081388
DQ924779.1.1334	1	0.051868
CP001404.1448628.1450122	1	0
AF425656.1.1384	1	0.007704
CP001403.1117502.1118996	1	0
CP001401.1234187.1235681	1	0
CP001402.1125042.1126536	1	0.000844
CP001731.1159698.1161193	1	0.000844
CP002425.1035971.1037465	1	0
CP003928.1036538.1038033	1	0
D26490.728.2222	1	0
AE006641.871672.873167	1	0.000201
CP001800.1777692.1779190	1	0
X90478.1.1436	1	0.001584
CP011056.1835873.1837372	1	0
CP011055.1835872.1837371	1	0
CP011057.1835890.1837389	1	0
M32504.1.1495	1	0.012827
KM278324.1.903	1	0.019314
X90483.1.1419	1	0.026024
GU553006.1.1376	1	0.060634
DQ924646.1.1333	1	0.107954
DQ924647.1.1336	1	0.105604
DQ924695.1.1333	1	0.096864
DQ219787.1.1225	1	0.080904
FN429054.1.1069	1	0.073308
FN429050.1.1074	1	0.098678
FN429053.1.1069	1	0.085921
FN429052.1.1064	1	0.096714
FN429055.1.1074	1	0.114694
DQ383358.1.1430	1	0.084154
DQ383323.1.1470	1	0.072444
DQ383324.1.1315	1	0.084144
JX989263.1.1461	1	0.055914
FJ797324.1.1326	1	0.028084
FJ797342.1.1328	1	0.039854
D85507.381.1873	1	0.016524
AB931086.1.1357	1	0.016494
AB931090.1.1358	1	0.022634
AB262003.1.904	1	0.029924
AB022438.385.1879	1	0.000134
BA000023.1186506.1187999	1	0
AB010957.1.1493	1	0.008634
AB262000.1.946	1	0.108634
EF660336.1.1470	1	0.034324
AF425662.1.1409	1	0.011044
AF425661.1.1275	1	0.017904
D14876.260.1752	1	0
CP000077.1107140.1108619	1	0
D14053.1.1463	1	0.000201
CP002818.1107130.1108649	1	0
CP002817.1107124.1108643	1	0
JQ346764.1.1278	1	0.000944
CP006977.1074168.1075670	1	0.003684
LPSG01000004.124923.125845	1	0.053654
DQ834062.1.1332	1	0.154384
DQ924643.1.1332	1	0.163754
DQ178999.1.1336	1	0.126594
DQ832005.1.1332	1	0.080644
DQ834065.1.1332	1	0.079954
DQ834067.1.1332	1	0.052484
AB931048.1.1357	1	0.065654
U38360.1.1424	1	0.069124
DQ924644.1.1331	1	0.057994
DQ383325.1.1471	1	0.059554
DQ834073.1.1331	1	0.063604
DQ834076.1.1331	1	0.100582
DQ924645.1.1331	1	0.091202
DQ834064.1.1331	1	0.062182
DQ834066.1.1331	1	0.057612
D85520.1.1457	1	0.054182
DQ219791.1.1373	1	0.056715
EF558673.1.1025	1	0.064028
X90480.1.1416	1	0.051161
AB931074.1.1353	1	0.083034
DQ924756.1.1334	1	0.137824
AF526970.1.1029	1	0.06575
AF527000.1.1029	1	0.06474
CP000816.728379.729800	1	0
AJ318042.1.1382	1	0.04859
EU559695.1.942	1	0.079867
AF526972.1.1030	1	0.093187
HK241184.1.1469	1	0.116287
X99562.1.1469	1	0.116287
CP006867.537588.539096	1	0.09611
AJ271794.1.1331	1	0.08775
FJ461667.1.941	1	0.08281
AB235326.1.1061	1	0.08496
EU428004.1.940	1	0.06533
EU544517.1.942	1	0.0751
CP002051.1270431.1271941	1	0
AJ012645.1.1372	1	0.00499
KM221224.1.941	1	0.061124
KM221237.1.1030	1	0.068844
AJ299166.1.939	1	0.041584
KF278498.1.1247	1	0.045814
KF278499.1.1249	1	0.046814
AF526969.1.1028	1	0.043351
AF526999.1.1029	1	0.039361
AF526966.1.1028	1	0.042681
AF526968.1.1029	1	0.036701
AF526967.1.1028	1	0.031381
AB293243.1.1338	1	0.024291
FN645453.1.970	1	0.031374
FR852932.1.944	1	0.027027
Y07963.1.1333	1	0.014877
X99560.1.1442	1	0.013677
AJ299156.1.939	1	0.010967
CP000575.1117457.1119029	1	0
CP002363.57622.59117	1	0
HG796148.1.1496	1	0.000134
EU167539.1.1496	1	0.000134
CP001140.961526.963021	1	0
AB661712.1.1461	1	0.001564
CP003321.1081655.1083145	1	0
AY264344.1.1395	1	0.03345
AB462558.1.1469	1	0.044847
KM221207.1.935	1	0.116784
KM221210.1.939	1	0.091214
KM221223.1.941	1	0.080844
HM150542.1.940	1	0.01253
CP003531.422343.423841	1	0
DQ243779.1.1342	1	0.10268
DQ924706.1.1367	1	0.09863
EU183120.1.2089	1	0.09702
X98064.1.1463	1	0.082694
CP001939.52824.54320	1	0
X99556.1.1432	1	0.001527
AF176344.1.1427	1	0.016817
HM448064.1.922	1	0.016237
EU924236.1.1337	1	0.050237
EU530581.1.1362	1	0.032147
KM221230.1.942	1	0.023861
KM221204.1.943	1	0.029644
KM221248.1.942	1	0.027491
KM221218.1.942	1	0.025415
KM221271.1.954	1	0.045788
FR852954.1.944	1	0.03052
AB235332.1.942	1	0.04058
FR852937.1.938	1	0.08253
KF278496.1.1243	1	0.08317
DQ228603.1.1364	1	0.08169
DQ228586.1.1211	1	0.08816
DQ228530.1.1443	1	0.07996
DQ228529.1.1198	1	0.11752
DQ228609.1.1128	1	0.11962
DQ228606.1.1351	1	0.10618
FR852941.1.937	1	0.098114
FR852956.1.939	1	0.113714
AB235330.1.1100	1	0.120114
DQ417485.1.1067	1	0.134174
JQ611082.1.933	1	0.193124
KM221249.1.938	1	0.134874
EU559691.1.933	1	0.099124
JF738097.1.941	1	0.089617
EU427996.1.936	1	0.070047
DQ082938.1.1035	1	0.069257
DQ228591.1.1335	1	0.0677
HQ317330.1.945	1	0.09837
EU544518.1.938	1	0.09626
EU544523.1.939	1	0.12296
EU544522.1.916	1	0.12663
CP002098.1279164.1280671	1	0.09735
DQ060321.1.1491	1	0.096707
DQ060322.1.1432	1	0.10139
DQ060320.1.1195	1	0.09603
EU544524.1.938	1	0.08557
HM150534.1.936	1	0.0809
HM150476.1.935	1	0.08759
EU530582.1.1365	1	0.14291
AB462559.1.1476	1	0.14322
DQ243732.1.1379	1	0.13707
HM448086.1.1245	1	0.11012
JF935165.1.1281	1	0.11291
HQ317333.1.935	1	0.11914
EU530578.1.1365	1	0.11726
KM221282.1.939	1	0.16138
HQ635955.1.901	1	0.101497
AB629609.1.935	1	0.104757
EU559688.1.946	1	0.119037
EU427997.1.945	1	0.099467
HM150457.1.932	1	0.132467
KM221227.1.934	1	0.143587
FN650707.1.922	1	0.143497
FN650706.1.927	1	0.139767
DQ791629.1.937	1	0.124104
DQ791701.1.937	1	0.127614
DQ791632.1.937	1	0.120537
BD445501.2.1327	1	0.131477
KM221206.1.918	1	0.160247
DQ243730.1.1285	1	0.08662
JF509453.1.1510	1	0.09293
FR852931.1.939	1	0.07569
EU427999.1.949	1	0.113457
AB293223.1.1340	1	0.105227
KF278495.1.1249	1	0.104687
AB095130.1.1050	1	0.075407
AB611394.1.902	1	0.08274
AB611444.1.902	1	0.08274
FR852951.1.942	1	0.09796
AB052979.1.901	1	0.07534
AB175580.1.925	1	0.07406
FR852922.1.941	1	0.08326
EU559682.1.964	1	0.08657
KF278497.1.1247	1	0.08254
DQ228588.1.935	1	0.07555
EU555143.1.943	1	0.06872
FR852925.1.919	1	0.12326
AF526973.1.1028	1	0.0755
AF527001.1.1028	1	0.0745
AB167489.1.937	1	0.07556
CP000493.1664038.1665353	1	0.06904
AB235329.1.1034	1	0.0816
DQ228608.1.1003	1	0.09439
JQ678238.1.938	1	0.07819
M21087.1.1497	1	0.074504
KC139250.1.1334	1	0.074574
LNTB01000001.492419.493926	1	0.073794
JX227922.1.1331	1	0.134247
KC145153.1.1307	1	0.109047
KC139249.1.1317	1	0.090307
AY216935.1.1421	1	0.157427
CP013011.538908.540404	1	0.07715
JQ611053.1.924	1	0.0799
EU428002.1.942	1	0.07221
EU559681.1.939	1	0.07114
EU428003.1.942	1	0.06028
FR852911.1.962	1	0.07327
AB629611.1.942	1	0.07325
AB293235.1.1340	1	0.09276
AB293241.1.1343	1	0.0819
JQ611050.1.932	1	0.07146
AB235336.1.943	1	0.10081
EU559689.1.944	1	0.07818
AY882745.1.1131	1	0.04726
DQ833820.1.934	1	0.10526
EF156579.1.1335	1	0.050917
DQ833882.1.1336	1	0.047007
EF156568.1.1334	1	0.050427
DQ833873.1.1343	1	0.045727
AYMB01000008.96097.97593	1	0.032227
AY350586.1.1451	1	0.00429
AF191225.1.1411	1	0.01845
CP001742.176279.177775	1	0
D85038.1.1491	1	0.00782
AB087499.1.1466	1	0.004357
CP003378.664985.666372	1	0
FJ797337.1.1335	1	0.019877
FJ797334.1.1335	1	0.111987
EF156483.1.1340	1	0.104067
FJ797336.1.1334	1	0.154867
EF057392.1.1430	1	0.044047
AB600347.1.1372	1	0.040117
DQ833956.1.1336	1	0.061477
DQ833934.1.1337	1	0.055447
DQ833955.1.1337	1	0.085137
DQ833920.1.1336	1	0.03684
AB600385.1.941	1	0.03182
DQ228598.1.1321	1	0.088117
Y07784.1.1316	1	0.086617
AB611381.1.904	1	0.082877
AB496478.1.942	1	0.081117
AB007312.1.1344	1	0.10263
DQ228589.1.1073	1	0.11336
AB496488.1.943	1	0.09722
DQ228599.1.1342	1	0.11415
AB235333.1.943	1	0.0972
DQ228524.1.1022	1	0.10145
AB611345.1.904	1	0.093837
AB235328.1.1073	1	0.097387
AF526975.1.1030	1	0.106667
X99554.1.1422	1	0.098777
FM242724.1.1152	1	0.10975
AB235335.1.942	1	0.10336
AP012489.1165170.1166817	1	0.142177
AB109559.1.1562	1	0.143747
D83259.1.1444	1	0.14653
BBBZ01000015.6.1635	1	0.08628
AB611454.1.905	1	0.0852
EF100622.1.1640	1	0.20875
DQ243729.1.1026	1	0.19857
DQ243725.1.1673	1	0.126417
HM448144.1.915	1	0.191737
DQ490017.1.1348	1	0.12751
FJ461665.1.928	1	0.13073
EU559683.1.947	1	0.12378
JQ611054.1.922	1	0.10359
AB611356.1.902	1	0.1019
AF526978.1.1031	1	0.112717
AF526979.1.1031	1	0.108727
AB247825.1.942	1	0.106974
EU428000.1.943	1	0.112504
AF526976.1.1030	1	0.116787
FR852933.1.941	1	0.139367
AB496480.1.942	1	0.107947
AF526977.1.1029	1	0.108417
AB611347.1.903	1	0.10856
AB167484.1.943	1	0.09133
DQ417466.1.1074	1	0.07696
EU555147.1.943	1	0.06746
FJ461672.1.941	1	0.0903
AB629528.1.928	1	0.109094
AB213074.1.1380	1	0.263124
LUCB01000007.41728.43207	1	0.277524
AY861949.1.1324	1	0.325194
EU635903.1.1403	1	0.333034
U63340.1.1340	1	0.262874
EU924232.1.1352	1	0.274674
AB113629.1.1407	1	0.344154
JF262215.1.1467	1	0.315634
JF262240.1.1467	1	0.328764
KX077325.1.914	1	0.285644
KC926354.1.946	1	0.341034
JX507260.1.943	1	0.311474
AF402990.1.1018	1	0.302124
KM221281.1.941	1	0.321064
EU924237.1.1338	1	0.330584
FJ936694.1.1016	1	0.329124
KM221239.1.941	1	0.321734
AY861957.1.1206	1	0.320374
AY555815.1.1086	1	0.338484
KJ881610.1.1471	1	0.308394
AB213070.1.1375	1	0.297244
HM187563.1.1329	1	0.288264
DQ190083.1.957	1	0.287764
GQ927606.1.934	1	0.304854
JQ327887.1.946	1	0.335414
GQ927584.1.923	1	0.300125
GQ410906.1.925	1	0.293215
GQ927596.1.943	1	0.277005
GQ410805.1.947	1	0.269885
GQ994330.1.943	1	0.269135
JQ989677.1.1452	1	0.267785
AB177007.1.908	1	0.281155
GQ927614.1.943	1	0.275588
GQ927688.1.946	1	0.257711
JQ989712.1.1452	1	0.260384
KC003524.1.908	1	0.288274
AB644796.1.906	1	0.263874
HM244046.1.944	1	0.263574
KP090994.1.1471	1	0.198314
JX507247.1.948	1	0.203844
AY555817.1.1081	1	0.212084
AB213101.1.1379	1	0.222464
JX507256.1.948	1	0.221404
AB213081.1.1379	1	0.216484
FN666140.1.925	1	0.232234
KC003804.1.906	1	0.251754
KC926571.1.916	1	0.265954
AB213100.1.1375	1	0.268884
HQ611193.1.949	1	0.266464
KP210129.1.923	1	0.322494
JQ257976.1.900	1	0.286454
GU824556.1.980	1	0.277154
EU369911.1.971	1	0.281414
EU369913.1.972	1	0.297674
JX000679.1.1434	1	0.302204
GQ927663.1.943	1	0.295314
AB329759.1.1346	1	0.275474
HM244187.1.939	1	0.247884
JX196217.1.944	1	0.255584
HM244065.1.935	1	0.269644
HM244190.1.940	1	0.277084
HM244235.1.939	1	0.244724
JQ258743.1.951	1	0.248844
GQ927599.1.916	1	0.255204
GQ410893.1.938	1	0.262714
EU369869.1.975	1	0.260444
FJ902719.1.1232	1	0.252004
KJ881627.1.1476	1	0.256704
AB329777.1.1361	1	0.242774
GU825105.1.969	1	0.269804
EU369840.1.994	1	0.290384
EU369851.1.980	1	0.269094
EU369822.1.979	1	0.271191
EU369868.1.979	1	0.274341
EU369838.1.979	1	0.284721
EU369833.1.980	1	0.275281
EU369867.1.982	1	0.292474
EU369825.1.991	1	0.272904
HM244227.1.938	1	0.249884
FJ902715.1.1225	1	0.259464
GU127592.1.945	1	0.262534
FJ901954.1.1218	1	0.240934
EF203619.1.903	1	0.258744
AB600439.1.1331	1	0.237464
KC926000.1.911	1	0.269704
GQ994236.1.915	1	0.258894
GQ927647.1.948	1	0.287814
GQ927620.1.991	1	0.322894
JN229574.1.1492	1	0.254944
EF203636.1.955	1	0.337364
EU369866.1.1038	1	0.254264
EU369865.1.1035	1	0.233944
EU369803.1.1033	1	0.222064
EU369815.1.1033	1	0.213414
KX077376.1.914	1	0.253804
GQ994237.1.942	1	0.245144
KX077337.1.914	1	0.325524
AY882826.1.1271	1	0.313814
AB930955.1.1327	1	0.396144
AF325182.1.1341	1	0.399054
AY882713.1.990	1	0.372654
HM150143.1.934	1	0.407234
HM150089.1.934	1	0.405014
AB600335.1.1355	1	0.398344
HQ395709.1.1408	1	0.390984
DQ834119.1.1129	1	0.369704
AF325185.1.1391	1	0.366374
DQ834112.1.1331	1	0.346774
DQ924856.1.1328	1	0.318424
EF156621.1.1329	1	0.337954
AF391992.1.1358	1	0.315144
DQ924843.1.1327	1	0.317914
AF523942.1.1455	1	0.362944
AY882856.1.1329	1	0.373864
AY882859.1.955	1	0.355264
AF391990.1.1401	1	0.359424
DQ179007.1.1366	1	0.399314
ADKI01000120.2.1327	1	0.363144
AY882853.1.1238	1	0.409724
AY882858.1.1031	1	0.354654
DQ924749.1.1328	1	0.334274
EF535326.1.1000	1	0.339274
DQ924854.1.1328	1	0.322054
DQ924842.1.1327	1	0.330804
AY882678.1.1022	1	0.336434
EF156620.1.1328	1	0.321144
HM244115.1.937	1	0.273094
JX576117.1.951	1	0.271934
KP308663.315640.317138	1	0.284194
GU135499.1.1370	1	0.282524
GU127583.1.947	1	0.286574
GU127522.1.950	1	0.287504
AB301872.1.969	1	0.296104
EU369900.1.994	1	0.274734
EU369898.1.1023	1	0.296114
GU363084.1.1388	1	0.305024
EU369896.1.1033	1	0.298104
EU369892.1.1033	1	0.289724
AB801159.1.1481	1	0.303104
EU329843.1.926	1	0.319424
AY500125.1.1138	1	0.290234
FJ352087.1.1007	1	0.278304
EU369901.1.922	1	0.263934
EU369916.1.928	1	0.292304
LFWY01000019.1.1071	1	0.313664
FJ354432.1.901	1	0.275284
GU127554.1.943	1	0.328574
GU127571.1.967	1	0.346084
FJ902714.1.1239	1	0.287984
AB364901.1.1038	1	0.303554
AY555826.1.1130	1	0.304134
GU127577.1.943	1	0.305011
GU127492.1.960	1	0.355821
GU127472.1.1072	1	0.475714
KJ566455.1.988	1	0.281294
AF005766.1.936	1	0.332744
KC831395.1.1146	1	0.277234
FJ901767.1.1234	1	0.219044
FJ901919.1.1260	1	0.217864
FJ901463.1.1241	1	0.217214
AB644795.1.904	1	0.237084
AB644787.1.905	1	0.245134
AB109880.1.943	1	0.229224
KX077464.1.910	1	0.281154
KC926384.1.911	1	0.283244
KX077430.1.911	1	0.279354
JX494517.1.902	1	0.268674
JX494547.1.903	1	0.275604
JX494519.1.903	1	0.274084
JX494579.1.901	1	0.275404
JX482286.1.901	1	0.276194
JQ258681.1.947	1	0.283954
HM171822.1.951	1	0.282864
AB644785.1.904	1	0.262624
AF005765.1.901	1	0.272064
HQ214558.1.905	1	0.287754
JQ258656.1.929	1	0.293164
HQ214498.1.907	1	0.331094
EF125494.1.944	1	0.331784
KC003598.1.905	1	0.340504
EF125486.1.957	1	0.334814
EF367629.1.944	1	0.284344
JQ258745.1.945	1	0.297604
JQ258722.1.943	1	0.330594
JQ258680.1.947	1	0.306264
KT907933.1.916	1	0.308314
GQ410891.1.939	1	0.306704
AY592001.1.1276	1	0.295464
KP204791.1.1425	1	0.307285
HQ214580.1.905	1	0.304785
EU616793.1.905	1	0.307965
DQ641897.1.915	1	0.329549
JX870260.1.938	1	0.325789
DQ641876.1.915	1	0.351469
JX492648.1.900	1	0.353032
JX494574.1.900	1	0.351872
KC926322.1.913	1	0.386849
EF125509.1.955	1	0.342899
HQ267310.1.943	1	0.329269
KC926056.1.914	1	0.374519
AF328210.1.1013	1	0.487019
KC926504.1.916	1	0.325909
AF328199.1.995	1	0.326029
GU137374.1.1338	1	0.309002
JQ245934.1.944	1	0.307782
EF680217.1.944	1	0.308815
DQ641825.1.915	1	0.300175
DQ641823.1.915	1	0.296678
DQ641819.1.915	1	0.298881
DQ641759.1.915	1	0.293124
DQ641885.1.945	1	0.287954
JX492801.1.900	1	0.278994
JX494604.1.901	1	0.399841
KC926082.1.913	1	0.335571
KC003490.1.904	1	0.261381
HQ214565.1.904	1	0.270804
HQ214568.1.905	1	0.267344
KC003993.1.904	1	0.276174
GQ410847.1.920	1	0.281744
JN229835.1.1434	1	0.270404
FJ404050.1.912	1	0.290874
AB800667.1.1429	1	0.290344
GQ410806.1.941	1	0.334915
GQ994319.1.942	1	0.333785
AB644783.1.904	1	0.297765
JQ989389.1.1452	1	0.288365
AB801150.1.1427	1	0.341518
GQ994276.1.933	1	0.309221
HQ611196.1.944	1	0.287574
FJ404037.1.933	1	0.288444
JQ817058.1.1448	1	0.283954
DQ641879.1.915	1	0.280561
EF125488.1.951	1	0.286991
JQ258675.1.947	1	0.280244
FJ560266.1.905	1	0.278554
AF004344.1.1122	1	0.277294
JQ258728.1.943	1	0.274494
HM171820.1.943	1	0.279334
GQ927537.1.915	1	0.348304
GQ994214.1.918	1	0.335474
GQ410785.1.902	1	0.353714
GQ410846.1.936	1	0.289854
GQ410859.1.933	1	0.304744
FJ649532.1.1468	1	0.281694
HQ214557.1.904	1	0.284264
HQ214591.1.904	1	0.270754
JQ750562.1.903	1	0.290254
EF680231.1.943	1	0.289764
JN605067.1.1428	1	0.295054
GQ410940.1.910	1	0.340814
GQ410815.1.931	1	0.351014
DQ841218.1.1349	1	0.310024
AB801117.1.1429	1	0.308904
KX077343.1.914	1	0.319014
KX077311.1.914	1	0.334864
GQ994225.1.932	1	0.377064
GQ410793.1.941	1	0.399784
GQ994272.1.928	1	0.381404
EF680206.1.943	1	0.359414
KX077403.1.914	1	0.419484
KX077353.1.914	1	0.429524
KC926006.1.917	1	0.388624
AB801157.1.1428	1	0.352484
KX077435.1.912	1	0.373584
GQ410926.1.948	1	0.354744
AB801158.1.1427	1	0.310334
GQ267177.1.946	1	0.322224
DQ641858.1.945	1	0.261414
JX196242.1.944	1	0.274224
EF125487.1.955	1	0.273674
HQ214509.1.905	1	0.292954
JQ245911.1.945	1	0.279111
DQ363827.1.957	1	0.282971
AB622739.1.963	1	0.257411
JX196231.1.942	1	0.260561
HM244054.1.940	1	0.263341
KC925999.1.917	1	0.316721
HM244147.1.935	1	0.287851
HM244146.1.936	1	0.274261
GU127572.1.944	1	0.308761
JQ750560.1.904	1	0.266971
FJ477322.1.1374	1	0.282341
JX576097.1.949	1	0.266021
AB801133.1.1433	1	0.280581
AB801135.1.1433	1	0.290751
DQ641812.1.915	1	0.260461
JQ258790.1.946	1	0.263271
EF203663.1.902	1	0.270361
GQ267175.1.946	1	0.292291
AB801149.1.1431	1	0.305981
KC003837.1.905	1	0.304301
HM171824.1.943	1	0.366691
HQ214590.1.906	1	0.291271
GQ927545.1.939	1	0.308471
JQ257610.1.924	1	0.287101
KC003732.1.938	1	0.288121
KC003621.1.939	1	0.330061
EF680229.1.947	1	0.310261
JQ258613.1.949	1	0.326441
EF125468.1.989	1	0.283651
FJ873248.1.935	1	0.302898
GQ994311.1.942	1	0.299508
AB801139.1.1431	1	0.306991
HM998500.1.941	1	0.307331
AB801152.1.1464	1	0.298411
GQ927525.1.958	1	0.617671
LFWX01000005.2032.3388	1	0.654141
KX077410.1.914	1	0.670171
AB948238.1.1038	1	0.677521
AY354113.1.944	1	0.604971
KX077315.1.914	1	0.643761
GQ926245.1.967	1	0.835891
AB948273.1.1000	1	0.462211
HM998522.1.941	1	0.322881
DQ641886.1.943	1	0.309501
JQ258669.1.946	1	0.271431
KC003672.1.906	1	0.256571
JN229593.1.1436	1	0.249374
JN229605.1.1436	1	0.250104
KX077411.1.914	1	0.312041
JX482316.1.900	1	0.325851
HM171818.1.945	1	0.268861
GQ267165.1.945	1	0.299911
JX000833.1.1434	1	0.293191
JQ989447.1.1432	1	0.294661
AB540903.1.923	1	0.300631
FJ455935.1.923	1	0.291701
FJ264823.1.944	1	0.285351
AB801151.1.1430	1	0.310101
EU369853.1.980	1	0.282031
KC003742.1.905	1	0.273861
JQ258643.1.954	1	0.268144
AB301870.1.945	1	0.272004
EU681925.1.942	1	0.279264
JQ258667.1.945	1	0.278874
FJ264720.1.944	1	0.271184
KC003605.1.905	1	0.270064
JQ258702.1.947	1	0.269184
DQ831613.1.910	1	0.320634
GQ410948.1.949	1	0.298314
AB801156.1.1430	1	0.280954
GQ410820.1.931	1	0.281321
GQ994212.1.935	1	0.295901
FJ455956.1.930	1	0.259731
KC003480.1.905	1	0.273761
HQ214560.1.909	1	0.289911
HQ214570.1.905	1	0.269891
HQ214611.40554.42005	1	0.266131
GU553643.1.1433	1	0.289961
AB801123.1.1431	1	0.284821
AB301988.1.905	1	0.299301
HQ611194.1.944	1	0.288551
JN229565.1.1467	1	0.286651
JQ817217.1.1432	1	0.297071
KC003696.1.905	1	0.282381
JQ989533.1.1431	1	0.278321
GU553638.1.1394	1	0.278171
JN229530.1.1454	1	0.263881
JQ816365.1.1406	1	0.282971
GQ410803.1.935	1	0.298001
GQ410783.1.942	1	0.274121
AB801161.1.1430	1	0.300121
JX000799.1.976	1	0.293021
GQ267166.1.944	1	0.299591
JQ816366.1.1031	1	0.289071
FJ404036.1.921	1	0.296741
GQ926195.1.941	1	0.296501
FJ800146.1.904	1	0.291121
GQ410797.1.944	1	0.309771
HF543854.1.901	1	0.297531
JQ989650.1.1433	1	0.353031
GQ927657.1.923	1	0.352531
KX077338.1.914	1	0.394451
GQ410951.1.946	1	0.341721
FJ754214.1.950	1	0.326361
GQ994270.1.937	1	0.318501
HM998494.1.943	1	0.292191
AB948271.1.950	1	0.285881
DQ363820.1.945	1	0.302414
DQ363789.1.957	1	0.288874
EF125536.1.945	1	0.287564
JQ258703.1.955	1	0.290734
KC926215.1.914	1	0.289814
AB801122.1.1430	1	0.339954
GU363085.1.1312	1	0.343614
AB801121.1.1430	1	0.332724
AB948284.1.950	1	0.338664
FJ873244.1.935	1	0.353504
EF203590.1.903	1	0.321664
JQ258616.1.948	1	0.272154
JQ258618.1.948	1	0.267774
AB801090.1.1432	1	0.308994
AB948255.1.950	1	0.317454
AB801088.1.1432	1	0.299014
GQ926349.1.941	1	0.302898
JX000842.1.1279	1	0.305308
GQ926248.1.930	1	0.317168
KC003566.1.907	1	0.309511
AB801093.1.1432	1	0.300474
GQ927582.1.917	1	0.313254
AB801094.1.1432	1	0.290444
GQ267168.1.945	1	0.300684
GQ926238.1.946	1	0.298984
KC003499.1.906	1	0.286564
GQ267178.1.945	1	0.293544
FJ649524.1.1470	1	0.292324
GQ410790.1.938	1	0.293074
AB750604.1.1284	1	0.289324
AB644784.1.905	1	0.283794
KX077399.1.914	1	0.380454
JQ258172.1.942	1	0.330774
AB801143.1.1431	1	0.310294
AB094519.1.904	1	0.324424
JQ989559.1.1432	1	0.305944
JQ258721.1.942	1	0.298344
JQ816033.1.1441	1	0.300034
AB177021.1.906	1	0.279414
JQ258185.1.943	1	0.255084
KP308703.888.2385	1	0.274094
AB622745.1.954	1	0.245834
GU127574.1.960	1	0.307594
HM244137.1.935	1	0.280304
FJ485511.1.1266	1	0.282834
HM244309.1.945	1	0.279614
KF360008.1.1276	1	0.279354
JF789591.1.1460	1	0.282294
GU127542.1.936	1	0.306544
GU127549.1.1034	1	0.358894
HM244031.1.937	1	0.300844
KX077328.1.914	1	0.324434
HM244228.1.937	1	0.284574
JQ750559.1.904	1	0.291684
FJ755721.1.981	1	0.284874
AB364894.1.1430	1	0.271164
FJ485528.1.1183	1	0.286254
FJ485487.1.1224	1	0.289294
HM244254.1.935	1	0.288824
HM244052.1.940	1	0.279894
JX576116.1.950	1	0.302484
JX426885.1.985	1	0.301014
EF125502.1.956	1	0.297384
KX077504.1.912	1	0.322784
FJ901719.1.1252	1	0.265954
FJ901970.1.1238	1	0.269574
KP308697.515.2010	1	0.269944
AB801132.1.1429	1	0.269954
AB801148.1.1431	1	0.300654
EF367637.1.944	1	0.280054
DQ363823.1.957	1	0.296824
JQ750564.1.903	1	0.304744
GQ927550.1.915	1	0.302404
DQ641774.1.915	1	0.305834
HQ214554.1.906	1	0.287244
JX482361.1.900	1	0.347494
JX482318.1.900	1	0.334654
JX482295.1.900	1	0.305654
DQ641807.1.915	1	0.314384
JQ750565.1.903	1	0.331224
DQ363783.1.955	1	0.327194
JX492656.1.901	1	0.336794
KC926188.1.912	1	0.375054
JX482223.1.901	1	0.321184
JQ258678.1.947	1	0.313054
JQ258772.1.955	1	0.308624
EF125481.1.957	1	0.318244
GQ927546.1.919	1	0.310794
HQ214589.1.905	1	0.333114
GU363086.1.1312	1	0.311084
AB801101.1.1431	1	0.312094
GQ994339.1.942	1	0.313634
HQ214500.1.907	1	0.314604
JX870273.1.947	1	0.320584
JQ245942.1.945	1	0.315784
GU127520.1.952	1	0.348904
GU127570.1.942	1	0.335754
GU127516.1.949	1	0.336764
JX576141.1.949	1	0.324014
KC926239.1.915	1	0.317234
GU135484.1.1370	1	0.316844
GU127580.1.943	1	0.343224
HM244029.1.938	1	0.313384
JQ245937.1.944	1	0.318274
EF125499.1.958	1	0.320004
DQ363773.1.958	1	0.317814
AB801126.1.1432	1	0.325074
GQ410781.1.934	1	0.345484
JX870255.1.951	1	0.360814
GU135490.1.1371	1	0.322124
GU127511.1.963	1	0.385574
KJ424501.1.905	1	0.333184
KJ424457.1.905	1	0.319914
HQ532945.1.922	1	0.319354
HM244074.1.940	1	0.418994
KC926121.1.915	1	0.311844
AB364907.1.1431	1	0.322294
AB622743.1.964	1	0.307464
EF680227.1.945	1	0.318144
KC003738.1.906	1	0.306881
DQ363791.1.956	1	0.316941
JQ245926.1.944	1	0.305101
EF680208.1.945	1	0.321701
HM244189.1.936	1	0.341341
JQ750567.1.904	1	0.302561
JN229682.1.1455	1	0.307261
AB177020.1.907	1	0.297031
KC003659.1.905	1	0.301531
DQ641880.1.915	1	0.337241
DQ641895.1.915	1	0.323551
DQ641892.1.915	1	0.334161
JX870228.1.938	1	0.315651
GQ410969.1.940	1	0.345751
GQ410888.1.944	1	0.351281
JQ750568.1.902	1	0.329951
GQ994213.1.935	1	0.362021
GQ410954.1.948	1	0.320441
JX494553.1.901	1	0.355321
JX494536.1.903	1	0.357641
JX494541.1.902	1	0.349041
DQ363775.1.956	1	0.371221
DQ363776.1.957	1	0.418271
FJ264834.1.944	1	0.356661
JQ750569.1.903	1	0.364701
EF125521.1.956	1	0.354351
DQ363787.1.956	1	0.340781
DQ363805.1.956	1	0.300041
KX077370.1.914	1	0.297024
FJ649521.1.1473	1	0.264404
FJ901478.1.1009	1	0.241244
AB301888.1.943	1	0.457144
EU635915.1.2066	1	0.539384
AB301869.1.944	1	0.357794
U63339.1.1342	1	0.193104
EU924228.1.1385	1	0.254084
KM221269.1.945	1	0.190374
HQ317335.1.945	1	0.204724
AY555829.1.1080	1	0.191324
KM585423.1.923	1	0.189364
KM585435.1.922	1	0.205844
KP784731.1.1473	1	0.185034
FN554070.1.1371	1	0.191244
KP091051.1.1470	1	0.203914
JX507258.1.948	1	0.206134
DQ300326.1.1346	1	0.193794
FJ901483.1.1004	1	0.239284
DQ300337.1.1343	1	0.244934
FJ901748.1.1042	1	0.250784
FJ902672.1.1252	1	0.253054
FJ901686.1.1231	1	0.246254
FJ901963.1.1233	1	0.232704
DQ841219.1.1371	1	0.292151
JN229627.1.1430	1	0.288711
JN229599.1.1436	1	0.281441
GQ927517.1.941	1	0.292184
AB448816.1.905	1	0.278354
FJ901458.1.1263	1	0.297434
AB109885.1.944	1	0.277574
KC926508.1.922	1	0.304394
JX870292.1.947	1	0.305914
JX482320.1.901	1	0.333911
FJ264811.1.945	1	0.296091
GU127494.1.900	1	0.358401
HM244104.1.935	1	0.316431
GQ994170.1.945	1	0.298651
KC925853.1.911	1	0.405114
HM244128.1.936	1	0.323174
JX494447.1.900	1	0.223344
JX494467.1.900	1	0.230314
JX482281.1.900	1	0.236104
JX494606.1.901	1	0.220294
JX494630.1.902	1	0.209854
JX494656.1.906	1	0.213784
KP091048.1.1471	1	0.224624
JX507252.1.944	1	0.222674
AB260058.1.1429	1	0.231464
GQ848429.1.942	1	0.234894
FN554034.1.1374	1	0.219594
DQ300322.1.1343	1	0.225424
KP091069.1.1469	1	0.216154
AF419653.1.1465	1	0.216214
FJ901959.1.1221	1	0.236144
FJ902683.1.1225	1	0.241054
JQ817906.1.1431	1	0.227004
JN229609.1.1435	1	0.225524
DQ841221.1.1355	1	0.227054
FJ902270.1.1184	1	0.226074
KC003614.1.904	1	0.229594
EF680223.1.944	1	0.224404
EU369875.1.967	1	0.293684
HM244242.1.936	1	0.258344
HM244274.1.943	1	0.248254
GU127553.1.954	1	0.256711
GU127502.1.957	1	0.258691
HM244080.1.940	1	0.230411
FJ902716.1.1244	1	0.231244
FJ901899.1.979	1	0.229814
GQ410881.1.934	1	0.288064
AY592507.1.1307	1	0.283294
DQ363784.1.954	1	0.268234
KC925959.1.915	1	0.242754
EF367475.1.941	1	0.232644
JQ258756.1.942	1	0.234844
KC926174.1.912	1	0.276444
KC925825.1.912	1	0.281784
JQ245896.1.943	1	0.238404
KC925939.1.913	1	0.248031
JX870278.1.943	1	0.266081
KC003827.1.904	1	0.277501
KC926383.1.914	1	0.295531
DQ363825.1.955	1	0.269571
JX648590.1.1371	1	0.236251
KC003591.1.903	1	0.232221
KX077473.1.913	1	0.257811
KC003697.1.903	1	0.231851
JF422931.1.1066	1	0.232234
AB801155.1.1431	1	0.295404
GU363069.1.1291	1	0.280624
DQ363771.1.956	1	0.277594
DQ641898.1.915	1	0.321174
DQ363824.1.955	1	0.296974
JQ258671.1.912	1	0.310044
EF203631.1.925	1	0.314194
GQ410895.1.936	1	0.310614
EF203583.1.901	1	0.305034
EF203664.1.900	1	0.311964
AB369205.1.906	1	0.286554
GQ927634.1.920	1	0.342464
GQ927659.1.946	1	0.286344
JX492835.1.900	1	0.305044
JX494634.1.901	1	0.306204
JX494506.1.901	1	0.310384
JX494438.1.902	1	0.306904
GU120478.1.907	1	0.286774
JQ245905.1.948	1	0.287934
GQ927509.1.909	1	0.332164
JX870261.1.942	1	0.285474
JX870274.1.943	1	0.277714
JQ258647.1.949	1	0.284844
DQ363788.1.954	1	0.270524
JX870307.1.937	1	0.287384
HQ214487.1.904	1	0.273614
FJ264719.1.942	1	0.273004
AB801162.1.1429	1	0.307964
KC003883.1.903	1	0.291024
EU369874.1.972	1	0.287554
JX494645.1.902	1	0.290454
JX494694.1.905	1	0.292764
HM187500.1.1367	1	0.268144
JQ750540.1.902	1	0.281394
AB364908.1.1434	1	0.305174
JX196208.1.941	1	0.298034
HM244127.1.937	1	0.302014
FJ901896.1.1239	1	0.277694
KF836712.1.1281	1	0.286354
KM585415.1.923	1	0.307994
DQ363826.1.955	1	0.270014
DQ300334.1.1339	1	0.241764
AB247826.1.945	1	0.195974
DQ841222.1.1361	1	0.226344
AB369201.1.904	1	0.249074
FJ901679.1.1232	1	0.226134
FJ901488.1.1235	1	0.225244
FJ901697.1.1186	1	0.245434
FJ902671.1.1241	1	0.230624
FJ901976.1.1225	1	0.231654
FJ901484.1.1007	1	0.246634
FJ901482.1.969	1	0.216804
JX494497.1.900	1	0.305164
JX494488.1.902	1	0.301654
JX494465.1.900	1	0.275644
JX494493.1.902	1	0.275014
AB364905.1.1432	1	0.248414
JQ989693.1.1430	1	0.246921
GQ410901.1.937	1	0.248761
KC003935.1.904	1	0.232134
KC003558.1.906	1	0.243064
KC003681.1.906	1	0.226324
KC003589.1.906	1	0.238224
AY454592.1.1052	1	0.257834
KC003734.1.903	1	0.288944
KC003690.1.906	1	0.284334
HM244214.1.938	1	0.282924
JX494674.1.901	1	0.299274
JX494621.1.902	1	0.308564
FJ560326.1.905	1	0.286934
GQ927616.1.937	1	0.338724
JQ327907.1.940	1	0.357544
GQ410869.1.935	1	0.306924
GU553654.1.1430	1	0.310284
HM244076.1.941	1	0.269714
KC003523.1.907	1	0.292284
KC003581.1.903	1	0.252024
JX494661.1.902	1	0.290004
JX494616.1.902	1	0.303924
JX494675.1.900	1	0.290344
JN605076.1.1422	1	0.312384
KC003749.1.903	1	0.282794
KC003769.1.904	1	0.281644
AB213071.1.1374	1	0.270574
KP090991.1.1467	1	0.287714
GQ848443.1.943	1	0.306914
GQ848382.1.944	1	0.306914
GQ848439.1.943	1	0.290764
JN798490.1.944	1	0.278704
AY354121.1.944	1	0.275404
GQ848433.1.943	1	0.265584
KC003858.1.903	1	0.358384
AB355130.1.941	1	0.358574
KC003856.1.907	1	0.378214
KC926030.1.905	1	0.377764
EF367486.1.946	1	0.350114
KC003909.1.903	1	0.334924
KC003831.1.903	1	0.336074
KC003995.1.903	1	0.347354
KC003579.1.905	1	0.368084
KC003925.1.903	1	0.352994
HQ916512.1.1368	1	0.396344
KC003932.1.903	1	0.340151
KC003986.1.903	1	0.340151
KC003626.1.903	1	0.334781
KC003640.1.906	1	0.384311
EF367541.1.946	1	0.337804
FJ649531.1.1467	1	0.349864
JQ258709.1.946	1	0.334614
JN229656.1.1327	1	0.367124
FJ902705.1.1232	1	0.334884
JF428796.1.942	1	0.331454
EF680205.1.943	1	0.309494
KC926528.1.920	1	0.353324
EF367488.1.951	1	0.316034
GQ848427.1.944	1	0.297534
GQ848436.1.944	1	0.276804
AB213073.1.1372	1	0.274584
GQ848388.1.942	1	0.265784
GQ848442.1.946	1	0.225904
AB237758.1.1431	1	0.224204
JN798470.1.944	1	0.239784
AY704377.1.945	1	0.239764
AB213090.1.1377	1	0.234824
EF444600.1.1164	1	0.244534
AB213064.1.1374	1	0.225764
FN554064.1.1372	1	0.226594
AB712061.1.939	1	0.233244
FN554050.1.1373	1	0.207154
GQ848425.1.936	1	0.225014
AB213063.1.973	1	0.211514
GQ848441.1.944	1	0.215404
DQ300318.1.1342	1	0.220314
AB329810.1.1340	1	0.216124
AB611658.1.905	1	0.234204
GQ848432.1.944	1	0.231574
JF935161.1.1360	1	0.239181
AB301861.1.945	1	0.252471
KP091066.1.1469	1	0.256221
JX507250.1.929	1	0.289631
JX507246.1.951	1	0.230541
JX507244.1.946	1	0.242381
JX507241.1.943	1	0.224674
JX507263.1.946	1	0.253924
KP091006.1.1430	1	0.217094
DQ300343.1.1341	1	0.212104
FN554037.1.1374	1	0.212894
AB213061.1.1377	1	0.210094
GQ848445.1.944	1	0.216804
HM244200.1.937	1	0.284424
HM244034.1.938	1	0.275534
AB113631.1.1405	1	0.265574
AB113635.1.1422	1	0.276434
HM244117.1.935	1	0.308854
FJ853476.1.1211	1	0.294554
GU120532.1.905	1	0.309784
AB600448.1.1338	1	0.340014
AB364896.1.1431	1	0.318734
FJ902693.1.1204	1	0.269074
HM244281.1.947	1	0.311864
JX494676.1.900	1	0.277704
AB094538.1.906	1	0.269774
AB113632.1.1428	1	0.242914
JX494680.1.906	1	0.243474
FJ936712.1.1021	1	0.267404
FJ936609.1.1033	1	0.265234
HM041916.1.1464	1	0.281784
AB301868.1.944	1	0.271424
JF935160.1.1294	1	0.269804
DQ243753.1.1313	1	0.328524
L25305.1.1336	1	0.272404
EU924226.1.1349	1	0.265784
KP210135.1.923	1	0.259464
EU239998.1.907	1	0.244604
KM585433.1.923	1	0.271024
EU924227.1.1335	1	0.274644
JF262235.1.1467	1	0.262094
AY555821.1.1075	1	0.246784
AB113634.1.1424	1	0.268601
FJ638517.1.1349	1	0.260171
EU924225.1.1336	1	0.270041
EU924224.1.1336	1	0.265381
KF836709.1.1270	1	0.268961
DQ243757.1.1380	1	0.262391
FJ936657.1.1006	1	0.281431
HM150598.1.944	1	0.265824
HM150463.1.945	1	0.246794
GQ328210.1.933	1	0.244914
AB302001.1.907	1	0.248864
GQ848434.1.944	1	0.243414
AY861952.1.1195	1	0.258124
KM585431.1.923	1	0.266504
AY861963.1.1212	1	0.241644
AY861940.1.1257	1	0.244104
FN554033.1.1367	1	0.265494
EU239997.1.907	1	0.274854
GQ328195.1.917	1	0.295834
GQ328129.1.926	1	0.309384
GQ328168.1.942	1	0.279104
FN666149.1.907	1	0.281084
KM221261.1.946	1	0.257984
JQ750555.1.903	1	0.314024
KC465595.1.1370	1	0.312594
GQ848437.1.946	1	0.273314
DQ300320.1.1335	1	0.275074
JF935158.1.1293	1	0.266084
KP090983.1.1434	1	0.263974
AB301857.1.944	1	0.261574
JX494673.1.903	1	0.298034
JX494660.1.903	1	0.304994
JX494671.1.902	1	0.313854
JX492774.1.900	1	0.330544
JX494426.1.902	1	0.303804
JX492831.1.901	1	0.296214
JX494669.1.905	1	0.297564
FN553702.1.1368	1	0.281564
JQ245671.1.1363	1	0.297354
AJ579324.1.1372	1	0.298094
HQ654820.1.926	1	0.297084
HQ654790.1.946	1	0.291344
JQ989568.1.1426	1	0.284564
EF203585.1.902	1	0.284964
EF203621.1.902	1	0.303924
JREQ01002636.88.1553	1	0.285774
EU181881.1.998	1	0.316394
JX482331.1.900	1	0.305624
JX494614.1.905	1	0.297474
KC926217.1.902	1	0.314354
KC003665.1.907	1	0.280774
JQ258191.1.944	1	0.299434
EF125500.1.957	1	0.298204
EF203666.1.901	1	0.282144
KC003756.1.905	1	0.340824
KC003545.1.906	1	0.304004
KC003866.1.906	1	0.355934
KC003669.1.906	1	0.321334
AB801147.1.1425	1	0.372654
JQ750556.1.904	1	0.364354
AB948296.1.950	1	0.358974
HQ267265.1.944	1	0.345524
JQ258184.1.944	1	0.345994
HQ214523.1.907	1	0.338254
HQ214612.12618.14077	1	0.335684
GQ994232.1.937	1	0.330754
DQ363760.1.955	1	0.354054
EF125493.1.956	1	0.345304
HE604529.1.944	1	0.344364
JX494550.1.902	1	0.355934
JX494646.1.903	1	0.340804
GU120488.1.1094	1	0.400354
AB109878.1.1134	1	0.339794
FJ902682.1.1259	1	0.338884
JX492710.1.901	1	0.333874
AY454613.1.1047	1	0.301964
KC003941.1.906	1	0.318384
JX492815.1.900	1	0.359874
EF125467.1.956	1	0.373584
EF125531.1.957	1	0.350024
DQ363759.1.957	1	0.371014
EF203662.1.1049	1	0.287754
AY454614.1.1046	1	0.306901
AY454615.1.1042	1	0.304961
AY454609.1.1058	1	0.311681
AY454610.1.1077	1	0.318991
AY454612.1.1051	1	0.305141
AY454618.1.1021	1	0.340734
AY454616.1.1038	1	0.337554
AY454621.1.1032	1	0.330174
AY454632.1.1021	1	0.333501
AY454633.1.1026	1	0.331491
AY454629.1.1034	1	0.336831
AY454627.1.1046	1	0.346734
AY454625.1.1068	1	0.353994
AY454624.1.1058	1	0.342974
AY454623.1.1023	1	0.321384
AY454622.1.1046	1	0.342264
AY454611.1.1026	1	0.292044
KC003661.1.906	1	0.307094
KC003662.1.906	1	0.304794
GQ994161.1.921	1	0.330074
GQ994179.1.934	1	0.346924
GQ994148.1.944	1	0.314544
KC003791.1.908	1	0.294301
JQ245685.1.1329	1	0.287271
EF367487.1.944	1	0.306341
EF125483.1.957	1	0.319721
DQ641771.1.915	1	0.358301
JX870306.1.938	1	0.356661
LC121898.1.1088	1	0.349591
JX494515.1.905	1	0.331881
EU385998.1.906	1	0.314151
GQ994306.1.935	1	0.319121
JN123708.1.1410	1	0.313131
GQ994241.1.928	1	0.308691
HQ700680.1.1463	1	0.288181
GQ994165.1.946	1	0.319391
JQ258694.1.948	1	0.307571
JX482282.1.900	1	0.330528
JX482360.1.900	1	0.318908
JX494686.1.902	1	0.314408
JX494624.1.903	1	0.313248
JX494670.1.903	1	0.319318
JX494626.1.900	1	0.291278
JX494662.1.902	1	0.299328
JX494476.1.900	1	0.286618
JX482254.1.900	1	0.288851
JX494501.1.900	1	0.333705
JX494435.1.900	1	0.319765
GU120537.1.907	1	0.291575
AB177016.1.907	1	0.287755
AB177272.1.935	1	0.289685
KC003574.1.906	1	0.327335
KC003733.1.906	1	0.285145
KC003903.1.906	1	0.281685
AB644779.1.906	1	0.282925
AB644803.1.907	1	0.286385
JX492758.1.901	1	0.305445
AJ294859.1.942	1	0.285415
GQ927697.1.922	1	0.308559
GQ927683.1.922	1	0.321059
AB948322.1.950	1	0.297199
JQ989689.1.1445	1	0.30373
KC003824.1.906	1	0.29611
KC003873.1.906	1	0.294893
AB540936.1.933	1	0.291353
AY704369.1.924	1	0.305526
GQ994145.1.946	1	0.301916
GQ927652.1.938	1	0.334073
GQ927699.1.944	1	0.343883
GQ410960.1.940	1	0.340913
GQ410976.1.949	1	0.353903
KC003828.1.906	1	0.321203
KC003535.1.906	1	0.324943
KC003811.1.906	1	0.318273
GQ927661.1.927	1	0.324913
GQ410962.1.909	1	0.315633
GQ994192.1.948	1	0.322753
GQ410885.1.914	1	0.319743
GQ410870.1.933	1	0.322863
GQ927700.1.929	1	0.355113
GQ927637.1.933	1	0.322853
GQ927641.1.942	1	0.339433
GQ927636.1.933	1	0.310633
GQ410857.1.955	1	0.310313
GQ927667.1.943	1	0.308123
KC003853.1.906	1	0.317987
KC003532.1.905	1	0.331877
HM601333.1.901	1	0.336137
AY592477.1.1242	1	0.325787
JN123709.1.1431	1	0.333567
FJ455949.1.945	1	0.325327
AB433023.1.905	1	0.338767
GQ410973.1.937	1	0.304307
JN229495.1.1377	1	0.30256
JN123702.1.1426	1	0.30379
JN229679.1.1234	1	0.295177
JN229450.1.1325	1	0.2998
HQ700670.1.1469	1	0.29645
GQ994131.1.940	1	0.324397
GQ410966.1.950	1	0.318687
FJ649522.1.1463	1	0.301477
KC003663.1.906	1	0.318647
GQ927518.1.941	1	0.342757
KC003779.1.906	1	0.339327
GQ356866.1.945	1	0.306627
GQ927651.1.925	1	0.319103
HQ654841.1.925	1	0.292292
LN626845.1.1370	1	0.290112
HQ654802.1.929	1	0.287395
HQ654800.1.925	1	0.285975
HQ654870.1.924	1	0.285675
KC004011.1.906	1	0.280605
KC003721.1.906	1	0.289095
AY592480.1.1270	1	0.315225
FJ264713.1.945	1	0.279915
FJ264546.1.945	1	0.297675
JX492713.1.901	1	0.284251
KC003685.1.904	1	0.299571
FJ902726.1.1208	1	0.286074
FJ902284.1.1211	1	0.289484
FJ901937.1.1228	1	0.287421
FJ902684.1.1239	1	0.296711
JX494422.1.902	1	0.292271
FJ901714.1.1271	1	0.298574
HM244305.1.946	1	0.321704
KF836720.1.1270	1	0.287924
EU681926.1.939	1	0.305214
FJ936711.1.1021	1	0.319574
FJ936704.1.1021	1	0.328834
FJ902805.1.1234	1	0.330724
FJ853470.1.1209	1	0.325224
FJ902272.1.1230	1	0.334911
FJ902282.1.1204	1	0.330711
FJ901884.1.1228	1	0.326921
FJ901716.1.1236	1	0.322281
JX196235.1.943	1	0.323211
JF309328.1.903	1	0.318991
FJ902706.1.1249	1	0.321501
FJ902691.1.1282	1	0.329894
GU135501.1.1364	1	0.331124
GU135496.1.1365	1	0.323504
HE796504.1.922	1	0.330844
HM187510.1.1358	1	0.322374
AB161342.1.942	1	0.371794
AM055701.1.1082	1	0.395544
HM244158.1.936	1	0.365914
AB364891.1.1426	1	0.312064
AB364903.1.1426	1	0.314254
AB364900.1.1425	1	0.341054
HM244237.1.938	1	0.327464
HM244257.1.946	1	0.352164
KP769482.1.923	1	0.356894
HM244134.1.935	1	0.353414
AB622750.1.957	1	0.348904
KC925971.1.919	1	0.353934
AB161328.1.943	1	0.324398
GU127476.1.949	1	0.355378
HE796495.1.925	1	0.362491
HE796595.1.929	1	0.328331
HM244110.1.937	1	0.353011
FJ716366.1.944	1	0.335541
HE796524.1.923	1	0.336201
KP210118.1.923	1	0.369071
KP210130.1.923	1	0.373601
HM244140.1.937	1	0.331361
EF680221.1.945	1	0.349241
HM244292.1.946	1	0.330481
KC926397.1.915	1	0.345678
KC926005.1.917	1	0.342248
KC926411.1.916	1	0.377228
KC926122.1.915	1	0.373268
JQ245686.1.1324	1	0.350188
HM244184.1.938	1	0.355411
AB600463.1.1370	1	0.318741
JX492744.1.900	1	0.317674
HM244135.1.937	1	0.352924
JX196241.1.944	1	0.360584
KC926066.1.918	1	0.357214
KC926303.1.915	1	0.357374
HM244043.1.941	1	0.324474
AB364904.1.1425	1	0.323798
AB262704.1.1425	1	0.325248
JN649234.1.1075	1	0.325568
KC926361.1.915	1	0.332231
JX576149.1.951	1	0.335934
KP769473.1.900	1	0.353544
HM244042.1.940	1	0.356714
KC925882.1.916	1	0.359714
HM244294.1.946	1	0.354954
HM244288.1.945	1	0.352644
AB600451.1.1369	1	0.340394
JX576096.1.951	1	0.339074
AB722184.1.1359	1	0.355884
KC926415.1.913	1	0.343574
HM244176.1.936	1	0.331554
KF026010.1.980	1	0.345484
FJ902674.1.1255	1	0.332544
FJ901904.1.1265	1	0.334104
JX870303.1.936	1	0.386004
DQ363782.1.955	1	0.375694
DQ363781.1.950	1	0.446304
KX077358.1.914	1	0.393634
EF680232.1.945	1	0.353614
KC925980.1.912	1	0.347011
KC925986.1.910	1	0.374331
KX077390.1.914	1	0.365661
GU135489.1.1365	1	0.351974
AB262705.1.1425	1	0.343124
JX576111.1.950	1	0.348494
HM244051.1.940	1	0.361864
HM244366.1.944	1	0.338884
HM244089.1.940	1	0.348264
KT381427.1.900	1	0.418594
KT381412.1.907	1	0.376604
AB161341.1.943	1	0.342544
GU135486.1.1364	1	0.343874
KP769477.1.900	1	0.350244
GQ906595.1.907	1	0.338124
KC926010.1.917	1	0.360814
KC926035.1.913	1	0.412364
KC926637.1.916	1	0.402034
HM244156.1.937	1	0.368434
HM244155.1.936	1	0.347964
HM244077.1.940	1	0.337164
KX077329.1.914	1	0.384534
FJ901681.1.1229	1	0.307554
FJ901891.1.1237	1	0.315044
FJ901709.1.1239	1	0.300214
FJ901692.1.1240	1	0.306874
FJ901693.1.1236	1	0.296034
FJ901704.1.1249	1	0.302504
FJ902277.1.1238	1	0.319024
FJ901897.1.1247	1	0.313784
FR666769.1.905	1	0.318164
FR666762.1.905	1	0.320504
KT453567.1.1334	1	0.306614
GQ328123.1.919	1	0.306494
FJ936699.1.1021	1	0.306564
KF836721.1.1270	1	0.311724
FJ901699.1.1220	1	0.317824
KC831408.1.1117	1	0.312134
FJ901987.1.1234	1	0.327024
FJ901876.1.1256	1	0.323594
FJ901696.1.1238	1	0.327974
KP769481.1.900	1	0.324484
FJ485488.1.1164	1	0.332894
FJ901662.1.1199	1	0.299844
FJ901725.1.1230	1	0.305694
HM187481.1.1365	1	0.317034
JF309329.1.905	1	0.316774
FJ901917.1.1231	1	0.312974
FJ901916.1.1232	1	0.315514
FJ901462.1.1239	1	0.311554
FJ901971.1.1234	1	0.313404
JF309331.1.907	1	0.307594
FJ902707.1.1234	1	0.314624
FJ901453.1.1239	1	0.315424
FJ901443.1.1266	1	0.307624
KC926424.1.913	1	0.345384
FJ901687.1.1228	1	0.304358
AB300143.1.1233	1	0.324498
KJ922113.1.903	1	0.333111
KJ922114.1.904	1	0.327311
KJ922112.1.913	1	0.324001
KJ922120.1.903	1	0.325711
AB364895.1.1428	1	0.315551
HM187484.1.1346	1	0.320231
FJ901671.1.1227	1	0.303384
HM187485.1.1337	1	0.353194
FJ901698.1.1239	1	0.311044
FJ901862.1.1223	1	0.314534
KX077455.1.912	1	0.378934
KX077415.1.914	1	0.385694
JX492712.1.904	1	0.322254
FJ936570.1.1021	1	0.326744
HM244124.1.937	1	0.333634
FJ853472.1.1207	1	0.325634
GQ921418.1.951	1	0.324254
GQ921422.1.950	1	0.324254
DQ230924.1.1452	1	0.314691
DQ230933.1.1466	1	0.315361
GQ921417.1.951	1	0.319491
GQ921420.1.951	1	0.323871
FJ936566.1.1021	1	0.326464
GQ267173.1.947	1	0.345901
GQ927588.1.913	1	0.374921
HM998456.1.946	1	0.342534
FJ264809.1.946	1	0.352741
GQ994304.1.955	1	0.360461
GQ356901.1.945	1	0.350474
HQ267237.1.940	1	0.381844
HM998459.1.944	1	0.368284
KX077434.1.912	1	0.497984
KX077313.1.914	1	0.486324
EF203649.1.955	1	0.443164
EF125537.1.956	1	0.378544
JQ258666.1.948	1	0.374124
JX870254.1.943	1	0.375094
EF125469.1.957	1	0.375934
DQ363816.1.957	1	0.374784
JX482451.1.901	1	0.379204
JX482242.1.900	1	0.384144
JX492674.1.903	1	0.362404
EF367509.1.944	1	0.357048
DQ363797.1.949	1	0.373588
JQ258665.1.949	1	0.358071
JX870247.1.936	1	0.375884
JX482376.1.900	1	0.370354
GQ994231.1.952	1	0.384564
AY591992.1.1238	1	0.406184
GQ410868.1.946	1	0.390044
JX870406.1.945	1	0.371104
FJ560322.1.907	1	0.361384
EU713865.1.945	1	0.377011
AB801113.1.1425	1	0.375151
DQ363817.1.957	1	0.452341
EF125471.1.958	1	0.450161
DQ641878.1.915	1	0.489251
DQ363829.1.959	1	0.478461
JQ989648.1.1426	1	0.482318
GQ356797.1.955	1	0.510338
GU270127.1.946	1	0.481581
EU332109.1.945	1	0.483461
AB116503.1.985	1	0.479661
HQ267287.1.946	1	0.477691
HM171790.1.946	1	0.474471
HQ214525.1.908	1	0.464481
AB801164.1.1421	1	0.412241
JQ750553.1.904	1	0.382738
HQ267308.1.943	1	0.386888
EU420683.1.1475	1	0.378008
FN825809.1.914	1	0.382098
HM998451.1.946	1	0.407045
HM998450.1.947	1	0.420295
DQ866023.1.901	1	0.421832
DQ866024.1.902	1	0.420739
AF424526.1.985	1	0.410836
JQ989626.1.1445	1	0.409006
AB116458.1.986	1	0.409316
DQ866038.1.921	1	0.411656
EU332099.1.943	1	0.414756
HM998452.1.944	1	0.442429
HM998453.1.944	1	0.441319
GQ926475.1.936	1	0.435569
GQ926463.1.953	1	0.466819
GQ926473.1.912	1	0.431429
FJ873234.1.905	1	0.490659
GQ926471.1.942	1	0.418659
EU713888.1.944	1	0.406929
DQ866042.1.911	1	0.402292
DQ831612.1.910	1	0.407712
FJ455915.1.946	1	0.398078
JF422929.1.1075	1	0.392068
FJ264527.1.945	1	0.386358
GU363059.1.1275	1	0.390788
HQ267290.1.943	1	0.385841
HM998455.1.944	1	0.363461
HM998454.1.944	1	0.363394
AB801112.1.1425	1	0.363024
EF051146.1.915	1	0.361754
AB611656.1.906	1	0.336474
DQ641872.1.915	1	0.340414
EF203646.1.901	1	0.350054
KC926407.1.915	1	0.333594
KC926416.1.916	1	0.336914
[truncated: 568,540 more rows]
