# Supplementary material for: Correcting for 16S rRNA gene copy numbers in microbiome surveys remains an unsolved problem
Source: Microbiome. 2018 Feb 26;6:41. doi: 10.1186/s40168-018-0420-9 (PMC5828423; doi:10.1186/s40168-018-0420-9)
Supplement: Supplementary file 12 — 16S GCNs predicted for SILVA-derived 16S tree (NR99) via MPR.exp. (TSV 14700 kb) [file 40168_2018_420_MOESM12_ESM.tsv]

# Hidden state prediction of trait '16S_gene_count' on tips in phylogenetic tree: input/SILVA_NR99_FastTree_16S_free_living.tre
# 9395 out of 570535 tips had known state to begin with
# HSP via maximum parsimony, transition costs = 'exponential'
# Mean NSTD = 0.232388
# OTU	16S_gene_count	NSTD
AB797473.1.1410	2	0.920102
JQ989359.1.1411	2	0.912922
AB797453.1.1410	2	0.908012
GU553642.1.1414	2	0.922742
JN123684.1.1413	2	0.917502
JQ817511.1.1411	2	0.902902
AB797426.1.1410	2	0.909432
AB797440.1.1410	2	0.914392
JQ817560.1.1411	2	0.975632
JQ816545.1.1430	2	0.985682
DQ522938.1.1307	2	0.986872
DQ640138.1.1333	2	0.969132
DQ640139.1.1324	2	0.935602
JQ989637.1.1412	2	0.921102
AB797484.1.1410	2	0.917952
JQ817577.1.1411	2	0.903692
JX000838.1.1452	2	0.907192
AB797338.1.1410	2	0.913052
JX000794.1.1414	2	0.921202
AB797349.1.1410	2	0.890262
JQ989741.1.1412	2	0.890962
JX000736.1.1412	2	0.894392
KP091041.1.1464	2	0.889202
JQ817537.1.1383	2	0.899862
AB019714.1.1417	2	0.845582
AB019715.1.1413	2	0.853442
FN820420.1.1346	2	0.994892
AB019717.1.1429	2	0.657912
KC471281.1.1501	2	0.784372
GQ356843.1.920	2	0.53199
JQ817857.1.1426	2	0.49917
JX870312.1.919	2	0.50532
JX870291.1.919	2	0.48999
CT573577.2.1347	2	0.47291
CU917234.1.1312	2	0.46825
CU916819.1.1312	2	0.4802
EU591672.1.1441	2	0.48236
CT573581.2.1348	2	0.4878
CT573575.2.1052	2	0.53029
CT573531.69.1236	2	0.51281
CT573572.2.1347	2	0.4854
CT573524.2.1244	2	0.55004
CT573622.1.1317	2	0.49205
CU916111.1.1311	2	0.58545
CT573515.2.1344	2	0.5599
CT573587.2.1346	2	0.5585
CU916845.1.1311	2	0.55046
CU916857.1.1311	2	0.53661
CT573766.1.990	2	0.60298
CU916954.1.1310	2	0.57908
CU915988.1.1310	2	0.58636
CU916886.1.1310	2	0.56603
CT573698.1.1126	2	0.69565
CT573697.1.1125	2	0.64837
CT573617.3.1125	2	0.66366
CT573638.6.1089	2	0.67224
CU917203.1.1339	2	0.57693
CU917085.1.1338	2	0.57617
AB355124.1.941	2	0.57067
GU388956.1.1204	2	0.56726
CU917108.1.1310	2	0.50076
CT573624.1.1305	2	0.48837
KC676303.1.1324	2	0.47828
CT573529.2.1350	2	0.54025
CU915951.1.1312	2	0.49038
CU915872.1.1312	2	0.49165
CT573605.2.1348	2	0.50162
CU917028.1.1312	2	0.49302
CT573566.2.1374	2	0.51846
CU917152.1.1312	2	0.48382
CU917366.1.1312	2	0.48132
CU917272.1.1312	2	0.48754
CU917450.1.1312	2	0.48008
CU916975.1.1312	2	0.47827
CU917147.1.1312	2	0.47963
CU916936.1.1310	2	0.47849
CU916973.1.1312	2	0.47725
CU917221.1.1312	2	0.4809
AY693811.1.1453	2	0.48596
AF424764.1.1449	2	0.47416
CU916727.1.1312	2	0.4613
AF424765.1.1449	2	0.47218
AB355105.1.915	2	0.47788
KF564594.1.1443	2	0.47129
AF050614.1.955	2	0.48848
AY570673.1.1031	2	0.4853
AF424763.1.1449	2	0.48505
JQ668663.1.924	2	0.5298
JQ668640.1.920	2	0.5474
JQ668641.1.924	2	0.5079
FJ705105.1.1041	2	0.57812
EF376988.1.1361	2	0.4723
LNGE01000046.10996.12470	2	0.45848
JX023238.1.970	2	0.49066
JX023206.1.979	2	0.49039
JX023205.1.979	2	0.48898
JX023171.1.979	2	0.48825
JX023201.1.974	2	0.49985
JX023101.1.978	2	0.50205
JX023189.1.975	2	0.49396
JX023200.1.981	2	0.48937
JX023204.1.972	2	0.48706
JX023103.1.972	2	0.63582
AY454706.1.1055	2	0.51704
CU916098.1.1312	2	0.4787
FJ705127.1.1414	2	0.49954
KF198589.1.1311	2	0.46245
CU916025.1.1312	2	0.46193
CU916132.1.1312	2	0.4811
CU916075.1.1312	2	0.50277
CT573516.2.1343	2	0.49645
CT573538.2.1346	2	0.47437
KF198707.1.1355	2	0.4917
KF198709.1.1348	2	0.48105
CU917096.1.1312	2	0.4759
LNJB01000004.46744.48214	2	0.45684
CT573520.2.1346	2	0.69064
CU916865.1.1312	2	0.69301
CT573570.2.1345	2	0.63504
CU916123.1.1329	2	0.63925
CU916970.1.1311	2	0.59018
CU917068.1.1311	2	0.56016
CU917041.1.1311	2	0.57718
CU916898.1.1311	2	0.54475
JX023199.1.980	2	0.54686
CU917438.1.1312	2	0.58996
CU916862.1.1311	2	0.58758
FJ005036.1.914	2	0.59746
HQ008065.1.910	2	0.60119
CU916096.1.1311	2	0.56768
KF198778.1.1310	2	0.52482
FJ005024.1.915	2	0.53291
KM221256.1.916	2	0.53667
KJ476553.1.954	2	0.54683
KT715018.1.1307	2	0.57848
CU917087.1.1305	2	0.61317
CU916871.1.1304	2	0.63309
CU917139.1.1304	2	0.56978
CT573668.5.1301	2	0.57693
CU917053.1.1304	2	0.55021
CU917016.1.1311	2	0.51388
KF198708.1.1347	2	0.51091
CU916980.1.1312	2	0.53045
KT715015.1.1334	2	0.51597
HM244114.1.900	2	0.61307
HM244132.1.900	2	0.59645
GQ848446.1.907	2	0.49909
AZIF01000273.9674.11130	2	0.50557
JQ245675.1.1340	2	0.50336
FJ902806.1.1103	2	0.51267
FJ902807.1.1094	2	0.50419
JQ750488.1.914	2	0.48916
FJ712390.1.1442	2	0.51756
AY835427.1.1440	2	0.53013
JQ771493.1.1441	2	0.53041
AB701765.1.1359	2	0.5099
JQ315355.1.911	2	0.54977
HQ395100.1.992	2	0.54927
AY592045.1.1191	2	0.4952
FR682495.1.1446	2	0.50129
KT152862.1.1442	2	0.5068
GU553635.1.1408	2	0.51389
KF440367.1.1348	2	0.50411
FN428816.1.1348	2	0.50044
AJ294866.1.914	2	0.51173
FN428818.1.1348	2	0.50488
AF419629.1.1435	2	0.4873
AF419651.1.1438	2	0.47976
FR682496.1.1450	2	0.47699
JX507251.1.922	2	0.39943
JX507270.1.965	2	0.45813
FR682494.1.1450	2	0.45332
AB302041.1.916	2	0.46591
AJ299153.1.953	2	0.48737
AJ294871.1.953	2	0.48358
JN408867.1.1298	2	0.51268
JN408853.1.1389	2	0.50893
EU329803.1.923	2	0.53665
DQ641893.1.915	2	0.51753
GU553562.1.1441	2	0.48617
JX482420.1.913	2	0.54855
KT907923.1.930	2	0.50782
KP266434.1.990	2	0.72144
KP266456.1.990	2	0.72174
FJ755715.1.970	2	0.66872
HQ330690.1.973	2	0.65925
FJ755705.1.963	2	0.69922
FJ755717.1.969	2	0.6385
HM103869.1.978	2	0.64751
DQ676273.1.1171	2	0.72062
DQ676251.1.1112	2	0.71853
AB600454.1.1346	2	0.70499
JQ989577.1.1322	2	0.63172
JQ989713.1.1513	2	0.65302
JN408871.1.1215	2	0.65071
AB797850.1.1396	2	0.65385
KP204834.1.1421	2	0.64206
JQ989433.1.1424	2	0.63094
FJ487461.1.1395	2	0.67961
FJ487460.1.1395	2	0.69085
GU270143.1.911	2	0.62979
GQ927658.1.909	2	0.65209
JN408854.1.1280	2	0.64284
AB188807.1.974	2	0.74454
DQ522913.1.1373	2	0.62645
JX000831.1.1328	2	0.64026
FN553575.1.1336	2	0.61042
FJ571654.1.1341	2	0.68372
FN553691.1.1342	2	0.6671
AB973957.1.1337	2	0.67312
FJ487462.1.1399	2	0.66529
AB301878.1.1000	2	0.67182
JN123721.1.1417	2	0.67831
DQ522911.1.1347	2	0.65141
JQ989664.1.1396	2	0.64853
AB189390.1.904	2	0.65428
JQ611034.1.923	2	0.60846
CEPV01056825.1.948	2	0.63584
CEPX01004092.27186.28636	2	0.62277
KC604548.1.911	2	0.67735
GU207314.1.975	2	0.54184
KP091013.1.1439	2	0.62711
JQ224428.1.1344	2	0.63605
GQ927552.1.910	2	0.64006
DQ640157.1.1378	2	0.65747
EU585938.1.1432	2	0.64696
KC437238.1.1217	2	0.58488
KC604483.1.913	2	0.64284
FR694720.1.935	2	0.59296
AB329826.1.1308	2	0.60048
JX196203.1.908	2	0.6549
KC604556.1.910	2	0.62231
AB600441.1.1309	2	0.61968
DQ522902.1.1343	2	0.64501
KC604440.1.914	2	0.66012
GU127417.1.928	2	0.83329
GU127446.1.901	2	0.78944
GU127464.1.904	2	0.768
GU127401.1.924	2	0.84461
GU127489.1.926	2	0.78304
JN408861.1.1222	2	0.73161
KC604568.1.906	2	0.67739
KC604569.1.906	2	0.6777
KC604567.1.907	2	0.6777
JX196222.1.914	2	0.66107
FJ640802.1.922	2	0.68811
JF931515.1.921	2	0.68264
GU127581.1.991	2	0.78686
HM244181.1.907	2	0.59445
AB752334.1.910	2	0.55172
GQ848444.1.932	2	0.41295
GQ848400.1.942	2	0.4366
HM103858.1.994	2	0.51303
GQ848393.1.914	2	0.50609
KX077484.1.910	2	0.47566
JX196264.1.902	2	0.49082
KJ566430.1.987	2	0.47687
KJ881639.1.1234	2	0.62459
GQ848401.1.918	2	0.56957
KJ881914.1.1441	2	0.56306
AB329776.1.1315	2	0.57374
AB329762.1.1313	2	0.55936
CESR01131454.1.1025	2	0.60805
KJ881552.1.1444	2	0.55993
KJ881709.1.1444	2	0.55669
GQ848394.1.916	2	0.55734
AB329791.1.1313	2	0.52334
AB329768.1.1313	2	0.52934
GQ848387.1.916	2	0.50661
AB213097.1.1341	2	0.53912
AB629591.1.917	2	0.54487
JN798475.1.918	2	0.53585
AB329797.1.1314	2	0.55676
EF444678.1.1170	2	0.56588
HM187505.1.1359	2	0.55426
DQ354739.1.908	2	0.54735
HM103846.1.1025	2	0.59143
HM103890.1.990	2	0.5975
AF119139.1.1376	2	0.59177
HM103889.1.1035	2	0.60524
KC437098.1.1220	2	0.62823
KC437095.1.1219	2	0.7698
KC437101.1.1091	2	0.69177
KC437104.1.1219	2	0.58634
KC437235.1.1218	2	0.59683
GQ848383.1.916	2	0.59004
GQ927577.1.910	2	0.54652
AY704378.1.918	2	0.53194
AB329816.1.1314	2	0.56486
JF747713.1.918	2	0.55887
JN229652.1.1340	2	0.55907
FJ640803.1.921	2	0.56753
AB329788.1.1315	2	0.5588
AB213079.1.1353	2	0.55498
HM244079.1.921	2	0.57626
HM244263.1.923	2	0.54889
HM244256.1.922	2	0.58313
HM244268.1.921	2	0.55353
HM244182.1.909	2	0.58942
JQ407230.1.1335	2	0.50532
EF125533.1.906	2	0.52066
HM103855.1.1025	2	0.53296
HM103881.1.972	2	0.53147
AY591982.1.1214	2	0.54328
JQ815949.1.1403	2	0.52666
JQ815963.1.1403	2	0.51524
FN820414.1.1349	2	0.52945
KJ881996.1.1441	2	0.53437
JQ815947.1.1283	2	0.5421
JQ815946.1.1403	2	0.51615
AY704379.1.916	2	0.53357
GQ927575.1.914	2	0.52589
GQ927567.1.916	2	0.52619
JQ989721.1.1404	2	0.52697
JQ815960.1.1403	2	0.51596
JX000840.1.1348	2	0.56157
GU553545.1.1407	2	0.57279
AY627512.1.1165	2	0.56441
AY627502.1.1181	2	0.57101
GQ410855.1.937	2	0.57017
JN229631.1.1407	2	0.55188
JN229542.1.1427	2	0.54845
JQ816039.1.1404	2	0.54973
GU553448.1.1406	2	0.55204
GU553446.1.1406	2	0.56008
AB329775.1.1312	2	0.56507
AB858800.1.1339	2	0.56595
AB858802.1.1339	2	0.5486
JQ327881.1.922	2	0.61778
KX077374.1.914	2	0.67349
GQ410814.1.920	2	0.55694
JX000845.1.952	2	0.57344
GU553443.1.1404	2	0.54713
JQ989579.1.1405	2	0.56207
GQ410832.1.921	2	0.54688
JQ989580.1.1404	2	0.53892
JQ815957.1.1404	2	0.53906
JQ815955.1.1332	2	0.54941
JX507261.1.916	2	0.5427
DQ363847.1.929	2	0.4982
JQ258307.1.917	2	0.51604
AB293220.1.1314	2	0.45693
AY354114.1.918	2	0.45822
EF367564.1.916	2	0.48653
HQ267311.1.916	2	0.51658
JF747742.1.916	2	0.47836
AB329795.1.1312	2	0.5015
JF747769.1.916	2	0.49743
HQ611216.1.919	2	0.5094
HQ611215.1.915	2	0.52043
GQ848397.1.917	2	0.51623
JF747709.1.916	2	0.5275
JF747775.1.915	2	0.50674
GQ848426.1.914	2	0.5065
JF422941.1.1053	2	0.59139
HM103857.1.998	2	0.59181
GU207318.1.918	2	0.60472
GU207315.1.918	2	0.6533
AB858727.1.1348	2	0.60644
AB329785.1.1312	2	0.6098
AB329779.1.1316	2	0.59625
AB329771.1.1311	2	0.59414
GU137361.1.1310	2	0.60842
KX077379.1.914	2	0.64189
GU137364.1.1310	2	0.58849
JX870176.1.909	2	0.62398
HM103852.1.951	2	0.62234
GU137366.1.1312	2	0.6316
HM103867.1.1061	2	0.64484
DQ641803.1.912	2	0.65209
AB213060.1.1347	2	0.59636
EU420681.1.1455	2	0.58559
HM103853.1.1020	2	0.58307
FJ800099.1.915	2	0.57716
JQ258602.1.920	2	0.61455
HM103887.1.1004	2	0.61145
DQ641788.1.919	2	0.61931
DQ641729.1.915	2	0.62473
DQ641732.1.915	2	0.61041
JF747761.1.917	2	0.65616
JF747727.1.917	2	0.63361
AB329767.1.1316	2	0.64164
JF747721.1.917	2	0.61564
AB213103.1.1346	2	0.69373
GQ848386.1.917	2	0.70736
GQ848384.1.916	2	0.67546
AB329756.1.1314	2	0.63659
KX077301.1.912	2	0.63891
KX077408.1.914	2	0.64572
KX077443.1.909	2	0.63555
DQ641846.1.915	2	0.62179
JX870330.1.913	2	0.59737
JX870204.1.918	2	0.58871
JX870401.1.911	2	0.58581
JX870404.1.918	2	0.59688
AB329766.1.1314	2	0.58464
AB329793.1.1310	2	0.61591
JF747736.1.917	2	0.58339
AB858808.1.1275	2	0.58092
AB019754.1.1401	2	0.58536
AB099935.1.1044	2	0.68024
JQ258807.1.919	2	0.57907
JQ258775.1.917	2	0.57907
AB858747.1.1340	2	0.63425
HQ611212.1.918	2	0.58515
HM171825.1.915	2	0.57618
JF747762.1.917	2	0.57314
JF747767.1.917	2	0.55952
JF747751.1.917	2	0.56135
EF367476.1.917	2	0.57834
DQ641798.1.915	2	0.60499
DQ641763.1.915	2	0.58862
DQ641849.1.914	2	0.58888
DQ641743.1.919	2	0.5687
GU137365.1.1312	2	0.65415
GQ927564.1.917	2	0.60598
DQ641843.1.915	2	0.54894
JQ258637.1.922	2	0.56617
AB858772.1.1339	2	0.51511
AB858811.1.1339	2	0.5142
AF119124.1.1379	2	0.51368
KP204816.1.1397	2	0.50007
HM103859.1.1032	2	0.50662
JQ815967.1.1402	2	0.51441
HM103885.1.1003	2	0.50856
AB858810.1.1338	2	0.5169
AB329772.1.1312	2	0.51424
AB329799.1.1310	2	0.51669
AB329760.1.1310	2	0.51314
AF119140.1.1336	2	0.51237
JQ815959.1.1402	2	0.50241
AB858770.1.1337	2	0.54098
JF747705.1.915	2	0.48254
JQ817015.1.1409	2	0.51331
JN123637.1.1409	2	0.51447
JQ989660.1.1091	2	0.55674
KX077416.1.913	2	0.50913
AB329784.1.1313	2	0.51187
AB858723.1.1354	2	0.44475
AB858756.1.1353	2	0.49683
KJ881630.1.1458	2	0.43391
KJ881616.1.1456	2	0.43925
AY354119.1.935	2	0.4134
AY354123.1.932	2	0.45807
AY354124.1.921	2	0.42764
AB260057.1.1418	2	0.40619
AB175603.1.1101	2	0.42578
GU137351.1.1342	2	0.46421
AB329806.1.1328	2	0.44715
KC588531.1.1309	2	0.47817
AB237746.1.1412	2	0.45994
AY835428.1.1253	2	0.46674
AB301881.1.931	2	0.6285
DQ270598.1.939	2	0.6545
DQ256306.1.927	2	0.64444
DQ251784.1.927	2	0.63073
DQ256308.1.927	2	0.63068
DQ256307.1.927	2	0.62914
DQ256305.1.922	2	0.63823
DQ256304.1.926	2	0.62587
DQ230937.1.1449	2	0.63545
DQ088781.1.926	2	0.62936
DQ230928.1.1446	2	0.63631
DQ230938.1.1447	2	0.62897
DQ230939.1.1446	2	0.6318
DQ230926.1.1436	2	0.64014
DQ230930.1.1422	2	0.63837
FN690973.1.927	2	0.63706
FN690976.1.926	2	0.63526
FN690969.1.927	2	0.62806
AB050226.1.1412	2	0.63732
AB050212.1.1410	2	0.63655
GU120530.1.922	2	0.65561
KP784726.1.1449	2	0.63311
EU924239.1.1323	2	0.64059
JQ245670.1.1339	2	0.65331
FJ638503.1.1412	2	0.64334
FJ936631.1.1006	2	0.63434
KP091037.1.1451	2	0.71384
FR666770.1.922	2	0.75261
JN798496.1.926	2	0.73937
KM221209.1.943	2	0.72673
AB050214.1.1402	2	0.66221
AB050222.1.1412	2	0.62459
JX196213.1.921	2	0.70426
EF680204.1.943	2	0.67611
AB622740.1.943	2	0.66322
KC437102.1.1217	2	0.66294
AY604060.1.930	2	0.67621
GU553551.1.1435	2	0.64434
JQ816375.1.1429	2	0.62022
GQ926412.1.918	2	0.62665
GU553534.1.1410	2	0.62637
JQ817013.1.1409	2	0.59354
EF444660.1.1100	2	0.6121
EF444671.1.1119	2	1.00037
AB237743.1.1410	2	0.59987
JX196220.1.922	2	0.59387
AB237747.1.1410	2	0.628
AB237745.1.1410	2	0.62482
JN229767.1.1415	2	0.6285
JN229844.1.1255	2	0.62894
JN229782.1.1411	2	0.62981
DQ841216.1.1326	2	0.62933
JN229841.1.1404	2	0.64485
JN229792.1.1385	2	0.64484
JN229780.1.1413	2	0.64432
JN229839.1.1412	2	0.64531
JN229789.1.1398	2	0.6407
JN229813.1.1335	2	0.64306
JN229838.1.1415	2	0.64528
JN229837.1.1420	2	0.64245
JN229816.1.1335	2	0.63901
JN229661.1.1302	2	0.75768
JN229550.1.1449	2	0.63796
AY454708.1.1046	2	0.71526
GQ926457.1.921	2	0.67694
GQ926428.1.916	2	0.67542
AB803509.1.1409	2	0.67246
JQ817934.1.1411	2	0.65384
AB802302.1.1410	2	0.64911
JQ989451.1.1418	2	0.65457
JQ817318.1.1411	2	0.64748
JX000753.1.1409	2	0.65387
JQ817274.1.1336	2	0.68902
JN229770.1.1415	2	0.64058
JN229798.1.1373	2	0.6467
JQ817974.1.1412	2	0.6423
JQ817980.1.1411	2	0.65035
JN123691.1.1420	2	0.64575
JN229765.1.1418	2	0.64471
JN229772.1.1415	2	0.64463
JX000764.1.1421	2	0.64455
JQ816541.1.1431	2	0.64902
JQ817303.1.1411	2	0.64807
JN229815.1.1335	2	0.63969
JQ817321.1.1411	2	0.66431
FJ200144.1.921	2	0.64392
AB369208.1.1029	2	0.65609
GQ927587.1.917	2	0.64254
JN229644.1.1357	2	0.65258
JN229527.1.1448	2	0.6495
JN229552.1.1449	2	0.64811
GU553533.1.1413	2	0.66685
GU553535.1.1411	2	0.67383
JN123692.1.1411	2	0.67231
JN123696.1.1412	2	0.66201
GU553636.1.1413	2	0.66176
GU553639.1.1412	2	0.66068
GU553529.1.1421	2	0.6596
GU553537.1.1413	2	0.65849
HQ654861.1.930	2	0.65641
HQ654881.1.930	2	0.65461
GU553646.1.1413	2	0.65147
JQ817855.1.1412	2	0.65382
JQ817014.1.1358	2	0.65923
JN229821.1.1323	2	0.64634
JN229736.1.1365	2	0.64843
JN229671.1.1409	2	0.64562
JN229725.1.1418	2	0.64329
JN229726.1.1416	2	0.64329
AY627493.1.1241	2	0.64801
JQ817854.1.1411	2	0.64351
JN123648.1.1430	2	0.65415
JN123698.1.1413	2	0.65773
GU270119.1.930	2	0.67954
JF747750.1.929	2	0.68
GQ994137.1.930	2	0.67465
GQ410843.1.928	2	0.67332
GQ994205.1.928	2	0.66968
FJ649516.1.1449	2	0.6627
JN123615.1.1411	2	0.66221
JQ816058.1.1413	2	0.65992
GQ927531.1.913	2	0.67861
GQ410851.1.927	2	0.68217
GQ926476.1.939	2	0.70233
GQ926460.1.929	2	0.69653
GQ926388.1.903	2	0.75237
GQ926480.1.929	2	0.72747
GQ926465.1.928	2	0.73992
GQ926459.1.927	2	0.71718
GQ926462.1.936	2	0.7248
GQ926450.1.928	2	0.72107
GQ410935.1.927	2	0.67797
GQ927585.1.927	2	0.67352
GQ926328.1.928	2	0.67166
GQ927562.1.925	2	0.67845
HQ611203.1.930	2	0.67441
AY627494.1.1066	2	0.69171
JN123608.1.1416	2	0.67508
JQ989737.1.1410	2	0.66287
JX000805.1.1423	2	0.66629
KC003818.1.912	2	0.781179999999999
KC003800.1.909	2	0.825709999999999
JX000762.1.1074	2	0.701759999999999
JQ815994.1.1412	2	0.675479999999999
JQ816108.1.1412	2	0.672659999999999
JQ816118.1.1411	2	0.675529999999999
JQ816069.1.1411	2	0.670939999999999
JQ816124.1.1411	2	0.672089999999999
JQ816062.1.1411	2	0.671519999999999
JQ816051.1.1411	2	0.670949999999999
JX000727.1.1410	2	0.673839999999999
JX000761.1.1293	2	0.676599999999999
JX000758.1.1412	2	0.667979999999999
JN123662.1.1411	2	0.670879999999999
JQ989418.1.1411	2	0.667999999999999
JQ989388.1.1411	2	0.666279999999999
JN123621.1.1412	2	0.66802
JQ817235.1.1411	2	0.664559999999999
JQ816130.1.1411	2	0.66399
JX000733.1.1410	2	0.66572
JQ816136.1.1411	2	0.66457
JX000689.1.1411	2	0.66532
JX000687.1.1410	2	0.66613
JX000730.1.1410	2	0.66498
GU553456.1.1408	2	0.67968
GU553459.1.1418	2	0.67846
GU553447.1.1430	2	0.68673
JN123613.1.1414	2	0.6807
JN123611.1.1417	2	0.67847
JN123670.1.1408	2	0.6709
JN123616.1.1411	2	0.68137
GU553461.1.1415	2	0.67216
JQ816392.1.1410	2	0.66229
GU553450.1.1411	2	0.67797
JQ989732.1.1411	2	0.66689
JQ817226.1.1412	2	0.66344
JQ816035.1.1411	2	0.66616
JX000695.1.1412	2	0.67427
JQ816071.1.1411	2	0.6642
JQ989753.1.1411	2	0.65652
JQ817885.1.1411	2	0.65072
JQ817869.1.1411	2	0.65125
JQ817006.1.1411	2	0.65071
JN229766.1.1417	2	0.65119
JN229658.1.1313	2	0.6484
JN229548.1.1449	2	0.64885
JN229840.1.1412	2	0.64944
JN229746.1.1312	2	0.65018
JN229741.1.1336	2	0.6495
GQ926284.1.929	2	0.66445
GQ926371.1.926	2	0.66807
GQ926468.1.927	2	0.66268
AB802576.1.1410	2	0.65427
GU553573.1.1414	2	0.67312
JN123622.1.1413	2	0.66714
JN123732.1.1414	2	0.65908
JN123733.1.1422	2	0.66908
JQ816547.1.1429	2	0.65955
GU553485.1.1441	2	0.69119
JN123647.1.1411	2	0.661409999999999
GU553482.1.1416	2	0.66958
JQ816101.1.1411	2	0.66003
JQ816073.1.1412	2	0.6627
JQ817628.1.1411	2	0.67032
JQ817630.1.1411	2	0.66164
JQ817251.1.1411	2	0.65738
GU553569.1.1412	2	0.65567
JQ817247.1.1410	2	0.65337
JN123633.1.1411	2	0.66031
JQ817875.1.1412	2	0.66133
GU553500.1.1412	2	0.65792
JQ817053.1.1410	2	0.65112
JN123639.1.1411	2	0.65583
GU553565.1.1411	2	0.65232
GU553567.1.1413	2	0.66724
GU553566.1.1413	2	0.67189
GU553568.1.1412	2	0.66379
GU553572.1.1412	2	0.67013
GU553571.1.1413	2	0.68164
GU553496.1.1411	2	0.67072
JX000623.1.1434	2	0.67308
JX000608.1.1429	2	0.66395
JX000584.1.1432	2	0.65147
JX000609.1.1412	2	0.69242
JX000588.1.1411	2	0.65459
JX000590.1.1411	2	0.65574
JX000594.1.1411	2	0.65058
JQ817335.1.1411	2	0.64943
JX000622.1.1435	2	0.67655
JX000618.1.1440	2	0.67298
JX000621.1.1433	2	0.66833
JX000624.1.1435	2	0.66643
JX000617.1.1436	2	0.66227
JX000599.1.1411	2	0.65285
GQ926446.1.917	2	0.67135
JQ817864.1.1411	2	0.64675
AY627482.1.1261	2	0.64779
AY627489.1.1213	2	0.64774
GQ927598.1.917	2	0.73298
GQ927594.1.915	2	0.64708
JQ816092.1.1411	2	0.645
JF747730.1.930	2	0.641
AY454711.1.1051	2	0.7018
AY454710.1.1042	2	0.68086
JX196205.1.915	2	0.65271
JQ817293.1.1411	2	0.64773
JQ817333.1.1042	2	0.65657
JQ817853.1.1411	2	0.64399
JQ817981.1.1411	2	0.64284
JN123609.1.1412	2	0.64515
JQ817861.1.1411	2	0.64685
GU553458.1.1412	2	0.65275
JQ817586.1.1411	2	0.64228
JQ817916.1.1411	2	0.64227
JQ817589.1.1411	2	0.64285
JQ817238.1.1411	2	0.64399
JQ817252.1.1411	2	0.64399
JQ817924.1.1411	2	0.64121
JQ817895.1.1411	2	0.64121
JQ817858.1.1411	2	0.64122
JQ817915.1.1411	2	0.63719
FJ649518.1.1452	2	0.63657
GQ410897.1.929	2	0.64971
GQ927526.1.912	2	0.63526
JX000755.1.1412	2	0.64367
JN123725.1.1411	2	0.63708
JN229558.1.1449	2	0.62943
GQ927645.1.929	2	0.63589
GQ927609.1.924	2	0.62874
AY627498.1.1222	2	0.63387
AY627500.1.1220	2	0.63411
JQ989756.1.1411	2	0.62361
KT933248.1.925	2	0.61793
FN690975.1.940	2	0.63384
AB050209.1.1413	2	0.58438
AB050223.1.1413	2	0.58627
EF444669.1.1055	2	0.61692
AB364934.1.1408	2	0.60391
LQMQ01000054.1.1207	2	0.59556
AY861953.1.1183	2	0.59643
GQ328136.1.1044	2	0.63909
AY555833.1.1080	2	0.59007
JQ245962.1.931	2	0.61423
GU127515.1.928	2	0.63134
FJ485533.1.1225	2	0.60276
KC831393.1.1123	2	0.59739
AB301871.1.929	2	0.60026
JQ315350.1.915	2	0.58415
AB050213.1.1414	2	0.56493
FJ936679.1.1005	2	0.56488
AB050211.1.1414	2	0.57149
FJ901661.1.1163	2	0.57655
HM244197.1.912	2	0.62026
JF747749.1.929	2	0.58042
AB237742.1.1411	2	0.57343
FJ902718.1.1267	2	0.5663
FJ901946.1.1208	2	0.57218
EF444667.1.1104	2	0.59341
EF444670.1.1185	2	0.62084
EF444661.1.1062	2	0.59984
EF444668.1.1005	2	0.64402
DQ226076.1.1360	2	0.60823
AB050210.1.1414	2	0.573
LQMP01000030.68979.70454	2	0.55116
AB109882.1.929	2	0.61781
AB237744.1.1411	2	0.60518
DQ841236.1.1308	2	0.55227
AB237741.1.1408	2	0.57046
JQ989765.1.1403	2	0.49211
JN229635.1.1378	2	0.48958
JX000820.1.1430	2	0.50236
JQ816030.1.1411	2	0.48469
GQ927544.1.919	2	0.48473
JX000816.1.989	2	0.59744
FJ487469.1.1339	2	0.49461
JQ989631.1.1422	2	0.47714
GQ926363.1.922	2	0.46841
JQ989436.1.1404	2	0.47585
HQ611204.1.926	2	0.54186
GQ927640.1.912	2	0.46303
KJ881749.1.1445	2	0.4195
AM268267.1.901	2	0.4719
KJ881495.1.1446	2	0.42082
LHYK01000006.11499.12987	2	0.41309
LHXX01000012.8132.9620	2	0.41511
KJ882194.1.1453	2	0.44648
KJ882043.1.1446	2	0.42901
AY164297.1.1409	2	0.43717
KJ881727.1.1448	2	0.43475
KJ881723.1.1448	2	0.43241
KC424645.1.927	2	0.47683
KC424646.1.923	2	0.49194
KJ881875.1.1264	2	0.44846
KJ881884.1.1263	2	0.45559
KJ882213.1.1447	2	0.56589
KJ882144.1.1445	2	0.50332
KJ882145.1.1445	2	0.47034
KJ882258.1.1450	2	0.45237
LHYH01000004.12168.13652	2	0.44876
KJ882283.1.1262	2	0.45146
KJ882277.1.1281	2	0.52472
KJ882121.1.1064	2	0.49276
KJ882081.1.1445	2	0.44358
KJ882155.1.1446	2	0.46699
KJ882054.1.1446	2	0.4557
KJ882111.1.1129	2	0.46122
KJ882122.1.1136	2	0.42852
AY164305.1.1395	2	0.4904
AY226367.1.1386	2	0.49631
KJ881757.1.1449	2	0.48413
AGBK01000807.1.1271	2	0.45966
KJ881764.1.1450	2	0.46081
AY226363.1.1484	2	0.46708
DQ103678.2.1415	2	0.48434
HQ425147.1.1450	2	0.46853
AY226353.1.1407	2	0.4543
FN391284.1.1347	2	0.4587
FJ536513.1.960	2	0.45999
FJ536509.1.1400	2	0.45058
LHYE01000019.11638.12698	2	0.47008
LHXL01000004.16031.17512	2	0.46362
LHYJ01000009.10601.12081	2	0.4685
KJ881665.1.1266	2	0.46365
FJ536504.1.961	2	0.51247
HQ425175.1.1432	2	0.47645
KJ881758.1.1445	2	0.45879
KJ881750.1.1445	2	0.4845
KJ881883.1.1267	2	0.45398
KJ881444.1.1452	2	0.4503
KJ882127.1.1129	2	0.47823
KJ882279.1.1094	2	0.4795
HQ530525.1.1478	2	0.46023
KJ881662.1.1266	2	0.47705
EU722682.1.1451	2	0.4543
HE604509.1.922	2	0.51174
KC465624.1.1356	2	0.49875
HE604568.1.924	2	0.51001
FJ536515.1.985	2	0.62508
KC465578.1.1355	2	0.48066
FJ536512.1.952	2	0.49726
FJ536505.1.952	2	0.50662
FJ536523.1.919	2	0.52591
FJ536511.1.1398	2	0.47331
KC465621.1.1353	2	0.47317
LHYF01000011.7946.9431	2	0.46592
FJ536508.1.955	2	0.48184
HQ425183.1.1425	2	0.46482
FJ536519.1.1000	2	0.52057
FJ536510.1.1403	2	0.47353
LHXV01000006.8255.9737	2	0.41673
LHXJ01000006.2612.4094	2	0.41647
EU530579.1.1373	2	0.55306
EU530584.1.1372	2	0.57087
KP012166.1.1427	2	0.55204
JF262488.1.1319	2	0.5893
JF262487.1.1314	2	0.5843
JF262466.1.1309	2	0.57423
JF262516.1.1307	2	0.57168
JF262422.1.1312	2	0.61224
JF262452.1.1308	2	0.61596
JF262417.1.1307	2	0.60998
JF262441.1.1306	2	0.60854
JF262430.1.1308	2	0.61449
JF262404.1.1306	2	0.617
JF262442.1.1307	2	0.612
JF262437.1.1312	2	0.612
JF262409.1.1307	2	0.61706
JF262497.1.1373	2	0.6098
JF262412.1.1308	2	0.612612
JF262450.1.1306	2	0.612612
APJZ01000002.58109.59609	2	0.61073
JF262416.1.1307	2	0.62208
JF262420.1.1303	2	0.62382
JF262449.1.1306	2	0.61713
JF262421.1.1308	2	0.61917
CP010514.562033.563520	2	0.61158
JF262434.1.1307	2	0.61089
JF262472.1.1307	2	0.59158
JF262478.1.1308	2	0.59178
AJ458436.1.1460	2	0.58533
JF262492.1.1318	2	0.59391
JF262494.1.1306	2	0.58314
JF262534.1.1309	2	0.58028
JF262512.1.1307	2	0.57925
JF262529.1.1308	2	0.57319
LAFJ01000960.5.938	2	0.71038
AJ458437.1.1460	2	0.58175
AJ318041.1.1500	2	0.47429
AB611366.1.906	2	0.40769
AB095138.1.1080	2	0.32341
AB629533.1.942	2	0.37904
EF444597.1.1193	1	0.14116
KJ622295.1.1408	1	0.11307
KP090982.1.1448	1	0.09512
KJ881656.1.1142	1	0.17276
AB019735.1.1417	1	0.05254
AB629623.1.931	1	0.04903
AB193990.1.1459	1	0.06754
KP091067.1.1459	1	0.04618
CP005290.660270.661583	1	0
FJ810190.1.1453	1	0
FR852912.1.925	1	0.14112
AF419628.1.1456	1	0.08782
KP090984.1.1426	1	0.09558
AB301877.1.932	1	0.09485
AJ969472.1.1442	1	0.07043
AB293236.1.1320	1	0.09964
AB293237.1.1318	1	0.06031
JF738091.1.930	1	0.15791
AB095131.1.1049	1	0.11547
DQ228617.1.1353	1	0.0723
AF068819.1.1419	1	0.05518
EF644840.1.1324	1	0.04679
AF526952.1.1034	1	0.07066
AB274307.1.1412	1	0.05022
Y10011.1.1488	1	0.00114
CP002588.799661.801152	1	0
AF418181.1.1451	1	0.00445
AJ299218.1.1495	1	0.03421
AJ299219.1.1500	1	0.00114
CP001857.1049930.1051439	1	0
JQ346760.1.1288	1	0.00241
AF068824.1.1438	1	0.01454
KP091047.1.1469	1	0.0707
KJ622297.1.1447	1	0.0668
KP091001.1.1481	1	0.04728
KP091052.1.1470	1	0.04455
EU573155.1.952	1	0.01976
KP091000.1.1463	1	0.03152
AF220166.1.1471	1	0.00266
CP001899.1403988.1405498	1	0
AF419637.1.1468	1	0.03624
GU179414.1.1422	1	0.13678
AY555828.1.1081	1	0.12192
FJ900697.1.925	1	0.12907
FJ638519.1.1338	1	0.11772
KP784730.1.1455	1	0.10511
FJ638508.1.1415	1	0.11388
EU924238.1.1337	1	0.10424
EU924223.1.1453	1	0.09887
FJ216404.1.1417	1	0.00333
CP009552.1384614.1386109	1	0
AB247819.1.934	1	0.06858
AB293221.1.1284	1	0.06842
GU070615.1.934	1	0.0561
AF220165.1.1435	1	0.03573
FM242727.1.1145	1	0.08236
FM242735.1.1143	1	0.10947
X05567.1.1492	1	0.001202
AE000782.1788987.1790478	1	0.001202
Y00275.1.1492	1	0.001202
CP006577.1951165.1952544	1	0
FN356387.1.1452	1	0.04314
FN356381.1.1451	1	0.01533
FN356421.1.1463	1	0.00979
EU573151.1.946	1	0.02475
EU573143.1.934	1	0.03017
EU573162.1.934	1	0.02327
AF068815.1.1420	1	0.03313
AJ299181.1.932	1	0.06954
EF444595.1.1126	1	0.01958
EU635901.1.1332	1	0.02188
KP091030.1.1460	1	0.01305
AB293225.1.1335	2	0.06658
AB293227.1.1335	2	0.13529
HM041908.1.1441	2	0.18615
DQ230927.1.1426	2	0.50004
DQ230932.1.1444	2	0.46262
JN123724.1.1411	2	0.44661
AB237756.1.1411	2	0.43257
EF444622.1.1236	2	0.42033
FJ902720.1.1237	2	0.41495
AY555812.1.1081	2	0.4762
AB899916.1.928	2	0.3749
AB899912.1.926	2	0.44616
AB899913.1.928	2	0.36434
AB899908.1.928	2	0.40884
AB899911.1.928	2	0.33298
JQ989653.1.1474	2	0.33745
KP204840.1.1429	2	0.30618
HM103877.1.967	2	0.30542
KP090980.1.1447	2	0.30597
AM745246.1.1354	2	0.32547
AY341307.1.908	2	0.039752
KP769520.1.1073	2	0.030802
AY196676.1.1255	2	0.010322
AY260435.1.1409	2	0.010312
FR749949.1.1462	2	0.011272
FR749948.1.1462	2	0.009172
FR749947.1.1462	2	0.008122
JX462515.1.1436	2	0.016682
AY570659.1.1436	2	0.022112
AY341317.1.919	2	0.131832
AJ312018.1.1019	2	0.064022
AB494244.1.1439	2	0.056542
EU168231.1.919	2	0.032592
FJ347528.1.911	2	0.061192
EU168228.1.919	2	0.019942
EU168194.1.941	2	0.012542
EU168261.1.919	2	0.013182
DQ857964.1.950	2	0.032882
HQ678087.1.1358	2	0.025952
AY570678.1.1436	2	0.019592
AY835416.1.1435	2	0.017662
AF374274.1.1008	2	0.043112
EU662665.1.1404	2	0.023182
AB355090.1.912	2	0.015682
HQ141826.1.910	2	0.022952
AUMX01000033.12.1465	2	0.004892
M59147.1.1430	2	0.004892
CP000559.403632.405096	3	0
CP000559.1015589.1017053	3	0
CP000559.1692279.1693743	3	0
AB739396.1.1255	2	0.199072
AB739383.1.1255	2	0.086472
AB739386.1.1255	2	0.091922
AB739351.1.1255	2	0.073342
JX833575.1.1255	2	0.108312
AB541645.1.1400	2	0.060162
GU391231.1.1039	2	0.067322
GU391232.1.1042	2	0.039522
AF095267.1.1414	2	0.002332
AY260436.1.1409	2	0.002882
HQ224856.1.1044	2	0.004432
FJ347532.1.911	2	0.127902
LC036208.1.1023	2	0.046502
DQ336958.1.912	2	0.134562
KJ435051.1.912	2	0.17136
HQ141836.1.913	2	0.35155
AF033672.1.1444	2	0.2084
GU179434.1.1413	2	0.25942
JX966306.1.1417	2	0.21907
JQ724113.1.1420	2	0.2207
LCWZ01001336.621.2074	2	0.23949
AB008853.1.1430	2	0.19608
JQ407245.1.1438	2	0.19577
KT715026.1.1334	2	0.38252
GU179429.1.1414	2	0.30357
EU721753.1.1439	2	0.26444
JQ407237.1.1338	2	0.27124
AY454737.1.1045	2	0.27496
GU179427.1.1414	2	0.28455
EF592666.1.941	2	0.25994
DQ302471.1.917	2	0.2861
EF592663.1.922	2	0.29986
EU168246.1.919	2	0.31797
AB243812.1.1444	2	0.20284
AY570677.1.1436	2	0.21525
AY586393.1.1359	2	0.22416
AF411470.1.1260	2	0.20356
JF754502.1.941	2	0.23354
AF172443.1.1369	2	0.2048
KJ490977.1.1260	2	0.22582
HM053969.1.1433	2	0.22272
DQ302463.1.916	2	0.21986
AF347025.1.1254	2	0.22398
AF321115.1.1251	2	0.22398
AY234332.1.1262	2	0.22027
JQ771489.1.1440	2	0.22694
KT715028.1.1329	2	0.35057
KT715017.1.1337	2	0.28468
GU179428.1.1414	2	0.25351
GU179431.1.1413	2	0.19728
HQ141829.1.913	2	0.18305
DQ302469.1.912	2	0.18528
KC846035.1.989	1	0.03301
EF552185.1.1042	1	0.03244
KC846036.1.989	1	0.03332
AF015985.1.1043	1	0.02786
FJ205768.1.1364	1	0.02195
AF015979.1.1043	1	0.03564
AB711919.1.1020	1	0.01119
AB065298.1.1431	1	0.00278
EU432165.1.1418	1	0.00344
DQ857982.1.949	1	0.0838
AF095270.1.1412	1	0.00345
FJ205761.1.1354	1	0.01781
FJ205765.1.1370	1	0.01417
JX560559.1.1351	1	0.01067
EU369626.1.1443	1	0.02118
HM218918.1.912	1	0.03303
EF175717.1.970	1	0.04101
AB175350.1.1395	1	0.01764
FJ205787.1.1356	1	0.02203
EF175721.1.1180	1	0.06439
HI592321.1.1133	1	0.06552
EF175702.1.1142	1	0.05125
EF175719.1.1117	1	0.04831
EF175708.1.1144	1	0.06182
EF175715.1.1213	1	0.07025
AB175349.1.1416	1	0.01656
AB175341.1.1395	1	0.01776
KJ734866.1.1311	1	0.00953
EU369616.1.1436	1	0.0099
AY196674.1.1255	1	0.00757
EU369622.1.1439	1	0.00783
AJ550158.1.1438	1	0.00568
AF107106.1.925	1	0.01675
EU369611.1.1411	1	0.00455
EU369613.1.1410	1	0.00399
EF552197.1.1043	1	0.06109
FJ205772.1.1187	1	0.04502
JX101964.1.1457	1	0.02016
HE964772.565064.566525	1	0
EF552164.1.1024	1	0.0019
HQ678025.1.1358	1	0.02661
HQ677968.1.1358	1	0.04327
HQ678028.1.1358	1	0.024292
HQ678062.1.1358	1	0.024292
HQ678029.1.1358	1	0.02655
HM218922.1.915	1	0.06294
HQ678020.1.1358	1	0.02714
HQ678027.1.1358	1	0.02481
JX110149.1.1255	1	0.10433
EU358660.1.1002	1	0.16881
HQ678093.1.1358	1	0.04022
JF980468.1.1415	1	0.0583
HQ678021.1.1358	1	0.025992
HQ678022.1.1358	1	0.025992
HQ678063.1.1358	1	0.025992
AB494249.1.1437	1	0.02957
HQ141851.1.913	1	0.07791
HQ678030.1.1358	1	0.02712
HQ677932.1.1358	1	0.02597
HQ678018.1.1358	1	0.0254
JF980526.1.1415	1	0.0337
JF980485.1.1414	1	0.02532
JF980532.1.1411	1	0.02701
KJ797269.381.1833	1	0.01865
HQ677960.1.1358	1	0.04138
JX910300.1.914	1	0.21406
EF552187.1.1044	1	0.12409
JX542542.1.994	1	0.15104
KC846041.1.994	1	0.11032
JX542535.1.998	1	0.1167
HQ141834.1.921	1	0.15091
EU358675.1.1006	1	0.09306
KC846048.1.994	1	0.08169
AB711922.1.1012	1	0.09478
FJ982772.1.1439	1	0.1094
EU358674.1.1005	1	0.06431
JX110153.1.1254	1	0.03803
JN173193.1.1371	1	0.03388
HM218928.1.900	1	0.06409
HI592337.1.908	1	0.08949
HI592339.1.935	1	0.07096
HI592315.1.974	1	0.06927
HQ677958.1.1358	1	0.06861
HQ677994.1.1358	1	0.04884
HQ678101.1.1349	1	0.0489
HM218924.1.903	1	0.09503
HM218925.1.951	1	0.08248
HM218926.1.912	1	0.05093
HQ678011.1.1358	1	0.03457
EF552193.1.1041	1	0.03615
JF421668.1.1567	1	0.07599
DQ887913.1.1026	1	0.06367
AB114306.1.1397	1	0.05366
AB114305.1.1397	1	0.04922
FIZL01000096.3860.5295	1	0.046382
CZCB01004876.3860.5295	1	0.046382
LFRN01000187.11636.13089	1	0.03178
AB114303.1.1395	1	0.04438
FJ205781.1.1349	1	0.02553
AB731383.1.1015	1	0.14719
HM218951.1.912	1	0.07461
HM218909.1.928	1	0.08671
HM218920.1.917	1	0.08102
HM218950.1.912	1	0.06069
HM218906.1.963	1	0.05145
AB494256.1.1436	1	0.03676
AB494258.1.1436	1	0.03921
AB494253.1.1436	1	0.027
FJ205785.1.1365	1	0.02701
FJ205774.1.1362	1	0.02706
HI592319.1.1119	1	0.04311
CT573517.2.1343	1	0.02177
AB248609.1.1396	1	0.03797
CT573670.1.1305	1	0.02355
AB669269.1.1382	1	0.03109
GU196158.1.915	1	0.04031
HF955503.1.1322	1	0.0501
AB084243.1.1279	1	0.04807
AB818566.1.1043	1	0.05744
AB288249.1.1400	1	0.05304
LUYK01000084.7357.8810	1	0.03188
CT573634.1.1304	1	0.03183
AB232800.1.1377	1	0.03486
KF169896.1.1327	1	0.06521
KJ914877.1.912	1	0.03673
HQ141825.1.913	1	0.03673
KJ914878.1.911	1	0.05824
CT573527.2.1343	1	0.03835
CT573662.1.1305	1	0.05087
HM218917.1.903	1	0.0713
HM218916.1.910	1	0.03621
HQ141844.1.912	1	0.03183
HQ678083.1.1358	1	0.02213
JF980398.1.1415	1	0.01818
JN030638.1.1434	1	0.04376
JN030641.1.1434	1	0.05031
JN030729.1.1428	1	0.04911
JN030635.1.1434	1	0.037972
JN030636.1.1434	1	0.037972
JN030639.1.1434	1	0.03198
JN030703.1.1363	1	0.07006
JN030695.1.1368	1	0.05388
JN030699.1.1370	1	0.09151
JN030702.1.1370	1	0.06938
BCNY01000003.3229.4682	1	0.02704
JN030705.1.1357	1	0.04472
JN030728.1.1432	1	0.02545
JN030732.1.1418	1	0.02545
AB436897.1.1432	1	0.025
HQ224855.1.1052	1	0.07638
JQ929038.1.929	1	0.10312
AB874599.1.1320	1	0.06529
JN030756.1.1410	1	0.07077
KT167071.1.1059	1	0.07134
JN030762.1.1398	1	0.06075
JN030753.1.1390	1	0.06167
JN030748.1.1365	1	0.06178
DQ513419.1.913	1	0.09088
DQ513422.1.921	1	0.10086
DQ987521.1.1357	1	0.08507
JN030746.1.1385	1	0.07529
JN030752.1.1386	1	0.07292
JN030751.1.1372	1	0.06097
AB294249.1.1399	1	0.05226
JN030731.1.1424	1	0.04925
AB236102.1.1319	1	0.04607
AB236105.1.1320	1	0.05227
KM024406.1.1454	1	0.05859
AB854354.1.910	1	0.06023
HI592314.3.1440	1	0.05299
CT573806.1.988	1	0.05068
CT573805.1.988	1	0.04714
JX576157.1.918	1	0.05393
JN030727.1.1427	1	0.02928
JN030698.1.1348	1	0.02837
JN030655.1.1426	1	0.01168
JN030652.1.1424	1	0.01168
JN030651.1.1431	1	0.01111
JN030646.1.1430	1	0.01822
JN030755.1.1402	1	0.02623
JN030643.1.1425	1	0.01439
JN030760.1.1414	1	0.02069
JN030649.1.1421	1	0.00776
AF531178.1.1395	1	0.00455
JN004139.1.1087	1	0.01302
EF552178.1.998	1	0.00228
M59134.1.1466	1	0.00171
CP000562.1822651.1824115	1	0
KT731100.1.1411	1	0.00996
KT731101.1.1404	1	0.0105
GU731072.361.1402	1	0.01999
AB114308.1.1398	1	0.04811
AB114307.1.1399	1	0.05096
BCNX01000018.143.1596	1	0.04917
AB065297.1.1431	1	0.04917
M59129.1.1416	1	0.04978
AJ862839.1.1451	1	0.04755
HQ141846.1.916	1	0.05486
FJ205767.1.1362	1	0.0402
GQ470576.1.917	1	0.04396
JF792627.1.967	1	0.04257
HI592334.1.1124	1	0.06904
FJ977567.1.1434	1	0.0391
AB236082.1.1320	1	0.02481
AB236075.1.1020	1	0.02481
HQ678051.1.1331	1	0.04133
AB175344.1.1395	1	0.04066
KM235287.1.1344	1	0.0369
KP702949.1.1308	1	0.02646
AB854355.1.910	1	0.02647
AB494250.1.1436	1	0.02707
FJ982773.1.1437	1	0.02575
AB038795.1.1430	1	0.01787
AB494246.1.1436	1	0.03828
EF552163.1.998	1	0.03824
AJ576205.1.1400	1	0.02645
HQ141799.1.913	1	0.06886
HQ141853.1.913	1	0.03557
HQ141813.1.917	1	0.029012
HQ141849.1.913	1	0.029012
LC036666.1.910	1	0.11228
EU662696.1.1429	1	0.22343
GU475173.1.912	1	0.10305
DQ302473.1.905	1	0.09637
KT936385.1.1001	1	0.1101
HM218941.1.912	1	0.07497
HM218915.1.907	1	0.06293
EU662679.1.1430	1	0.06491
AB177288.1.912	1	0.05913
AY570663.1.1029	1	0.04712
EU721744.1.1436	1	0.04647
HQ141822.1.913	1	0.06462
AB288251.1.1399	1	0.05987
GQ340669.1.1387	1	0.05935
AY570665.1.1436	1	0.04542
EU662678.1.1435	1	0.03713
AB701657.1.1356	1	0.03346
AF028693.1.1445	1	0.03187
KC893306.1.1405	1	0.03009
Y16382.1.1431	1	0.03681
JX560561.1.1415	1	0.07256
JX456454.1.913	1	0.04293
AB818564.1.1044	1	0.03785
EF112187.1.1004	1	0.04545
AB237737.1.1399	1	0.03414
AB818553.1.1044	1	0.03832
AB700446.1.985	1	0.05658
CT573769.1.989	1	0.05166
CT573746.1.989	1	0.04869
HM218914.1.920	1	0.08934
CT573804.1.989	1	0.04731
AB700436.1.1022	1	0.04313
HQ395220.1.989	2	0.04968
JF754560.1.920	2	0.05139
HQ395109.1.988	2	0.08827
AB731384.1.912	2	0.0538
EU591665.1.1454	2	0.05545
KJ406662.1.928	2	0.05679
FR832414.1.2174	2	0.07374
AB232789.1.1395	2	0.06684
AB232792.1.1397	2	0.0559
AB114310.1.1397	2	0.05364
AB232790.1.1394	2	0.05146
DQ787476.1.1340	2	0.04708
EU591667.1.1446	2	0.04776
EU721748.1.1436	2	0.0486
KT936381.1.1070	2	0.05108
GU179438.1.1416	2	0.07402
KM111599.1.1416	2	0.0671
AY835412.1.1433	2	0.0936
KP814609.1.1402	2	0.08565
AB266907.1.1320	2	0.11535
AB266917.1.1320	2	0.12126
JQ771490.1.1437	2	0.14652
KP987250.1.1357	2	0.11569
AM745169.1.1333	2	0.12827
LKUD01000088.1.1470	2	0.11218
AF374277.1.1006	2	0.14027
HM004949.1.933	2	0.18029
FJ712382.1.1437	2	0.17188
KP814612.1.1402	2	0.16802
AHKP01000003.337623.339078	2	0.19815
M59143.1.1469	2	0.19815
AB370248.1.1399	2	0.20126
FR733674.1.1464	2	0.2007
HQ692055.1.1359	2	0.21896
EU420692.1.1455	2	0.20186
CP002117.740158.741625	2	0.199962
CP002117.2355586.2357053	2	0.199962
U76631.1.1429	2	0.19991
AB236050.1.1320	2	0.20242
DQ857975.1.950	2	0.21644
AY196678.1.1255	2	0.20059
JQ346754.1.1261	2	0.20267
JQ407236.1.1347	2	0.20203
KJ930288.1.1162	2	0.21046
EU721756.1.1441	2	0.24932
EU721752.1.1438	2	0.2008
HQ395107.1.990	2	0.21079
JOMF01000012.1013.2468	2	0.2418
M59142.1.1469	2	0.2418
FJ586379.1.923	2	0.39498
FJ586382.1.916	2	0.42663
FJ586370.1.938	2	0.39146
FJ586391.1.915	2	0.40459
FJ586422.1.930	2	0.37287
DQ857958.1.950	2	0.31704
EU625232.1.1263	2	0.27303
EU330421.1.1124	2	0.29753
EU625231.1.1251	2	0.253
EU487519.1.1255	2	0.24867
AJ606409.1.1309	2	0.27029
AJ606407.1.943	2	0.27282
DQ365196.1.913	2	0.27075
FJ586419.1.905	2	0.33172
JN169124.1.1026	2	0.33798
EU413623.1.1255	2	0.34466
JN831162.1.900	2	0.29007
DQ365089.1.913	2	0.35388
DQ365151.1.913	2	0.33706
AY464823.1.913	2	0.27704
HM040990.1.1258	2	0.4367
GU797096.1.1258	2	0.35921
EU883771.1.908	2	0.40377
JF980422.1.1413	2	0.22064
EU662688.1.1436	2	0.20698
AY341308.1.914	2	0.27787
JQ407250.1.1440	2	0.30261
EU721750.1.1438	2	0.24888
AF220336.1.906	2	0.25934
DQ336964.1.913	2	0.32616
AB820001.1.1290	2	0.20579
EF051587.1.1064	2	0.21864
EF043531.1.1080	2	0.22338
EF043518.1.1079	2	0.21481
EU084511.1.911	2	0.29881
EF043532.1.1077	2	0.29943
EF043528.1.1078	2	0.21993
M59131.1.1416	2	0.17932
EU358661.1.1001	2	0.25824
HQ141814.1.914	2	0.22356
HQ677966.1.1358	2	0.20146
JN173202.1.1371	2	0.2014
HQ678038.1.1358	2	0.20146
HQ677972.1.1358	2	0.20618
HQ677977.1.1358	2	0.20558
HQ677965.1.1358	2	0.20796
HQ677975.1.1358	2	0.20445
AB494247.1.1437	2	0.20489
BBBG01000040.184.1658	2	0.1929
FR733663.1.1460	2	0.18956
DQ058822.1.1338	2	0.20624
DQ058821.1.979	2	0.21594
DQ177343.1.1321	2	0.20058
KF440357.1.1343	2	0.20106
GQ356883.1.912	2	0.2104
AF015983.1.1043	2	0.22707
AF374279.1.1008	2	0.23083
AF015968.1.1044	2	0.20848
DQ280483.1.1356	2	0.19719
DQ177344.1.1436	2	0.19442
EU084522.1.918	2	0.19984
AF142976.1.908	2	0.23813
EF051588.1.1078	2	0.2281
EF043526.1.1078	2	0.22377
FR749908.1.1460	2	0.1915
AY177809.1.1008	2	0.24163
AF142980.1.911	2	0.22336
AF142979.1.908	2	0.21219
AF374278.1.1009	2	0.1731
DQ058819.1.1335	2	0.17458
DQ058818.1.1364	2	0.17852
DQ058820.1.1332	2	0.17344
AY454751.1.1009	2	0.19672
AY454750.1.1053	2	0.24966
AY454748.1.1056	2	0.18483
AF015970.1.1044	2	0.12518
KP987263.1.1356	2	0.1174
KP987264.1.1356	2	0.11721
KP987261.1.1356	2	0.11594
KP987257.1.1355	2	0.11477
KP987256.1.1356	2	0.114252
KP987260.1.1356	2	0.114252
KP987262.1.1356	2	0.114252
KP987258.1.1356	2	0.11423
DQ837286.1.1251	2	0.12404
AF481345.1.1014	2	0.133092
AB479393.1.1357	2	0.123582
GU591521.1.1403	2	0.121362
JN398048.1.1400	2	0.122462
GU388877.1.1198	2	0.100752
AB162774.1.1433	2	0.098674
HK757577.2.1433	2	0.098674
FJ900795.1.901	2	0.101802
JF754555.1.931	2	0.120552
AGIY02000001.460386.461851	2	0.098612
KM373113.1.1276	2	0.156782
AY297991.1.954	2	0.097912
EU591659.1.1436	2	0.103772
KC676297.1.1440	2	0.085572
AB329662.1.1363	2	0.117692
AB744710.1.1229	2	0.084592
DQ478739.1.1431	2	0.083972
FJ853484.1.1199	2	0.101742
FJ755722.1.961	2	0.187362
HM244180.1.904	2	0.180062
JX023156.1.966	2	0.186742
HQ330659.1.932	2	0.189882
EU155980.1.1043	2	0.179852
CU917241.1.1308	2	0.171232
AF229775.1.1365	2	0.149772
JQ766954.1.913	2	0.126082
JQ668658.1.920	2	0.123122
JQ668634.1.918	2	0.106822
JF754500.1.919	2	0.097132
EU662676.1.1435	2	0.089642
EU399660.1.1040	2	0.092412
AY693813.1.1443	2	0.087502
GU127486.1.1037	2	0.283902
GU127565.1.951	2	0.235442
GU127509.1.990	2	0.221262
GU127573.1.934	2	0.210822
GU127564.1.923	2	0.205172
GU127469.1.943	2	0.204172
GU127558.1.953	2	0.180742
EU857626.1.1434	2	0.136462
GU389126.1.1043	2	0.141802
AB744705.1.1230	2	0.150332
AF229776.1.1352	2	0.133832
KC437194.1.1214	2	0.082502
FJ167434.1.1432	2	0.079572
CU916128.1.1308	2	0.089172
EF198037.1.1356	2	0.091682
HQ330663.1.968	2	0.085812
JF304127.1.1435	2	0.087042
JX023081.1.980	2	0.119662
JX023148.1.974	2	0.110032
JX023040.1.980	2	0.148662
JX023044.1.973	2	0.152382
JX023041.1.969	2	0.146582
JX023062.1.970	2	0.131282
JX023072.1.974	2	0.145902
JX023063.1.973	2	0.165632
KJ522702.1.1265	2	0.160122
JX023058.1.969	2	0.132552
JX023047.1.978	2	0.130882
JX023150.1.972	2	0.118262
JX023057.1.974	2	0.116592
JX023082.1.972	2	0.113492
JX023059.1.968	2	0.157962
JX023149.1.970	2	0.102422
JX023178.1.985	2	0.141672
JX023086.1.980	2	0.141682
JX023085.1.972	2	0.124432
JX023043.1.972	2	0.112482
CU916758.1.1309	2	0.148832
DQ186778.1.904	2	0.176332
DQ186786.1.909	2	0.101762
KF198732.1.1344	2	0.087002
JX023100.1.968	2	0.097942
JX023133.1.973	2	0.107312
JX023131.1.972	2	0.108872
JX023195.1.975	2	0.119802
JX023194.1.971	2	0.114252
JX023193.1.976	2	0.105762
JX023132.1.973	2	0.106632
JX023060.1.967	2	0.099182
KF198685.1.1307	2	0.084832
KM408626.1.1439	2	0.082712
KC676291.1.1450	2	0.074012
LNQE01001524.4711.6184	2	0.074862
AB447467.1.1397	2	0.079822
AB447872.1.1320	2	0.130862
AF056366.1.1024	2	0.168442
AY487205.1.1043	2	0.305152
AY487193.1.1047	2	0.301442
AY487191.1.1045	2	0.291252
AY487206.1.1044	2	0.275462
AB009825.1.1012	2	0.268162
AB009823.1.1012	2	0.270172
AB009824.1.1012	2	0.264072
KM213859.1.1400	2	0.216542
KM213858.1.1403	2	0.179482
KM213856.1.1401	2	0.157822
AB288683.1.954	2	0.155662
KC437209.1.1213	2	0.195792
LC015090.1.1397	2	0.203862
DQ785299.1.989	2	0.214142
JX426884.1.948	2	0.191202
JX426805.1.955	2	0.200042
KF198738.1.1307	2	0.249362
KF198740.1.1308	2	0.305682
JF980434.1.1418	2	0.321712
GU196185.1.911	2	0.226412
AB355094.1.912	2	0.194852
LC002080.1.1397	2	0.188302
HF569045.1.1408	2	0.204392
AB494240.1.1435	2	0.203412
AB266913.1.1319	2	0.194002
JN030693.1.1443	2	0.187902
CT573772.1.987	2	0.188682
JN030613.1.1383	2	0.189912
HF955499.1.1321	2	0.183332
AB244743.1.1394	2	0.182032
HQ678044.1.1357	2	0.194462
JX023182.1.969	2	0.236802
JX023211.1.972	2	0.253692
JX023174.1.978	2	0.274792
KF198719.1.1344	2	0.269882
CU916087.1.1308	2	0.249442
CU916636.1.1308	2	0.280982
EU591675.1.1435	2	0.214082
KF198627.1.1308	2	0.215752
KF198718.1.1342	2	0.264172
CU916366.1.1308	2	0.214882
HQ678095.1.1358	2	0.241092
AB494243.1.1436	2	0.223572
JX110155.1.1255	2	0.265942
CU916354.1.1308	2	0.220322
CU916433.1.1308	2	0.216952
CU916177.1.1307	2	0.292312
CU916408.1.1311	2	0.316802
AF056367.1.1022	2	0.382422
KM408629.1.1438	2	0.355032
CT573776.1.988	2	0.285632
CU466556.1.1014	2	0.290212
CU916057.1.1307	2	0.293462
EU358671.1.1006	2	0.287212
EU358653.1.1001	2	0.240592
JF980443.1.1414	2	0.243982
JQ771492.1.1438	2	0.200622
AJ133792.1.1480	2	0.191682
JQ771494.1.1436	2	0.195472
AY454787.1.1048	2	0.235122
AY692060.1.1433	2	0.202182
JQ346747.1.1271	2	0.173034
HZ152819.1.1271	2	0.173034
KT365989.1.1271	2	0.173034
EU591666.1.1445	2	0.186902
KF198650.1.1307	2	0.187352
JN397919.1.1398	2	0.192802
AB244307.1.1394	2	0.187432
AY454788.1.1045	2	0.228412
LN717042.1.1403	2	0.193402
AY196683.1.1255	2	0.176882
AB517987.1.1259	2	0.176872
CP000254.39814.41279	2	0.173634
CP000254.1301079.1302544	2	0.173634
CP000254.3501525.3502990	2	0.174524
CP000254.3507609.3509074	2	0.174524
HJ491858.3.1455	2	0.174524
M60880.1.1466	2	0.174524
EU888808.1.1435	2	0.173182
AB874598.1.1320	2	0.172042
CU466555.1.1023	2	0.200662
JQ309109.1.992	2	0.192092
JX462513.1.1448	2	0.202822
EU420713.1.1455	2	0.210422
AB517986.1.1260	2	0.198702
AY454786.1.1048	2	0.234802
JN397854.1.1399	2	0.210772
JN649142.1.1043	2	0.190862
CU917075.1.1309	2	0.187042
JN397918.1.1405	2	0.218172
AB874597.1.1320	2	0.184112
KF198733.1.1346	2	0.210612
CT573786.1.987	2	0.211312
CT573809.1.987	2	0.208322
CT573780.1.987	2	0.207804
CT573791.1.987	2	0.207804
CT573778.1.987	2	0.208392
CT573754.1.994	2	0.220352
JN397878.1.1398	2	0.214822
JN397691.1.907	2	0.188012
KF198775.1.1307	2	0.195622
JN398028.1.1398	2	0.205372
AB236096.1.1320	2	0.204232
KC676301.1.1320	2	0.216662
EU910621.1.1436	2	0.204612
AY667273.1.1434	2	0.205422
AY570675.1.1436	2	0.207902
JF789588.1.1435	2	0.189292
GU135463.1.1337	2	0.189702
EU155983.1.1438	2	0.179522
KF153052.1.1387	2	0.170942
AB447815.1.1320	2	0.176752
JN397699.1.1020	2	0.170472
JN397881.1.1398	2	0.160462
JN397649.1.1398	2	0.166842
CU916935.1.1308	2	0.089742
EU358656.1.1000	2	0.147412
AB248620.1.1403	2	0.148012
KF198739.1.1307	2	0.093142
JX023134.1.973	2	0.105892
KR003433.1.961	2	0.102242
CU915960.1.1308	2	0.066552
KF360019.1.1258	2	0.072892
AY693814.1.984	2	0.077812
KF198716.1.1344	2	0.073832
CU466554.1.1025	2	0.085452
KF198592.1.1307	2	0.067732
AB780957.1.1320	2	0.069852
GU388701.1.1136	2	0.070862
JX000056.1.947	2	0.064682
CP001338.754054.755515	3	0
CP001338.1211335.1212796	3	0
CP001338.1730676.1732137	3	0
EU156000.1.1465	2	0.002712
JX023039.1.967	2	0.043232
JX000057.1.947	2	0.024832
AB494242.1.1436	2	0.018632
EU910630.1.1394	2	0.017322
EU910629.1.1436	2	0.053302
JX023218.1.971	2	0.078122
JX023071.1.977	2	0.079702
JX023092.1.979	2	0.108362
JX023210.1.970	2	0.087902
JX023219.1.978	2	0.089362
JX023090.1.975	2	0.086172
JX023056.1.955	2	0.096202
AJ831133.1.1043	2	0.070242
AB266914.1.1320	2	0.068342
AB236052.1.1320	2	0.077672
JX426879.1.948	2	0.09086
FJ755723.1.971	2	0.09271
AF056360.1.1013	2	0.08743
JF304131.1.1436	2	0.08631
EU519259.1.1053	2	0.0962
JN649123.1.1042	2	0.07492
EU155978.1.1438	2	0.06899
EU519272.1.1051	2	0.06613
FJ755709.1.977	2	0.06484
GU591517.1.1431	2	0.09061
AB479403.1.1359	2	0.08897
AY693809.1.1471	2	0.08721
GU127578.1.927	2	0.129
EU155937.1.1467	2	0.08596
KJ206654.1.1359	2	0.08259
AB447863.1.1321	2	0.10501
KJ206633.1.1359	2	0.082642
KJ206639.1.1359	2	0.082642
KJ206634.1.1359	2	0.08259
KM024402.1.1474	2	0.11209
HQ330668.1.906	2	0.09193
KJ206631.1.1359	2	0.07921
FJ705111.1.1445	2	0.08402
AB689092.1.1322	2	0.0725
HM583603.1.1439	2	0.07569
HM583598.1.1438	2	0.07786
LQYC01000049.12459.13914	2	0.06442
KT025831.1.1405	2	0.07649
GU127582.1.938	2	0.08229
DQ301909.1.1043	2	0.08867
GU135467.1.1339	2	0.0861
GU127483.1.994	2	0.34973
GU127560.1.913	2	0.29693
GU127551.1.956	2	0.28605
GU127530.1.920	2	0.24306
GU127444.1.900	2	0.20118
GU127535.1.949	2	0.29167
GU127537.1.955	2	0.29176
GU127525.1.957	2	0.27995
GU127487.1.991	2	0.23539
GU127485.1.965	2	0.2863
GU127470.1.957	2	0.24711
GU127591.1.905	2	0.20973
GU127532.1.926	2	0.21889
GU127521.1.941	2	0.21074
GU127534.1.907	2	0.18062
GU127510.1.1010	2	0.20256
GU127538.1.922	2	0.24574
GU127556.1.902	2	0.37987
GU127482.1.1084	2	0.25856
GU127488.1.1089	2	0.34791
GU127541.1.934	2	0.36569
GU127481.1.1083	2	0.35841
GU127517.1.956	2	0.23972
AF481343.1.1006	2	0.07525
AB364927.1.1399	2	0.06819
AJ548952.1.1143	2	0.08352
AJ548951.1.1143	2	0.08648
AJ548950.1.1143	2	0.08001
JN649281.1.1043	2	0.08567
JN649303.1.1043	2	0.09344
JN649264.1.1043	2	0.09268
L48407.1.973	2	0.0975
AB364925.1.1399	2	0.08354
DQ282124.1.1446	2	0.10617
CP000780.2250513.2251978	2	0.10617
DQ205188.1.1015	2	0.11313
JN810777.1.911	2	0.11737
KM213857.1.1402	2	0.10609
AY780566.1.1028	2	0.10895
JX462514.1.1437	2	0.10921
AB077221.1.987	2	0.1043
AY175403.1.1050	2	0.0872
AJ548949.1.1143	2	0.08628
AY175390.1.1050	2	0.07986
JN649267.1.1043	2	0.07983
GU127447.1.901	2	0.10134
GU127448.1.900	2	0.10301
GU127443.1.900	2	0.09017
GU127449.1.900	2	0.09407
DQ785304.1.1014	2	0.08411
AB077222.1.1436	2	0.08465
GU135465.1.1340	2	0.08038
DQ785303.1.941	2	0.07685
AF050617.1.1399	2	0.07197
KC682069.1.1396	2	0.04498
DQ676243.1.1384	2	0.05208
GU127459.1.900	2	0.0732
GU127442.1.900	2	0.06866
KC682067.1.1395	2	0.09474
GU127458.1.902	2	0.07893
JQ245669.1.1339	2	0.06652
AB689083.1.1320	2	0.06848
AB479400.1.1132	2	0.06848
AB329661.1.1362	2	0.09034
JN398022.1.1398	2	0.05129
AF481341.1.1006	2	0.05487
EU519287.1.1050	2	0.07578
AJ312014.1.1337	2	0.06711
AJ312019.1.1019	2	0.0853
AF423187.1.1436	2	0.07709
EU887821.1.1453	2	0.08955
EU887809.1.1397	2	0.1037
EU887826.1.1430	2	0.07511
AF424766.1.1444	2	0.08077
EU887810.1.1435	2	0.07795
EU887811.1.1429	2	0.07486
EU887822.1.1329	2	0.07883
JX426875.1.948	2	0.07439
JF304133.1.1436	2	0.05533
GU591513.1.1396	2	0.05545
KJ955701.1.1332	2	0.06301
AB689080.1.1320	2	0.05872
EU155922.1.1466	2	0.06821
EU519284.1.1046	2	0.08425
JN649125.1.1043	2	0.05761
KF198535.1.1305	2	0.06611
KF198537.1.1307	2	0.06487
JQ668639.1.923	2	0.12765
EU662674.1.1435	2	0.06894
HQ330687.1.912	2	0.05357
JN397914.1.1399	2	0.02732
FJ822559.1.1043	2	0.02833
EF592675.1.940	2	0.01609
EF592662.1.931	2	0.01478
EF592658.1.956	2	0.02459
CP003167.544818.546175	1	0
AB479390.1.1397	1	0
JN397674.1.1398	2	0.03432
JN397902.1.1398	2	0.03433
JF262334.1.1438	2	0.03129
AF424773.1.1444	2	0.03379
JF262335.1.1440	2	0.02576
JN398023.1.1398	2	0.02936
EU155921.1.1465	2	0.0351
AB874595.1.1320	2	0.05554
DQ676254.1.1245	2	0.06702
KJ955705.1.1343	2	0.04955
AF126845.1.976	2	0.09007
AF126853.1.971	2	0.09303
AF126854.1.965	2	0.09416
AF126861.1.952	2	0.10723
AF126835.1.964	2	0.12328
AF126844.1.972	2	0.09872
AF126855.1.962	2	0.10915
AF126836.1.981	2	0.10382
AF126857.1.968	2	0.07012
AF126851.1.983	2	0.07121
AF126863.1.972	2	0.16296
AF056362.1.1007	2	0.05743
GU911412.1.1001	2	0.06406
AY251027.1.1335	2	0.0584
AY667274.1.1435	2	0.05696
JN397655.1.1398	2	0.04947
DQ676248.1.1175	2	0.0718
DQ676268.1.1174	2	0.07013
DQ676267.1.1173	2	0.066
DQ676265.1.1180	2	0.07255
DQ676266.1.1189	2	0.07538
DQ676255.1.1092	2	0.06596
AF126840.1.964	2	0.09522
AF126846.1.972	2	0.09862
AF126849.1.971	2	0.09081
AF126847.1.973	2	0.08232
AF126860.1.973	2	0.08511
JFJP01049285.326.1779	2	0.05221
AB550821.1.1356	2	0.0629
EU910620.1.1436	2	0.05136
JN397922.1.1399	2	0.05407
JN398042.1.901	2	0.05662
EU155920.1.1465	2	0.04521
DQ676277.1.1176	2	0.06609
EF592685.1.924	2	0.0485
AF374276.1.1007	2	0.04208
JN649164.1.1043	2	0.02623
EU155923.1.1465	2	0.04571
AB262702.1.1398	2	0.03723
JN398003.1.1398	2	0.03894
JN649160.1.1043	2	0.06241
JN649253.1.1024	2	0.05227
EU155919.1.1445	2	0.06606
EU155975.1.1438	2	0.06519
JN397847.1.1398	2	0.0669
DQ676279.1.1180	2	0.08114
DQ676272.1.1164	2	0.07786
JX426817.1.956	2	0.12449
JX426816.1.948	2	0.08234
FN429777.1.1344	2	0.07673
JQ245856.1.914	2	0.07062
AF374275.1.1007	2	0.11121
JQ245857.1.913	2	0.08224
EU519262.1.1048	2	0.10504
AF056368.1.1024	2	0.0734
DQ676264.1.1204	2	0.08009
DQ676262.1.1178	2	0.07859
DQ676256.1.1181	2	0.07226
DQ676258.1.1176	2	0.08173
DQ676257.1.1171	2	0.08629
EU519281.1.1050	2	0.09349
DQ676263.1.1180	2	0.08293
JF304130.1.1435	2	0.06711
EU910625.1.1436	2	0.0709
KP064201.1.1000	2	0.46166
EU519270.1.1052	2	0.07459
GU127575.1.942	2	0.09711
EU155931.1.1475	2	0.07148
EU155930.1.1466	2	0.06973
JN649147.1.1043	2	0.07252
EU155936.1.1465	2	0.0687
JN649136.1.1043	2	0.07268
JN649114.1.1037	2	0.07269
EU155926.1.1465	2	0.07256
KJ566505.1.954	2	0.10966
FJ755725.1.971	2	0.08552
FJ755714.1.968	2	0.08391
JX426851.1.952	2	0.09934
EU519275.1.1052	2	0.112202
FJ755726.1.968	2	0.166522
HQ330682.1.950	2	0.177062
JX426849.1.960	2	0.173302
HQ330683.1.945	2	0.153932
DQ186783.1.910	2	0.190422
FJ755727.1.970	2	0.130112
JX426827.1.948	2	0.116872
EU519273.1.1053	2	0.108342
GU127559.1.981	2	0.147682
GU127540.1.915	2	0.127912
EU155938.1.1467	2	0.091362
HQ330661.1.927	2	0.108342
KC502892.1.1435	2	0.115122
JN649312.1.1043	2	0.101692
EU155939.1.1456	2	0.102822
JN649301.1.1043	2	0.096392
JN649262.1.1043	2	0.093872
JN649294.1.1043	2	0.096692
GU135464.1.1339	2	0.104272
JF304129.1.1437	2	0.119712
AB479398.1.1193	2	0.114012
HQ692054.1.1335	2	0.118772
HM244172.1.905	2	0.15971
HM244335.1.913	2	0.16225
HM244078.1.909	2	0.15598
GU127508.1.1073	2	0.29577
GU127550.1.949	2	0.25228
GU127589.1.986	2	0.25118
GU127484.1.967	2	0.26923
DQ301906.1.1044	2	0.16071
GU127471.1.951	2	0.19201
DQ301912.1.1044	2	0.1505
EU155940.1.1466	2	0.15376
DQ301910.1.1045	2	0.15942
AY175380.1.1050	2	0.15028
HM244369.1.914	2	0.16112
HM244350.1.913	2	0.14915
HM244252.1.907	2	0.1458
AB479411.1.1320	2	0.14302
GU127557.1.934	2	0.23427
GU127524.1.937	2	0.18812
JF304126.1.1437	2	0.1716
HM244260.1.915	2	0.17323
JQ245861.1.915	2	0.17969
HM244188.1.905	2	0.17147
KC831401.1.1119	2	0.16936
KC831397.1.1119	2	0.1812
KC676299.1.1440	2	0.13393
JQ245668.1.1330	2	0.13195
JQ245663.1.1331	2	0.12763
JQ245666.1.1315	2	0.14748
AB818559.1.1040	2	0.14809
AJ831115.1.1045	2	0.15144
AY186542.1.1287	2	0.14263
AF262035.1.1285	2	0.14252
AY454747.1.1042	2	0.18327
Y16428.1.1430	2	0.14333
AGCO01000001.611619.613073	2	0.14543
AGCO01000007.260065.261519	2	0.14694
Y16429.1.1430	2	0.15251
AF095272.1.1415	2	0.14119
AB233303.1.1320	2	0.15869
JX910289.1.913	2	0.19318
GU129125.1.911	2	0.18141
KP343676.1.1093	2	0.18263
HQ141830.1.913	2	0.15747
AB509220.1.1398	2	0.14797
AB742125.1.1140	2	0.16587
AJ831112.1.1041	2	0.16267
AB236083.1.1319	2	0.15528
AB818560.1.1061	2	0.16605
AB236106.1.1320	2	0.16201
BCNW01000001.2617773.2619226	2	0.14773
AB371073.1.1396	2	0.14773
HQ141819.1.914	2	0.12914
HQ141817.1.910	2	0.13713
HQ141855.1.915	2	0.12493
AJ133793.1.1414	2	0.0973
JX110156.1.1256	2	0.12127
EU358658.1.1001	2	0.13557
FJ999541.1.928	2	0.308
FJ982774.1.923	2	0.31693
FJ982771.1.1441	2	0.29749
AB775715.1.1026	2	0.29695
JF789589.1.1440	2	0.28196
EU155974.1.1047	2	0.29046
DQ301899.1.1047	2	0.28306
L48408.1.975	2	0.30286
JN649242.1.1047	2	0.28947
AY175396.1.1039	2	0.31541
AB364931.1.1402	2	0.28238
JN649237.1.1047	2	0.27558
JN649235.1.1037	2	0.27749
JN649231.1.1046	2	0.29254
GU553503.1.1419	2	0.3936
FJ487463.1.1421	2	0.39376
HQ269161.1.999	2	0.07778
HQ269180.1.1025	2	0.07567
[truncated: 568,540 more rows]
